# Supplementary material for: On the effectiveness of graph matching attacks against privacy-preserving record linkage
Source: PLoS One. 2022 Sep 22;17(9):e0267893. doi: 10.1371/journal.pone.0267893 (PMC9499274; doi:10.1371/journal.pone.0267893)
Supplement: S1 File — (ZIP) [file pone.0267893.s001.zip]

Archive with 32 entries (30 files):
- Non-random-4000/
- Non-random-4000/4100-4000.csv
- Non-random-4000/4000-4200.csv
- Non-random-4000/4000-4000.csv
- Non-random-4000/4000-4900.csv
- Non-random-4000/4000-4300.csv
- Non-random-4000/4000-4400.csv
- Non-random-4000/4000-4500.csv
- Non-random-4000/4000-4600.csv
- Non-random-4000/4000-4700.csv
- Non-random-4000/4000-4800.csv
- Non-random-4000/4000-5000.csv
- Non-random-4000/4000-5500.csv
- Random-4000/
- Random-4000/4000-4100.csv
- Random-4000/4000-4300.csv
- Random-4000/4000-4400.csv
- Random-4000/4000-4500.csv
- Random-4000/4000-4200.csv
- Random-4000/4000-4100(2).csv
- Random-4000/4400-4000.csv
- Random-4000/4000-4600)2.csv
- Random-4000/4500-4000.csv
- Random-4000/4000-5000.csv
- Random-4000/4600-4000.csv
- Random-4000/4700-4000.csv
- Random-4000/4800-4000.csv
- Random-4000/4900-4000.csv
- Random-4000/4000-4600.csv
- Random-4000/4300-4000.csv
- Random-4000/4200-4000.csv
- Random-4000/4100-4000.csv
