# Supplementary material for: On the effectiveness of graph matching attacks against privacy-preserving record linkage
Source: PLoS One. 2022 Sep 22;17(9):e0267893. doi: 10.1371/journal.pone.0267893 (PMC9499274; doi:10.1371/journal.pone.0267893)
Supplement: S1 File — (ZIP) [file pone.0267893.s001.zip › Non-random-4000/4100-4000.csv]

date	time	plain_dataset_name	plain_attr_list	plain_num_rec	encode_dataset_name	encode_attr_list	encode_num_rec	q_length	padded	sim_adjust_flag	regression_model	plain_sim_funct	enc_sim_func	min_sim	encode_method	bf_hash_type/tmh_num_hash_bits/cmh_max_rand_int	num_hash_funct	bf_len/tmh_num_hash_tables/cmh_num_hash_col	bf_encode/tmh_key_len	bf_harden/tmh_val_len	graph_node_min_degree	graph_sim_list	graph_feat_list	graph_selected_feat	sim_hash_num_bit	sim_hash_block_funct	sim_comp_funct	sim_hash_match_sim	num_feat	use_num_feat	total_num_sim_edges	match_method	weight_list	num_corr_ident_rec	num_wrng_ident_rec	corr_top_10	corr_top_20	corr_top_50	corr_top_100	corr_top_200	corr_top_500	corr_top_1000	num_all_corr	num_all_wrng	scorr_top_10	scorr_top_20	scorr_top_50	scorr_top_100	scorr_top_200
20210222	1406	euro-census	1_2_8	4100	euro-census	1_2_8	4000	2	false	True	linear	dice	dice	0.2	bf	rh	15	1000	clk	none	20	[0.2]	all	all	500	hlsh	simtol	0.9	30	30	51619	symmetric	[1.0, 0.0, 0.0]	629	263	7	16	33	66	130	344	623	623	263	7	16	33	66	130
20210222	1406	euro-census	1_2_8	4100	euro-census	1_2_8	4000	2	false	True	linear	dice	dice	0.2	bf	rh	15	1000	clk	none	20	[0.2]	all	all	500	hlsh	simtol	0.9	30	30	51619	symmetric	[0.0, 1.0, 0.0]	759	323	10	19	48	83	159	359	709	753	323	10	19	48	83	159
20210222	1406	euro-census	1_2_8	4100	euro-census	1_2_8	4000	2	false	True	linear	dice	dice	0.2	bf	rh	15	1000	clk	none	20	[0.2]	all	all	500	hlsh	simtol	0.9	30	30	51619	symmetric	[0.0, 0.0, 1.0]	524	710	9	18	39	82	162	326	482	518	710	9	18	39	82	162
20210222	1406	euro-census	1_2_8	4100	euro-census	1_2_8	4000	2	false	True	linear	dice	dice	0.2	bf	rh	15	1000	clk	none	20	[0.2]	all	all	500	hlsh	simtol	0.9	30	30	51619	symmetric	[0.6, 0.3, 0.1]	811	322	10	19	48	83	176	399	720	805	322	10	19	48	83	176
20210222	1406	euro-census	1_2_8	4100	euro-census	1_2_8	4000	2	false	True	linear	dice	dice	0.2	bf	rh	15	1000	clk	none	20	[0.2]	all	all	500	hlsh	simtol	0.9	30	30	51619	hungarian	[1.0, 0.0, 0.0]	1295	1352	10	17	46	91	181	428	774	1289	1353	10	17	46	91	181
20210222	1406	euro-census	1_2_8	4100	euro-census	1_2_8	4000	2	false	True	linear	dice	dice	0.2	bf	rh	15	1000	clk	none	20	[0.2]	all	all	500	hlsh	simtol	0.9	30	30	51619	hungarian	[0.0, 1.0, 0.0]	1351	1287	10	19	48	83	173	436	795	1345	1288	10	19	48	83	173
20210222	1406	euro-census	1_2_8	4100	euro-census	1_2_8	4000	2	false	True	linear	dice	dice	0.2	bf	rh	15	1000	clk	none	20	[0.2]	all	all	500	hlsh	simtol	0.9	30	30	51619	hungarian	[0.0, 0.0, 1.0]	684	1921	9	18	39	82	161	317	428	678	1921	9	18	39	82	161
20210222	1406	euro-census	1_2_8	4100	euro-census	1_2_8	4000	2	false	True	linear	dice	dice	0.2	bf	rh	15	1000	clk	none	20	[0.2]	all	all	500	hlsh	simtol	0.9	30	30	51619	hungarian	[0.6, 0.3, 0.1]	1316	1354	10	19	48	83	175	438	811	1310	1355	10	19	48	83	175
20210222	1406	euro-census	1_2_8	4100	euro-census	1_2_8	4000	2	false	True	linear	dice	dice	0.2	bf	rh	15	1000	clk	none	20	[0.2]	all	all	500	hlsh	simtol	0.9	30	30	51619	shapley	[1.0, 0.0, 0.0]	1059	1035	7	16	33	65	126	317	611	1053	1035	7	16	33	65	126
20210222	1406	euro-census	1_2_8	4100	euro-census	1_2_8	4000	2	false	True	linear	dice	dice	0.2	bf	rh	15	1000	clk	none	20	[0.2]	all	all	500	hlsh	simtol	0.9	30	30	51619	shapley	[0.0, 1.0, 0.0]	1087	991	10	19	48	83	159	354	659	1081	991	10	19	48	83	159
20210222	1406	euro-census	1_2_8	4100	euro-census	1_2_8	4000	2	false	True	linear	dice	dice	0.2	bf	rh	15	1000	clk	none	20	[0.2]	all	all	500	hlsh	simtol	0.9	30	30	51619	shapley	[0.0, 0.0, 1.0]	685	1812	9	18	39	82	162	325	505	679	1812	9	18	39	82	162
20210222	1406	euro-census	1_2_8	4100	euro-census	1_2_8	4000	2	false	True	linear	dice	dice	0.2	bf	rh	15	1000	clk	none	20	[0.2]	all	all	500	hlsh	simtol	0.9	30	30	51619	shapley	[0.6, 0.3, 0.1]	1126	988	10	19	48	83	176	400	705	1120	988	10	19	48	83	176
20210222	1406	euro-census	1_2_8	4100	euro-census	1_2_8	4000	2	false	True	linear	dice	dice	0.2	bf	rh	15	1000	clk	none	20	[0.2]	all	all	500	hlsh	simtol	0.9	30	30	51619	random	[0.0, 0.0, 0.0]	0	1	0	0	0	0	0	0	0	0	1	0	0	0	0	0
20210222	1406	euro-census	1_2_8	4100	euro-census	1_2_8	4000	2	false	True	linear	dice	dice	0.2	bf	rh	15	1000	clk	none	20	[0.2]	no-histo	all	500	hlsh	simtol	0.9	11	11	2433	symmetric	[1.0, 0.0, 0.0]	41	164	0	0	1	7	39	40	40	40	164	0	0	1	7	39
20210222	1406	euro-census	1_2_8	4100	euro-census	1_2_8	4000	2	false	True	linear	dice	dice	0.2	bf	rh	15	1000	clk	none	20	[0.2]	no-histo	all	500	hlsh	simtol	0.9	11	11	2433	symmetric	[0.0, 1.0, 0.0]	38	181	5	10	24	29	36	37	37	37	181	5	10	24	29	36
20210222	1406	euro-census	1_2_8	4100	euro-census	1_2_8	4000	2	false	True	linear	dice	dice	0.2	bf	rh	15	1000	clk	none	20	[0.2]	no-histo	all	500	hlsh	simtol	0.9	11	11	2433	symmetric	[0.0, 0.0, 1.0]	56	330	6	13	24	38	45	55	55	55	330	6	13	24	38	45
20210222	1406	euro-census	1_2_8	4100	euro-census	1_2_8	4000	2	false	True	linear	dice	dice	0.2	bf	rh	15	1000	clk	none	20	[0.2]	no-histo	all	500	hlsh	simtol	0.9	11	11	2433	symmetric	[0.6, 0.3, 0.1]	40	199	5	10	24	31	37	39	39	39	199	5	10	24	31	37
20210222	1406	euro-census	1_2_8	4100	euro-census	1_2_8	4000	2	false	True	linear	dice	dice	0.2	bf	rh	15	1000	clk	none	20	[0.2]	no-histo	all	500	hlsh	simtol	0.9	11	11	2433	hungarian	[1.0, 0.0, 0.0]	56	504	0	0	1	7	22	55	55	55	515	0	0	1	7	22
20210222	1406	euro-census	1_2_8	4100	euro-census	1_2_8	4000	2	false	True	linear	dice	dice	0.2	bf	rh	15	1000	clk	none	20	[0.2]	no-histo	all	500	hlsh	simtol	0.9	11	11	2433	hungarian	[0.0, 1.0, 0.0]	56	504	5	10	24	29	37	55	55	55	515	5	10	24	29	37
20210222	1406	euro-census	1_2_8	4100	euro-census	1_2_8	4000	2	false	True	linear	dice	dice	0.2	bf	rh	15	1000	clk	none	20	[0.2]	no-histo	all	500	hlsh	simtol	0.9	11	11	2433	hungarian	[0.0, 0.0, 1.0]	54	494	6	13	24	33	43	52	53	53	494	6	13	24	33	43
20210222	1406	euro-census	1_2_8	4100	euro-census	1_2_8	4000	2	false	True	linear	dice	dice	0.2	bf	rh	15	1000	clk	none	20	[0.2]	no-histo	all	500	hlsh	simtol	0.9	11	11	2433	hungarian	[0.6, 0.3, 0.1]	55	505	5	10	24	32	41	54	54	54	516	5	10	24	32	41
20210222	1406	euro-census	1_2_8	4100	euro-census	1_2_8	4000	2	false	True	linear	dice	dice	0.2	bf	rh	15	1000	clk	none	20	[0.2]	no-histo	all	500	hlsh	simtol	0.9	11	11	2433	shapley	[1.0, 0.0, 0.0]	45	305	0	0	0	3	21	44	44	44	305	0	0	0	3	21
20210222	1406	euro-census	1_2_8	4100	euro-census	1_2_8	4000	2	false	True	linear	dice	dice	0.2	bf	rh	15	1000	clk	none	20	[0.2]	no-histo	all	500	hlsh	simtol	0.9	11	11	2433	shapley	[0.0, 1.0, 0.0]	42	297	5	10	24	28	33	41	41	41	297	5	10	24	28	33
20210222	1406	euro-census	1_2_8	4100	euro-census	1_2_8	4000	2	false	True	linear	dice	dice	0.2	bf	rh	15	1000	clk	none	20	[0.2]	no-histo	all	500	hlsh	simtol	0.9	11	11	2433	shapley	[0.0, 0.0, 1.0]	58	363	6	13	24	38	45	57	57	57	363	6	13	24	38	45
20210222	1406	euro-census	1_2_8	4100	euro-census	1_2_8	4000	2	false	True	linear	dice	dice	0.2	bf	rh	15	1000	clk	none	20	[0.2]	no-histo	all	500	hlsh	simtol	0.9	11	11	2433	shapley	[0.6, 0.3, 0.1]	44	312	5	10	24	30	37	43	43	43	312	5	10	24	30	37
20210222	1406	euro-census	1_2_8	4100	euro-census	1_2_8	4000	2	false	True	linear	dice	dice	0.2	bf	rh	15	1000	clk	none	20	[0.2]	no-histo	all	500	hlsh	simtol	0.9	11	11	2433	random	[0.0, 0.0, 0.0]	0	1	0	0	0	0	0	0	0	0	1	0	0	0	0	0
20210222	1406	euro-census	1_2_8	4100	euro-census	1_2_8	4000	2	false	True	linear	dice	dice	0.2	bf	rh	15	1000	clk	none	20	[0.2]	one-central	all	500	hlsh	simtol	0.9	29	29	83185	symmetric	[1.0, 0.0, 0.0]	654	270	7	14	32	64	126	338	649	649	270	7	14	32	64	126
20210222	1406	euro-census	1_2_8	4100	euro-census	1_2_8	4000	2	false	True	linear	dice	dice	0.2	bf	rh	15	1000	clk	none	20	[0.2]	one-central	all	500	hlsh	simtol	0.9	29	29	83185	symmetric	[0.0, 1.0, 0.0]	786	331	10	19	48	86	166	351	712	781	331	10	19	48	86	166
20210222	1406	euro-census	1_2_8	4100	euro-census	1_2_8	4000	2	false	True	linear	dice	dice	0.2	bf	rh	15	1000	clk	none	20	[0.2]	one-central	all	500	hlsh	simtol	0.9	29	29	83185	symmetric	[0.0, 0.0, 1.0]	524	714	10	17	46	90	156	329	485	519	714	10	17	46	90	156
20210222	1406	euro-census	1_2_8	4100	euro-census	1_2_8	4000	2	false	True	linear	dice	dice	0.2	bf	rh	15	1000	clk	none	20	[0.2]	one-central	all	500	hlsh	simtol	0.9	29	29	83185	symmetric	[0.6, 0.3, 0.1]	824	324	10	19	48	90	176	391	728	819	324	10	19	48	90	176
20210222	1406	euro-census	1_2_8	4100	euro-census	1_2_8	4000	2	false	True	linear	dice	dice	0.2	bf	rh	15	1000	clk	none	20	[0.2]	one-central	all	500	hlsh	simtol	0.9	29	29	83185	hungarian	[1.0, 0.0, 0.0]	1431	1325	10	17	45	89	180	441	803	1426	1328	10	17	45	89	180
20210222	1406	euro-census	1_2_8	4100	euro-census	1_2_8	4000	2	false	True	linear	dice	dice	0.2	bf	rh	15	1000	clk	none	20	[0.2]	one-central	all	500	hlsh	simtol	0.9	29	29	83185	hungarian	[0.0, 1.0, 0.0]	1528	1213	10	19	48	89	178	434	801	1523	1214	10	19	48	89	178
20210222	1406	euro-census	1_2_8	4100	euro-census	1_2_8	4000	2	false	True	linear	dice	dice	0.2	bf	rh	15	1000	clk	none	20	[0.2]	one-central	all	500	hlsh	simtol	0.9	29	29	83185	hungarian	[0.0, 0.0, 1.0]	680	1873	10	17	46	88	160	318	432	675	1874	10	17	46	88	160
20210222	1406	euro-census	1_2_8	4100	euro-census	1_2_8	4000	2	false	True	linear	dice	dice	0.2	bf	rh	15	1000	clk	none	20	[0.2]	one-central	all	500	hlsh	simtol	0.9	29	29	83185	hungarian	[0.6, 0.3, 0.1]	1568	1251	10	19	48	90	183	450	849	1563	1257	10	19	48	90	183
20210222	1406	euro-census	1_2_8	4100	euro-census	1_2_8	4000	2	false	True	linear	dice	dice	0.2	bf	rh	15	1000	clk	none	20	[0.2]	one-central	all	500	hlsh	simtol	0.9	29	29	83185	shapley	[1.0, 0.0, 0.0]	1209	1321	7	14	32	63	121	307	603	1204	1321	7	14	32	63	121
20210222	1406	euro-census	1_2_8	4100	euro-census	1_2_8	4000	2	false	True	linear	dice	dice	0.2	bf	rh	15	1000	clk	none	20	[0.2]	one-central	all	500	hlsh	simtol	0.9	29	29	83185	shapley	[0.0, 1.0, 0.0]	1241	1247	10	19	48	86	166	344	647	1236	1247	10	19	48	86	166
20210222	1406	euro-census	1_2_8	4100	euro-census	1_2_8	4000	2	false	True	linear	dice	dice	0.2	bf	rh	15	1000	clk	none	20	[0.2]	one-central	all	500	hlsh	simtol	0.9	29	29	83185	shapley	[0.0, 0.0, 1.0]	744	2239	10	17	46	90	156	330	511	739	2239	10	17	46	90	156
20210222	1406	euro-census	1_2_8	4100	euro-census	1_2_8	4000	2	false	True	linear	dice	dice	0.2	bf	rh	15	1000	clk	none	20	[0.2]	one-central	all	500	hlsh	simtol	0.9	29	29	83185	shapley	[0.6, 0.3, 0.1]	1284	1252	10	19	48	90	176	389	702	1279	1252	10	19	48	90	176
20210222	1406	euro-census	1_2_8	4100	euro-census	1_2_8	4000	2	false	True	linear	dice	dice	0.2	bf	rh	15	1000	clk	none	20	[0.2]	one-central	all	500	hlsh	simtol	0.9	29	29	83185	random	[0.0, 0.0, 0.0]	0	1	0	0	0	0	0	0	0	0	1	0	0	0	0	0
20210222	1406	euro-census	1_2_8	4100	euro-census	1_2_8	4000	2	false	True	linear	dice	dice	0.2	bf	rh	15	1000	clk	none	20	[0.2]	no-nf-central	all	500	hlsh	simtol	0.9	27	27	154727	symmetric	[1.0, 0.0, 0.0]	652	292	7	14	31	63	126	335	651	651	292	7	14	31	63	126
20210222	1406	euro-census	1_2_8	4100	euro-census	1_2_8	4000	2	false	True	linear	dice	dice	0.2	bf	rh	15	1000	clk	none	20	[0.2]	no-nf-central	all	500	hlsh	simtol	0.9	27	27	154727	symmetric	[0.0, 1.0, 0.0]	806	363	10	19	44	88	161	360	698	804	363	10	19	44	88	161
20210222	1406	euro-census	1_2_8	4100	euro-census	1_2_8	4000	2	false	True	linear	dice	dice	0.2	bf	rh	15	1000	clk	none	20	[0.2]	no-nf-central	all	500	hlsh	simtol	0.9	27	27	154727	symmetric	[0.0, 0.0, 1.0]	416	619	9	19	45	73	135	280	415	415	619	9	19	45	73	135
20210222	1406	euro-census	1_2_8	4100	euro-census	1_2_8	4000	2	false	True	linear	dice	dice	0.2	bf	rh	15	1000	clk	none	20	[0.2]	no-nf-central	all	500	hlsh	simtol	0.9	27	27	154727	symmetric	[0.6, 0.3, 0.1]	832	342	10	19	44	89	169	375	726	830	342	10	19	44	89	169
20210222	1406	euro-census	1_2_8	4100	euro-census	1_2_8	4000	2	false	True	linear	dice	dice	0.2	bf	rh	15	1000	clk	none	20	[0.2]	no-nf-central	all	500	hlsh	simtol	0.9	27	27	154727	hungarian	[1.0, 0.0, 0.0]	1543	1224	10	16	42	86	174	433	807	1540	1224	10	16	42	86	174
20210222	1406	euro-census	1_2_8	4100	euro-census	1_2_8	4000	2	false	True	linear	dice	dice	0.2	bf	rh	15	1000	clk	none	20	[0.2]	no-nf-central	all	500	hlsh	simtol	0.9	27	27	154727	hungarian	[0.0, 1.0, 0.0]	1616	1201	10	19	44	92	176	440	817	1612	1200	10	19	44	92	176
20210222	1406	euro-census	1_2_8	4100	euro-census	1_2_8	4000	2	false	True	linear	dice	dice	0.2	bf	rh	15	1000	clk	none	20	[0.2]	no-nf-central	all	500	hlsh	simtol	0.9	27	27	154727	hungarian	[0.0, 0.0, 1.0]	582	1894	9	19	45	73	125	275	363	581	1889	9	19	45	73	125
20210222	1406	euro-census	1_2_8	4100	euro-census	1_2_8	4000	2	false	True	linear	dice	dice	0.2	bf	rh	15	1000	clk	none	20	[0.2]	no-nf-central	all	500	hlsh	simtol	0.9	27	27	154727	hungarian	[0.6, 0.3, 0.1]	1596	1271	10	19	44	90	177	445	828	1593	1276	10	19	44	90	177
20210222	1406	euro-census	1_2_8	4100	euro-census	1_2_8	4000	2	false	True	linear	dice	dice	0.2	bf	rh	15	1000	clk	none	20	[0.2]	no-nf-central	all	500	hlsh	simtol	0.9	27	27	154727	shapley	[1.0, 0.0, 0.0]	1279	1548	7	14	31	62	123	307	594	1274	1545	7	14	31	62	123
20210222	1406	euro-census	1_2_8	4100	euro-census	1_2_8	4000	2	false	True	linear	dice	dice	0.2	bf	rh	15	1000	clk	none	20	[0.2]	no-nf-central	all	500	hlsh	simtol	0.9	27	27	154727	shapley	[0.0, 1.0, 0.0]	1354	1441	10	19	44	88	161	356	658	1349	1438	10	19	44	88	161
20210222	1406	euro-census	1_2_8	4100	euro-census	1_2_8	4000	2	false	True	linear	dice	dice	0.2	bf	rh	15	1000	clk	none	20	[0.2]	no-nf-central	all	500	hlsh	simtol	0.9	27	27	154727	shapley	[0.0, 0.0, 1.0]	587	2651	9	19	45	73	134	282	425	585	2646	9	19	45	73	134
20210222	1406	euro-census	1_2_8	4100	euro-census	1_2_8	4000	2	false	True	linear	dice	dice	0.2	bf	rh	15	1000	clk	none	20	[0.2]	no-nf-central	all	500	hlsh	simtol	0.9	27	27	154727	shapley	[0.6, 0.3, 0.1]	1363	1473	10	19	44	89	169	371	687	1358	1470	10	19	44	89	169
20210222	1406	euro-census	1_2_8	4100	euro-census	1_2_8	4000	2	false	True	linear	dice	dice	0.2	bf	rh	15	1000	clk	none	20	[0.2]	no-nf-central	all	500	hlsh	simtol	0.9	27	27	154727	random	[0.0, 0.0, 0.0]	0	1	0	0	0	0	0	0	0	0	1	0	0	0	0	0
20210222	1406	euro-census	1_2_8	4100	euro-census	1_2_8	4000	2	false	True	linear	dice	dice	0.2	bf	rh	15	1000	clk	none	20	[0.2]	no-central	all	500	hlsh	simtol	0.9	28	28	151738	symmetric	[1.0, 0.0, 0.0]	669	284	7	14	31	63	126	336	662	662	284	7	14	31	63	126
20210222	1406	euro-census	1_2_8	4100	euro-census	1_2_8	4000	2	false	True	linear	dice	dice	0.2	bf	rh	15	1000	clk	none	20	[0.2]	no-central	all	500	hlsh	simtol	0.9	28	28	151738	symmetric	[0.0, 1.0, 0.0]	806	350	10	20	44	87	162	383	709	799	350	10	20	44	87	162
20210222	1406	euro-census	1_2_8	4100	euro-census	1_2_8	4000	2	false	True	linear	dice	dice	0.2	bf	rh	15	1000	clk	none	20	[0.2]	no-central	all	500	hlsh	simtol	0.9	28	28	151738	symmetric	[0.0, 0.0, 1.0]	373	610	10	20	45	82	132	253	366	366	610	10	20	45	82	132
20210222	1406	euro-census	1_2_8	4100	euro-census	1_2_8	4000	2	false	True	linear	dice	dice	0.2	bf	rh	15	1000	clk	none	20	[0.2]	no-central	all	500	hlsh	simtol	0.9	28	28	151738	symmetric	[0.6, 0.3, 0.1]	826	338	10	20	45	90	169	386	732	819	338	10	20	45	90	169
20210222	1406	euro-census	1_2_8	4100	euro-census	1_2_8	4000	2	false	True	linear	dice	dice	0.2	bf	rh	15	1000	clk	none	20	[0.2]	no-central	all	500	hlsh	simtol	0.9	28	28	151738	hungarian	[1.0, 0.0, 0.0]	1519	1255	10	17	41	84	173	434	812	1513	1258	10	17	41	84	173
20210222	1406	euro-census	1_2_8	4100	euro-census	1_2_8	4000	2	false	True	linear	dice	dice	0.2	bf	rh	15	1000	clk	none	20	[0.2]	no-central	all	500	hlsh	simtol	0.9	28	28	151738	hungarian	[0.0, 1.0, 0.0]	1573	1046	10	20	45	93	188	439	817	1566	1052	10	20	45	93	188
20210222	1406	euro-census	1_2_8	4100	euro-census	1_2_8	4000	2	false	True	linear	dice	dice	0.2	bf	rh	15	1000	clk	none	20	[0.2]	no-central	all	500	hlsh	simtol	0.9	28	28	151738	hungarian	[0.0, 0.0, 1.0]	547	1923	10	20	45	85	134	203	344	540	1923	10	20	45	85	134
20210222	1406	euro-census	1_2_8	4100	euro-census	1_2_8	4000	2	false	True	linear	dice	dice	0.2	bf	rh	15	1000	clk	none	20	[0.2]	no-central	all	500	hlsh	simtol	0.9	28	28	151738	hungarian	[0.6, 0.3, 0.1]	1589	1156	10	20	45	94	185	445	837	1582	1160	10	20	45	94	185
20210222	1406	euro-census	1_2_8	4100	euro-census	1_2_8	4000	2	false	True	linear	dice	dice	0.2	bf	rh	15	1000	clk	none	20	[0.2]	no-central	all	500	hlsh	simtol	0.9	28	28	151738	shapley	[1.0, 0.0, 0.0]	1284	1559	7	14	31	62	123	307	597	1277	1559	7	14	31	62	123
20210222	1406	euro-census	1_2_8	4100	euro-census	1_2_8	4000	2	false	True	linear	dice	dice	0.2	bf	rh	15	1000	clk	none	20	[0.2]	no-central	all	500	hlsh	simtol	0.9	28	28	151738	shapley	[0.0, 1.0, 0.0]	1325	1493	10	20	44	87	160	372	658	1318	1493	10	20	44	87	160
20210222	1406	euro-census	1_2_8	4100	euro-census	1_2_8	4000	2	false	True	linear	dice	dice	0.2	bf	rh	15	1000	clk	none	20	[0.2]	no-central	all	500	hlsh	simtol	0.9	28	28	151738	shapley	[0.0, 0.0, 1.0]	579	2671	10	20	45	82	131	250	387	572	2671	10	20	45	82	131
20210222	1406	euro-census	1_2_8	4100	euro-census	1_2_8	4000	2	false	True	linear	dice	dice	0.2	bf	rh	15	1000	clk	none	20	[0.2]	no-central	all	500	hlsh	simtol	0.9	28	28	151738	shapley	[0.6, 0.3, 0.1]	1357	1487	10	20	45	90	169	379	692	1350	1487	10	20	45	90	169
20210222	1406	euro-census	1_2_8	4100	euro-census	1_2_8	4000	2	false	True	linear	dice	dice	0.2	bf	rh	15	1000	clk	none	20	[0.2]	no-central	all	500	hlsh	simtol	0.9	28	28	151738	random	[0.0, 0.0, 0.0]	0	1	0	0	0	0	0	0	0	0	1	0	0	0	0	0
20210222	1406	euro-census	1_2_8	4100	euro-census	1_2_8	4000	2	false	True	linear	dice	dice	0.2	bf	rh	15	1000	clk	none	20	[0.2]	node2vec	all	500	hlsh	simtol	0.9	30	30	77274	symmetric	[1.0, 0.0, 0.0]	1	286	0	0	0	0	0	1	1	1	284	0	0	0	0	0
20210222	1406	euro-census	1_2_8	4100	euro-census	1_2_8	4000	2	false	True	linear	dice	dice	0.2	bf	rh	15	1000	clk	none	20	[0.2]	node2vec	all	500	hlsh	simtol	0.9	30	30	77274	symmetric	[0.0, 1.0, 0.0]	6	472	0	0	0	0	0	6	6	6	469	0	0	0	0	0
20210222	1406	euro-census	1_2_8	4100	euro-census	1_2_8	4000	2	false	True	linear	dice	dice	0.2	bf	rh	15	1000	clk	none	20	[0.2]	node2vec	all	500	hlsh	simtol	0.9	30	30	77274	symmetric	[0.0, 0.0, 1.0]	29	1249	0	1	4	9	12	18	26	29	1245	0	1	4	9	12
20210222	1406	euro-census	1_2_8	4100	euro-census	1_2_8	4000	2	false	True	linear	dice	dice	0.2	bf	rh	15	1000	clk	none	20	[0.2]	node2vec	all	500	hlsh	simtol	0.9	30	30	77274	symmetric	[0.6, 0.3, 0.1]	5	492	0	0	0	1	1	5	5	5	489	0	0	0	1	1
20210222	1406	euro-census	1_2_8	4100	euro-census	1_2_8	4000	2	false	True	linear	dice	dice	0.2	bf	rh	15	1000	clk	none	20	[0.2]	node2vec	all	500	hlsh	simtol	0.9	30	30	77274	hungarian	[1.0, 0.0, 0.0]	12	2026	0	0	0	0	2	6	9	12	2020	0	0	0	0	2
20210222	1406	euro-census	1_2_8	4100	euro-census	1_2_8	4000	2	false	True	linear	dice	dice	0.2	bf	rh	15	1000	clk	none	20	[0.2]	node2vec	all	500	hlsh	simtol	0.9	30	30	77274	hungarian	[0.0, 1.0, 0.0]	11	1967	0	0	0	0	0	1	3	11	1965	0	0	0	0	0
20210222	1406	euro-census	1_2_8	4100	euro-census	1_2_8	4000	2	false	True	linear	dice	dice	0.2	bf	rh	15	1000	clk	none	20	[0.2]	node2vec	all	500	hlsh	simtol	0.9	30	30	77274	hungarian	[0.0, 0.0, 1.0]	28	1761	0	1	3	7	10	10	19	28	1759	0	1	3	7	10
20210222	1406	euro-census	1_2_8	4100	euro-census	1_2_8	4000	2	false	True	linear	dice	dice	0.2	bf	rh	15	1000	clk	none	20	[0.2]	node2vec	all	500	hlsh	simtol	0.9	30	30	77274	hungarian	[0.6, 0.3, 0.1]	15	2068	0	0	0	1	2	4	9	15	2067	0	0	0	1	2
20210222	1406	euro-census	1_2_8	4100	euro-census	1_2_8	4000	2	false	True	linear	dice	dice	0.2	bf	rh	15	1000	clk	none	20	[0.2]	node2vec	all	500	hlsh	simtol	0.9	30	30	77274	shapley	[1.0, 0.0, 0.0]	15	1889	0	0	0	0	0	4	7	15	1883	0	0	0	0	0
20210222	1406	euro-census	1_2_8	4100	euro-census	1_2_8	4000	2	false	True	linear	dice	dice	0.2	bf	rh	15	1000	clk	none	20	[0.2]	node2vec	all	500	hlsh	simtol	0.9	30	30	77274	shapley	[0.0, 1.0, 0.0]	15	1836	0	0	0	0	0	1	1	15	1830	0	0	0	0	0
20210222	1406	euro-census	1_2_8	4100	euro-census	1_2_8	4000	2	false	True	linear	dice	dice	0.2	bf	rh	15	1000	clk	none	20	[0.2]	node2vec	all	500	hlsh	simtol	0.9	30	30	77274	shapley	[0.0, 0.0, 1.0]	42	2422	0	1	4	9	12	18	26	42	2414	0	1	4	9	12
20210222	1406	euro-census	1_2_8	4100	euro-census	1_2_8	4000	2	false	True	linear	dice	dice	0.2	bf	rh	15	1000	clk	none	20	[0.2]	node2vec	all	500	hlsh	simtol	0.9	30	30	77274	shapley	[0.6, 0.3, 0.1]	11	1868	0	0	0	0	1	3	6	11	1862	0	0	0	0	1
20210222	1406	euro-census	1_2_8	4100	euro-census	1_2_8	4000	2	false	True	linear	dice	dice	0.2	bf	rh	15	1000	clk	none	20	[0.2]	node2vec	all	500	hlsh	simtol	0.9	30	30	77274	random	[0.0, 0.0, 0.0]	0	1	0	0	0	0	0	0	0	0	1	0	0	0	0	0
																																				10	20	48	94	188	450	849
[truncated: 31 more columns]
