# Supplementary material for: On the effectiveness of graph matching attacks against privacy-preserving record linkage
Source: PLoS One. 2022 Sep 22;17(9):e0267893. doi: 10.1371/journal.pone.0267893 (PMC9499274; doi:10.1371/journal.pone.0267893)
Supplement: S1 File — (ZIP) [file pone.0267893.s001.zip › Non-random-4000/4000-4200.csv]

date	time	plain_dataset_name	plain_attr_list	plain_num_rec	encode_dataset_name	encode_attr_list	encode_num_rec	q_length	padded	sim_adjust_flag	regression_model	plain_sim_funct	enc_sim_func	min_sim	encode_method	bf_hash_type/tmh_num_hash_bits/cmh_max_rand_int	num_hash_funct	bf_len/tmh_num_hash_tables/cmh_num_hash_col	bf_encode/tmh_key_len	bf_harden/tmh_val_len	graph_node_min_degree	graph_sim_list	graph_feat_list	graph_selected_feat	sim_hash_num_bit	sim_hash_block_funct	sim_comp_funct	sim_hash_match_sim	num_feat	use_num_feat	total_num_sim_edges	match_method	weight_list	num_corr_ident_rec	num_wrng_ident_rec	corr_top_10	corr_top_20	corr_top_50	corr_top_100	corr_top_200	corr_top_500	corr_top_1000	num_all_corr	num_all_wrng	scorr_top_10	scorr_top_20	scorr_top_50	scorr_top_100	scorr_top_200
20210222	2307	euro-census	1_2_8	4200	euro-census	1_2_8	4000	2	false	True	linear	dice	dice	0.2	bf	rh	15	1000	clk	none	20	[0.2]	all	all	500	hlsh	simtol	0.9	30	30	99188	symmetric	[1.0, 0.0, 0.0]	338	401	3	9	19	35	83	221	333	333	401	3	9	19	35	83
20210222	2307	euro-census	1_2_8	4200	euro-census	1_2_8	4000	2	false	True	linear	dice	dice	0.2	bf	rh	15	1000	clk	none	20	[0.2]	all	all	500	hlsh	simtol	0.9	30	30	99188	symmetric	[0.0, 1.0, 0.0]	403	500	10	19	34	60	110	233	398	398	500	10	19	34	60	110
20210222	2307	euro-census	1_2_8	4200	euro-census	1_2_8	4000	2	false	True	linear	dice	dice	0.2	bf	rh	15	1000	clk	none	20	[0.2]	all	all	500	hlsh	simtol	0.9	30	30	99188	symmetric	[0.0, 0.0, 1.0]	228	905	8	16	32	56	83	158	212	223	905	8	16	32	56	83
20210222	2307	euro-census	1_2_8	4200	euro-census	1_2_8	4000	2	false	True	linear	dice	dice	0.2	bf	rh	15	1000	clk	none	20	[0.2]	all	all	500	hlsh	simtol	0.9	30	30	99188	symmetric	[0.6, 0.3, 0.1]	431	502	10	19	34	65	114	252	426	426	502	10	19	34	65	114
20210222	2307	euro-census	1_2_8	4200	euro-census	1_2_8	4000	2	false	True	linear	dice	dice	0.2	bf	rh	15	1000	clk	none	20	[0.2]	all	all	500	hlsh	simtol	0.9	30	30	99188	hungarian	[1.0, 0.0, 0.0]	818	1903	9	18	39	77	144	311	515	813	1907	9	18	39	77	144
20210222	2307	euro-census	1_2_8	4200	euro-census	1_2_8	4000	2	false	True	linear	dice	dice	0.2	bf	rh	15	1000	clk	none	20	[0.2]	all	all	500	hlsh	simtol	0.9	30	30	99188	hungarian	[0.0, 1.0, 0.0]	898	1795	10	19	34	68	141	308	533	893	1801	10	19	34	68	141
20210222	2307	euro-census	1_2_8	4200	euro-census	1_2_8	4000	2	false	True	linear	dice	dice	0.2	bf	rh	15	1000	clk	none	20	[0.2]	all	all	500	hlsh	simtol	0.9	30	30	99188	hungarian	[0.0, 0.0, 1.0]	313	2252	8	16	32	56	83	159	189	308	2252	8	16	32	56	83
20210222	2307	euro-census	1_2_8	4200	euro-census	1_2_8	4000	2	false	True	linear	dice	dice	0.2	bf	rh	15	1000	clk	none	20	[0.2]	all	all	500	hlsh	simtol	0.9	30	30	99188	hungarian	[0.6, 0.3, 0.1]	890	1856	10	19	34	66	131	309	537	885	1864	10	19	34	66	131
20210222	2307	euro-census	1_2_8	4200	euro-census	1_2_8	4000	2	false	True	linear	dice	dice	0.2	bf	rh	15	1000	clk	none	20	[0.2]	all	all	500	hlsh	simtol	0.9	30	30	99188	shapley	[1.0, 0.0, 0.0]	675	1692	3	9	19	36	72	197	370	670	1692	3	9	19	36	72
20210222	2307	euro-census	1_2_8	4200	euro-census	1_2_8	4000	2	false	True	linear	dice	dice	0.2	bf	rh	15	1000	clk	none	20	[0.2]	all	all	500	hlsh	simtol	0.9	30	30	99188	shapley	[0.0, 1.0, 0.0]	694	1655	10	19	34	60	109	222	383	689	1655	10	19	34	60	110
20210222	2307	euro-census	1_2_8	4200	euro-census	1_2_8	4000	2	false	True	linear	dice	dice	0.2	bf	rh	15	1000	clk	none	20	[0.2]	all	all	500	hlsh	simtol	0.9	30	30	99188	shapley	[0.0, 0.0, 1.0]	321	2605	8	16	32	56	84	157	209	316	2605	8	16	32	56	84
20210222	2307	euro-census	1_2_8	4200	euro-census	1_2_8	4000	2	false	True	linear	dice	dice	0.2	bf	rh	15	1000	clk	none	20	[0.2]	all	all	500	hlsh	simtol	0.9	30	30	99188	shapley	[0.6, 0.3, 0.1]	713	1660	10	19	34	65	115	239	411	708	1660	10	19	34	65	115
20210222	2307	euro-census	1_2_8	4200	euro-census	1_2_8	4000	2	false	True	linear	dice	dice	0.2	bf	rh	15	1000	clk	none	20	[0.2]	all	all	500	hlsh	simtol	0.9	30	30	99188	random	[0.0, 0.0, 0.0]	0	1	0	0	0	0	0	0	0	0	1	0	0	0	0	0
20210222	2307	euro-census	1_2_8	4200	euro-census	1_2_8	4000	2	false	True	linear	dice	dice	0.2	bf	rh	15	1000	clk	none	20	[0.2]	no-histo	all	500	hlsh	simtol	0.9	11	11	14125	symmetric	[1.0, 0.0, 0.0]	33	262	0	0	0	1	9	29	29	29	262	0	0	0	1	9
20210222	2307	euro-census	1_2_8	4200	euro-census	1_2_8	4000	2	false	True	linear	dice	dice	0.2	bf	rh	15	1000	clk	none	20	[0.2]	no-histo	all	500	hlsh	simtol	0.9	11	11	14125	symmetric	[0.0, 1.0, 0.0]	40	316	3	5	14	16	18	36	36	36	316	3	5	14	16	18
20210222	2307	euro-census	1_2_8	4200	euro-census	1_2_8	4000	2	false	True	linear	dice	dice	0.2	bf	rh	15	1000	clk	none	20	[0.2]	no-histo	all	500	hlsh	simtol	0.9	11	11	14125	symmetric	[0.0, 0.0, 1.0]	58	672	2	3	12	27	36	53	54	54	672	2	3	12	27	36
20210222	2307	euro-census	1_2_8	4200	euro-census	1_2_8	4000	2	false	True	linear	dice	dice	0.2	bf	rh	15	1000	clk	none	20	[0.2]	no-histo	all	500	hlsh	simtol	0.9	11	11	14125	symmetric	[0.6, 0.3, 0.1]	41	325	3	5	14	18	29	37	37	37	325	3	5	14	18	29
20210222	2307	euro-census	1_2_8	4200	euro-census	1_2_8	4000	2	false	True	linear	dice	dice	0.2	bf	rh	15	1000	clk	none	20	[0.2]	no-histo	all	500	hlsh	simtol	0.9	11	11	14125	hungarian	[1.0, 0.0, 0.0]	62	1058	0	0	1	2	4	26	59	59	1066	0	0	1	2	4
20210222	2307	euro-census	1_2_8	4200	euro-census	1_2_8	4000	2	false	True	linear	dice	dice	0.2	bf	rh	15	1000	clk	none	20	[0.2]	no-histo	all	500	hlsh	simtol	0.9	11	11	14125	hungarian	[0.0, 1.0, 0.0]	68	1007	3	5	14	16	18	39	64	64	1016	3	5	14	16	18
20210222	2307	euro-census	1_2_8	4200	euro-census	1_2_8	4000	2	false	True	linear	dice	dice	0.2	bf	rh	15	1000	clk	none	20	[0.2]	no-histo	all	500	hlsh	simtol	0.9	11	11	14125	hungarian	[0.0, 0.0, 1.0]	69	1166	2	3	12	26	39	51	64	65	1166	2	3	12	26	39
20210222	2307	euro-census	1_2_8	4200	euro-census	1_2_8	4000	2	false	True	linear	dice	dice	0.2	bf	rh	15	1000	clk	none	20	[0.2]	no-histo	all	500	hlsh	simtol	0.9	11	11	14125	hungarian	[0.6, 0.3, 0.1]	79	1081	3	5	14	19	30	46	75	75	1092	3	5	14	19	30
20210222	2307	euro-census	1_2_8	4200	euro-census	1_2_8	4000	2	false	True	linear	dice	dice	0.2	bf	rh	15	1000	clk	none	20	[0.2]	no-histo	all	500	hlsh	simtol	0.9	11	11	14125	shapley	[1.0, 0.0, 0.0]	53	676	0	0	0	1	2	19	49	49	676	0	0	0	1	2
20210222	2307	euro-census	1_2_8	4200	euro-census	1_2_8	4000	2	false	True	linear	dice	dice	0.2	bf	rh	15	1000	clk	none	20	[0.2]	no-histo	all	500	hlsh	simtol	0.9	11	11	14125	shapley	[0.0, 1.0, 0.0]	50	672	3	5	14	16	17	31	46	46	672	3	5	14	16	17
20210222	2307	euro-census	1_2_8	4200	euro-census	1_2_8	4000	2	false	True	linear	dice	dice	0.2	bf	rh	15	1000	clk	none	20	[0.2]	no-histo	all	500	hlsh	simtol	0.9	11	11	14125	shapley	[0.0, 0.0, 1.0]	63	860	2	3	12	27	37	54	59	59	860	2	3	12	27	37
20210222	2307	euro-census	1_2_8	4200	euro-census	1_2_8	4000	2	false	True	linear	dice	dice	0.2	bf	rh	15	1000	clk	none	20	[0.2]	no-histo	all	500	hlsh	simtol	0.9	11	11	14125	shapley	[0.6, 0.3, 0.1]	52	686	3	5	14	18	26	36	48	48	686	3	5	14	18	26
20210222	2307	euro-census	1_2_8	4200	euro-census	1_2_8	4000	2	false	True	linear	dice	dice	0.2	bf	rh	15	1000	clk	none	20	[0.2]	no-histo	all	500	hlsh	simtol	0.9	11	11	14125	random	[0.0, 0.0, 0.0]	0	1	0	0	0	0	0	0	0	0	1	0	0	0	0	0
20210222	2307	euro-census	1_2_8	4200	euro-census	1_2_8	4000	2	false	True	linear	dice	dice	0.2	bf	rh	15	1000	clk	none	20	[0.2]	one-central	all	500	hlsh	simtol	0.9	29	29	145365	symmetric	[1.0, 0.0, 0.0]	347	405	3	8	16	29	76	214	342	342	405	3	8	16	29	76
20210222	2307	euro-census	1_2_8	4200	euro-census	1_2_8	4000	2	false	True	linear	dice	dice	0.2	bf	rh	15	1000	clk	none	20	[0.2]	one-central	all	500	hlsh	simtol	0.9	29	29	145365	symmetric	[0.0, 1.0, 0.0]	426	524	10	16	35	64	103	231	421	421	524	10	16	35	64	103
20210222	2307	euro-census	1_2_8	4200	euro-census	1_2_8	4000	2	false	True	linear	dice	dice	0.2	bf	rh	15	1000	clk	none	20	[0.2]	one-central	all	500	hlsh	simtol	0.9	29	29	145365	symmetric	[0.0, 0.0, 1.0]	248	853	6	14	35	65	105	172	237	243	853	6	14	35	65	105
20210222	2307	euro-census	1_2_8	4200	euro-census	1_2_8	4000	2	false	True	linear	dice	dice	0.2	bf	rh	15	1000	clk	none	20	[0.2]	one-central	all	500	hlsh	simtol	0.9	29	29	145365	symmetric	[0.6, 0.3, 0.1]	449	509	10	16	35	66	112	247	444	444	509	10	16	35	66	112
20210222	2307	euro-census	1_2_8	4200	euro-census	1_2_8	4000	2	false	True	linear	dice	dice	0.2	bf	rh	15	1000	clk	none	20	[0.2]	one-central	all	500	hlsh	simtol	0.9	29	29	145365	hungarian	[1.0, 0.0, 0.0]	937	1789	8	17	39	75	140	308	547	932	1792	8	17	39	75	141
20210222	2307	euro-census	1_2_8	4200	euro-census	1_2_8	4000	2	false	True	linear	dice	dice	0.2	bf	rh	15	1000	clk	none	20	[0.2]	one-central	all	500	hlsh	simtol	0.9	29	29	145365	hungarian	[0.0, 1.0, 0.0]	1002	1741	10	16	35	73	135	303	526	997	1745	10	16	35	73	136
20210222	2307	euro-census	1_2_8	4200	euro-census	1_2_8	4000	2	false	True	linear	dice	dice	0.2	bf	rh	15	1000	clk	none	20	[0.2]	one-central	all	500	hlsh	simtol	0.9	29	29	145365	hungarian	[0.0, 0.0, 1.0]	306	2072	6	14	34	62	103	167	220	302	2071	6	14	34	62	103
20210222	2307	euro-census	1_2_8	4200	euro-census	1_2_8	4000	2	false	True	linear	dice	dice	0.2	bf	rh	15	1000	clk	none	20	[0.2]	one-central	all	500	hlsh	simtol	0.9	29	29	145365	hungarian	[0.6, 0.3, 0.1]	1010	1830	10	16	35	70	138	317	554	1005	1835	10	16	35	70	138
20210222	2307	euro-census	1_2_8	4200	euro-census	1_2_8	4000	2	false	True	linear	dice	dice	0.2	bf	rh	15	1000	clk	none	20	[0.2]	one-central	all	500	hlsh	simtol	0.9	29	29	145365	shapley	[1.0, 0.0, 0.0]	716	1953	3	8	17	30	67	184	351	711	1953	3	8	17	30	67
20210222	2307	euro-census	1_2_8	4200	euro-census	1_2_8	4000	2	false	True	linear	dice	dice	0.2	bf	rh	15	1000	clk	none	20	[0.2]	one-central	all	500	hlsh	simtol	0.9	29	29	145365	shapley	[0.0, 1.0, 0.0]	759	1876	10	16	35	62	99	218	387	754	1876	10	16	35	62	99
20210222	2307	euro-census	1_2_8	4200	euro-census	1_2_8	4000	2	false	True	linear	dice	dice	0.2	bf	rh	15	1000	clk	none	20	[0.2]	one-central	all	500	hlsh	simtol	0.9	29	29	145365	shapley	[0.0, 0.0, 1.0]	346	2806	6	14	35	65	104	174	234	341	2806	6	14	35	65	104
20210222	2307	euro-census	1_2_8	4200	euro-census	1_2_8	4000	2	false	True	linear	dice	dice	0.2	bf	rh	15	1000	clk	none	20	[0.2]	one-central	all	500	hlsh	simtol	0.9	29	29	145365	shapley	[0.6, 0.3, 0.1]	757	1902	10	16	35	66	111	237	416	752	1902	10	16	35	66	111
20210222	2307	euro-census	1_2_8	4200	euro-census	1_2_8	4000	2	false	True	linear	dice	dice	0.2	bf	rh	15	1000	clk	none	20	[0.2]	one-central	all	500	hlsh	simtol	0.9	29	29	145365	random	[0.0, 0.0, 0.0]	0	1	0	0	0	0	0	0	0	0	1	0	0	0	0	0
20210222	2307	euro-census	1_2_8	4200	euro-census	1_2_8	4000	2	false	True	linear	dice	dice	0.2	bf	rh	15	1000	clk	none	20	[0.2]	no-nf-central	all	500	hlsh	simtol	0.9	27	27	236334	symmetric	[1.0, 0.0, 0.0]	343	419	3	8	16	30	76	211	342	342	417	3	8	16	30	76
20210222	2307	euro-census	1_2_8	4200	euro-census	1_2_8	4000	2	false	True	linear	dice	dice	0.2	bf	rh	15	1000	clk	none	20	[0.2]	no-nf-central	all	500	hlsh	simtol	0.9	27	27	236334	symmetric	[0.0, 1.0, 0.0]	443	551	8	17	37	67	102	236	441	441	549	8	17	37	67	102
20210222	2307	euro-census	1_2_8	4200	euro-census	1_2_8	4000	2	false	True	linear	dice	dice	0.2	bf	rh	15	1000	clk	none	20	[0.2]	no-nf-central	all	500	hlsh	simtol	0.9	27	27	236334	symmetric	[0.0, 0.0, 1.0]	187	737	7	14	33	49	84	145	186	186	736	7	14	33	49	84
20210222	2307	euro-census	1_2_8	4200	euro-census	1_2_8	4000	2	false	True	linear	dice	dice	0.2	bf	rh	15	1000	clk	none	20	[0.2]	no-nf-central	all	500	hlsh	simtol	0.9	27	27	236334	symmetric	[0.6, 0.3, 0.1]	436	538	8	17	39	65	109	246	434	434	535	8	17	39	65	109
20210222	2307	euro-census	1_2_8	4200	euro-census	1_2_8	4000	2	false	True	linear	dice	dice	0.2	bf	rh	15	1000	clk	none	20	[0.2]	no-nf-central	all	500	hlsh	simtol	0.9	27	27	236334	hungarian	[1.0, 0.0, 0.0]	964	1765	7	16	37	71	134	294	533	959	1767	7	16	37	71	134
20210222	2307	euro-census	1_2_8	4200	euro-census	1_2_8	4000	2	false	True	linear	dice	dice	0.2	bf	rh	15	1000	clk	none	20	[0.2]	no-nf-central	all	500	hlsh	simtol	0.9	27	27	236334	hungarian	[0.0, 1.0, 0.0]	1024	1763	8	17	38	77	135	315	550	1021	1767	8	17	38	77	135
20210222	2307	euro-census	1_2_8	4200	euro-census	1_2_8	4000	2	false	True	linear	dice	dice	0.2	bf	rh	15	1000	clk	none	20	[0.2]	no-nf-central	all	500	hlsh	simtol	0.9	27	27	236334	hungarian	[0.0, 0.0, 1.0]	262	2167	7	14	37	51	86	117	180	261	2163	7	14	37	51	86
20210222	2307	euro-census	1_2_8	4200	euro-census	1_2_8	4000	2	false	True	linear	dice	dice	0.2	bf	rh	15	1000	clk	none	20	[0.2]	no-nf-central	all	500	hlsh	simtol	0.9	27	27	236334	hungarian	[0.6, 0.3, 0.1]	1043	1805	8	17	40	77	146	328	561	1039	1807	8	17	40	77	146
20210222	2307	euro-census	1_2_8	4200	euro-census	1_2_8	4000	2	false	True	linear	dice	dice	0.2	bf	rh	15	1000	clk	none	20	[0.2]	no-nf-central	all	500	hlsh	simtol	0.9	27	27	236334	shapley	[1.0, 0.0, 0.0]	740	2190	3	8	17	30	63	182	348	737	2184	3	8	17	30	63
20210222	2307	euro-census	1_2_8	4200	euro-census	1_2_8	4000	2	false	True	linear	dice	dice	0.2	bf	rh	15	1000	clk	none	20	[0.2]	no-nf-central	all	500	hlsh	simtol	0.9	27	27	236334	shapley	[0.0, 1.0, 0.0]	805	2102	8	17	38	67	101	228	402	801	2097	8	17	38	67	101
20210222	2307	euro-census	1_2_8	4200	euro-census	1_2_8	4000	2	false	True	linear	dice	dice	0.2	bf	rh	15	1000	clk	none	20	[0.2]	no-nf-central	all	500	hlsh	simtol	0.9	27	27	236334	shapley	[0.0, 0.0, 1.0]	284	3076	7	14	33	49	83	144	201	283	3068	7	14	33	49	83
20210222	2307	euro-census	1_2_8	4200	euro-census	1_2_8	4000	2	false	True	linear	dice	dice	0.2	bf	rh	15	1000	clk	none	20	[0.2]	no-nf-central	all	500	hlsh	simtol	0.9	27	27	236334	shapley	[0.6, 0.3, 0.1]	790	2137	8	17	39	66	110	236	412	787	2131	8	17	39	66	110
20210222	2307	euro-census	1_2_8	4200	euro-census	1_2_8	4000	2	false	True	linear	dice	dice	0.2	bf	rh	15	1000	clk	none	20	[0.2]	no-nf-central	all	500	hlsh	simtol	0.9	27	27	236334	random	[0.0, 0.0, 0.0]	0	1	0	0	0	0	0	0	0	0	1	0	0	0	0	0
20210222	2307	euro-census	1_2_8	4200	euro-census	1_2_8	4000	2	false	True	linear	dice	dice	0.2	bf	rh	15	1000	clk	none	20	[0.2]	no-central	all	500	hlsh	simtol	0.9	28	28	218710	symmetric	[1.0, 0.0, 0.0]	357	410	3	8	16	30	77	212	351	351	410	3	8	16	30	77
20210222	2307	euro-census	1_2_8	4200	euro-census	1_2_8	4000	2	false	True	linear	dice	dice	0.2	bf	rh	15	1000	clk	none	20	[0.2]	no-central	all	500	hlsh	simtol	0.9	28	28	218710	symmetric	[0.0, 1.0, 0.0]	462	542	8	15	39	64	119	256	456	456	542	8	15	39	64	119
20210222	2307	euro-census	1_2_8	4200	euro-census	1_2_8	4000	2	false	True	linear	dice	dice	0.2	bf	rh	15	1000	clk	none	20	[0.2]	no-central	all	500	hlsh	simtol	0.9	28	28	218710	symmetric	[0.0, 0.0, 1.0]	200	686	10	15	37	58	86	146	194	194	686	10	15	37	58	86
20210222	2307	euro-census	1_2_8	4200	euro-census	1_2_8	4000	2	false	True	linear	dice	dice	0.2	bf	rh	15	1000	clk	none	20	[0.2]	no-central	all	500	hlsh	simtol	0.9	28	28	218710	symmetric	[0.6, 0.3, 0.1]	455	508	8	15	40	64	117	266	449	449	508	8	15	40	64	117
20210222	2307	euro-census	1_2_8	4200	euro-census	1_2_8	4000	2	false	True	linear	dice	dice	0.2	bf	rh	15	1000	clk	none	20	[0.2]	no-central	all	500	hlsh	simtol	0.9	28	28	218710	hungarian	[1.0, 0.0, 0.0]	977	1760	8	16	37	73	136	302	548	971	1764	8	16	37	73	136
20210222	2307	euro-census	1_2_8	4200	euro-census	1_2_8	4000	2	false	True	linear	dice	dice	0.2	bf	rh	15	1000	clk	none	20	[0.2]	no-central	all	500	hlsh	simtol	0.9	28	28	218710	hungarian	[0.0, 1.0, 0.0]	918	1582	8	15	39	69	137	309	542	913	1586	8	15	39	69	137
20210222	2307	euro-census	1_2_8	4200	euro-census	1_2_8	4000	2	false	True	linear	dice	dice	0.2	bf	rh	15	1000	clk	none	20	[0.2]	no-central	all	500	hlsh	simtol	0.9	28	28	218710	hungarian	[0.0, 0.0, 1.0]	299	2135	10	15	36	61	87	127	192	293	2136	10	15	36	61	87
20210222	2307	euro-census	1_2_8	4200	euro-census	1_2_8	4000	2	false	True	linear	dice	dice	0.2	bf	rh	15	1000	clk	none	20	[0.2]	no-central	all	500	hlsh	simtol	0.9	28	28	218710	hungarian	[0.6, 0.3, 0.1]	995	1709	8	15	40	72	140	321	548	989	1715	8	15	40	72	140
20210222	2307	euro-census	1_2_8	4200	euro-census	1_2_8	4000	2	false	True	linear	dice	dice	0.2	bf	rh	15	1000	clk	none	20	[0.2]	no-central	all	500	hlsh	simtol	0.9	28	28	218710	shapley	[1.0, 0.0, 0.0]	763	2177	3	8	17	30	64	183	349	757	2177	3	8	17	30	64
20210222	2307	euro-census	1_2_8	4200	euro-census	1_2_8	4000	2	false	True	linear	dice	dice	0.2	bf	rh	15	1000	clk	none	20	[0.2]	no-central	all	500	hlsh	simtol	0.9	28	28	218710	shapley	[0.0, 1.0, 0.0]	817	2085	8	15	39	64	121	254	428	811	2085	8	15	39	64	121
20210222	2307	euro-census	1_2_8	4200	euro-census	1_2_8	4000	2	false	True	linear	dice	dice	0.2	bf	rh	15	1000	clk	none	20	[0.2]	no-central	all	500	hlsh	simtol	0.9	28	28	218710	shapley	[0.0, 0.0, 1.0]	299	3048	10	15	37	58	86	145	201	293	3048	10	15	37	58	86
20210222	2307	euro-census	1_2_8	4200	euro-census	1_2_8	4000	2	false	True	linear	dice	dice	0.2	bf	rh	15	1000	clk	none	20	[0.2]	no-central	all	500	hlsh	simtol	0.9	28	28	218710	shapley	[0.6, 0.3, 0.1]	817	2105	8	15	40	65	113	254	431	811	2105	8	15	40	65	113
20210222	2307	euro-census	1_2_8	4200	euro-census	1_2_8	4000	2	false	True	linear	dice	dice	0.2	bf	rh	15	1000	clk	none	20	[0.2]	no-central	all	500	hlsh	simtol	0.9	28	28	218710	random	[0.0, 0.0, 0.0]	0	1	0	0	0	0	0	0	0	0	1	0	0	0	0	0
20210222	2307	euro-census	1_2_8	4200	euro-census	1_2_8	4000	2	false	True	linear	dice	dice	0.2	bf	rh	15	1000	clk	none	20	[0.2]	node2vec	all	500	hlsh	simtol	0.9	30	30	151233	symmetric	[1.0, 0.0, 0.0]	5	375	0	0	0	0	1	5	5	5	375	0	0	0	0	1
20210222	2307	euro-census	1_2_8	4200	euro-census	1_2_8	4000	2	false	True	linear	dice	dice	0.2	bf	rh	15	1000	clk	none	20	[0.2]	node2vec	all	500	hlsh	simtol	0.9	30	30	151233	symmetric	[0.0, 1.0, 0.0]	6	522	0	0	0	0	0	6	6	6	522	0	0	0	0	0
20210222	2307	euro-census	1_2_8	4200	euro-census	1_2_8	4000	2	false	True	linear	dice	dice	0.2	bf	rh	15	1000	clk	none	20	[0.2]	node2vec	all	500	hlsh	simtol	0.9	30	30	151233	symmetric	[0.0, 0.0, 1.0]	15	1145	0	0	1	2	3	8	14	15	1144	0	0	1	2	3
20210222	2307	euro-census	1_2_8	4200	euro-census	1_2_8	4000	2	false	True	linear	dice	dice	0.2	bf	rh	15	1000	clk	none	20	[0.2]	node2vec	all	500	hlsh	simtol	0.9	30	30	151233	symmetric	[0.6, 0.3, 0.1]	6	526	0	0	0	0	1	6	6	6	526	0	0	0	0	1
20210222	2307	euro-census	1_2_8	4200	euro-census	1_2_8	4000	2	false	True	linear	dice	dice	0.2	bf	rh	15	1000	clk	none	20	[0.2]	node2vec	all	500	hlsh	simtol	0.9	30	30	151233	hungarian	[1.0, 0.0, 0.0]	16	1383	0	0	0	0	1	5	11	15	1380	0	0	0	0	1
20210222	2307	euro-census	1_2_8	4200	euro-census	1_2_8	4000	2	false	True	linear	dice	dice	0.2	bf	rh	15	1000	clk	none	20	[0.2]	node2vec	all	500	hlsh	simtol	0.9	30	30	151233	hungarian	[0.0, 1.0, 0.0]	20	1643	0	0	0	0	2	6	9	19	1640	0	0	0	0	2
20210222	2307	euro-census	1_2_8	4200	euro-census	1_2_8	4000	2	false	True	linear	dice	dice	0.2	bf	rh	15	1000	clk	none	20	[0.2]	node2vec	all	500	hlsh	simtol	0.9	30	30	151233	hungarian	[0.0, 0.0, 1.0]	16	1959	0	0	0	1	1	1	6	16	1960	0	0	0	1	1
20210222	2307	euro-census	1_2_8	4200	euro-census	1_2_8	4000	2	false	True	linear	dice	dice	0.2	bf	rh	15	1000	clk	none	20	[0.2]	node2vec	all	500	hlsh	simtol	0.9	30	30	151233	hungarian	[0.6, 0.3, 0.1]	18	1659	0	0	0	0	1	3	9	17	1659	0	0	0	0	1
20210222	2307	euro-census	1_2_8	4200	euro-census	1_2_8	4000	2	false	True	linear	dice	dice	0.2	bf	rh	15	1000	clk	none	20	[0.2]	node2vec	all	500	hlsh	simtol	0.9	30	30	151233	shapley	[1.0, 0.0, 0.0]	19	2124	0	0	0	0	0	4	11	19	2118	0	0	0	0	0
20210222	2307	euro-census	1_2_8	4200	euro-census	1_2_8	4000	2	false	True	linear	dice	dice	0.2	bf	rh	15	1000	clk	none	20	[0.2]	node2vec	all	500	hlsh	simtol	0.9	30	30	151233	shapley	[0.0, 1.0, 0.0]	19	2072	0	0	0	0	0	5	10	19	2066	0	0	0	0	0
20210222	2307	euro-census	1_2_8	4200	euro-census	1_2_8	4000	2	false	True	linear	dice	dice	0.2	bf	rh	15	1000	clk	none	20	[0.2]	node2vec	all	500	hlsh	simtol	0.9	30	30	151233	shapley	[0.0, 0.0, 1.0]	24	2707	0	0	1	2	3	7	15	24	2700	0	0	1	2	3
20210222	2307	euro-census	1_2_8	4200	euro-census	1_2_8	4000	2	false	True	linear	dice	dice	0.2	bf	rh	15	1000	clk	none	20	[0.2]	node2vec	all	500	hlsh	simtol	0.9	30	30	151233	shapley	[0.6, 0.3, 0.1]	21	2100	0	0	0	0	0	5	12	21	2094	0	0	0	0	0
20210222	2307	euro-census	1_2_8	4200	euro-census	1_2_8	4000	2	false	True	linear	dice	dice	0.2	bf	rh	15	1000	clk	none	20	[0.2]	node2vec	all	500	hlsh	simtol	0.9	30	30	151233	random	[0.0, 0.0, 0.0]	0	1	0	0	0	0	0	0	0	0	1	0	0	0	0	0
																																				10	19	40	77	146	328	561
[truncated: 31 more columns]
