# Supplementary material for: On the effectiveness of graph matching attacks against privacy-preserving record linkage
Source: PLoS One. 2022 Sep 22;17(9):e0267893. doi: 10.1371/journal.pone.0267893 (PMC9499274; doi:10.1371/journal.pone.0267893)
Supplement: S1 File — (ZIP) [file pone.0267893.s001.zip › Non-random-4000/4000-4000.csv]

date	time	plain_dataset_name	plain_attr_list	plain_num_rec	encode_dataset_name	encode_attr_list	encode_num_rec	q_length	padded	sim_adjust_flag	regression_model	plain_sim_funct	enc_sim_func	min_sim	encode_method	bf_hash_type/tmh_num_hash_bits/cmh_max_rand_int	num_hash_funct	bf_len/tmh_num_hash_tables/cmh_num_hash_col	bf_encode/tmh_key_len	bf_harden/tmh_val_len	graph_node_min_degree	graph_sim_list	graph_feat_list	graph_selected_feat	sim_hash_num_bit	sim_hash_block_funct	sim_comp_funct	sim_hash_match_sim	num_feat	use_num_feat	total_num_sim_edges	match_method	weight_list	num_corr_ident_rec	num_wrng_ident_rec	corr_top_10	corr_top_20	corr_top_50	corr_top_100	corr_top_200	corr_top_500	corr_top_1000	num_all_corr	num_all_wrng	scorr_top_10	scorr_top_20	scorr_top_50	scorr_top_100	scorr_top_200
20210222	908	euro-census	1_2_8	4000	euro-census	1_2_8	4000	2	false	True	linear	dice	dice	0.2	bf	rh	15	1000	clk	none	20	[0.2]	all	all	500	hlsh	simtol	0.9	30	30	85365	symmetric	[1.0, 0.0, 0.0]	984	203	9	17	41	81	153	393	819	980	203	9	17	41	81	153
20210222	908	euro-census	1_2_8	4000	euro-census	1_2_8	4000	2	false	True	linear	dice	dice	0.2	bf	rh	15	1000	clk	none	20	[0.2]	all	all	500	hlsh	simtol	0.9	30	30	85365	symmetric	[0.0, 1.0, 0.0]	1163	239	10	20	50	99	191	432	835	1159	239	10	20	50	99	191
20210222	908	euro-census	1_2_8	4000	euro-census	1_2_8	4000	2	false	True	linear	dice	dice	0.2	bf	rh	15	1000	clk	none	20	[0.2]	all	all	500	hlsh	simtol	0.9	30	30	85365	symmetric	[0.0, 0.0, 1.0]	730	587	10	20	49	98	186	403	661	727	586	10	20	49	98	186
20210222	908	euro-census	1_2_8	4000	euro-census	1_2_8	4000	2	false	True	linear	dice	dice	0.2	bf	rh	15	1000	clk	none	20	[0.2]	all	all	500	hlsh	simtol	0.9	30	30	85365	symmetric	[0.6, 0.3, 0.1]	1226	243	10	20	50	99	195	459	860	1222	243	10	20	50	99	195
20210222	908	euro-census	1_2_8	4000	euro-census	1_2_8	4000	2	false	True	linear	dice	dice	0.2	bf	rh	15	1000	clk	none	20	[0.2]	all	all	500	hlsh	simtol	0.9	30	30	85365	hungarian	[1.0, 0.0, 0.0]	1982	835	10	20	49	99	193	480	918	1978	837	10	20	49	99	193
20210222	908	euro-census	1_2_8	4000	euro-census	1_2_8	4000	2	false	True	linear	dice	dice	0.2	bf	rh	15	1000	clk	none	20	[0.2]	all	all	500	hlsh	simtol	0.9	30	30	85365	hungarian	[0.0, 1.0, 0.0]	2063	820	10	20	50	99	195	485	933	2059	821	10	20	50	99	195
20210222	908	euro-census	1_2_8	4000	euro-census	1_2_8	4000	2	false	True	linear	dice	dice	0.2	bf	rh	15	1000	clk	none	20	[0.2]	all	all	500	hlsh	simtol	0.9	30	30	85365	hungarian	[0.0, 0.0, 1.0]	1003	1657	10	20	49	98	191	406	584	1000	1656	10	20	49	98	191
20210222	908	euro-census	1_2_8	4000	euro-census	1_2_8	4000	2	false	True	linear	dice	dice	0.2	bf	rh	15	1000	clk	none	20	[0.2]	all	all	500	hlsh	simtol	0.9	30	30	85365	hungarian	[0.6, 0.3, 0.1]	2099	819	10	20	50	99	195	484	942	2095	819	10	20	50	99	195
20210222	908	euro-census	1_2_8	4000	euro-census	1_2_8	4000	2	false	True	linear	dice	dice	0.2	bf	rh	15	1000	clk	none	20	[0.2]	all	all	500	hlsh	simtol	0.9	30	30	85365	shapley	[1.0, 0.0, 0.0]	1703	937	9	17	42	79	153	369	720	1699	937	9	17	42	79	153
20210222	908	euro-census	1_2_8	4000	euro-census	1_2_8	4000	2	false	True	linear	dice	dice	0.2	bf	rh	15	1000	clk	none	20	[0.2]	all	all	500	hlsh	simtol	0.9	30	30	85365	shapley	[0.0, 1.0, 0.0]	1766	869	10	20	50	99	191	432	789	1762	869	10	20	50	99	191
20210222	908	euro-census	1_2_8	4000	euro-census	1_2_8	4000	2	false	True	linear	dice	dice	0.2	bf	rh	15	1000	clk	none	20	[0.2]	all	all	500	hlsh	simtol	0.9	30	30	85365	shapley	[0.0, 0.0, 1.0]	1004	2076	10	20	49	98	186	400	652	1001	2075	10	20	49	98	186
20210222	908	euro-census	1_2_8	4000	euro-census	1_2_8	4000	2	false	True	linear	dice	dice	0.2	bf	rh	15	1000	clk	none	20	[0.2]	all	all	500	hlsh	simtol	0.9	30	30	85365	shapley	[0.6, 0.3, 0.1]	1789	868	10	20	50	99	195	458	843	1785	868	10	20	50	99	195
20210222	908	euro-census	1_2_8	4000	euro-census	1_2_8	4000	2	false	True	linear	dice	dice	0.2	bf	rh	15	1000	clk	none	20	[0.2]	all	all	500	hlsh	simtol	0.9	30	30	85365	random	[0.0, 0.0, 0.0]	0	1	0	0	0	0	0	0	0	0	1	0	0	0	0	0
20210222	908	euro-census	1_2_8	4000	euro-census	1_2_8	4000	2	false	True	linear	dice	dice	0.2	bf	rh	15	1000	clk	none	20	[0.2]	no-histo	all	500	hlsh	simtol	0.9	11	11	12420	symmetric	[1.0, 0.0, 0.0]	86	240	0	0	1	3	23	84	84	84	240	0	0	1	3	23
20210222	908	euro-census	1_2_8	4000	euro-census	1_2_8	4000	2	false	True	linear	dice	dice	0.2	bf	rh	15	1000	clk	none	20	[0.2]	no-histo	all	500	hlsh	simtol	0.9	11	11	12420	symmetric	[0.0, 1.0, 0.0]	98	276	4	10	31	43	52	96	96	96	276	4	10	31	43	52
20210222	908	euro-census	1_2_8	4000	euro-census	1_2_8	4000	2	false	True	linear	dice	dice	0.2	bf	rh	15	1000	clk	none	20	[0.2]	no-histo	all	500	hlsh	simtol	0.9	11	11	12420	symmetric	[0.0, 0.0, 1.0]	129	604	4	12	29	54	85	124	127	127	604	4	12	29	54	87
20210222	908	euro-census	1_2_8	4000	euro-census	1_2_8	4000	2	false	True	linear	dice	dice	0.2	bf	rh	15	1000	clk	none	20	[0.2]	no-histo	all	500	hlsh	simtol	0.9	11	11	12420	symmetric	[0.6, 0.3, 0.1]	103	297	4	10	31	47	70	101	101	101	297	4	10	31	47	70
20210222	908	euro-census	1_2_8	4000	euro-census	1_2_8	4000	2	false	True	linear	dice	dice	0.2	bf	rh	15	1000	clk	none	20	[0.2]	no-histo	all	500	hlsh	simtol	0.9	11	11	12420	hungarian	[1.0, 0.0, 0.0]	161	985	0	0	1	5	19	71	159	159	989	0	0	1	5	19
20210222	908	euro-census	1_2_8	4000	euro-census	1_2_8	4000	2	false	True	linear	dice	dice	0.2	bf	rh	15	1000	clk	none	20	[0.2]	no-histo	all	500	hlsh	simtol	0.9	11	11	12420	hungarian	[0.0, 1.0, 0.0]	159	940	4	10	31	43	50	98	157	157	944	4	10	31	43	50
20210222	908	euro-census	1_2_8	4000	euro-census	1_2_8	4000	2	false	True	linear	dice	dice	0.2	bf	rh	15	1000	clk	none	20	[0.2]	no-histo	all	500	hlsh	simtol	0.9	11	11	12420	hungarian	[0.0, 0.0, 1.0]	133	1034	4	12	29	53	83	111	130	131	1034	4	12	29	54	85
20210222	908	euro-census	1_2_8	4000	euro-census	1_2_8	4000	2	false	True	linear	dice	dice	0.2	bf	rh	15	1000	clk	none	20	[0.2]	no-histo	all	500	hlsh	simtol	0.9	11	11	12420	hungarian	[0.6, 0.3, 0.1]	159	990	4	10	31	51	75	115	157	157	994	4	10	31	51	75
20210222	908	euro-census	1_2_8	4000	euro-census	1_2_8	4000	2	false	True	linear	dice	dice	0.2	bf	rh	15	1000	clk	none	20	[0.2]	no-histo	all	500	hlsh	simtol	0.9	11	11	12420	shapley	[1.0, 0.0, 0.0]	119	611	0	0	0	2	10	63	117	117	611	0	0	0	2	10
20210222	908	euro-census	1_2_8	4000	euro-census	1_2_8	4000	2	false	True	linear	dice	dice	0.2	bf	rh	15	1000	clk	none	20	[0.2]	no-histo	all	500	hlsh	simtol	0.9	11	11	12420	shapley	[0.0, 1.0, 0.0]	124	601	4	10	31	43	49	90	122	122	601	4	10	31	43	49
20210222	908	euro-census	1_2_8	4000	euro-census	1_2_8	4000	2	false	True	linear	dice	dice	0.2	bf	rh	15	1000	clk	none	20	[0.2]	no-histo	all	500	hlsh	simtol	0.9	11	11	12420	shapley	[0.0, 0.0, 1.0]	139	777	4	12	29	54	83	123	137	137	777	4	12	29	54	85
20210222	908	euro-census	1_2_8	4000	euro-census	1_2_8	4000	2	false	True	linear	dice	dice	0.2	bf	rh	15	1000	clk	none	20	[0.2]	no-histo	all	500	hlsh	simtol	0.9	11	11	12420	shapley	[0.6, 0.3, 0.1]	124	621	4	10	31	47	65	101	122	122	621	4	10	31	47	65
20210222	908	euro-census	1_2_8	4000	euro-census	1_2_8	4000	2	false	True	linear	dice	dice	0.2	bf	rh	15	1000	clk	none	20	[0.2]	no-histo	all	500	hlsh	simtol	0.9	11	11	12420	random	[0.0, 0.0, 0.0]	0	1	0	0	0	0	0	0	0	0	1	0	0	0	0	0
20210222	908	euro-census	1_2_8	4000	euro-census	1_2_8	4000	2	false	True	linear	dice	dice	0.2	bf	rh	15	1000	clk	none	20	[0.2]	one-central	all	500	hlsh	simtol	0.9	29	29	129310	symmetric	[1.0, 0.0, 0.0]	1008	208	8	16	41	79	152	389	819	1003	208	8	16	41	79	152
20210222	908	euro-census	1_2_8	4000	euro-census	1_2_8	4000	2	false	True	linear	dice	dice	0.2	bf	rh	15	1000	clk	none	20	[0.2]	one-central	all	500	hlsh	simtol	0.9	29	29	129310	symmetric	[0.0, 1.0, 0.0]	1221	248	10	20	49	95	190	437	836	1216	248	10	20	49	95	190
20210222	908	euro-census	1_2_8	4000	euro-census	1_2_8	4000	2	false	True	linear	dice	dice	0.2	bf	rh	15	1000	clk	none	20	[0.2]	one-central	all	500	hlsh	simtol	0.9	29	29	129310	symmetric	[0.0, 0.0, 1.0]	724	480	10	19	46	95	185	397	677	719	480	10	19	46	95	185
20210222	908	euro-census	1_2_8	4000	euro-census	1_2_8	4000	2	false	True	linear	dice	dice	0.2	bf	rh	15	1000	clk	none	20	[0.2]	one-central	all	500	hlsh	simtol	0.9	29	29	129310	symmetric	[0.6, 0.3, 0.1]	1249	234	10	20	49	95	192	449	854	1244	234	10	20	49	95	192
20210222	908	euro-census	1_2_8	4000	euro-census	1_2_8	4000	2	false	True	linear	dice	dice	0.2	bf	rh	15	1000	clk	none	20	[0.2]	one-central	all	500	hlsh	simtol	0.9	29	29	129310	hungarian	[1.0, 0.0, 0.0]	2095	740	10	20	48	97	191	473	918	2091	740	10	20	48	97	191
20210222	908	euro-census	1_2_8	4000	euro-census	1_2_8	4000	2	false	True	linear	dice	dice	0.2	bf	rh	15	1000	clk	none	20	[0.2]	one-central	all	500	hlsh	simtol	0.9	29	29	129310	hungarian	[0.0, 1.0, 0.0]	2228	695	10	20	49	95	193	478	927	2223	695	10	20	49	95	193
20210222	908	euro-census	1_2_8	4000	euro-census	1_2_8	4000	2	false	True	linear	dice	dice	0.2	bf	rh	15	1000	clk	none	20	[0.2]	one-central	all	500	hlsh	simtol	0.9	29	29	129310	hungarian	[0.0, 0.0, 1.0]	1003	1624	10	19	46	95	186	395	594	999	1624	10	19	46	95	186
20210222	908	euro-census	1_2_8	4000	euro-census	1_2_8	4000	2	false	True	linear	dice	dice	0.2	bf	rh	15	1000	clk	none	20	[0.2]	one-central	all	500	hlsh	simtol	0.9	29	29	129310	hungarian	[0.6, 0.3, 0.1]	2306	703	10	20	49	95	193	483	934	2301	703	10	20	49	95	193
20210222	908	euro-census	1_2_8	4000	euro-census	1_2_8	4000	2	false	True	linear	dice	dice	0.2	bf	rh	15	1000	clk	none	20	[0.2]	one-central	all	500	hlsh	simtol	0.9	29	29	129310	shapley	[1.0, 0.0, 0.0]	1932	1083	8	16	41	78	150	361	715	1927	1083	8	16	41	78	150
20210222	908	euro-census	1_2_8	4000	euro-census	1_2_8	4000	2	false	True	linear	dice	dice	0.2	bf	rh	15	1000	clk	none	20	[0.2]	one-central	all	500	hlsh	simtol	0.9	29	29	129310	shapley	[0.0, 1.0, 0.0]	1990	1002	10	20	49	95	190	436	794	1985	1002	10	20	49	95	190
20210222	908	euro-census	1_2_8	4000	euro-census	1_2_8	4000	2	false	True	linear	dice	dice	0.2	bf	rh	15	1000	clk	none	20	[0.2]	one-central	all	500	hlsh	simtol	0.9	29	29	129310	shapley	[0.0, 0.0, 1.0]	1020	2403	10	19	46	95	185	389	672	1015	2403	10	19	46	95	185
20210222	908	euro-census	1_2_8	4000	euro-census	1_2_8	4000	2	false	True	linear	dice	dice	0.2	bf	rh	15	1000	clk	none	20	[0.2]	one-central	all	500	hlsh	simtol	0.9	29	29	129310	shapley	[0.6, 0.3, 0.1]	2005	1015	10	20	49	95	192	447	839	2000	1015	10	20	49	95	192
20210222	908	euro-census	1_2_8	4000	euro-census	1_2_8	4000	2	false	True	linear	dice	dice	0.2	bf	rh	15	1000	clk	none	20	[0.2]	one-central	all	500	hlsh	simtol	0.9	29	29	129310	random	[0.0, 0.0, 0.0]	0	1	0	0	0	0	0	0	0	0	1	0	0	0	0	0
20210222	908	euro-census	1_2_8	4000	euro-census	1_2_8	4000	2	false	True	linear	dice	dice	0.2	bf	rh	15	1000	clk	none	20	[0.2]	no-nf-central	all	500	hlsh	simtol	0.9	27	27	201072	symmetric	[1.0, 0.0, 0.0]	1013	224	9	16	40	78	148	383	815	1012	224	9	16	40	78	148
20210222	908	euro-census	1_2_8	4000	euro-census	1_2_8	4000	2	false	True	linear	dice	dice	0.2	bf	rh	15	1000	clk	none	20	[0.2]	no-nf-central	all	500	hlsh	simtol	0.9	27	27	201072	symmetric	[0.0, 1.0, 0.0]	1265	258	10	20	50	95	189	433	840	1264	258	10	20	50	95	189
20210222	908	euro-census	1_2_8	4000	euro-census	1_2_8	4000	2	false	True	linear	dice	dice	0.2	bf	rh	15	1000	clk	none	20	[0.2]	no-nf-central	all	500	hlsh	simtol	0.9	27	27	201072	symmetric	[0.0, 0.0, 1.0]	614	410	10	20	49	94	179	394	610	613	410	10	20	49	94	179
20210222	908	euro-census	1_2_8	4000	euro-census	1_2_8	4000	2	false	True	linear	dice	dice	0.2	bf	rh	15	1000	clk	none	20	[0.2]	no-nf-central	all	500	hlsh	simtol	0.9	27	27	201072	symmetric	[0.6, 0.3, 0.1]	1277	246	10	20	50	95	190	452	853	1276	246	10	20	50	95	190
20210222	908	euro-census	1_2_8	4000	euro-census	1_2_8	4000	2	false	True	linear	dice	dice	0.2	bf	rh	15	1000	clk	none	20	[0.2]	no-nf-central	all	500	hlsh	simtol	0.9	27	27	201072	hungarian	[1.0, 0.0, 0.0]	2155	671	10	20	49	97	191	476	929	2153	668	10	20	49	97	191
20210222	908	euro-census	1_2_8	4000	euro-census	1_2_8	4000	2	false	True	linear	dice	dice	0.2	bf	rh	15	1000	clk	none	20	[0.2]	no-nf-central	all	500	hlsh	simtol	0.9	27	27	201072	hungarian	[0.0, 1.0, 0.0]	2281	675	10	20	50	96	194	482	936	2278	672	10	20	50	96	194
20210222	908	euro-census	1_2_8	4000	euro-census	1_2_8	4000	2	false	True	linear	dice	dice	0.2	bf	rh	15	1000	clk	none	20	[0.2]	no-nf-central	all	500	hlsh	simtol	0.9	27	27	201072	hungarian	[0.0, 0.0, 1.0]	878	1626	10	20	49	93	181	399	564	877	1622	10	20	49	93	181
20210222	908	euro-census	1_2_8	4000	euro-census	1_2_8	4000	2	false	True	linear	dice	dice	0.2	bf	rh	15	1000	clk	none	20	[0.2]	no-nf-central	all	500	hlsh	simtol	0.9	27	27	201072	hungarian	[0.6, 0.3, 0.1]	2378	690	10	20	50	96	196	486	946	2375	688	10	20	50	96	196
20210222	908	euro-census	1_2_8	4000	euro-census	1_2_8	4000	2	false	True	linear	dice	dice	0.2	bf	rh	15	1000	clk	none	20	[0.2]	no-nf-central	all	500	hlsh	simtol	0.9	27	27	201072	shapley	[1.0, 0.0, 0.0]	1984	1219	9	16	40	77	148	357	715	1982	1214	9	16	40	77	148
20210222	908	euro-census	1_2_8	4000	euro-census	1_2_8	4000	2	false	True	linear	dice	dice	0.2	bf	rh	15	1000	clk	none	20	[0.2]	no-nf-central	all	500	hlsh	simtol	0.9	27	27	201072	shapley	[0.0, 1.0, 0.0]	2086	1096	10	20	50	95	188	428	799	2082	1094	10	20	50	95	188
20210222	908	euro-census	1_2_8	4000	euro-census	1_2_8	4000	2	false	True	linear	dice	dice	0.2	bf	rh	15	1000	clk	none	20	[0.2]	no-nf-central	all	500	hlsh	simtol	0.9	27	27	201072	shapley	[0.0, 0.0, 1.0]	893	2686	10	20	49	94	178	396	622	891	2680	10	20	49	94	178
20210222	908	euro-census	1_2_8	4000	euro-census	1_2_8	4000	2	false	True	linear	dice	dice	0.2	bf	rh	15	1000	clk	none	20	[0.2]	no-nf-central	all	500	hlsh	simtol	0.9	27	27	201072	shapley	[0.6, 0.3, 0.1]	2100	1116	10	20	50	95	189	448	827	2097	1112	10	20	50	95	189
20210222	908	euro-census	1_2_8	4000	euro-census	1_2_8	4000	2	false	True	linear	dice	dice	0.2	bf	rh	15	1000	clk	none	20	[0.2]	no-nf-central	all	500	hlsh	simtol	0.9	27	27	201072	random	[0.0, 0.0, 0.0]	0	1	0	0	0	0	0	0	0	0	1	0	0	0	0	0
20210222	908	euro-census	1_2_8	4000	euro-census	1_2_8	4000	2	false	True	linear	dice	dice	0.2	bf	rh	15	1000	clk	none	20	[0.2]	no-central	all	500	hlsh	simtol	0.9	28	28	192853	symmetric	[1.0, 0.0, 0.0]	1017	218	9	16	40	78	148	383	816	1012	218	9	16	40	78	148
20210222	908	euro-census	1_2_8	4000	euro-census	1_2_8	4000	2	false	True	linear	dice	dice	0.2	bf	rh	15	1000	clk	none	20	[0.2]	no-central	all	500	hlsh	simtol	0.9	28	28	192853	symmetric	[0.0, 1.0, 0.0]	1270	248	10	20	50	97	190	434	838	1265	248	10	20	50	97	190
20210222	908	euro-census	1_2_8	4000	euro-census	1_2_8	4000	2	false	True	linear	dice	dice	0.2	bf	rh	15	1000	clk	none	20	[0.2]	no-central	all	500	hlsh	simtol	0.9	28	28	192853	symmetric	[0.0, 0.0, 1.0]	569	408	10	19	48	92	172	369	564	564	408	10	19	48	92	172
20210222	908	euro-census	1_2_8	4000	euro-census	1_2_8	4000	2	false	True	linear	dice	dice	0.2	bf	rh	15	1000	clk	none	20	[0.2]	no-central	all	500	hlsh	simtol	0.9	28	28	192853	symmetric	[0.6, 0.3, 0.1]	1270	246	10	20	50	97	192	444	852	1265	246	10	20	50	97	192
20210222	908	euro-census	1_2_8	4000	euro-census	1_2_8	4000	2	false	True	linear	dice	dice	0.2	bf	rh	15	1000	clk	none	20	[0.2]	no-central	all	500	hlsh	simtol	0.9	28	28	192853	hungarian	[1.0, 0.0, 0.0]	2159	667	10	20	48	98	193	476	923	2155	667	10	20	48	98	193
20210222	908	euro-census	1_2_8	4000	euro-census	1_2_8	4000	2	false	True	linear	dice	dice	0.2	bf	rh	15	1000	clk	none	20	[0.2]	no-central	all	500	hlsh	simtol	0.9	28	28	192853	hungarian	[0.0, 1.0, 0.0]	2231	705	10	20	50	97	197	479	942	2226	705	10	20	50	97	197
																																				10	20	50	99	197	486	946
[truncated: 31 more columns]
