# Supplementary material for: On the effectiveness of graph matching attacks against privacy-preserving record linkage
Source: PLoS One. 2022 Sep 22;17(9):e0267893. doi: 10.1371/journal.pone.0267893 (PMC9499274; doi:10.1371/journal.pone.0267893)
Supplement: S1 File — (ZIP) [file pone.0267893.s001.zip › Non-random-4000/4000-4900.csv]

date	time	plain_dataset_name	plain_attr_list	plain_num_rec	encode_dataset_name	encode_attr_list	encode_num_rec	q_length	padded	sim_adjust_flag	regression_model	plain_sim_funct	enc_sim_func	min_sim	encode_method	bf_hash_type/tmh_num_hash_bits/cmh_max_rand_int	num_hash_funct	bf_len/tmh_num_hash_tables/cmh_num_hash_col	bf_encode/tmh_key_len	bf_harden/tmh_val_len	graph_node_min_degree	graph_sim_list	graph_feat_list	graph_selected_feat	sim_hash_num_bit	sim_hash_block_funct	sim_comp_funct	sim_hash_match_sim	num_feat	use_num_feat	total_num_sim_edges	match_method	weight_list	num_corr_ident_rec	num_wrng_ident_rec	corr_top_10	corr_top_20	corr_top_50	corr_top_100	corr_top_200	corr_top_500	corr_top_1000	num_all_corr	num_all_wrng	scorr_top_10	scorr_top_20	scorr_top_50	scorr_top_100	scorr_top_200
20210226	1106	euro-census	1_2_8	4900	euro-census	1_2_8	4000	2	false	True	linear	dice	dice	0.2	bf	rh	15	1000	clk	none	20	[0.2]	all	all	500	hlsh	simtol	0.9	30	30	113	symmetric	[1.0, 0.0, 0.0]	0	40	0	0	0	0	0	0	0	0	40	0	0	0	0	0
20210226	1106	euro-census	1_2_8	4900	euro-census	1_2_8	4000	2	false	True	linear	dice	dice	0.2	bf	rh	15	1000	clk	none	20	[0.2]	all	all	500	hlsh	simtol	0.9	30	30	113	symmetric	[0.0, 1.0, 0.0]	0	43	0	0	0	0	0	0	0	0	43	0	0	0	0	0
20210226	1106	euro-census	1_2_8	4900	euro-census	1_2_8	4000	2	false	True	linear	dice	dice	0.2	bf	rh	15	1000	clk	none	20	[0.2]	all	all	500	hlsh	simtol	0.9	30	30	113	symmetric	[0.0, 0.0, 1.0]	0	50	0	0	0	0	0	0	0	0	50	0	0	0	0	0
20210226	1106	euro-census	1_2_8	4900	euro-census	1_2_8	4000	2	false	True	linear	dice	dice	0.2	bf	rh	15	1000	clk	none	20	[0.2]	all	all	500	hlsh	simtol	0.9	30	30	113	symmetric	[0.6, 0.3, 0.1]	0	45	0	0	0	0	0	0	0	0	45	0	0	0	0	0
20210226	1106	euro-census	1_2_8	4900	euro-census	1_2_8	4000	2	false	True	linear	dice	dice	0.2	bf	rh	15	1000	clk	none	20	[0.2]	all	all	500	hlsh	simtol	0.9	30	30	113	hungarian	[1.0, 0.0, 0.0]	0	56	0	0	0	0	0	0	0	0	59	0	0	0	0	0
20210226	1106	euro-census	1_2_8	4900	euro-census	1_2_8	4000	2	false	True	linear	dice	dice	0.2	bf	rh	15	1000	clk	none	20	[0.2]	all	all	500	hlsh	simtol	0.9	30	30	113	hungarian	[0.0, 1.0, 0.0]	0	56	0	0	0	0	0	0	0	0	59	0	0	0	0	0
20210226	1106	euro-census	1_2_8	4900	euro-census	1_2_8	4000	2	false	True	linear	dice	dice	0.2	bf	rh	15	1000	clk	none	20	[0.2]	all	all	500	hlsh	simtol	0.9	30	30	113	hungarian	[0.0, 0.0, 1.0]	0	54	0	0	0	0	0	0	0	0	54	0	0	0	0	0
20210226	1106	euro-census	1_2_8	4900	euro-census	1_2_8	4000	2	false	True	linear	dice	dice	0.2	bf	rh	15	1000	clk	none	20	[0.2]	all	all	500	hlsh	simtol	0.9	30	30	113	hungarian	[0.6, 0.3, 0.1]	0	56	0	0	0	0	0	0	0	0	59	0	0	0	0	0
20210226	1106	euro-census	1_2_8	4900	euro-census	1_2_8	4000	2	false	True	linear	dice	dice	0.2	bf	rh	15	1000	clk	none	20	[0.2]	all	all	500	hlsh	simtol	0.9	30	30	113	shapley	[1.0, 0.0, 0.0]	0	47	0	0	0	0	0	0	0	0	47	0	0	0	0	0
20210226	1106	euro-census	1_2_8	4900	euro-census	1_2_8	4000	2	false	True	linear	dice	dice	0.2	bf	rh	15	1000	clk	none	20	[0.2]	all	all	500	hlsh	simtol	0.9	30	30	113	shapley	[0.0, 1.0, 0.0]	0	46	0	0	0	0	0	0	0	0	46	0	0	0	0	0
20210226	1106	euro-census	1_2_8	4900	euro-census	1_2_8	4000	2	false	True	linear	dice	dice	0.2	bf	rh	15	1000	clk	none	20	[0.2]	all	all	500	hlsh	simtol	0.9	30	30	113	shapley	[0.0, 0.0, 1.0]	0	52	0	0	0	0	0	0	0	0	52	0	0	0	0	0
20210226	1106	euro-census	1_2_8	4900	euro-census	1_2_8	4000	2	false	True	linear	dice	dice	0.2	bf	rh	15	1000	clk	none	20	[0.2]	all	all	500	hlsh	simtol	0.9	30	30	113	shapley	[0.6, 0.3, 0.1]	0	48	0	0	0	0	0	0	0	0	48	0	0	0	0	0
20210226	1106	euro-census	1_2_8	4900	euro-census	1_2_8	4000	2	false	True	linear	dice	dice	0.2	bf	rh	15	1000	clk	none	20	[0.2]	all	all	500	hlsh	simtol	0.9	30	30	113	random	[0.0, 0.0, 0.0]	0	1	0	0	0	0	0	0	0	0	1	0	0	0	0	0
20210226	1106	euro-census	1_2_8	4900	euro-census	1_2_8	4000	2	false	True	linear	dice	dice	0.2	bf	rh	15	1000	clk	none	20	[0.2]	no-histo	all	500	hlsh	simtol	0.9	11	11	8559	symmetric	[1.0, 0.0, 0.0]	0	265	0	0	0	0	0	0	0	0	265	0	0	0	0	0
20210226	1106	euro-census	1_2_8	4900	euro-census	1_2_8	4000	2	false	True	linear	dice	dice	0.2	bf	rh	15	1000	clk	none	20	[0.2]	no-histo	all	500	hlsh	simtol	0.9	11	11	8559	symmetric	[0.0, 1.0, 0.0]	0	284	0	0	0	0	0	0	0	0	284	0	0	0	0	0
20210226	1106	euro-census	1_2_8	4900	euro-census	1_2_8	4000	2	false	True	linear	dice	dice	0.2	bf	rh	15	1000	clk	none	20	[0.2]	no-histo	all	500	hlsh	simtol	0.9	11	11	8559	symmetric	[0.0, 0.0, 1.0]	0	582	0	0	0	0	0	0	0	0	582	0	0	0	0	0
20210226	1106	euro-census	1_2_8	4900	euro-census	1_2_8	4000	2	false	True	linear	dice	dice	0.2	bf	rh	15	1000	clk	none	20	[0.2]	no-histo	all	500	hlsh	simtol	0.9	11	11	8559	symmetric	[0.6, 0.3, 0.1]	0	317	0	0	0	0	0	0	0	0	317	0	0	0	0	0
20210226	1106	euro-census	1_2_8	4900	euro-census	1_2_8	4000	2	false	True	linear	dice	dice	0.2	bf	rh	15	1000	clk	none	20	[0.2]	no-histo	all	500	hlsh	simtol	0.9	11	11	8559	hungarian	[1.0, 0.0, 0.0]	0	986	0	0	0	0	0	0	0	0	1002	0	0	0	0	0
20210226	1106	euro-census	1_2_8	4900	euro-census	1_2_8	4000	2	false	True	linear	dice	dice	0.2	bf	rh	15	1000	clk	none	20	[0.2]	no-histo	all	500	hlsh	simtol	0.9	11	11	8559	hungarian	[0.0, 1.0, 0.0]	0	986	0	0	0	0	0	0	0	0	1002	0	0	0	0	0
20210226	1106	euro-census	1_2_8	4900	euro-census	1_2_8	4000	2	false	True	linear	dice	dice	0.2	bf	rh	15	1000	clk	none	20	[0.2]	no-histo	all	500	hlsh	simtol	0.9	11	11	8559	hungarian	[0.0, 0.0, 1.0]	1	981	0	0	0	0	1	1	1	1	981	0	0	0	0	1
20210226	1106	euro-census	1_2_8	4900	euro-census	1_2_8	4000	2	false	True	linear	dice	dice	0.2	bf	rh	15	1000	clk	none	20	[0.2]	no-histo	all	500	hlsh	simtol	0.9	11	11	8559	hungarian	[0.6, 0.3, 0.1]	0	986	0	0	0	0	0	0	0	0	1002	0	0	0	0	0
20210226	1106	euro-census	1_2_8	4900	euro-census	1_2_8	4000	2	false	True	linear	dice	dice	0.2	bf	rh	15	1000	clk	none	20	[0.2]	no-histo	all	500	hlsh	simtol	0.9	11	11	8559	shapley	[1.0, 0.0, 0.0]	0	552	0	0	0	0	0	0	0	0	552	0	0	0	0	0
20210226	1106	euro-census	1_2_8	4900	euro-census	1_2_8	4000	2	false	True	linear	dice	dice	0.2	bf	rh	15	1000	clk	none	20	[0.2]	no-histo	all	500	hlsh	simtol	0.9	11	11	8559	shapley	[0.0, 1.0, 0.0]	0	541	0	0	0	0	0	0	0	0	541	0	0	0	0	0
20210226	1106	euro-census	1_2_8	4900	euro-census	1_2_8	4000	2	false	True	linear	dice	dice	0.2	bf	rh	15	1000	clk	none	20	[0.2]	no-histo	all	500	hlsh	simtol	0.9	11	11	8559	shapley	[0.0, 0.0, 1.0]	0	702	0	0	0	0	0	0	0	0	702	0	0	0	0	0
20210226	1106	euro-census	1_2_8	4900	euro-census	1_2_8	4000	2	false	True	linear	dice	dice	0.2	bf	rh	15	1000	clk	none	20	[0.2]	no-histo	all	500	hlsh	simtol	0.9	11	11	8559	shapley	[0.6, 0.3, 0.1]	0	552	0	0	0	0	0	0	0	0	552	0	0	0	0	0
20210226	1106	euro-census	1_2_8	4900	euro-census	1_2_8	4000	2	false	True	linear	dice	dice	0.2	bf	rh	15	1000	clk	none	20	[0.2]	no-histo	all	500	hlsh	simtol	0.9	11	11	8559	random	[0.0, 0.0, 0.0]	0	1	0	0	0	0	0	0	0	0	1	0	0	0	0	0
20210226	1106	euro-census	1_2_8	4900	euro-census	1_2_8	4000	2	false	True	linear	dice	dice	0.2	bf	rh	15	1000	clk	none	20	[0.2]	one-central	all	500	hlsh	simtol	0.9	29	29	224	symmetric	[1.0, 0.0, 0.0]	0	49	0	0	0	0	0	0	0	0	49	0	0	0	0	0
20210226	1106	euro-census	1_2_8	4900	euro-census	1_2_8	4000	2	false	True	linear	dice	dice	0.2	bf	rh	15	1000	clk	none	20	[0.2]	one-central	all	500	hlsh	simtol	0.9	29	29	224	symmetric	[0.0, 1.0, 0.0]	0	54	0	0	0	0	0	0	0	0	54	0	0	0	0	0
20210226	1106	euro-census	1_2_8	4900	euro-census	1_2_8	4000	2	false	True	linear	dice	dice	0.2	bf	rh	15	1000	clk	none	20	[0.2]	one-central	all	500	hlsh	simtol	0.9	29	29	224	symmetric	[0.0, 0.0, 1.0]	2	75	0	0	2	2	2	2	2	2	75	0	0	2	2	2
20210226	1106	euro-census	1_2_8	4900	euro-census	1_2_8	4000	2	false	True	linear	dice	dice	0.2	bf	rh	15	1000	clk	none	20	[0.2]	one-central	all	500	hlsh	simtol	0.9	29	29	224	symmetric	[0.6, 0.3, 0.1]	0	61	0	0	0	0	0	0	0	0	61	0	0	0	0	0
20210226	1106	euro-census	1_2_8	4900	euro-census	1_2_8	4000	2	false	True	linear	dice	dice	0.2	bf	rh	15	1000	clk	none	20	[0.2]	one-central	all	500	hlsh	simtol	0.9	29	29	224	hungarian	[1.0, 0.0, 0.0]	1	94	0	0	0	1	1	1	1	1	96	0	0	0	1	1
20210226	1106	euro-census	1_2_8	4900	euro-census	1_2_8	4000	2	false	True	linear	dice	dice	0.2	bf	rh	15	1000	clk	none	20	[0.2]	one-central	all	500	hlsh	simtol	0.9	29	29	224	hungarian	[0.0, 1.0, 0.0]	2	93	0	0	0	2	2	2	2	2	95	0	0	0	2	2
20210226	1106	euro-census	1_2_8	4900	euro-census	1_2_8	4000	2	false	True	linear	dice	dice	0.2	bf	rh	15	1000	clk	none	20	[0.2]	one-central	all	500	hlsh	simtol	0.9	29	29	224	hungarian	[0.0, 0.0, 1.0]	2	84	0	0	2	2	2	2	2	2	84	0	0	2	2	2
20210226	1106	euro-census	1_2_8	4900	euro-census	1_2_8	4000	2	false	True	linear	dice	dice	0.2	bf	rh	15	1000	clk	none	20	[0.2]	one-central	all	500	hlsh	simtol	0.9	29	29	224	hungarian	[0.6, 0.3, 0.1]	1	94	0	0	0	1	1	1	1	1	96	0	0	0	1	1
20210226	1106	euro-census	1_2_8	4900	euro-census	1_2_8	4000	2	false	True	linear	dice	dice	0.2	bf	rh	15	1000	clk	none	20	[0.2]	one-central	all	500	hlsh	simtol	0.9	29	29	224	shapley	[1.0, 0.0, 0.0]	0	67	0	0	0	0	0	0	0	0	67	0	0	0	0	0
20210226	1106	euro-census	1_2_8	4900	euro-census	1_2_8	4000	2	false	True	linear	dice	dice	0.2	bf	rh	15	1000	clk	none	20	[0.2]	one-central	all	500	hlsh	simtol	0.9	29	29	224	shapley	[0.0, 1.0, 0.0]	0	67	0	0	0	0	0	0	0	0	67	0	0	0	0	0
20210226	1106	euro-census	1_2_8	4900	euro-census	1_2_8	4000	2	false	True	linear	dice	dice	0.2	bf	rh	15	1000	clk	none	20	[0.2]	one-central	all	500	hlsh	simtol	0.9	29	29	224	shapley	[0.0, 0.0, 1.0]	2	78	0	0	2	2	2	2	2	2	78	0	0	2	2	2
20210226	1106	euro-census	1_2_8	4900	euro-census	1_2_8	4000	2	false	True	linear	dice	dice	0.2	bf	rh	15	1000	clk	none	20	[0.2]	one-central	all	500	hlsh	simtol	0.9	29	29	224	shapley	[0.6, 0.3, 0.1]	0	70	0	0	0	0	0	0	0	0	70	0	0	0	0	0
20210226	1106	euro-census	1_2_8	4900	euro-census	1_2_8	4000	2	false	True	linear	dice	dice	0.2	bf	rh	15	1000	clk	none	20	[0.2]	one-central	all	500	hlsh	simtol	0.9	29	29	224	random	[0.0, 0.0, 0.0]	0	1	0	0	0	0	0	0	0	0	1	0	0	0	0	0
20210226	1106	euro-census	1_2_8	4900	euro-census	1_2_8	4000	2	false	True	linear	dice	dice	0.2	bf	rh	15	1000	clk	none	20	[0.2]	no-nf-central	all	500	hlsh	simtol	0.9	27	27	1167	symmetric	[1.0, 0.0, 0.0]	0	107	0	0	0	0	0	0	0	0	106	0	0	0	0	0
20210226	1106	euro-census	1_2_8	4900	euro-census	1_2_8	4000	2	false	True	linear	dice	dice	0.2	bf	rh	15	1000	clk	none	20	[0.2]	no-nf-central	all	500	hlsh	simtol	0.9	27	27	1167	symmetric	[0.0, 1.0, 0.0]	0	127	0	0	0	0	0	0	0	0	126	0	0	0	0	0
20210226	1106	euro-census	1_2_8	4900	euro-census	1_2_8	4000	2	false	True	linear	dice	dice	0.2	bf	rh	15	1000	clk	none	20	[0.2]	no-nf-central	all	500	hlsh	simtol	0.9	27	27	1167	symmetric	[0.0, 0.0, 1.0]	0	206	0	0	0	0	0	0	0	0	204	0	0	0	0	0
20210226	1106	euro-census	1_2_8	4900	euro-census	1_2_8	4000	2	false	True	linear	dice	dice	0.2	bf	rh	15	1000	clk	none	20	[0.2]	no-nf-central	all	500	hlsh	simtol	0.9	27	27	1167	symmetric	[0.6, 0.3, 0.1]	0	147	0	0	0	0	0	0	0	0	146	0	0	0	0	0
20210226	1106	euro-census	1_2_8	4900	euro-census	1_2_8	4000	2	false	True	linear	dice	dice	0.2	bf	rh	15	1000	clk	none	20	[0.2]	no-nf-central	all	500	hlsh	simtol	0.9	27	27	1167	hungarian	[1.0, 0.0, 0.0]	1	286	0	0	1	1	1	1	1	1	285	0	0	1	1	1
20210226	1106	euro-census	1_2_8	4900	euro-census	1_2_8	4000	2	false	True	linear	dice	dice	0.2	bf	rh	15	1000	clk	none	20	[0.2]	no-nf-central	all	500	hlsh	simtol	0.9	27	27	1167	hungarian	[0.0, 1.0, 0.0]	1	286	0	0	0	0	1	1	1	1	285	0	0	0	0	1
20210226	1106	euro-census	1_2_8	4900	euro-census	1_2_8	4000	2	false	True	linear	dice	dice	0.2	bf	rh	15	1000	clk	none	20	[0.2]	no-nf-central	all	500	hlsh	simtol	0.9	27	27	1167	hungarian	[0.0, 0.0, 1.0]	0	281	0	0	0	0	0	0	0	0	279	0	0	0	0	0
20210226	1106	euro-census	1_2_8	4900	euro-census	1_2_8	4000	2	false	True	linear	dice	dice	0.2	bf	rh	15	1000	clk	none	20	[0.2]	no-nf-central	all	500	hlsh	simtol	0.9	27	27	1167	hungarian	[0.6, 0.3, 0.1]	1	286	0	0	0	1	1	1	1	1	285	0	0	0	1	1
20210226	1106	euro-census	1_2_8	4900	euro-census	1_2_8	4000	2	false	True	linear	dice	dice	0.2	bf	rh	15	1000	clk	none	20	[0.2]	no-nf-central	all	500	hlsh	simtol	0.9	27	27	1167	shapley	[1.0, 0.0, 0.0]	0	204	0	0	0	0	0	0	0	0	202	0	0	0	0	0
20210226	1106	euro-census	1_2_8	4900	euro-census	1_2_8	4000	2	false	True	linear	dice	dice	0.2	bf	rh	15	1000	clk	none	20	[0.2]	no-nf-central	all	500	hlsh	simtol	0.9	27	27	1167	shapley	[0.0, 1.0, 0.0]	0	197	0	0	0	0	0	0	0	0	195	0	0	0	0	0
20210226	1106	euro-census	1_2_8	4900	euro-census	1_2_8	4000	2	false	True	linear	dice	dice	0.2	bf	rh	15	1000	clk	none	20	[0.2]	no-nf-central	all	500	hlsh	simtol	0.9	27	27	1167	shapley	[0.0, 0.0, 1.0]	0	226	0	0	0	0	0	0	0	0	224	0	0	0	0	0
20210226	1106	euro-census	1_2_8	4900	euro-census	1_2_8	4000	2	false	True	linear	dice	dice	0.2	bf	rh	15	1000	clk	none	20	[0.2]	no-nf-central	all	500	hlsh	simtol	0.9	27	27	1167	shapley	[0.6, 0.3, 0.1]	0	208	0	0	0	0	0	0	0	0	206	0	0	0	0	0
20210226	1106	euro-census	1_2_8	4900	euro-census	1_2_8	4000	2	false	True	linear	dice	dice	0.2	bf	rh	15	1000	clk	none	20	[0.2]	no-nf-central	all	500	hlsh	simtol	0.9	27	27	1167	random	[0.0, 0.0, 0.0]	0	1	0	0	0	0	0	0	0	0	1	0	0	0	0	0
20210226	1106	euro-census	1_2_8	4900	euro-census	1_2_8	4000	2	false	True	linear	dice	dice	0.2	bf	rh	15	1000	clk	none	20	[0.2]	no-central	all	500	hlsh	simtol	0.9	28	28	420	symmetric	[1.0, 0.0, 0.0]	1	73	0	0	0	1	1	1	1	1	73	0	0	0	1	1
20210226	1106	euro-census	1_2_8	4900	euro-census	1_2_8	4000	2	false	True	linear	dice	dice	0.2	bf	rh	15	1000	clk	none	20	[0.2]	no-central	all	500	hlsh	simtol	0.9	28	28	420	symmetric	[0.0, 1.0, 0.0]	1	78	0	0	0	1	1	1	1	1	78	0	0	0	1	1
20210226	1106	euro-census	1_2_8	4900	euro-census	1_2_8	4000	2	false	True	linear	dice	dice	0.2	bf	rh	15	1000	clk	none	20	[0.2]	no-central	all	500	hlsh	simtol	0.9	28	28	420	symmetric	[0.0, 0.0, 1.0]	0	110	0	0	0	0	0	0	0	0	110	0	0	0	0	0
20210226	1106	euro-census	1_2_8	4900	euro-census	1_2_8	4000	2	false	True	linear	dice	dice	0.2	bf	rh	15	1000	clk	none	20	[0.2]	no-central	all	500	hlsh	simtol	0.9	28	28	420	symmetric	[0.6, 0.3, 0.1]	1	91	0	0	1	1	1	1	1	1	91	0	0	1	1	1
20210226	1106	euro-census	1_2_8	4900	euro-census	1_2_8	4000	2	false	True	linear	dice	dice	0.2	bf	rh	15	1000	clk	none	20	[0.2]	no-central	all	500	hlsh	simtol	0.9	28	28	420	hungarian	[1.0, 0.0, 0.0]	1	132	0	0	0	1	1	1	1	1	135	0	0	0	1	1
20210226	1106	euro-census	1_2_8	4900	euro-census	1_2_8	4000	2	false	True	linear	dice	dice	0.2	bf	rh	15	1000	clk	none	20	[0.2]	no-central	all	500	hlsh	simtol	0.9	28	28	420	hungarian	[0.0, 1.0, 0.0]	1	132	0	0	0	1	1	1	1	1	135	0	0	0	1	1
20210226	1106	euro-census	1_2_8	4900	euro-census	1_2_8	4000	2	false	True	linear	dice	dice	0.2	bf	rh	15	1000	clk	none	20	[0.2]	no-central	all	500	hlsh	simtol	0.9	28	28	420	hungarian	[0.0, 0.0, 1.0]	0	129	0	0	0	0	0	0	0	0	129	0	0	0	0	0
20210226	1106	euro-census	1_2_8	4900	euro-census	1_2_8	4000	2	false	True	linear	dice	dice	0.2	bf	rh	15	1000	clk	none	20	[0.2]	no-central	all	500	hlsh	simtol	0.9	28	28	420	hungarian	[0.6, 0.3, 0.1]	1	132	0	0	1	1	1	1	1	1	135	0	0	1	1	1
20210226	1106	euro-census	1_2_8	4900	euro-census	1_2_8	4000	2	false	True	linear	dice	dice	0.2	bf	rh	15	1000	clk	none	20	[0.2]	no-central	all	500	hlsh	simtol	0.9	28	28	420	shapley	[1.0, 0.0, 0.0]	1	99	0	0	0	1	1	1	1	1	99	0	0	0	1	1
20210226	1106	euro-census	1_2_8	4900	euro-census	1_2_8	4000	2	false	True	linear	dice	dice	0.2	bf	rh	15	1000	clk	none	20	[0.2]	no-central	all	500	hlsh	simtol	0.9	28	28	420	shapley	[0.0, 1.0, 0.0]	1	99	0	0	0	1	1	1	1	1	99	0	0	0	1	1
20210226	1106	euro-census	1_2_8	4900	euro-census	1_2_8	4000	2	false	True	linear	dice	dice	0.2	bf	rh	15	1000	clk	none	20	[0.2]	no-central	all	500	hlsh	simtol	0.9	28	28	420	shapley	[0.0, 0.0, 1.0]	0	111	0	0	0	0	0	0	0	0	111	0	0	0	0	0
20210226	1106	euro-census	1_2_8	4900	euro-census	1_2_8	4000	2	false	True	linear	dice	dice	0.2	bf	rh	15	1000	clk	none	20	[0.2]	no-central	all	500	hlsh	simtol	0.9	28	28	420	shapley	[0.6, 0.3, 0.1]	1	102	0	0	1	1	1	1	1	1	102	0	0	1	1	1
20210226	1106	euro-census	1_2_8	4900	euro-census	1_2_8	4000	2	false	True	linear	dice	dice	0.2	bf	rh	15	1000	clk	none	20	[0.2]	no-central	all	500	hlsh	simtol	0.9	28	28	420	random	[0.0, 0.0, 0.0]	0	1	0	0	0	0	0	0	0	0	1	0	0	0	0	0
20210226	1106	euro-census	1_2_8	4900	euro-census	1_2_8	4000	2	false	True	linear	dice	dice	0.2	bf	rh	15	1000	clk	none	20	[0.2]	node2vec	all	500	hlsh	simtol	0.9	30	30	282421	symmetric	[1.0, 0.0, 0.0]	0	264	0	0	0	0	0	0	0	0	264	0	0	0	0	0
20210226	1106	euro-census	1_2_8	4900	euro-census	1_2_8	4000	2	false	True	linear	dice	dice	0.2	bf	rh	15	1000	clk	none	20	[0.2]	node2vec	all	500	hlsh	simtol	0.9	30	30	282421	symmetric	[0.0, 1.0, 0.0]	0	457	0	0	0	0	0	0	0	0	456	0	0	0	0	0
20210226	1106	euro-census	1_2_8	4900	euro-census	1_2_8	4000	2	false	True	linear	dice	dice	0.2	bf	rh	15	1000	clk	none	20	[0.2]	node2vec	all	500	hlsh	simtol	0.9	30	30	282421	symmetric	[0.0, 0.0, 1.0]	1	1227	0	0	0	0	0	1	1	1	1227	0	0	0	0	0
20210226	1106	euro-census	1_2_8	4900	euro-census	1_2_8	4000	2	false	True	linear	dice	dice	0.2	bf	rh	15	1000	clk	none	20	[0.2]	node2vec	all	500	hlsh	simtol	0.9	30	30	282421	symmetric	[0.6, 0.3, 0.1]	0	450	0	0	0	0	0	0	0	0	449	0	0	0	0	0
20210226	1106	euro-census	1_2_8	4900	euro-census	1_2_8	4000	2	false	True	linear	dice	dice	0.2	bf	rh	15	1000	clk	none	20	[0.2]	node2vec	all	500	hlsh	simtol	0.9	30	30	282421	hungarian	[1.0, 0.0, 0.0]	0	1279	0	0	0	0	0	0	0	0	1273	0	0	0	0	0
20210226	1106	euro-census	1_2_8	4900	euro-census	1_2_8	4000	2	false	True	linear	dice	dice	0.2	bf	rh	15	1000	clk	none	20	[0.2]	node2vec	all	500	hlsh	simtol	0.9	30	30	282421	hungarian	[0.0, 1.0, 0.0]	0	1497	0	0	0	0	0	0	0	0	1491	0	0	0	0	0
20210226	1106	euro-census	1_2_8	4900	euro-census	1_2_8	4000	2	false	True	linear	dice	dice	0.2	bf	rh	15	1000	clk	none	20	[0.2]	node2vec	all	500	hlsh	simtol	0.9	30	30	282421	hungarian	[0.0, 0.0, 1.0]	1	1690	0	0	0	0	0	0	1	1	1697	0	0	0	0	0
20210226	1106	euro-census	1_2_8	4900	euro-census	1_2_8	4000	2	false	True	linear	dice	dice	0.2	bf	rh	15	1000	clk	none	20	[0.2]	node2vec	all	500	hlsh	simtol	0.9	30	30	282421	hungarian	[0.6, 0.3, 0.1]	0	1492	0	0	0	0	0	0	0	0	1487	0	0	0	0	0
20210226	1106	euro-census	1_2_8	4900	euro-census	1_2_8	4000	2	false	True	linear	dice	dice	0.2	bf	rh	15	1000	clk	none	20	[0.2]	node2vec	all	500	hlsh	simtol	0.9	30	30	282421	shapley	[1.0, 0.0, 0.0]	2	2380	0	0	0	0	0	0	0	2	2372	0	0	0	0	0
20210226	1106	euro-census	1_2_8	4900	euro-census	1_2_8	4000	2	false	True	linear	dice	dice	0.2	bf	rh	15	1000	clk	none	20	[0.2]	node2vec	all	500	hlsh	simtol	0.9	30	30	282421	shapley	[0.0, 1.0, 0.0]	2	2347	0	0	0	0	0	0	0	2	2339	0	0	0	0	0
20210226	1106	euro-census	1_2_8	4900	euro-census	1_2_8	4000	2	false	True	linear	dice	dice	0.2	bf	rh	15	1000	clk	none	20	[0.2]	node2vec	all	500	hlsh	simtol	0.9	30	30	282421	shapley	[0.0, 0.0, 1.0]	2	3044	0	0	0	0	0	1	1	2	3036	0	0	0	0	0
20210226	1106	euro-census	1_2_8	4900	euro-census	1_2_8	4000	2	false	True	linear	dice	dice	0.2	bf	rh	15	1000	clk	none	20	[0.2]	node2vec	all	500	hlsh	simtol	0.9	30	30	282421	shapley	[0.6, 0.3, 0.1]	1	2361	0	0	0	0	0	0	0	1	2353	0	0	0	0	0
20210226	1106	euro-census	1_2_8	4900	euro-census	1_2_8	4000	2	false	True	linear	dice	dice	0.2	bf	rh	15	1000	clk	none	20	[0.2]	node2vec	all	500	hlsh	simtol	0.9	30	30	282421	random	[0.0, 0.0, 0.0]	0	1	0	0	0	0	0	0	0	0	1	0	0	0	0	0
																																				0	0	2	2	2	2	2	2
[truncated: 31 more columns]
