# Supplementary material for: On the effectiveness of graph matching attacks against privacy-preserving record linkage
Source: PLoS One. 2022 Sep 22;17(9):e0267893. doi: 10.1371/journal.pone.0267893 (PMC9499274; doi:10.1371/journal.pone.0267893)
Supplement: S1 File — (ZIP) [file pone.0267893.s001.zip › Non-random-4000/4000-4300.csv]

date	time	plain_dataset_name	plain_attr_list	plain_num_rec	encode_dataset_name	encode_attr_list	encode_num_rec	q_length	padded	sim_adjust_flag	regression_model	plain_sim_funct	enc_sim_func	min_sim	encode_method	bf_hash_type/tmh_num_hash_bits/cmh_max_rand_int	num_hash_funct	bf_len/tmh_num_hash_tables/cmh_num_hash_col	bf_encode/tmh_key_len	bf_harden/tmh_val_len	graph_node_min_degree	graph_sim_list	graph_feat_list	graph_selected_feat	sim_hash_num_bit	sim_hash_block_funct	sim_comp_funct	sim_hash_match_sim	num_feat	use_num_feat	total_num_sim_edges	match_method	weight_list	num_corr_ident_rec	num_wrng_ident_rec	corr_top_10	corr_top_20	corr_top_50	corr_top_100	corr_top_200	corr_top_500	corr_top_1000	num_all_corr	num_all_wrng	scorr_top_10	scorr_top_20	scorr_top_50	scorr_top_100	scorr_top_200
20210223	1235	euro-census	1_2_8	4300	euro-census	1_2_8	4000	2	false	True	linear	dice	dice	0.2	bf	rh	15	1000	clk	none	20	[0.2]	all	all	500	hlsh	simtol	0.9	30	30	96302	symmetric	[1.0, 0.0, 0.0]	210	454	1	3	12	23	55	160	205	205	454	1	3	12	23	55
20210223	1235	euro-census	1_2_8	4300	euro-census	1_2_8	4000	2	false	True	linear	dice	dice	0.2	bf	rh	15	1000	clk	none	20	[0.2]	all	all	500	hlsh	simtol	0.9	30	30	96302	symmetric	[0.0, 1.0, 0.0]	258	579	6	12	25	51	79	169	253	253	579	6	12	25	51	79
20210223	1235	euro-census	1_2_8	4300	euro-census	1_2_8	4000	2	false	True	linear	dice	dice	0.2	bf	rh	15	1000	clk	none	20	[0.2]	all	all	500	hlsh	simtol	0.9	30	30	96302	symmetric	[0.0, 0.0, 1.0]	184	979	3	8	24	38	64	117	171	179	979	3	8	24	38	64
20210223	1235	euro-census	1_2_8	4300	euro-census	1_2_8	4000	2	false	True	linear	dice	dice	0.2	bf	rh	15	1000	clk	none	20	[0.2]	all	all	500	hlsh	simtol	0.9	30	30	96302	symmetric	[0.6, 0.3, 0.1]	256	623	6	12	25	52	83	171	251	251	623	6	12	25	52	83
20210223	1235	euro-census	1_2_8	4300	euro-census	1_2_8	4000	2	false	True	linear	dice	dice	0.2	bf	rh	15	1000	clk	none	20	[0.2]	all	all	500	hlsh	simtol	0.9	30	30	96302	hungarian	[1.0, 0.0, 0.0]	539	2150	5	12	29	60	106	220	348	534	2153	5	12	29	60	106
20210223	1235	euro-census	1_2_8	4300	euro-census	1_2_8	4000	2	false	True	linear	dice	dice	0.2	bf	rh	15	1000	clk	none	20	[0.2]	all	all	500	hlsh	simtol	0.9	30	30	96302	hungarian	[0.0, 1.0, 0.0]	638	1995	6	12	25	56	103	233	378	633	2006	6	12	25	56	103
20210223	1235	euro-census	1_2_8	4300	euro-census	1_2_8	4000	2	false	True	linear	dice	dice	0.2	bf	rh	15	1000	clk	none	20	[0.2]	all	all	500	hlsh	simtol	0.9	30	30	96302	hungarian	[0.0, 0.0, 1.0]	240	2313	3	8	24	38	64	110	133	235	2313	3	8	24	38	64
20210223	1235	euro-census	1_2_8	4300	euro-census	1_2_8	4000	2	false	True	linear	dice	dice	0.2	bf	rh	15	1000	clk	none	20	[0.2]	all	all	500	hlsh	simtol	0.9	30	30	96302	hungarian	[0.6, 0.3, 0.1]	598	2096	6	12	25	52	102	230	363	593	2105	6	12	25	52	102
20210223	1235	euro-census	1_2_8	4300	euro-census	1_2_8	4000	2	false	True	linear	dice	dice	0.2	bf	rh	15	1000	clk	none	20	[0.2]	all	all	500	hlsh	simtol	0.9	30	30	96302	shapley	[1.0, 0.0, 0.0]	447	1825	1	3	12	23	47	131	244	442	1825	1	3	12	23	47
20210223	1235	euro-census	1_2_8	4300	euro-census	1_2_8	4000	2	false	True	linear	dice	dice	0.2	bf	rh	15	1000	clk	none	20	[0.2]	all	all	500	hlsh	simtol	0.9	30	30	96302	shapley	[0.0, 1.0, 0.0]	474	1774	6	12	25	51	78	165	267	469	1774	6	12	25	51	78
20210223	1235	euro-census	1_2_8	4300	euro-census	1_2_8	4000	2	false	True	linear	dice	dice	0.2	bf	rh	15	1000	clk	none	20	[0.2]	all	all	500	hlsh	simtol	0.9	30	30	96302	shapley	[0.0, 0.0, 1.0]	254	2628	3	8	24	38	64	116	167	249	2628	3	8	24	38	64
20210223	1235	euro-census	1_2_8	4300	euro-census	1_2_8	4000	2	false	True	linear	dice	dice	0.2	bf	rh	15	1000	clk	none	20	[0.2]	all	all	500	hlsh	simtol	0.9	30	30	96302	shapley	[0.6, 0.3, 0.1]	479	1801	6	12	25	52	84	171	287	474	1801	6	12	25	52	84
20210223	1235	euro-census	1_2_8	4300	euro-census	1_2_8	4000	2	false	True	linear	dice	dice	0.2	bf	rh	15	1000	clk	none	20	[0.2]	all	all	500	hlsh	simtol	0.9	30	30	96302	random	[0.0, 0.0, 0.0]	0	1	0	0	0	0	0	0	0	0	1	0	0	0	0	0
20210223	1235	euro-census	1_2_8	4300	euro-census	1_2_8	4000	2	false	True	linear	dice	dice	0.2	bf	rh	15	1000	clk	none	20	[0.2]	no-histo	all	500	hlsh	simtol	0.9	11	11	21002	symmetric	[1.0, 0.0, 0.0]	14	272	0	0	0	1	2	13	13	13	270	0	0	0	1	2
20210223	1235	euro-census	1_2_8	4300	euro-census	1_2_8	4000	2	false	True	linear	dice	dice	0.2	bf	rh	15	1000	clk	none	20	[0.2]	no-histo	all	500	hlsh	simtol	0.9	11	11	21002	symmetric	[0.0, 1.0, 0.0]	16	316	2	5	6	6	7	15	15	15	314	2	5	6	6	7
20210223	1235	euro-census	1_2_8	4300	euro-census	1_2_8	4000	2	false	True	linear	dice	dice	0.2	bf	rh	15	1000	clk	none	20	[0.2]	no-histo	all	500	hlsh	simtol	0.9	11	11	21002	symmetric	[0.0, 0.0, 1.0]	23	726	2	3	7	8	14	22	22	22	724	2	3	7	8	14
20210223	1235	euro-census	1_2_8	4300	euro-census	1_2_8	4000	2	false	True	linear	dice	dice	0.2	bf	rh	15	1000	clk	none	20	[0.2]	no-histo	all	500	hlsh	simtol	0.9	11	11	21002	symmetric	[0.6, 0.3, 0.1]	18	332	2	5	6	7	8	17	17	17	330	2	5	6	7	8
20210223	1235	euro-census	1_2_8	4300	euro-census	1_2_8	4000	2	false	True	linear	dice	dice	0.2	bf	rh	15	1000	clk	none	20	[0.2]	no-histo	all	500	hlsh	simtol	0.9	11	11	21002	hungarian	[1.0, 0.0, 0.0]	24	921	0	0	1	1	1	10	23	23	929	0	0	1	1	1
20210223	1235	euro-census	1_2_8	4300	euro-census	1_2_8	4000	2	false	True	linear	dice	dice	0.2	bf	rh	15	1000	clk	none	20	[0.2]	no-histo	all	500	hlsh	simtol	0.9	11	11	21002	hungarian	[0.0, 1.0, 0.0]	29	938	2	5	6	6	6	17	28	28	947	2	5	6	6	6
20210223	1235	euro-census	1_2_8	4300	euro-census	1_2_8	4000	2	false	True	linear	dice	dice	0.2	bf	rh	15	1000	clk	none	20	[0.2]	no-histo	all	500	hlsh	simtol	0.9	11	11	21002	hungarian	[0.0, 0.0, 1.0]	28	1232	2	3	7	11	17	19	26	26	1231	2	3	7	11	17
20210223	1235	euro-census	1_2_8	4300	euro-census	1_2_8	4000	2	false	True	linear	dice	dice	0.2	bf	rh	15	1000	clk	none	20	[0.2]	no-histo	all	500	hlsh	simtol	0.9	11	11	21002	hungarian	[0.6, 0.3, 0.1]	33	1063	2	5	6	9	12	26	31	31	1073	2	5	6	9	12
20210223	1235	euro-census	1_2_8	4300	euro-census	1_2_8	4000	2	false	True	linear	dice	dice	0.2	bf	rh	15	1000	clk	none	20	[0.2]	no-histo	all	500	hlsh	simtol	0.9	11	11	21002	shapley	[1.0, 0.0, 0.0]	22	734	0	0	0	1	1	9	21	21	732	0	0	0	1	1
20210223	1235	euro-census	1_2_8	4300	euro-census	1_2_8	4000	2	false	True	linear	dice	dice	0.2	bf	rh	15	1000	clk	none	20	[0.2]	no-histo	all	500	hlsh	simtol	0.9	11	11	21002	shapley	[0.0, 1.0, 0.0]	22	721	2	5	6	6	6	13	21	21	719	2	5	6	6	6
20210223	1235	euro-census	1_2_8	4300	euro-census	1_2_8	4000	2	false	True	linear	dice	dice	0.2	bf	rh	15	1000	clk	none	20	[0.2]	no-histo	all	500	hlsh	simtol	0.9	11	11	21002	shapley	[0.0, 0.0, 1.0]	27	941	2	3	7	8	15	24	26	26	939	2	3	7	8	15
20210223	1235	euro-census	1_2_8	4300	euro-census	1_2_8	4000	2	false	True	linear	dice	dice	0.2	bf	rh	15	1000	clk	none	20	[0.2]	no-histo	all	500	hlsh	simtol	0.9	11	11	21002	shapley	[0.6, 0.3, 0.1]	27	735	2	5	6	6	9	19	26	26	733	2	5	6	6	9
20210223	1235	euro-census	1_2_8	4300	euro-census	1_2_8	4000	2	false	True	linear	dice	dice	0.2	bf	rh	15	1000	clk	none	20	[0.2]	no-histo	all	500	hlsh	simtol	0.9	11	11	21002	random	[0.0, 0.0, 0.0]	0	1	0	0	0	0	0	0	0	0	1	0	0	0	0	0
20210223	1235	euro-census	1_2_8	4300	euro-census	1_2_8	4000	2	false	True	linear	dice	dice	0.2	bf	rh	15	1000	clk	none	20	[0.2]	one-central	all	500	hlsh	simtol	0.9	29	29	125412	symmetric	[1.0, 0.0, 0.0]	194	463	1	2	9	21	51	145	189	189	463	1	2	9	21	51
20210223	1235	euro-census	1_2_8	4300	euro-census	1_2_8	4000	2	false	True	linear	dice	dice	0.2	bf	rh	15	1000	clk	none	20	[0.2]	one-central	all	500	hlsh	simtol	0.9	29	29	125412	symmetric	[0.0, 1.0, 0.0]	257	597	7	15	28	41	74	155	252	252	597	7	15	28	41	74
20210223	1235	euro-census	1_2_8	4300	euro-census	1_2_8	4000	2	false	True	linear	dice	dice	0.2	bf	rh	15	1000	clk	none	20	[0.2]	one-central	all	500	hlsh	simtol	0.9	29	29	125412	symmetric	[0.0, 0.0, 1.0]	171	985	6	9	25	39	59	112	161	166	985	6	9	25	39	59
20210223	1235	euro-census	1_2_8	4300	euro-census	1_2_8	4000	2	false	True	linear	dice	dice	0.2	bf	rh	15	1000	clk	none	20	[0.2]	one-central	all	500	hlsh	simtol	0.9	29	29	125412	symmetric	[0.6, 0.3, 0.1]	267	618	7	15	28	46	76	161	262	262	618	7	15	28	46	76
20210223	1235	euro-census	1_2_8	4300	euro-census	1_2_8	4000	2	false	True	linear	dice	dice	0.2	bf	rh	15	1000	clk	none	20	[0.2]	one-central	all	500	hlsh	simtol	0.9	29	29	125412	hungarian	[1.0, 0.0, 0.0]	581	2127	5	10	28	50	94	207	338	576	2133	5	10	28	50	94
20210223	1235	euro-census	1_2_8	4300	euro-census	1_2_8	4000	2	false	True	linear	dice	dice	0.2	bf	rh	15	1000	clk	none	20	[0.2]	one-central	all	500	hlsh	simtol	0.9	29	29	125412	hungarian	[0.0, 1.0, 0.0]	722	2013	7	15	28	55	103	226	395	717	2018	7	15	28	55	103
20210223	1235	euro-census	1_2_8	4300	euro-census	1_2_8	4000	2	false	True	linear	dice	dice	0.2	bf	rh	15	1000	clk	none	20	[0.2]	one-central	all	500	hlsh	simtol	0.9	29	29	125412	hungarian	[0.0, 0.0, 1.0]	230	2107	6	9	25	39	63	107	137	225	2107	6	9	25	39	63
20210223	1235	euro-census	1_2_8	4300	euro-census	1_2_8	4000	2	false	True	linear	dice	dice	0.2	bf	rh	15	1000	clk	none	20	[0.2]	one-central	all	500	hlsh	simtol	0.9	29	29	125412	hungarian	[0.6, 0.3, 0.1]	657	2130	7	15	28	49	97	222	370	652	2140	7	15	28	49	97
20210223	1235	euro-census	1_2_8	4300	euro-census	1_2_8	4000	2	false	True	linear	dice	dice	0.2	bf	rh	15	1000	clk	none	20	[0.2]	one-central	all	500	hlsh	simtol	0.9	29	29	125412	shapley	[1.0, 0.0, 0.0]	480	2056	1	2	10	19	42	122	226	475	2056	1	2	10	19	42
20210223	1235	euro-census	1_2_8	4300	euro-census	1_2_8	4000	2	false	True	linear	dice	dice	0.2	bf	rh	15	1000	clk	none	20	[0.2]	one-central	all	500	hlsh	simtol	0.9	29	29	125412	shapley	[0.0, 1.0, 0.0]	511	1992	7	15	28	41	74	139	261	506	1992	7	15	28	41	74
20210223	1235	euro-census	1_2_8	4300	euro-census	1_2_8	4000	2	false	True	linear	dice	dice	0.2	bf	rh	15	1000	clk	none	20	[0.2]	one-central	all	500	hlsh	simtol	0.9	29	29	125412	shapley	[0.0, 0.0, 1.0]	252	2853	6	9	25	39	60	109	156	247	2853	6	9	25	39	60
20210223	1235	euro-census	1_2_8	4300	euro-census	1_2_8	4000	2	false	True	linear	dice	dice	0.2	bf	rh	15	1000	clk	none	20	[0.2]	one-central	all	500	hlsh	simtol	0.9	29	29	125412	shapley	[0.6, 0.3, 0.1]	521	2010	7	15	28	46	73	145	272	516	2010	7	15	28	46	73
20210223	1235	euro-census	1_2_8	4300	euro-census	1_2_8	4000	2	false	True	linear	dice	dice	0.2	bf	rh	15	1000	clk	none	20	[0.2]	one-central	all	500	hlsh	simtol	0.9	29	29	125412	random	[0.0, 0.0, 0.0]	0	1	0	0	0	0	0	0	0	0	1	0	0	0	0	0
20210223	1235	euro-census	1_2_8	4300	euro-census	1_2_8	4000	2	false	True	linear	dice	dice	0.2	bf	rh	15	1000	clk	none	20	[0.2]	no-nf-central	all	500	hlsh	simtol	0.9	27	27	224811	symmetric	[1.0, 0.0, 0.0]	191	481	1	2	10	20	46	141	191	191	479	1	2	10	20	46
20210223	1235	euro-census	1_2_8	4300	euro-census	1_2_8	4000	2	false	True	linear	dice	dice	0.2	bf	rh	15	1000	clk	none	20	[0.2]	no-nf-central	all	500	hlsh	simtol	0.9	27	27	224811	symmetric	[0.0, 1.0, 0.0]	253	616	6	11	20	37	74	152	252	252	615	6	11	20	37	74
20210223	1235	euro-census	1_2_8	4300	euro-census	1_2_8	4000	2	false	True	linear	dice	dice	0.2	bf	rh	15	1000	clk	none	20	[0.2]	no-nf-central	all	500	hlsh	simtol	0.9	27	27	224811	symmetric	[0.0, 0.0, 1.0]	134	847	3	7	22	31	43	94	134	134	845	3	7	22	31	43
20210223	1235	euro-census	1_2_8	4300	euro-census	1_2_8	4000	2	false	True	linear	dice	dice	0.2	bf	rh	15	1000	clk	none	20	[0.2]	no-nf-central	all	500	hlsh	simtol	0.9	27	27	224811	symmetric	[0.6, 0.3, 0.1]	248	612	6	11	24	44	73	159	247	247	610	6	11	24	44	73
20210223	1235	euro-census	1_2_8	4300	euro-census	1_2_8	4000	2	false	True	linear	dice	dice	0.2	bf	rh	15	1000	clk	none	20	[0.2]	no-nf-central	all	500	hlsh	simtol	0.9	27	27	224811	hungarian	[1.0, 0.0, 0.0]	573	2154	3	10	26	52	98	196	331	570	2153	3	10	26	52	98
20210223	1235	euro-census	1_2_8	4300	euro-census	1_2_8	4000	2	false	True	linear	dice	dice	0.2	bf	rh	15	1000	clk	none	20	[0.2]	no-nf-central	all	500	hlsh	simtol	0.9	27	27	224811	hungarian	[0.0, 1.0, 0.0]	744	1952	6	11	24	58	112	227	394	740	1957	6	11	24	58	112
20210223	1235	euro-census	1_2_8	4300	euro-census	1_2_8	4000	2	false	True	linear	dice	dice	0.2	bf	rh	15	1000	clk	none	20	[0.2]	no-nf-central	all	500	hlsh	simtol	0.9	27	27	224811	hungarian	[0.0, 0.0, 1.0]	180	2254	3	7	22	30	43	64	115	180	2251	3	7	22	30	43
20210223	1235	euro-census	1_2_8	4300	euro-census	1_2_8	4000	2	false	True	linear	dice	dice	0.2	bf	rh	15	1000	clk	none	20	[0.2]	no-nf-central	all	500	hlsh	simtol	0.9	27	27	224811	hungarian	[0.6, 0.3, 0.1]	701	2032	6	11	25	58	108	227	390	697	2037	6	11	25	58	108
20210223	1235	euro-census	1_2_8	4300	euro-census	1_2_8	4000	2	false	True	linear	dice	dice	0.2	bf	rh	15	1000	clk	none	20	[0.2]	no-nf-central	all	500	hlsh	simtol	0.9	27	27	224811	shapley	[1.0, 0.0, 0.0]	496	2346	1	2	9	18	41	118	223	492	2343	1	2	9	18	41
20210223	1235	euro-census	1_2_8	4300	euro-census	1_2_8	4000	2	false	True	linear	dice	dice	0.2	bf	rh	15	1000	clk	none	20	[0.2]	no-nf-central	all	500	hlsh	simtol	0.9	27	27	224811	shapley	[0.0, 1.0, 0.0]	518	2284	6	11	19	36	71	139	261	514	2281	6	11	19	36	71
20210223	1235	euro-census	1_2_8	4300	euro-census	1_2_8	4000	2	false	True	linear	dice	dice	0.2	bf	rh	15	1000	clk	none	20	[0.2]	no-nf-central	all	500	hlsh	simtol	0.9	27	27	224811	shapley	[0.0, 0.0, 1.0]	210	3107	3	7	22	31	43	89	143	210	3099	3	7	22	31	43
20210223	1235	euro-census	1_2_8	4300	euro-census	1_2_8	4000	2	false	True	linear	dice	dice	0.2	bf	rh	15	1000	clk	none	20	[0.2]	no-nf-central	all	500	hlsh	simtol	0.9	27	27	224811	shapley	[0.6, 0.3, 0.1]	523	2298	6	11	24	44	69	149	262	519	2295	6	11	24	44	69
20210223	1235	euro-census	1_2_8	4300	euro-census	1_2_8	4000	2	false	True	linear	dice	dice	0.2	bf	rh	15	1000	clk	none	20	[0.2]	no-nf-central	all	500	hlsh	simtol	0.9	27	27	224811	random	[0.0, 0.0, 0.0]	0	1	0	0	0	0	0	0	0	0	1	0	0	0	0	0
20210223	1235	euro-census	1_2_8	4300	euro-census	1_2_8	4000	2	false	True	linear	dice	dice	0.2	bf	rh	15	1000	clk	none	20	[0.2]	no-central	all	500	hlsh	simtol	0.9	28	28	200713	symmetric	[1.0, 0.0, 0.0]	199	472	1	2	10	20	46	144	194	194	472	1	2	10	20	46
20210223	1235	euro-census	1_2_8	4300	euro-census	1_2_8	4000	2	false	True	linear	dice	dice	0.2	bf	rh	15	1000	clk	none	20	[0.2]	no-central	all	500	hlsh	simtol	0.9	28	28	200713	symmetric	[0.0, 1.0, 0.0]	259	598	7	14	25	43	73	159	254	254	598	7	14	25	43	73
20210223	1235	euro-census	1_2_8	4300	euro-census	1_2_8	4000	2	false	True	linear	dice	dice	0.2	bf	rh	15	1000	clk	none	20	[0.2]	no-central	all	500	hlsh	simtol	0.9	28	28	200713	symmetric	[0.0, 0.0, 1.0]	148	846	8	13	28	43	64	96	143	143	846	8	13	28	43	64
20210223	1235	euro-census	1_2_8	4300	euro-census	1_2_8	4000	2	false	True	linear	dice	dice	0.2	bf	rh	15	1000	clk	none	20	[0.2]	no-central	all	500	hlsh	simtol	0.9	28	28	200713	symmetric	[0.6, 0.3, 0.1]	248	601	7	14	28	44	79	160	243	243	601	7	14	28	44	79
20210223	1235	euro-census	1_2_8	4300	euro-census	1_2_8	4000	2	false	True	linear	dice	dice	0.2	bf	rh	15	1000	clk	none	20	[0.2]	no-central	all	500	hlsh	simtol	0.9	28	28	200713	hungarian	[1.0, 0.0, 0.0]	571	2084	4	10	27	48	98	195	344	566	2089	4	10	27	48	98
20210223	1235	euro-census	1_2_8	4300	euro-census	1_2_8	4000	2	false	True	linear	dice	dice	0.2	bf	rh	15	1000	clk	none	20	[0.2]	no-central	all	500	hlsh	simtol	0.9	28	28	200713	hungarian	[0.0, 1.0, 0.0]	648	1774	7	14	25	53	106	218	363	644	1784	7	14	25	53	106
20210223	1235	euro-census	1_2_8	4300	euro-census	1_2_8	4000	2	false	True	linear	dice	dice	0.2	bf	rh	15	1000	clk	none	20	[0.2]	no-central	all	500	hlsh	simtol	0.9	28	28	200713	hungarian	[0.0, 0.0, 1.0]	197	2261	8	13	25	42	60	70	122	192	2261	8	13	25	42	60
20210223	1235	euro-census	1_2_8	4300	euro-census	1_2_8	4000	2	false	True	linear	dice	dice	0.2	bf	rh	15	1000	clk	none	20	[0.2]	no-central	all	500	hlsh	simtol	0.9	28	28	200713	hungarian	[0.6, 0.3, 0.1]	674	1941	7	14	28	56	109	221	374	669	1948	7	14	28	56	109
20210223	1235	euro-census	1_2_8	4300	euro-census	1_2_8	4000	2	false	True	linear	dice	dice	0.2	bf	rh	15	1000	clk	none	20	[0.2]	no-central	all	500	hlsh	simtol	0.9	28	28	200713	shapley	[1.0, 0.0, 0.0]	509	2304	1	2	9	18	41	119	225	504	2304	1	2	9	18	41
20210223	1235	euro-census	1_2_8	4300	euro-census	1_2_8	4000	2	false	True	linear	dice	dice	0.2	bf	rh	15	1000	clk	none	20	[0.2]	no-central	all	500	hlsh	simtol	0.9	28	28	200713	shapley	[0.0, 1.0, 0.0]	533	2253	7	14	25	42	71	144	249	528	2253	7	14	25	42	71
20210223	1235	euro-census	1_2_8	4300	euro-census	1_2_8	4000	2	false	True	linear	dice	dice	0.2	bf	rh	15	1000	clk	none	20	[0.2]	no-central	all	500	hlsh	simtol	0.9	28	28	200713	shapley	[0.0, 0.0, 1.0]	220	3095	8	13	28	43	63	95	138	215	3095	8	13	28	43	63
20210223	1235	euro-census	1_2_8	4300	euro-census	1_2_8	4000	2	false	True	linear	dice	dice	0.2	bf	rh	15	1000	clk	none	20	[0.2]	no-central	all	500	hlsh	simtol	0.9	28	28	200713	shapley	[0.6, 0.3, 0.1]	526	2285	7	14	28	44	78	147	261	521	2285	7	14	28	44	78
20210223	1235	euro-census	1_2_8	4300	euro-census	1_2_8	4000	2	false	True	linear	dice	dice	0.2	bf	rh	15	1000	clk	none	20	[0.2]	no-central	all	500	hlsh	simtol	0.9	28	28	200713	random	[0.0, 0.0, 0.0]	1	0	1	1	1	1	1	1	1	1	0	1	1	1	1	1
20210223	1235	euro-census	1_2_8	4300	euro-census	1_2_8	4000	2	false	True	linear	dice	dice	0.2	bf	rh	15	1000	clk	none	20	[0.2]	node2vec	all	500	hlsh	simtol	0.9	30	30	138353	symmetric	[1.0, 0.0, 0.0]	3	277	0	0	0	0	1	3	3	3	277	0	0	0	0	1
20210223	1235	euro-census	1_2_8	4300	euro-census	1_2_8	4000	2	false	True	linear	dice	dice	0.2	bf	rh	15	1000	clk	none	20	[0.2]	node2vec	all	500	hlsh	simtol	0.9	30	30	138353	symmetric	[0.0, 1.0, 0.0]	4	491	1	1	1	1	1	4	4	4	489	1	1	1	1	1
20210223	1235	euro-census	1_2_8	4300	euro-census	1_2_8	4000	2	false	True	linear	dice	dice	0.2	bf	rh	15	1000	clk	none	20	[0.2]	node2vec	all	500	hlsh	simtol	0.9	30	30	138353	symmetric	[0.0, 0.0, 1.0]	9	1333	1	1	2	3	5	5	9	9	1331	1	1	2	3	5
20210223	1235	euro-census	1_2_8	4300	euro-census	1_2_8	4000	2	false	True	linear	dice	dice	0.2	bf	rh	15	1000	clk	none	20	[0.2]	node2vec	all	500	hlsh	simtol	0.9	30	30	138353	symmetric	[0.6, 0.3, 0.1]	3	485	1	1	1	1	1	3	3	3	484	1	1	1	1	1
20210223	1235	euro-census	1_2_8	4300	euro-census	1_2_8	4000	2	false	True	linear	dice	dice	0.2	bf	rh	15	1000	clk	none	20	[0.2]	node2vec	all	500	hlsh	simtol	0.9	30	30	138353	hungarian	[1.0, 0.0, 0.0]	6	1551	0	0	0	0	0	2	3	6	1547	0	0	0	0	0
20210223	1235	euro-census	1_2_8	4300	euro-census	1_2_8	4000	2	false	True	linear	dice	dice	0.2	bf	rh	15	1000	clk	none	20	[0.2]	node2vec	all	500	hlsh	simtol	0.9	30	30	138353	hungarian	[0.0, 1.0, 0.0]	11	1708	1	1	1	1	2	3	6	11	1705	1	1	1	1	2
20210223	1235	euro-census	1_2_8	4300	euro-census	1_2_8	4000	2	false	True	linear	dice	dice	0.2	bf	rh	15	1000	clk	none	20	[0.2]	node2vec	all	500	hlsh	simtol	0.9	30	30	138353	hungarian	[0.0, 0.0, 1.0]	11	1753	1	1	2	3	3	5	6	11	1752	1	1	2	3	3
20210223	1235	euro-census	1_2_8	4300	euro-census	1_2_8	4000	2	false	True	linear	dice	dice	0.2	bf	rh	15	1000	clk	none	20	[0.2]	node2vec	all	500	hlsh	simtol	0.9	30	30	138353	hungarian	[0.6, 0.3, 0.1]	13	1717	1	1	1	1	1	5	6	13	1717	1	1	1	1	1
20210223	1235	euro-census	1_2_8	4300	euro-census	1_2_8	4000	2	false	True	linear	dice	dice	0.2	bf	rh	15	1000	clk	none	20	[0.2]	node2vec	all	500	hlsh	simtol	0.9	30	30	138353	shapley	[1.0, 0.0, 0.0]	8	2160	0	0	0	0	0	2	2	8	2155	0	0	0	0	0
20210223	1235	euro-census	1_2_8	4300	euro-census	1_2_8	4000	2	false	True	linear	dice	dice	0.2	bf	rh	15	1000	clk	none	20	[0.2]	node2vec	all	500	hlsh	simtol	0.9	30	30	138353	shapley	[0.0, 1.0, 0.0]	10	2119	1	1	1	1	1	3	6	10	2113	1	1	1	1	1
20210223	1235	euro-census	1_2_8	4300	euro-census	1_2_8	4000	2	false	True	linear	dice	dice	0.2	bf	rh	15	1000	clk	none	20	[0.2]	node2vec	all	500	hlsh	simtol	0.9	30	30	138353	shapley	[0.0, 0.0, 1.0]	14	2843	1	1	1	3	4	5	8	14	2835	1	1	1	3	4
20210223	1235	euro-census	1_2_8	4300	euro-census	1_2_8	4000	2	false	True	linear	dice	dice	0.2	bf	rh	15	1000	clk	none	20	[0.2]	node2vec	all	500	hlsh	simtol	0.9	30	30	138353	shapley	[0.6, 0.3, 0.1]	11	2145	1	1	1	1	1	3	6	11	2140	1	1	1	1	1
20210223	1235	euro-census	1_2_8	4300	euro-census	1_2_8	4000	2	false	True	linear	dice	dice	0.2	bf	rh	15	1000	clk	none	20	[0.2]	node2vec	all	500	hlsh	simtol	0.9	30	30	138353	random	[0.0, 0.0, 0.0]	0	1	0	0	0	0	0	0	0	0	1	0	0	0	0	0
																																				8	15	29	60	112	233	395
[truncated: 31 more columns]
