# Supplementary material for: On the effectiveness of graph matching attacks against privacy-preserving record linkage
Source: PLoS One. 2022 Sep 22;17(9):e0267893. doi: 10.1371/journal.pone.0267893 (PMC9499274; doi:10.1371/journal.pone.0267893)
Supplement: S1 File — (ZIP) [file pone.0267893.s001.zip › Non-random-4000/4000-4400.csv]

date	time	plain_dataset_name	plain_attr_list	plain_num_rec	encode_dataset_name	encode_attr_list	encode_num_rec	q_length	padded	sim_adjust_flag	regression_model	plain_sim_funct	enc_sim_func	min_sim	encode_method	bf_hash_type/tmh_num_hash_bits/cmh_max_rand_int	num_hash_funct	bf_len/tmh_num_hash_tables/cmh_num_hash_col	bf_encode/tmh_key_len	bf_harden/tmh_val_len	graph_node_min_degree	graph_sim_list	graph_feat_list	graph_selected_feat	sim_hash_num_bit	sim_hash_block_funct	sim_comp_funct	sim_hash_match_sim	num_feat	use_num_feat	total_num_sim_edges	match_method	weight_list	num_corr_ident_rec	num_wrng_ident_rec	corr_top_10	corr_top_20	corr_top_50	corr_top_100	corr_top_200	corr_top_500	corr_top_1000	num_all_corr	num_all_wrng	scorr_top_10	scorr_top_20	scorr_top_50	scorr_top_100	scorr_top_200
20210223	2352	euro-census	1_2_8	4400	euro-census	1_2_8	4000	2	false	True	linear	dice	dice	0.2	bf	rh	15	1000	clk	none	20	[0.2]	all	all	500	hlsh	simtol	0.9	30	30	84210	symmetric	[1.0, 0.0, 0.0]	80	445	0	1	4	13	23	72	77	77	445	0	1	4	13	23
20210223	2352	euro-census	1_2_8	4400	euro-census	1_2_8	4000	2	false	True	linear	dice	dice	0.2	bf	rh	15	1000	clk	none	20	[0.2]	all	all	500	hlsh	simtol	0.9	30	30	84210	symmetric	[0.0, 1.0, 0.0]	115	554	3	6	16	22	41	92	112	112	554	3	6	16	22	41
20210223	2352	euro-census	1_2_8	4400	euro-census	1_2_8	4000	2	false	True	linear	dice	dice	0.2	bf	rh	15	1000	clk	none	20	[0.2]	all	all	500	hlsh	simtol	0.9	30	30	84210	symmetric	[0.0, 0.0, 1.0]	101	1014	2	3	15	23	42	64	94	99	1013	2	3	15	23	42
20210223	2352	euro-census	1_2_8	4400	euro-census	1_2_8	4000	2	false	True	linear	dice	dice	0.2	bf	rh	15	1000	clk	none	20	[0.2]	all	all	500	hlsh	simtol	0.9	30	30	84210	symmetric	[0.6, 0.3, 0.1]	122	603	3	6	16	26	44	89	119	119	603	3	6	16	26	44
20210223	2352	euro-census	1_2_8	4400	euro-census	1_2_8	4000	2	false	True	linear	dice	dice	0.2	bf	rh	15	1000	clk	none	20	[0.2]	all	all	500	hlsh	simtol	0.9	30	30	84210	hungarian	[1.0, 0.0, 0.0]	254	2338	5	8	17	27	52	111	173	252	2339	5	8	17	27	52
20210223	2352	euro-census	1_2_8	4400	euro-census	1_2_8	4000	2	false	True	linear	dice	dice	0.2	bf	rh	15	1000	clk	none	20	[0.2]	all	all	500	hlsh	simtol	0.9	30	30	84210	hungarian	[0.0, 1.0, 0.0]	330	2262	3	6	16	38	71	131	209	327	2267	3	6	16	38	71
20210223	2352	euro-census	1_2_8	4400	euro-census	1_2_8	4000	2	false	True	linear	dice	dice	0.2	bf	rh	15	1000	clk	none	20	[0.2]	all	all	500	hlsh	simtol	0.9	30	30	84210	hungarian	[0.0, 0.0, 1.0]	137	2379	2	3	16	26	47	65	74	134	2379	2	3	16	26	47
20210223	2352	euro-census	1_2_8	4400	euro-census	1_2_8	4000	2	false	True	linear	dice	dice	0.2	bf	rh	15	1000	clk	none	20	[0.2]	all	all	500	hlsh	simtol	0.9	30	30	84210	hungarian	[0.6, 0.3, 0.1]	288	2340	3	6	16	31	65	120	189	285	2344	3	6	16	31	65
20210223	2352	euro-census	1_2_8	4400	euro-census	1_2_8	4000	2	false	True	linear	dice	dice	0.2	bf	rh	15	1000	clk	none	20	[0.2]	all	all	500	hlsh	simtol	0.9	30	30	84210	shapley	[1.0, 0.0, 0.0]	195	1852	0	1	4	11	27	64	122	192	1852	0	1	4	11	27
20210223	2352	euro-census	1_2_8	4400	euro-census	1_2_8	4000	2	false	True	linear	dice	dice	0.2	bf	rh	15	1000	clk	none	20	[0.2]	all	all	500	hlsh	simtol	0.9	30	30	84210	shapley	[0.0, 1.0, 0.0]	216	1784	3	6	16	22	42	86	141	213	1784	3	6	16	22	42
20210223	2352	euro-census	1_2_8	4400	euro-census	1_2_8	4000	2	false	True	linear	dice	dice	0.2	bf	rh	15	1000	clk	none	20	[0.2]	all	all	500	hlsh	simtol	0.9	30	30	84210	shapley	[0.0, 0.0, 1.0]	133	2513	2	3	15	23	42	61	88	131	2512	2	3	15	23	42
20210223	2352	euro-census	1_2_8	4400	euro-census	1_2_8	4000	2	false	True	linear	dice	dice	0.2	bf	rh	15	1000	clk	none	20	[0.2]	all	all	500	hlsh	simtol	0.9	30	30	84210	shapley	[0.6, 0.3, 0.1]	217	1828	3	6	16	25	41	88	138	214	1828	3	6	16	25	41
20210223	2352	euro-census	1_2_8	4400	euro-census	1_2_8	4000	2	false	True	linear	dice	dice	0.2	bf	rh	15	1000	clk	none	20	[0.2]	all	all	500	hlsh	simtol	0.9	30	30	84210	random	[0.0, 0.0, 0.0]	0	1	0	0	0	0	0	0	0	0	1	0	0	0	0	0
20210223	2352	euro-census	1_2_8	4400	euro-census	1_2_8	4000	2	false	True	linear	dice	dice	0.2	bf	rh	15	1000	clk	none	20	[0.2]	no-histo	all	500	hlsh	simtol	0.9	11	11	23683	symmetric	[1.0, 0.0, 0.0]	5	267	0	0	1	1	2	5	5	5	267	0	0	1	1	2
20210223	2352	euro-census	1_2_8	4400	euro-census	1_2_8	4000	2	false	True	linear	dice	dice	0.2	bf	rh	15	1000	clk	none	20	[0.2]	no-histo	all	500	hlsh	simtol	0.9	11	11	23683	symmetric	[0.0, 1.0, 0.0]	4	313	0	0	1	1	1	4	4	4	313	0	0	1	1	1
20210223	2352	euro-census	1_2_8	4400	euro-census	1_2_8	4000	2	false	True	linear	dice	dice	0.2	bf	rh	15	1000	clk	none	20	[0.2]	no-histo	all	500	hlsh	simtol	0.9	11	11	23683	symmetric	[0.0, 0.0, 1.0]	8	680	1	1	1	3	6	8	8	8	680	1	1	1	3	6
20210223	2352	euro-census	1_2_8	4400	euro-census	1_2_8	4000	2	false	True	linear	dice	dice	0.2	bf	rh	15	1000	clk	none	20	[0.2]	no-histo	all	500	hlsh	simtol	0.9	11	11	23683	symmetric	[0.6, 0.3, 0.1]	6	318	0	0	1	1	1	6	6	6	318	0	0	1	1	1
20210223	2352	euro-census	1_2_8	4400	euro-census	1_2_8	4000	2	false	True	linear	dice	dice	0.2	bf	rh	15	1000	clk	none	20	[0.2]	no-histo	all	500	hlsh	simtol	0.9	11	11	23683	hungarian	[1.0, 0.0, 0.0]	4	767	0	0	0	0	0	1	4	4	777	0	0	0	0	0
20210223	2352	euro-census	1_2_8	4400	euro-census	1_2_8	4000	2	false	True	linear	dice	dice	0.2	bf	rh	15	1000	clk	none	20	[0.2]	no-histo	all	500	hlsh	simtol	0.9	11	11	23683	hungarian	[0.0, 1.0, 0.0]	9	820	0	0	1	1	1	3	9	9	828	0	0	1	1	1
20210223	2352	euro-census	1_2_8	4400	euro-census	1_2_8	4000	2	false	True	linear	dice	dice	0.2	bf	rh	15	1000	clk	none	20	[0.2]	no-histo	all	500	hlsh	simtol	0.9	11	11	23683	hungarian	[0.0, 0.0, 1.0]	16	1065	1	1	2	4	10	13	14	16	1065	1	1	2	4	10
20210223	2352	euro-census	1_2_8	4400	euro-census	1_2_8	4000	2	false	True	linear	dice	dice	0.2	bf	rh	15	1000	clk	none	20	[0.2]	no-histo	all	500	hlsh	simtol	0.9	11	11	23683	hungarian	[0.6, 0.3, 0.1]	10	923	0	0	1	1	1	4	10	10	939	0	0	1	1	1
20210223	2352	euro-census	1_2_8	4400	euro-census	1_2_8	4000	2	false	True	linear	dice	dice	0.2	bf	rh	15	1000	clk	none	20	[0.2]	no-histo	all	500	hlsh	simtol	0.9	11	11	23683	shapley	[1.0, 0.0, 0.0]	10	733	0	0	0	1	1	2	10	10	733	0	0	0	1	1
20210223	2352	euro-census	1_2_8	4400	euro-census	1_2_8	4000	2	false	True	linear	dice	dice	0.2	bf	rh	15	1000	clk	none	20	[0.2]	no-histo	all	500	hlsh	simtol	0.9	11	11	23683	shapley	[0.0, 1.0, 0.0]	8	733	0	0	1	1	1	4	8	8	733	0	0	1	1	1
20210223	2352	euro-census	1_2_8	4400	euro-census	1_2_8	4000	2	false	True	linear	dice	dice	0.2	bf	rh	15	1000	clk	none	20	[0.2]	no-histo	all	500	hlsh	simtol	0.9	11	11	23683	shapley	[0.0, 0.0, 1.0]	11	931	1	1	1	3	6	8	11	11	931	1	1	1	3	6
20210223	2352	euro-census	1_2_8	4400	euro-census	1_2_8	4000	2	false	True	linear	dice	dice	0.2	bf	rh	15	1000	clk	none	20	[0.2]	no-histo	all	500	hlsh	simtol	0.9	11	11	23683	shapley	[0.6, 0.3, 0.1]	11	746	0	0	1	1	1	6	11	11	746	0	0	1	1	1
20210223	2352	euro-census	1_2_8	4400	euro-census	1_2_8	4000	2	false	True	linear	dice	dice	0.2	bf	rh	15	1000	clk	none	20	[0.2]	no-histo	all	500	hlsh	simtol	0.9	11	11	23683	random	[0.0, 0.0, 0.0]	0	1	0	0	0	0	0	0	0	0	1	0	0	0	0	0
20210223	2352	euro-census	1_2_8	4400	euro-census	1_2_8	4000	2	false	True	linear	dice	dice	0.2	bf	rh	15	1000	clk	none	20	[0.2]	one-central	all	500	hlsh	simtol	0.9	29	29	107689	symmetric	[1.0, 0.0, 0.0]	78	452	0	1	4	13	22	72	75	75	452	0	1	4	13	22
20210223	2352	euro-census	1_2_8	4400	euro-census	1_2_8	4000	2	false	True	linear	dice	dice	0.2	bf	rh	15	1000	clk	none	20	[0.2]	one-central	all	500	hlsh	simtol	0.9	29	29	107689	symmetric	[0.0, 1.0, 0.0]	112	597	5	7	12	19	38	81	109	109	597	5	7	12	19	38
20210223	2352	euro-census	1_2_8	4400	euro-census	1_2_8	4000	2	false	True	linear	dice	dice	0.2	bf	rh	15	1000	clk	none	20	[0.2]	one-central	all	500	hlsh	simtol	0.9	29	29	107689	symmetric	[0.0, 0.0, 1.0]	104	1081	2	6	9	19	35	60	89	101	1081	2	6	9	19	35
20210223	2352	euro-census	1_2_8	4400	euro-census	1_2_8	4000	2	false	True	linear	dice	dice	0.2	bf	rh	15	1000	clk	none	20	[0.2]	one-central	all	500	hlsh	simtol	0.9	29	29	107689	symmetric	[0.6, 0.3, 0.1]	113	610	5	7	15	21	34	73	110	110	610	5	7	15	21	34
20210223	2352	euro-census	1_2_8	4400	euro-census	1_2_8	4000	2	false	True	linear	dice	dice	0.2	bf	rh	15	1000	clk	none	20	[0.2]	one-central	all	500	hlsh	simtol	0.9	29	29	107689	hungarian	[1.0, 0.0, 0.0]	318	2214	5	7	19	34	59	130	198	316	2218	5	7	19	34	59
20210223	2352	euro-census	1_2_8	4400	euro-census	1_2_8	4000	2	false	True	linear	dice	dice	0.2	bf	rh	15	1000	clk	none	20	[0.2]	one-central	all	500	hlsh	simtol	0.9	29	29	107689	hungarian	[0.0, 1.0, 0.0]	339	2279	5	7	17	35	60	131	209	336	2284	5	7	17	35	60
20210223	2352	euro-census	1_2_8	4400	euro-census	1_2_8	4000	2	false	True	linear	dice	dice	0.2	bf	rh	15	1000	clk	none	20	[0.2]	one-central	all	500	hlsh	simtol	0.9	29	29	107689	hungarian	[0.0, 0.0, 1.0]	136	2195	2	6	12	20	38	66	81	133	2195	2	6	12	20	38
20210223	2352	euro-census	1_2_8	4400	euro-census	1_2_8	4000	2	false	True	linear	dice	dice	0.2	bf	rh	15	1000	clk	none	20	[0.2]	one-central	all	500	hlsh	simtol	0.9	29	29	107689	hungarian	[0.6, 0.3, 0.1]	337	2269	5	7	16	30	60	116	201	334	2276	5	7	16	30	60
20210223	2352	euro-census	1_2_8	4400	euro-census	1_2_8	4000	2	false	True	linear	dice	dice	0.2	bf	rh	15	1000	clk	none	20	[0.2]	one-central	all	500	hlsh	simtol	0.9	29	29	107689	shapley	[1.0, 0.0, 0.0]	209	2009	0	1	4	10	24	59	123	206	2009	0	1	4	10	24
20210223	2352	euro-census	1_2_8	4400	euro-census	1_2_8	4000	2	false	True	linear	dice	dice	0.2	bf	rh	15	1000	clk	none	20	[0.2]	one-central	all	500	hlsh	simtol	0.9	29	29	107689	shapley	[0.0, 1.0, 0.0]	210	1965	5	7	12	17	35	68	125	207	1965	5	7	12	17	35
20210223	2352	euro-census	1_2_8	4400	euro-census	1_2_8	4000	2	false	True	linear	dice	dice	0.2	bf	rh	15	1000	clk	none	20	[0.2]	one-central	all	500	hlsh	simtol	0.9	29	29	107689	shapley	[0.0, 0.0, 1.0]	153	2656	2	6	9	19	36	64	87	150	2656	2	6	9	19	36
20210223	2352	euro-census	1_2_8	4400	euro-census	1_2_8	4000	2	false	True	linear	dice	dice	0.2	bf	rh	15	1000	clk	none	20	[0.2]	one-central	all	500	hlsh	simtol	0.9	29	29	107689	shapley	[0.6, 0.3, 0.1]	206	2006	5	7	15	21	35	70	128	203	2006	5	7	15	21	35
20210223	2352	euro-census	1_2_8	4400	euro-census	1_2_8	4000	2	false	True	linear	dice	dice	0.2	bf	rh	15	1000	clk	none	20	[0.2]	one-central	all	500	hlsh	simtol	0.9	29	29	107689	random	[0.0, 0.0, 0.0]	0	1	0	0	0	0	0	0	0	0	1	0	0	0	0	0
20210223	2352	euro-census	1_2_8	4400	euro-census	1_2_8	4000	2	false	True	linear	dice	dice	0.2	bf	rh	15	1000	clk	none	20	[0.2]	no-nf-central	all	500	hlsh	simtol	0.9	27	27	197578	symmetric	[1.0, 0.0, 0.0]	75	475	0	1	4	11	22	67	75	75	474	0	1	4	11	22
20210223	2352	euro-census	1_2_8	4400	euro-census	1_2_8	4000	2	false	True	linear	dice	dice	0.2	bf	rh	15	1000	clk	none	20	[0.2]	no-nf-central	all	500	hlsh	simtol	0.9	27	27	197578	symmetric	[0.0, 1.0, 0.0]	112	619	3	6	11	13	34	83	112	112	618	3	6	11	13	34
20210223	2352	euro-census	1_2_8	4400	euro-census	1_2_8	4000	2	false	True	linear	dice	dice	0.2	bf	rh	15	1000	clk	none	20	[0.2]	no-nf-central	all	500	hlsh	simtol	0.9	27	27	197578	symmetric	[0.0, 0.0, 1.0]	70	935	2	5	11	18	27	48	70	70	933	2	5	11	18	27
20210223	2352	euro-census	1_2_8	4400	euro-census	1_2_8	4000	2	false	True	linear	dice	dice	0.2	bf	rh	15	1000	clk	none	20	[0.2]	no-nf-central	all	500	hlsh	simtol	0.9	27	27	197578	symmetric	[0.6, 0.3, 0.1]	118	609	3	6	11	16	28	78	118	118	607	3	6	11	16	28
20210223	2352	euro-census	1_2_8	4400	euro-census	1_2_8	4000	2	false	True	linear	dice	dice	0.2	bf	rh	15	1000	clk	none	20	[0.2]	no-nf-central	all	500	hlsh	simtol	0.9	27	27	197578	hungarian	[1.0, 0.0, 0.0]	324	2249	4	6	17	34	53	118	189	322	2253	4	6	17	34	54
20210223	2352	euro-census	1_2_8	4400	euro-census	1_2_8	4000	2	false	True	linear	dice	dice	0.2	bf	rh	15	1000	clk	none	20	[0.2]	no-nf-central	all	500	hlsh	simtol	0.9	27	27	197578	hungarian	[0.0, 1.0, 0.0]	361	2251	3	6	16	26	54	125	217	361	2254	3	6	16	26	54
20210223	2352	euro-census	1_2_8	4400	euro-census	1_2_8	4000	2	false	True	linear	dice	dice	0.2	bf	rh	15	1000	clk	none	20	[0.2]	no-nf-central	all	500	hlsh	simtol	0.9	27	27	197578	hungarian	[0.0, 0.0, 1.0]	103	2207	2	5	11	18	28	38	65	102	2203	2	5	11	18	28
20210223	2352	euro-census	1_2_8	4400	euro-census	1_2_8	4000	2	false	True	linear	dice	dice	0.2	bf	rh	15	1000	clk	none	20	[0.2]	no-nf-central	all	500	hlsh	simtol	0.9	27	27	197578	hungarian	[0.6, 0.3, 0.1]	365	2316	3	6	14	24	55	122	209	364	2322	3	6	14	24	55
20210223	2352	euro-census	1_2_8	4400	euro-census	1_2_8	4000	2	false	True	linear	dice	dice	0.2	bf	rh	15	1000	clk	none	20	[0.2]	no-nf-central	all	500	hlsh	simtol	0.9	27	27	197578	shapley	[1.0, 0.0, 0.0]	234	2389	0	1	3	7	26	58	120	233	2383	0	1	3	7	26
20210223	2352	euro-census	1_2_8	4400	euro-census	1_2_8	4000	2	false	True	linear	dice	dice	0.2	bf	rh	15	1000	clk	none	20	[0.2]	no-nf-central	all	500	hlsh	simtol	0.9	27	27	197578	shapley	[0.0, 1.0, 0.0]	250	2340	3	6	11	14	32	76	134	249	2335	3	6	11	14	32
20210223	2352	euro-census	1_2_8	4400	euro-census	1_2_8	4000	2	false	True	linear	dice	dice	0.2	bf	rh	15	1000	clk	none	20	[0.2]	no-nf-central	all	500	hlsh	simtol	0.9	27	27	197578	shapley	[0.0, 0.0, 1.0]	117	3058	2	5	11	18	28	49	72	117	3050	2	5	11	18	28
20210223	2352	euro-census	1_2_8	4400	euro-census	1_2_8	4000	2	false	True	linear	dice	dice	0.2	bf	rh	15	1000	clk	none	20	[0.2]	no-nf-central	all	500	hlsh	simtol	0.9	27	27	197578	shapley	[0.6, 0.3, 0.1]	250	2362	3	6	11	16	30	76	135	249	2356	3	6	11	16	30
20210223	2352	euro-census	1_2_8	4400	euro-census	1_2_8	4000	2	false	True	linear	dice	dice	0.2	bf	rh	15	1000	clk	none	20	[0.2]	no-nf-central	all	500	hlsh	simtol	0.9	27	27	197578	random	[0.0, 0.0, 0.0]	0	1	0	0	0	0	0	0	0	0	1	0	0	0	0	0
20210223	2352	euro-census	1_2_8	4400	euro-census	1_2_8	4000	2	false	True	linear	dice	dice	0.2	bf	rh	15	1000	clk	none	20	[0.2]	no-central	all	500	hlsh	simtol	0.9	28	28	160649	symmetric	[1.0, 0.0, 0.0]	94	470	0	1	4	11	23	70	91	91	470	0	1	4	11	23
20210223	2352	euro-census	1_2_8	4400	euro-census	1_2_8	4000	2	false	True	linear	dice	dice	0.2	bf	rh	15	1000	clk	none	20	[0.2]	no-central	all	500	hlsh	simtol	0.9	28	28	160649	symmetric	[0.0, 1.0, 0.0]	123	621	6	11	19	25	42	82	120	120	621	6	11	19	25	42
20210223	2352	euro-census	1_2_8	4400	euro-census	1_2_8	4000	2	false	True	linear	dice	dice	0.2	bf	rh	15	1000	clk	none	20	[0.2]	no-central	all	500	hlsh	simtol	0.9	28	28	160649	symmetric	[0.0, 0.0, 1.0]	104	956	5	11	19	26	42	72	101	101	956	5	11	19	26	42
20210223	2352	euro-census	1_2_8	4400	euro-census	1_2_8	4000	2	false	True	linear	dice	dice	0.2	bf	rh	15	1000	clk	none	20	[0.2]	no-central	all	500	hlsh	simtol	0.9	28	28	160649	symmetric	[0.6, 0.3, 0.1]	132	618	6	11	17	25	40	89	129	129	618	6	11	17	25	40
20210223	2352	euro-census	1_2_8	4400	euro-census	1_2_8	4000	2	false	True	linear	dice	dice	0.2	bf	rh	15	1000	clk	none	20	[0.2]	no-central	all	500	hlsh	simtol	0.9	28	28	160649	hungarian	[1.0, 0.0, 0.0]	302	2250	4	7	17	31	56	113	181	300	2257	4	7	17	31	56
20210223	2352	euro-census	1_2_8	4400	euro-census	1_2_8	4000	2	false	True	linear	dice	dice	0.2	bf	rh	15	1000	clk	none	20	[0.2]	no-central	all	500	hlsh	simtol	0.9	28	28	160649	hungarian	[0.0, 1.0, 0.0]	356	2046	6	11	21	38	58	117	212	353	2050	6	11	21	38	58
20210223	2352	euro-census	1_2_8	4400	euro-census	1_2_8	4000	2	false	True	linear	dice	dice	0.2	bf	rh	15	1000	clk	none	20	[0.2]	no-central	all	500	hlsh	simtol	0.9	28	28	160649	hungarian	[0.0, 0.0, 1.0]	136	2257	5	11	19	29	45	55	85	133	2257	5	11	19	29	45
20210223	2352	euro-census	1_2_8	4400	euro-census	1_2_8	4000	2	false	True	linear	dice	dice	0.2	bf	rh	15	1000	clk	none	20	[0.2]	no-central	all	500	hlsh	simtol	0.9	28	28	160649	hungarian	[0.6, 0.3, 0.1]	372	2128	6	11	19	32	61	133	224	369	2134	6	11	19	32	61
20210223	2352	euro-census	1_2_8	4400	euro-census	1_2_8	4000	2	false	True	linear	dice	dice	0.2	bf	rh	15	1000	clk	none	20	[0.2]	no-central	all	500	hlsh	simtol	0.9	28	28	160649	shapley	[1.0, 0.0, 0.0]	244	2300	0	1	3	7	26	59	120	241	2300	0	1	3	7	26
20210223	2352	euro-census	1_2_8	4400	euro-census	1_2_8	4000	2	false	True	linear	dice	dice	0.2	bf	rh	15	1000	clk	none	20	[0.2]	no-central	all	500	hlsh	simtol	0.9	28	28	160649	shapley	[0.0, 1.0, 0.0]	252	2273	6	11	19	24	44	74	134	249	2273	6	11	19	24	44
20210223	2352	euro-census	1_2_8	4400	euro-census	1_2_8	4000	2	false	True	linear	dice	dice	0.2	bf	rh	15	1000	clk	none	20	[0.2]	no-central	all	500	hlsh	simtol	0.9	28	28	160649	shapley	[0.0, 0.0, 1.0]	139	2998	5	11	19	26	40	67	89	136	2998	5	11	19	26	40
20210223	2352	euro-census	1_2_8	4400	euro-census	1_2_8	4000	2	false	True	linear	dice	dice	0.2	bf	rh	15	1000	clk	none	20	[0.2]	no-central	all	500	hlsh	simtol	0.9	28	28	160649	shapley	[0.6, 0.3, 0.1]	262	2282	6	11	17	25	41	83	141	259	2282	6	11	17	25	41
20210223	2352	euro-census	1_2_8	4400	euro-census	1_2_8	4000	2	false	True	linear	dice	dice	0.2	bf	rh	15	1000	clk	none	20	[0.2]	no-central	all	500	hlsh	simtol	0.9	28	28	160649	random	[0.0, 0.0, 0.0]	0	1	0	0	0	0	0	0	0	0	1	0	0	0	0	0
20210223	2352	euro-census	1_2_8	4400	euro-census	1_2_8	4000	2	false	True	linear	dice	dice	0.2	bf	rh	15	1000	clk	none	20	[0.2]	node2vec	all	500	hlsh	simtol	0.9	30	30	152000	symmetric	[1.0, 0.0, 0.0]	0	263	0	0	0	0	0	0	0	0	263	0	0	0	0	0
20210223	2352	euro-census	1_2_8	4400	euro-census	1_2_8	4000	2	false	True	linear	dice	dice	0.2	bf	rh	15	1000	clk	none	20	[0.2]	node2vec	all	500	hlsh	simtol	0.9	30	30	152000	symmetric	[0.0, 1.0, 0.0]	0	457	0	0	0	0	0	0	0	0	455	0	0	0	0	0
20210223	2352	euro-census	1_2_8	4400	euro-census	1_2_8	4000	2	false	True	linear	dice	dice	0.2	bf	rh	15	1000	clk	none	20	[0.2]	node2vec	all	500	hlsh	simtol	0.9	30	30	152000	symmetric	[0.0, 0.0, 1.0]	0	1310	0	0	0	0	0	0	0	0	1306	0	0	0	0	0
20210223	2352	euro-census	1_2_8	4400	euro-census	1_2_8	4000	2	false	True	linear	dice	dice	0.2	bf	rh	15	1000	clk	none	20	[0.2]	node2vec	all	500	hlsh	simtol	0.9	30	30	152000	symmetric	[0.6, 0.3, 0.1]	0	446	0	0	0	0	0	0	0	0	444	0	0	0	0	0
20210223	2352	euro-census	1_2_8	4400	euro-census	1_2_8	4000	2	false	True	linear	dice	dice	0.2	bf	rh	15	1000	clk	none	20	[0.2]	node2vec	all	500	hlsh	simtol	0.9	30	30	152000	hungarian	[1.0, 0.0, 0.0]	1	1386	0	0	0	0	0	0	1	1	1383	0	0	0	0	0
20210223	2352	euro-census	1_2_8	4400	euro-census	1_2_8	4000	2	false	True	linear	dice	dice	0.2	bf	rh	15	1000	clk	none	20	[0.2]	node2vec	all	500	hlsh	simtol	0.9	30	30	152000	hungarian	[0.0, 1.0, 0.0]	0	1568	0	0	0	0	0	0	0	0	1566	0	0	0	0	0
20210223	2352	euro-census	1_2_8	4400	euro-census	1_2_8	4000	2	false	True	linear	dice	dice	0.2	bf	rh	15	1000	clk	none	20	[0.2]	node2vec	all	500	hlsh	simtol	0.9	30	30	152000	hungarian	[0.0, 0.0, 1.0]	0	1649	0	0	0	0	0	0	0	0	1653	0	0	0	0	0
20210223	2352	euro-census	1_2_8	4400	euro-census	1_2_8	4000	2	false	True	linear	dice	dice	0.2	bf	rh	15	1000	clk	none	20	[0.2]	node2vec	all	500	hlsh	simtol	0.9	30	30	152000	hungarian	[0.6, 0.3, 0.1]	0	1487	0	0	0	0	0	0	0	0	1483	0	0	0	0	0
20210223	2352	euro-census	1_2_8	4400	euro-census	1_2_8	4000	2	false	True	linear	dice	dice	0.2	bf	rh	15	1000	clk	none	20	[0.2]	node2vec	all	500	hlsh	simtol	0.9	30	30	152000	shapley	[1.0, 0.0, 0.0]	0	2029	0	0	0	0	0	0	0	0	2021	0	0	0	0	0
20210223	2352	euro-census	1_2_8	4400	euro-census	1_2_8	4000	2	false	True	linear	dice	dice	0.2	bf	rh	15	1000	clk	none	20	[0.2]	node2vec	all	500	hlsh	simtol	0.9	30	30	152000	shapley	[0.0, 1.0, 0.0]	1	1983	0	0	0	0	0	0	0	1	1975	0	0	0	0	0
20210223	2352	euro-census	1_2_8	4400	euro-census	1_2_8	4000	2	false	True	linear	dice	dice	0.2	bf	rh	15	1000	clk	none	20	[0.2]	node2vec	all	500	hlsh	simtol	0.9	30	30	152000	shapley	[0.0, 0.0, 1.0]	2	2705	0	0	0	0	0	0	0	2	2698	0	0	0	0	0
20210223	2352	euro-census	1_2_8	4400	euro-census	1_2_8	4000	2	false	True	linear	dice	dice	0.2	bf	rh	15	1000	clk	none	20	[0.2]	node2vec	all	500	hlsh	simtol	0.9	30	30	152000	shapley	[0.6, 0.3, 0.1]	0	2007	0	0	0	0	0	0	0	0	1999	0	0	0	0	0
20210223	2352	euro-census	1_2_8	4400	euro-census	1_2_8	4000	2	false	True	linear	dice	dice	0.2	bf	rh	15	1000	clk	none	20	[0.2]	node2vec	all	500	hlsh	simtol	0.9	30	30	152000	random	[0.0, 0.0, 0.0]	0	1	0	0	0	0	0	0	0	0	1	0	0	0	0	0
																																				6	11	21	38	71	133	224
[truncated: 31 more columns]
