# Supplementary material for: On the effectiveness of graph matching attacks against privacy-preserving record linkage
Source: PLoS One. 2022 Sep 22;17(9):e0267893. doi: 10.1371/journal.pone.0267893 (PMC9499274; doi:10.1371/journal.pone.0267893)
Supplement: S1 File — (ZIP) [file pone.0267893.s001.zip › Non-random-4000/4000-4500.csv]

date	time	plain_dataset_name	plain_attr_list	plain_num_rec	encode_dataset_name	encode_attr_list	encode_num_rec	q_length	padded	sim_adjust_flag	regression_model	plain_sim_funct	enc_sim_func	min_sim	encode_method	bf_hash_type/tmh_num_hash_bits/cmh_max_rand_int	num_hash_funct	bf_len/tmh_num_hash_tables/cmh_num_hash_col	bf_encode/tmh_key_len	bf_harden/tmh_val_len	graph_node_min_degree	graph_sim_list	graph_feat_list	graph_selected_feat	sim_hash_num_bit	sim_hash_block_funct	sim_comp_funct	sim_hash_match_sim	num_feat	use_num_feat	total_num_sim_edges	match_method	weight_list	num_corr_ident_rec	num_wrng_ident_rec	corr_top_10	corr_top_20	corr_top_50	corr_top_100	corr_top_200	corr_top_500	corr_top_1000	num_all_corr	num_all_wrng	scorr_top_10	scorr_top_20	scorr_top_50	scorr_top_100	scorr_top_200
20210224	1405	euro-census	1_2_8	4500	euro-census	1_2_8	4000	2	false	True	linear	dice	dice	0.2	bf	rh	15	1000	clk	none	20	[0.2]	all	all	500	hlsh	simtol	0.9	30	30	70375	symmetric	[1.0, 0.0, 0.0]	71	486	0	1	2	6	19	63	70	70	485	0	1	2	6	19
20210224	1405	euro-census	1_2_8	4500	euro-census	1_2_8	4000	2	false	True	linear	dice	dice	0.2	bf	rh	15	1000	clk	none	20	[0.2]	all	all	500	hlsh	simtol	0.9	30	30	70375	symmetric	[0.0, 1.0, 0.0]	86	629	5	7	9	15	23	56	85	85	628	5	7	9	15	23
20210224	1405	euro-census	1_2_8	4500	euro-census	1_2_8	4000	2	false	True	linear	dice	dice	0.2	bf	rh	15	1000	clk	none	20	[0.2]	all	all	500	hlsh	simtol	0.9	30	30	70375	symmetric	[0.0, 0.0, 1.0]	76	1160	1	5	7	14	27	48	65	75	1159	1	5	7	14	27
20210224	1405	euro-census	1_2_8	4500	euro-census	1_2_8	4000	2	false	True	linear	dice	dice	0.2	bf	rh	15	1000	clk	none	20	[0.2]	all	all	500	hlsh	simtol	0.9	30	30	70375	symmetric	[0.6, 0.3, 0.1]	97	658	5	7	9	16	27	62	96	96	657	5	7	9	16	27
20210224	1405	euro-census	1_2_8	4500	euro-census	1_2_8	4000	2	false	True	linear	dice	dice	0.2	bf	rh	15	1000	clk	none	20	[0.2]	all	all	500	hlsh	simtol	0.9	30	30	70375	hungarian	[1.0, 0.0, 0.0]	214	2176	1	3	10	23	46	83	142	213	2179	1	3	10	23	46
20210224	1405	euro-census	1_2_8	4500	euro-census	1_2_8	4000	2	false	True	linear	dice	dice	0.2	bf	rh	15	1000	clk	none	20	[0.2]	all	all	500	hlsh	simtol	0.9	30	30	70375	hungarian	[0.0, 1.0, 0.0]	235	2238	5	7	9	20	39	91	150	234	2244	5	7	9	20	39
20210224	1405	euro-census	1_2_8	4500	euro-census	1_2_8	4000	2	false	True	linear	dice	dice	0.2	bf	rh	15	1000	clk	none	20	[0.2]	all	all	500	hlsh	simtol	0.9	30	30	70375	hungarian	[0.0, 0.0, 1.0]	92	2256	1	5	7	15	27	49	57	91	2256	1	5	7	15	27
20210224	1405	euro-census	1_2_8	4500	euro-census	1_2_8	4000	2	false	True	linear	dice	dice	0.2	bf	rh	15	1000	clk	none	20	[0.2]	all	all	500	hlsh	simtol	0.9	30	30	70375	hungarian	[0.6, 0.3, 0.1]	238	2254	5	7	9	19	34	85	150	237	2263	5	7	9	19	34
20210224	1405	euro-census	1_2_8	4500	euro-census	1_2_8	4000	2	false	True	linear	dice	dice	0.2	bf	rh	15	1000	clk	none	20	[0.2]	all	all	500	hlsh	simtol	0.9	30	30	70375	shapley	[1.0, 0.0, 0.0]	159	1874	0	1	2	7	13	48	101	158	1873	0	1	2	7	13
20210224	1405	euro-census	1_2_8	4500	euro-census	1_2_8	4000	2	false	True	linear	dice	dice	0.2	bf	rh	15	1000	clk	none	20	[0.2]	all	all	500	hlsh	simtol	0.9	30	30	70375	shapley	[0.0, 1.0, 0.0]	161	1850	5	7	9	14	24	57	95	160	1849	5	7	9	14	24
20210224	1405	euro-census	1_2_8	4500	euro-census	1_2_8	4000	2	false	True	linear	dice	dice	0.2	bf	rh	15	1000	clk	none	20	[0.2]	all	all	500	hlsh	simtol	0.9	30	30	70375	shapley	[0.0, 0.0, 1.0]	114	2490	1	5	7	14	27	47	68	113	2489	1	5	7	14	27
20210224	1405	euro-census	1_2_8	4500	euro-census	1_2_8	4000	2	false	True	linear	dice	dice	0.2	bf	rh	15	1000	clk	none	20	[0.2]	all	all	500	hlsh	simtol	0.9	30	30	70375	shapley	[0.6, 0.3, 0.1]	162	1891	5	7	9	16	28	63	107	161	1890	5	7	9	16	28
20210224	1405	euro-census	1_2_8	4500	euro-census	1_2_8	4000	2	false	True	linear	dice	dice	0.2	bf	rh	15	1000	clk	none	20	[0.2]	all	all	500	hlsh	simtol	0.9	30	30	70375	random	[0.0, 0.0, 0.0]	0	1	0	0	0	0	0	0	0	0	1	0	0	0	0	0
20210224	1405	euro-census	1_2_8	4500	euro-census	1_2_8	4000	2	false	True	linear	dice	dice	0.2	bf	rh	15	1000	clk	none	20	[0.2]	no-histo	all	500	hlsh	simtol	0.9	11	11	10954	symmetric	[1.0, 0.0, 0.0]	3	280	0	0	0	0	1	3	3	3	280	0	0	0	0	1
20210224	1405	euro-census	1_2_8	4500	euro-census	1_2_8	4000	2	false	True	linear	dice	dice	0.2	bf	rh	15	1000	clk	none	20	[0.2]	no-histo	all	500	hlsh	simtol	0.9	11	11	10954	symmetric	[0.0, 1.0, 0.0]	4	324	0	1	1	1	1	4	4	4	324	0	1	1	1	1
20210224	1405	euro-census	1_2_8	4500	euro-census	1_2_8	4000	2	false	True	linear	dice	dice	0.2	bf	rh	15	1000	clk	none	20	[0.2]	no-histo	all	500	hlsh	simtol	0.9	11	11	10954	symmetric	[0.0, 0.0, 1.0]	5	722	1	1	1	2	4	5	5	5	722	1	1	1	2	4
20210224	1405	euro-census	1_2_8	4500	euro-census	1_2_8	4000	2	false	True	linear	dice	dice	0.2	bf	rh	15	1000	clk	none	20	[0.2]	no-histo	all	500	hlsh	simtol	0.9	11	11	10954	symmetric	[0.6, 0.3, 0.1]	4	359	0	1	1	1	1	4	4	4	359	0	1	1	1	1
20210224	1405	euro-census	1_2_8	4500	euro-census	1_2_8	4000	2	false	True	linear	dice	dice	0.2	bf	rh	15	1000	clk	none	20	[0.2]	no-histo	all	500	hlsh	simtol	0.9	11	11	10954	hungarian	[1.0, 0.0, 0.0]	6	1205	0	0	0	0	0	3	6	6	1219	0	0	0	0	0
20210224	1405	euro-census	1_2_8	4500	euro-census	1_2_8	4000	2	false	True	linear	dice	dice	0.2	bf	rh	15	1000	clk	none	20	[0.2]	no-histo	all	500	hlsh	simtol	0.9	11	11	10954	hungarian	[0.0, 1.0, 0.0]	6	1120	0	1	1	1	2	4	6	6	1137	0	1	1	1	2
20210224	1405	euro-census	1_2_8	4500	euro-census	1_2_8	4000	2	false	True	linear	dice	dice	0.2	bf	rh	15	1000	clk	none	20	[0.2]	no-histo	all	500	hlsh	simtol	0.9	11	11	10954	hungarian	[0.0, 0.0, 1.0]	8	1207	1	1	1	2	5	7	8	8	1207	1	1	1	2	5
20210224	1405	euro-census	1_2_8	4500	euro-census	1_2_8	4000	2	false	True	linear	dice	dice	0.2	bf	rh	15	1000	clk	none	20	[0.2]	no-histo	all	500	hlsh	simtol	0.9	11	11	10954	hungarian	[0.6, 0.3, 0.1]	6	1174	0	1	1	1	1	5	6	6	1190	0	1	1	1	1
20210224	1405	euro-census	1_2_8	4500	euro-census	1_2_8	4000	2	false	True	linear	dice	dice	0.2	bf	rh	15	1000	clk	none	20	[0.2]	no-histo	all	500	hlsh	simtol	0.9	11	11	10954	shapley	[1.0, 0.0, 0.0]	7	677	0	0	0	0	0	4	7	7	677	0	0	0	0	0
20210224	1405	euro-census	1_2_8	4500	euro-census	1_2_8	4000	2	false	True	linear	dice	dice	0.2	bf	rh	15	1000	clk	none	20	[0.2]	no-histo	all	500	hlsh	simtol	0.9	11	11	10954	shapley	[0.0, 1.0, 0.0]	8	660	0	1	1	1	1	5	8	8	660	0	1	1	1	1
20210224	1405	euro-census	1_2_8	4500	euro-census	1_2_8	4000	2	false	True	linear	dice	dice	0.2	bf	rh	15	1000	clk	none	20	[0.2]	no-histo	all	500	hlsh	simtol	0.9	11	11	10954	shapley	[0.0, 0.0, 1.0]	7	878	1	1	1	2	5	7	7	7	878	1	1	1	2	5
20210224	1405	euro-census	1_2_8	4500	euro-census	1_2_8	4000	2	false	True	linear	dice	dice	0.2	bf	rh	15	1000	clk	none	20	[0.2]	no-histo	all	500	hlsh	simtol	0.9	11	11	10954	shapley	[0.6, 0.3, 0.1]	6	681	0	1	1	1	1	5	6	6	681	0	1	1	1	1
20210224	1405	euro-census	1_2_8	4500	euro-census	1_2_8	4000	2	false	True	linear	dice	dice	0.2	bf	rh	15	1000	clk	none	20	[0.2]	no-histo	all	500	hlsh	simtol	0.9	11	11	10954	random	[0.0, 0.0, 0.0]	0	1	0	0	0	0	0	0	0	0	1	0	0	0	0	0
20210224	1405	euro-census	1_2_8	4500	euro-census	1_2_8	4000	2	false	True	linear	dice	dice	0.2	bf	rh	15	1000	clk	none	20	[0.2]	one-central	all	500	hlsh	simtol	0.9	29	29	92259	symmetric	[1.0, 0.0, 0.0]	70	480	0	1	1	4	16	58	69	69	479	0	1	1	4	16
20210224	1405	euro-census	1_2_8	4500	euro-census	1_2_8	4000	2	false	True	linear	dice	dice	0.2	bf	rh	15	1000	clk	none	20	[0.2]	one-central	all	500	hlsh	simtol	0.9	29	29	92259	symmetric	[0.0, 1.0, 0.0]	86	628	3	4	10	15	28	56	85	85	627	3	4	10	15	28
20210224	1405	euro-census	1_2_8	4500	euro-census	1_2_8	4000	2	false	True	linear	dice	dice	0.2	bf	rh	15	1000	clk	none	20	[0.2]	one-central	all	500	hlsh	simtol	0.9	29	29	92259	symmetric	[0.0, 0.0, 1.0]	95	1130	1	1	10	15	33	52	76	94	1129	1	1	10	15	33
20210224	1405	euro-census	1_2_8	4500	euro-census	1_2_8	4000	2	false	True	linear	dice	dice	0.2	bf	rh	15	1000	clk	none	20	[0.2]	one-central	all	500	hlsh	simtol	0.9	29	29	92259	symmetric	[0.6, 0.3, 0.1]	90	654	3	4	12	19	30	59	89	89	653	3	4	12	19	30
20210224	1405	euro-census	1_2_8	4500	euro-census	1_2_8	4000	2	false	True	linear	dice	dice	0.2	bf	rh	15	1000	clk	none	20	[0.2]	one-central	all	500	hlsh	simtol	0.9	29	29	92259	hungarian	[1.0, 0.0, 0.0]	216	2106	2	3	8	21	50	83	143	216	2110	2	3	8	21	50
20210224	1405	euro-census	1_2_8	4500	euro-census	1_2_8	4000	2	false	True	linear	dice	dice	0.2	bf	rh	15	1000	clk	none	20	[0.2]	one-central	all	500	hlsh	simtol	0.9	29	29	92259	hungarian	[0.0, 1.0, 0.0]	266	2183	3	4	11	21	40	87	167	265	2188	3	4	11	21	40
20210224	1405	euro-census	1_2_8	4500	euro-census	1_2_8	4000	2	false	True	linear	dice	dice	0.2	bf	rh	15	1000	clk	none	20	[0.2]	one-central	all	500	hlsh	simtol	0.9	29	29	92259	hungarian	[0.0, 0.0, 1.0]	111	2220	1	1	10	18	35	54	64	110	2223	1	1	10	18	35
20210224	1405	euro-census	1_2_8	4500	euro-census	1_2_8	4000	2	false	True	linear	dice	dice	0.2	bf	rh	15	1000	clk	none	20	[0.2]	one-central	all	500	hlsh	simtol	0.9	29	29	92259	hungarian	[0.6, 0.3, 0.1]	267	2184	3	4	12	22	37	87	162	266	2189	3	4	12	22	37
20210224	1405	euro-census	1_2_8	4500	euro-census	1_2_8	4000	2	false	True	linear	dice	dice	0.2	bf	rh	15	1000	clk	none	20	[0.2]	one-central	all	500	hlsh	simtol	0.9	29	29	92259	shapley	[1.0, 0.0, 0.0]	164	2053	0	1	2	7	11	43	92	163	2052	0	1	2	7	11
20210224	1405	euro-census	1_2_8	4500	euro-census	1_2_8	4000	2	false	True	linear	dice	dice	0.2	bf	rh	15	1000	clk	none	20	[0.2]	one-central	all	500	hlsh	simtol	0.9	29	29	92259	shapley	[0.0, 1.0, 0.0]	171	1999	3	4	10	15	27	54	101	170	1998	3	4	10	15	27
20210224	1405	euro-census	1_2_8	4500	euro-census	1_2_8	4000	2	false	True	linear	dice	dice	0.2	bf	rh	15	1000	clk	none	20	[0.2]	one-central	all	500	hlsh	simtol	0.9	29	29	92259	shapley	[0.0, 0.0, 1.0]	130	2654	1	1	10	15	34	54	73	129	2653	1	1	10	15	34
20210224	1405	euro-census	1_2_8	4500	euro-census	1_2_8	4000	2	false	True	linear	dice	dice	0.2	bf	rh	15	1000	clk	none	20	[0.2]	one-central	all	500	hlsh	simtol	0.9	29	29	92259	shapley	[0.6, 0.3, 0.1]	173	2029	3	4	12	19	30	63	104	172	2028	3	4	12	19	30
20210224	1405	euro-census	1_2_8	4500	euro-census	1_2_8	4000	2	false	True	linear	dice	dice	0.2	bf	rh	15	1000	clk	none	20	[0.2]	one-central	all	500	hlsh	simtol	0.9	29	29	92259	random	[0.0, 0.0, 0.0]	0	1	0	0	0	0	0	0	0	0	1	0	0	0	0	0
20210224	1405	euro-census	1_2_8	4500	euro-census	1_2_8	4000	2	false	True	linear	dice	dice	0.2	bf	rh	15	1000	clk	none	20	[0.2]	no-nf-central	all	500	hlsh	simtol	0.9	27	27	180613	symmetric	[1.0, 0.0, 0.0]	74	512	0	1	1	5	15	59	74	74	509	0	1	1	5	15
20210224	1405	euro-census	1_2_8	4500	euro-census	1_2_8	4000	2	false	True	linear	dice	dice	0.2	bf	rh	15	1000	clk	none	20	[0.2]	no-nf-central	all	500	hlsh	simtol	0.9	27	27	180613	symmetric	[0.0, 1.0, 0.0]	100	669	3	5	9	17	25	61	100	100	666	3	5	9	17	25
20210224	1405	euro-census	1_2_8	4500	euro-census	1_2_8	4000	2	false	True	linear	dice	dice	0.2	bf	rh	15	1000	clk	none	20	[0.2]	no-nf-central	all	500	hlsh	simtol	0.9	27	27	180613	symmetric	[0.0, 0.0, 1.0]	71	962	2	5	8	14	24	53	71	71	962	2	5	8	14	24
20210224	1405	euro-census	1_2_8	4500	euro-census	1_2_8	4000	2	false	True	linear	dice	dice	0.2	bf	rh	15	1000	clk	none	20	[0.2]	no-nf-central	all	500	hlsh	simtol	0.9	27	27	180613	symmetric	[0.6, 0.3, 0.1]	101	679	3	5	10	16	25	61	101	101	676	3	5	10	16	25
20210224	1405	euro-census	1_2_8	4500	euro-census	1_2_8	4000	2	false	True	linear	dice	dice	0.2	bf	rh	15	1000	clk	none	20	[0.2]	no-nf-central	all	500	hlsh	simtol	0.9	27	27	180613	hungarian	[1.0, 0.0, 0.0]	237	2110	1	2	8	16	44	85	152	237	2109	1	2	8	16	44
20210224	1405	euro-census	1_2_8	4500	euro-census	1_2_8	4000	2	false	True	linear	dice	dice	0.2	bf	rh	15	1000	clk	none	20	[0.2]	no-nf-central	all	500	hlsh	simtol	0.9	27	27	180613	hungarian	[0.0, 1.0, 0.0]	281	2197	3	5	12	29	52	92	170	281	2198	3	5	12	29	52
20210224	1405	euro-census	1_2_8	4500	euro-census	1_2_8	4000	2	false	True	linear	dice	dice	0.2	bf	rh	15	1000	clk	none	20	[0.2]	no-nf-central	all	500	hlsh	simtol	0.9	27	27	180613	hungarian	[0.0, 0.0, 1.0]	88	2170	2	5	9	16	23	38	58	88	2167	2	5	9	16	23
20210224	1405	euro-census	1_2_8	4500	euro-census	1_2_8	4000	2	false	True	linear	dice	dice	0.2	bf	rh	15	1000	clk	none	20	[0.2]	no-nf-central	all	500	hlsh	simtol	0.9	27	27	180613	hungarian	[0.6, 0.3, 0.1]	290	2238	3	5	12	21	40	97	171	290	2247	3	5	12	21	40
20210224	1405	euro-census	1_2_8	4500	euro-census	1_2_8	4000	2	false	True	linear	dice	dice	0.2	bf	rh	15	1000	clk	none	20	[0.2]	no-nf-central	all	500	hlsh	simtol	0.9	27	27	180613	shapley	[1.0, 0.0, 0.0]	186	2416	0	1	2	4	11	43	93	186	2409	0	1	2	4	11
20210224	1405	euro-census	1_2_8	4500	euro-census	1_2_8	4000	2	false	True	linear	dice	dice	0.2	bf	rh	15	1000	clk	none	20	[0.2]	no-nf-central	all	500	hlsh	simtol	0.9	27	27	180613	shapley	[0.0, 1.0, 0.0]	208	2345	3	5	9	18	27	54	110	208	2338	3	5	9	18	27
20210224	1405	euro-census	1_2_8	4500	euro-census	1_2_8	4000	2	false	True	linear	dice	dice	0.2	bf	rh	15	1000	clk	none	20	[0.2]	no-nf-central	all	500	hlsh	simtol	0.9	27	27	180613	shapley	[0.0, 0.0, 1.0]	100	3018	2	5	8	14	24	51	64	100	3010	2	5	8	14	24
20210224	1405	euro-census	1_2_8	4500	euro-census	1_2_8	4000	2	false	True	linear	dice	dice	0.2	bf	rh	15	1000	clk	none	20	[0.2]	no-nf-central	all	500	hlsh	simtol	0.9	27	27	180613	shapley	[0.6, 0.3, 0.1]	201	2397	3	5	10	16	27	59	109	201	2390	3	5	10	16	27
20210224	1405	euro-census	1_2_8	4500	euro-census	1_2_8	4000	2	false	True	linear	dice	dice	0.2	bf	rh	15	1000	clk	none	20	[0.2]	no-nf-central	all	500	hlsh	simtol	0.9	27	27	180613	random	[0.0, 0.0, 0.0]	0	1	0	0	0	0	0	0	0	0	1	0	0	0	0	0
20210224	1405	euro-census	1_2_8	4500	euro-census	1_2_8	4000	2	false	True	linear	dice	dice	0.2	bf	rh	15	1000	clk	none	20	[0.2]	no-central	all	500	hlsh	simtol	0.9	28	28	162402	symmetric	[1.0, 0.0, 0.0]	72	489	0	1	1	5	15	60	71	71	489	0	1	1	5	15
20210224	1405	euro-census	1_2_8	4500	euro-census	1_2_8	4000	2	false	True	linear	dice	dice	0.2	bf	rh	15	1000	clk	none	20	[0.2]	no-central	all	500	hlsh	simtol	0.9	28	28	162402	symmetric	[0.0, 1.0, 0.0]	95	664	3	4	7	16	27	60	94	94	664	3	4	7	16	27
20210224	1405	euro-census	1_2_8	4500	euro-census	1_2_8	4000	2	false	True	linear	dice	dice	0.2	bf	rh	15	1000	clk	none	20	[0.2]	no-central	all	500	hlsh	simtol	0.9	28	28	162402	symmetric	[0.0, 0.0, 1.0]	66	988	3	4	9	16	21	45	64	65	988	3	4	9	16	21
20210224	1405	euro-census	1_2_8	4500	euro-census	1_2_8	4000	2	false	True	linear	dice	dice	0.2	bf	rh	15	1000	clk	none	20	[0.2]	no-central	all	500	hlsh	simtol	0.9	28	28	162402	symmetric	[0.6, 0.3, 0.1]	92	663	3	5	10	15	27	56	91	91	663	3	5	10	15	27
20210224	1405	euro-census	1_2_8	4500	euro-census	1_2_8	4000	2	false	True	linear	dice	dice	0.2	bf	rh	15	1000	clk	none	20	[0.2]	no-central	all	500	hlsh	simtol	0.9	28	28	162402	hungarian	[1.0, 0.0, 0.0]	224	2101	1	1	9	18	45	87	154	224	2104	1	1	9	18	45
20210224	1405	euro-census	1_2_8	4500	euro-census	1_2_8	4000	2	false	True	linear	dice	dice	0.2	bf	rh	15	1000	clk	none	20	[0.2]	no-central	all	500	hlsh	simtol	0.9	28	28	162402	hungarian	[0.0, 1.0, 0.0]	250	1940	3	4	13	24	41	83	163	249	1946	3	4	13	24	41
20210224	1405	euro-census	1_2_8	4500	euro-census	1_2_8	4000	2	false	True	linear	dice	dice	0.2	bf	rh	15	1000	clk	none	20	[0.2]	no-central	all	500	hlsh	simtol	0.9	28	28	162402	hungarian	[0.0, 0.0, 1.0]	91	2179	3	4	12	16	22	25	58	90	2179	3	4	12	16	22
20210224	1405	euro-census	1_2_8	4500	euro-census	1_2_8	4000	2	false	True	linear	dice	dice	0.2	bf	rh	15	1000	clk	none	20	[0.2]	no-central	all	500	hlsh	simtol	0.9	28	28	162402	hungarian	[0.6, 0.3, 0.1]	257	2076	3	6	13	21	41	80	154	256	2092	3	6	13	21	41
20210224	1405	euro-census	1_2_8	4500	euro-census	1_2_8	4000	2	false	True	linear	dice	dice	0.2	bf	rh	15	1000	clk	none	20	[0.2]	no-central	all	500	hlsh	simtol	0.9	28	28	162402	shapley	[1.0, 0.0, 0.0]	177	2357	0	1	2	4	11	43	93	176	2357	0	1	2	4	11
20210224	1405	euro-census	1_2_8	4500	euro-census	1_2_8	4000	2	false	True	linear	dice	dice	0.2	bf	rh	15	1000	clk	none	20	[0.2]	no-central	all	500	hlsh	simtol	0.9	28	28	162402	shapley	[0.0, 1.0, 0.0]	187	2319	3	4	7	16	27	60	104	186	2319	3	4	7	16	27
20210224	1405	euro-census	1_2_8	4500	euro-census	1_2_8	4000	2	false	True	linear	dice	dice	0.2	bf	rh	15	1000	clk	none	20	[0.2]	no-central	all	500	hlsh	simtol	0.9	28	28	162402	shapley	[0.0, 0.0, 1.0]	97	2978	3	4	9	16	20	46	64	96	2978	3	4	9	16	20
20210224	1405	euro-census	1_2_8	4500	euro-census	1_2_8	4000	2	false	True	linear	dice	dice	0.2	bf	rh	15	1000	clk	none	20	[0.2]	no-central	all	500	hlsh	simtol	0.9	28	28	162402	shapley	[0.6, 0.3, 0.1]	186	2346	3	5	10	15	27	59	114	185	2346	3	5	10	15	27
20210224	1405	euro-census	1_2_8	4500	euro-census	1_2_8	4000	2	false	True	linear	dice	dice	0.2	bf	rh	15	1000	clk	none	20	[0.2]	no-central	all	500	hlsh	simtol	0.9	28	28	162402	random	[0.0, 0.0, 0.0]	0	1	0	0	0	0	0	0	0	0	1	0	0	0	0	0
20210224	1405	euro-census	1_2_8	4500	euro-census	1_2_8	4000	2	false	True	linear	dice	dice	0.2	bf	rh	15	1000	clk	none	20	[0.2]	node2vec	all	500	hlsh	simtol	0.9	30	30	200709	symmetric	[1.0, 0.0, 0.0]	1	249	0	0	0	1	1	1	1	1	249	0	0	0	1	1
20210224	1405	euro-census	1_2_8	4500	euro-census	1_2_8	4000	2	false	True	linear	dice	dice	0.2	bf	rh	15	1000	clk	none	20	[0.2]	node2vec	all	500	hlsh	simtol	0.9	30	30	200709	symmetric	[0.0, 1.0, 0.0]	1	467	0	0	0	0	1	1	1	1	467	0	0	0	0	1
20210224	1405	euro-census	1_2_8	4500	euro-census	1_2_8	4000	2	false	True	linear	dice	dice	0.2	bf	rh	15	1000	clk	none	20	[0.2]	node2vec	all	500	hlsh	simtol	0.9	30	30	200709	symmetric	[0.0, 0.0, 1.0]	4	1162	0	0	0	0	0	1	4	4	1160	0	0	0	0	0
20210224	1405	euro-census	1_2_8	4500	euro-census	1_2_8	4000	2	false	True	linear	dice	dice	0.2	bf	rh	15	1000	clk	none	20	[0.2]	node2vec	all	500	hlsh	simtol	0.9	30	30	200709	symmetric	[0.6, 0.3, 0.1]	1	436	0	0	0	1	1	1	1	1	436	0	0	0	1	1
20210224	1405	euro-census	1_2_8	4500	euro-census	1_2_8	4000	2	false	True	linear	dice	dice	0.2	bf	rh	15	1000	clk	none	20	[0.2]	node2vec	all	500	hlsh	simtol	0.9	30	30	200709	hungarian	[1.0, 0.0, 0.0]	4	1599	0	0	0	0	1	2	3	4	1594	0	0	0	0	1
20210224	1405	euro-census	1_2_8	4500	euro-census	1_2_8	4000	2	false	True	linear	dice	dice	0.2	bf	rh	15	1000	clk	none	20	[0.2]	node2vec	all	500	hlsh	simtol	0.9	30	30	200709	hungarian	[0.0, 1.0, 0.0]	6	1741	0	0	0	0	1	2	4	6	1736	0	0	0	0	1
20210224	1405	euro-census	1_2_8	4500	euro-census	1_2_8	4000	2	false	True	linear	dice	dice	0.2	bf	rh	15	1000	clk	none	20	[0.2]	node2vec	all	500	hlsh	simtol	0.9	30	30	200709	hungarian	[0.0, 0.0, 1.0]	1	976	0	0	0	0	0	1	1	1	984	0	0	0	0	0
20210224	1405	euro-census	1_2_8	4500	euro-census	1_2_8	4000	2	false	True	linear	dice	dice	0.2	bf	rh	15	1000	clk	none	20	[0.2]	node2vec	all	500	hlsh	simtol	0.9	30	30	200709	hungarian	[0.6, 0.3, 0.1]	6	1703	0	0	0	1	1	3	4	6	1699	0	0	0	1	1
20210224	1405	euro-census	1_2_8	4500	euro-census	1_2_8	4000	2	false	True	linear	dice	dice	0.2	bf	rh	15	1000	clk	none	20	[0.2]	node2vec	all	500	hlsh	simtol	0.9	30	30	200709	shapley	[1.0, 0.0, 0.0]	7	2326	0	0	0	0	1	2	3	7	2318	0	0	0	0	1
20210224	1405	euro-census	1_2_8	4500	euro-census	1_2_8	4000	2	false	True	linear	dice	dice	0.2	bf	rh	15	1000	clk	none	20	[0.2]	node2vec	all	500	hlsh	simtol	0.9	30	30	200709	shapley	[0.0, 1.0, 0.0]	4	2293	0	0	0	0	1	1	2	4	2285	0	0	0	0	1
20210224	1405	euro-census	1_2_8	4500	euro-census	1_2_8	4000	2	false	True	linear	dice	dice	0.2	bf	rh	15	1000	clk	none	20	[0.2]	node2vec	all	500	hlsh	simtol	0.9	30	30	200709	shapley	[0.0, 0.0, 1.0]	5	2853	0	0	0	0	0	1	1	5	2845	0	0	0	0	0
20210224	1405	euro-census	1_2_8	4500	euro-census	1_2_8	4000	2	false	True	linear	dice	dice	0.2	bf	rh	15	1000	clk	none	20	[0.2]	node2vec	all	500	hlsh	simtol	0.9	30	30	200709	shapley	[0.6, 0.3, 0.1]	6	2310	0	0	0	0	1	1	3	6	2302	0	0	0	0	1
20210224	1405	euro-census	1_2_8	4500	euro-census	1_2_8	4000	2	false	True	linear	dice	dice	0.2	bf	rh	15	1000	clk	none	20	[0.2]	node2vec	all	500	hlsh	simtol	0.9	30	30	200709	random	[0.0, 0.0, 0.0]	0	1	0	0	0	0	0	0	0	0	1	0	0	0	0	0
																																				5	7	13	29	52	97	171
[truncated: 31 more columns]
