# Supplementary material for: On the effectiveness of graph matching attacks against privacy-preserving record linkage
Source: PLoS One. 2022 Sep 22;17(9):e0267893. doi: 10.1371/journal.pone.0267893 (PMC9499274; doi:10.1371/journal.pone.0267893)
Supplement: S1 File — (ZIP) [file pone.0267893.s001.zip › Non-random-4000/4000-4600.csv]

date	time	plain_dataset_name	plain_attr_list	plain_num_rec	encode_dataset_name	encode_attr_list	encode_num_rec	q_length	padded	sim_adjust_flag	regression_model	plain_sim_funct	enc_sim_func	min_sim	encode_method	bf_hash_type/tmh_num_hash_bits/cmh_max_rand_int	num_hash_funct	bf_len/tmh_num_hash_tables/cmh_num_hash_col	bf_encode/tmh_key_len	bf_harden/tmh_val_len	graph_node_min_degree	graph_sim_list	graph_feat_list	graph_selected_feat	sim_hash_num_bit	sim_hash_block_funct	sim_comp_funct	sim_hash_match_sim	num_feat	use_num_feat	total_num_sim_edges	match_method	weight_list	num_corr_ident_rec	num_wrng_ident_rec	corr_top_10	corr_top_20	corr_top_50	corr_top_100	corr_top_200	corr_top_500	corr_top_1000	num_all_corr	num_all_wrng	scorr_top_10	scorr_top_20	scorr_top_50	scorr_top_100	scorr_top_200
20210224	2343	euro-census	1_2_8	4600	euro-census	1_2_8	4000	2	false	True	linear	dice	dice	0.2	bf	rh	15	1000	clk	none	20	[0.2]	all	all	500	hlsh	simtol	0.9	30	30	54573	symmetric	[1.0, 0.0, 0.0]	55	452	1	1	1	5	15	52	54	54	451	1	1	1	5	15
20210224	2343	euro-census	1_2_8	4600	euro-census	1_2_8	4000	2	false	True	linear	dice	dice	0.2	bf	rh	15	1000	clk	none	20	[0.2]	all	all	500	hlsh	simtol	0.9	30	30	54573	symmetric	[0.0, 1.0, 0.0]	83	586	3	7	10	15	26	65	82	82	585	3	7	10	15	26
20210224	2343	euro-census	1_2_8	4600	euro-census	1_2_8	4000	2	false	True	linear	dice	dice	0.2	bf	rh	15	1000	clk	none	20	[0.2]	all	all	500	hlsh	simtol	0.9	30	30	54573	symmetric	[0.0, 0.0, 1.0]	86	1170	3	5	10	16	24	44	64	85	1169	3	5	10	16	24
20210224	2343	euro-census	1_2_8	4600	euro-census	1_2_8	4000	2	false	True	linear	dice	dice	0.2	bf	rh	15	1000	clk	none	20	[0.2]	all	all	500	hlsh	simtol	0.9	30	30	54573	symmetric	[0.6, 0.3, 0.1]	79	622	3	7	10	18	24	60	78	78	621	3	7	10	18	24
20210224	2343	euro-census	1_2_8	4600	euro-census	1_2_8	4000	2	false	True	linear	dice	dice	0.2	bf	rh	15	1000	clk	none	20	[0.2]	all	all	500	hlsh	simtol	0.9	30	30	54573	hungarian	[1.0, 0.0, 0.0]	170	2215	1	3	8	17	31	73	120	169	2220	1	3	8	17	31
20210224	2343	euro-census	1_2_8	4600	euro-census	1_2_8	4000	2	false	True	linear	dice	dice	0.2	bf	rh	15	1000	clk	none	20	[0.2]	all	all	500	hlsh	simtol	0.9	30	30	54573	hungarian	[0.0, 1.0, 0.0]	194	2245	3	7	11	20	38	75	125	193	2250	3	7	11	20	39
20210224	2343	euro-census	1_2_8	4600	euro-census	1_2_8	4000	2	false	True	linear	dice	dice	0.2	bf	rh	15	1000	clk	none	20	[0.2]	all	all	500	hlsh	simtol	0.9	30	30	54573	hungarian	[0.0, 0.0, 1.0]	94	2269	3	5	9	15	23	39	46	93	2268	3	5	9	15	23
20210224	2343	euro-census	1_2_8	4600	euro-census	1_2_8	4000	2	false	True	linear	dice	dice	0.2	bf	rh	15	1000	clk	none	20	[0.2]	all	all	500	hlsh	simtol	0.9	30	30	54573	hungarian	[0.6, 0.3, 0.1]	174	2265	3	7	11	19	32	74	115	173	2270	3	7	11	19	32
20210224	2343	euro-census	1_2_8	4600	euro-census	1_2_8	4000	2	false	True	linear	dice	dice	0.2	bf	rh	15	1000	clk	none	20	[0.2]	all	all	500	hlsh	simtol	0.9	30	30	54573	shapley	[1.0, 0.0, 0.0]	124	1719	1	1	2	4	14	38	81	123	1718	1	1	2	4	14
20210224	2343	euro-census	1_2_8	4600	euro-census	1_2_8	4000	2	false	True	linear	dice	dice	0.2	bf	rh	15	1000	clk	none	20	[0.2]	all	all	500	hlsh	simtol	0.9	30	30	54573	shapley	[0.0, 1.0, 0.0]	141	1666	3	7	10	15	24	54	91	140	1665	3	7	10	15	24
20210224	2343	euro-census	1_2_8	4600	euro-census	1_2_8	4000	2	false	True	linear	dice	dice	0.2	bf	rh	15	1000	clk	none	20	[0.2]	all	all	500	hlsh	simtol	0.9	30	30	54573	shapley	[0.0, 0.0, 1.0]	110	2294	3	5	10	16	25	44	66	109	2293	3	5	10	16	25
20210224	2343	euro-census	1_2_8	4600	euro-census	1_2_8	4000	2	false	True	linear	dice	dice	0.2	bf	rh	15	1000	clk	none	20	[0.2]	all	all	500	hlsh	simtol	0.9	30	30	54573	shapley	[0.6, 0.3, 0.1]	142	1712	3	7	10	19	25	61	99	141	1711	3	7	10	19	25
20210224	2343	euro-census	1_2_8	4600	euro-census	1_2_8	4000	2	false	True	linear	dice	dice	0.2	bf	rh	15	1000	clk	none	20	[0.2]	all	all	500	hlsh	simtol	0.9	30	30	54573	random	[0.0, 0.0, 0.0]	0	1	0	0	0	0	0	0	0	0	1	0	0	0	0	0
20210224	2343	euro-census	1_2_8	4600	euro-census	1_2_8	4000	2	false	True	linear	dice	dice	0.2	bf	rh	15	1000	clk	none	20	[0.2]	no-histo	all	500	hlsh	simtol	0.9	11	11	11265	symmetric	[1.0, 0.0, 0.0]	6	265	0	0	0	0	3	6	6	6	265	0	0	0	0	3
20210224	2343	euro-census	1_2_8	4600	euro-census	1_2_8	4000	2	false	True	linear	dice	dice	0.2	bf	rh	15	1000	clk	none	20	[0.2]	no-histo	all	500	hlsh	simtol	0.9	11	11	11265	symmetric	[0.0, 1.0, 0.0]	5	306	1	2	2	2	4	5	5	5	306	1	2	2	2	4
20210224	2343	euro-census	1_2_8	4600	euro-census	1_2_8	4000	2	false	True	linear	dice	dice	0.2	bf	rh	15	1000	clk	none	20	[0.2]	no-histo	all	500	hlsh	simtol	0.9	11	11	11265	symmetric	[0.0, 0.0, 1.0]	5	675	1	1	4	4	4	5	5	5	675	1	1	4	4	4
20210224	2343	euro-census	1_2_8	4600	euro-census	1_2_8	4000	2	false	True	linear	dice	dice	0.2	bf	rh	15	1000	clk	none	20	[0.2]	no-histo	all	500	hlsh	simtol	0.9	11	11	11265	symmetric	[0.6, 0.3, 0.1]	6	339	1	2	2	3	3	6	6	6	339	1	2	2	3	3
20210224	2343	euro-census	1_2_8	4600	euro-census	1_2_8	4000	2	false	True	linear	dice	dice	0.2	bf	rh	15	1000	clk	none	20	[0.2]	no-histo	all	500	hlsh	simtol	0.9	11	11	11265	hungarian	[1.0, 0.0, 0.0]	5	1060	0	0	0	0	0	5	5	5	1069	0	0	0	0	0
20210224	2343	euro-census	1_2_8	4600	euro-census	1_2_8	4000	2	false	True	linear	dice	dice	0.2	bf	rh	15	1000	clk	none	20	[0.2]	no-histo	all	500	hlsh	simtol	0.9	11	11	11265	hungarian	[0.0, 1.0, 0.0]	6	987	1	2	2	2	4	5	6	6	995	1	2	2	2	4
20210224	2343	euro-census	1_2_8	4600	euro-census	1_2_8	4000	2	false	True	linear	dice	dice	0.2	bf	rh	15	1000	clk	none	20	[0.2]	no-histo	all	500	hlsh	simtol	0.9	11	11	11265	hungarian	[0.0, 0.0, 1.0]	6	1110	1	1	2	4	4	5	6	6	1110	1	1	2	4	4
20210224	2343	euro-census	1_2_8	4600	euro-census	1_2_8	4000	2	false	True	linear	dice	dice	0.2	bf	rh	15	1000	clk	none	20	[0.2]	no-histo	all	500	hlsh	simtol	0.9	11	11	11265	hungarian	[0.6, 0.3, 0.1]	5	1048	1	2	2	3	4	5	5	5	1058	1	2	2	3	4
20210224	2343	euro-census	1_2_8	4600	euro-census	1_2_8	4000	2	false	True	linear	dice	dice	0.2	bf	rh	15	1000	clk	none	20	[0.2]	no-histo	all	500	hlsh	simtol	0.9	11	11	11265	shapley	[1.0, 0.0, 0.0]	7	636	0	0	0	0	0	7	7	7	636	0	0	0	0	0
20210224	2343	euro-census	1_2_8	4600	euro-census	1_2_8	4000	2	false	True	linear	dice	dice	0.2	bf	rh	15	1000	clk	none	20	[0.2]	no-histo	all	500	hlsh	simtol	0.9	11	11	11265	shapley	[0.0, 1.0, 0.0]	6	627	1	2	2	2	3	6	6	6	627	1	2	2	2	3
20210224	2343	euro-census	1_2_8	4600	euro-census	1_2_8	4000	2	false	True	linear	dice	dice	0.2	bf	rh	15	1000	clk	none	20	[0.2]	no-histo	all	500	hlsh	simtol	0.9	11	11	11265	shapley	[0.0, 0.0, 1.0]	5	826	1	1	4	4	4	5	5	5	826	1	1	4	4	4
20210224	2343	euro-census	1_2_8	4600	euro-census	1_2_8	4000	2	false	True	linear	dice	dice	0.2	bf	rh	15	1000	clk	none	20	[0.2]	no-histo	all	500	hlsh	simtol	0.9	11	11	11265	shapley	[0.6, 0.3, 0.1]	7	634	1	2	2	3	3	7	7	7	634	1	2	2	3	3
20210224	2343	euro-census	1_2_8	4600	euro-census	1_2_8	4000	2	false	True	linear	dice	dice	0.2	bf	rh	15	1000	clk	none	20	[0.2]	no-histo	all	500	hlsh	simtol	0.9	11	11	11265	random	[0.0, 0.0, 0.0]	0	1	0	0	0	0	0	0	0	0	1	0	0	0	0	0
20210224	2343	euro-census	1_2_8	4600	euro-census	1_2_8	4000	2	false	True	linear	dice	dice	0.2	bf	rh	15	1000	clk	none	20	[0.2]	one-central	all	500	hlsh	simtol	0.9	29	29	67099	symmetric	[1.0, 0.0, 0.0]	54	443	1	1	1	4	15	53	53	53	443	1	1	1	4	15
20210224	2343	euro-census	1_2_8	4600	euro-census	1_2_8	4000	2	false	True	linear	dice	dice	0.2	bf	rh	15	1000	clk	none	20	[0.2]	one-central	all	500	hlsh	simtol	0.9	29	29	67099	symmetric	[0.0, 1.0, 0.0]	66	609	3	6	10	13	20	51	65	65	609	3	6	10	13	20
20210224	2343	euro-census	1_2_8	4600	euro-census	1_2_8	4000	2	false	True	linear	dice	dice	0.2	bf	rh	15	1000	clk	none	20	[0.2]	one-central	all	500	hlsh	simtol	0.9	29	29	67099	symmetric	[0.0, 0.0, 1.0]	73	1278	1	3	9	16	27	37	61	72	1278	1	3	9	16	27
20210224	2343	euro-census	1_2_8	4600	euro-census	1_2_8	4000	2	false	True	linear	dice	dice	0.2	bf	rh	15	1000	clk	none	20	[0.2]	one-central	all	500	hlsh	simtol	0.9	29	29	67099	symmetric	[0.6, 0.3, 0.1]	73	632	3	6	12	14	24	51	72	72	632	3	6	12	14	24
20210224	2343	euro-census	1_2_8	4600	euro-census	1_2_8	4000	2	false	True	linear	dice	dice	0.2	bf	rh	15	1000	clk	none	20	[0.2]	one-central	all	500	hlsh	simtol	0.9	29	29	67099	hungarian	[1.0, 0.0, 0.0]	182	2204	3	3	12	18	34	76	124	181	2213	3	3	12	18	34
20210224	2343	euro-census	1_2_8	4600	euro-census	1_2_8	4000	2	false	True	linear	dice	dice	0.2	bf	rh	15	1000	clk	none	20	[0.2]	one-central	all	500	hlsh	simtol	0.9	29	29	67099	hungarian	[0.0, 1.0, 0.0]	191	2309	3	6	11	18	35	78	130	190	2318	3	6	11	18	35
20210224	2343	euro-census	1_2_8	4600	euro-census	1_2_8	4000	2	false	True	linear	dice	dice	0.2	bf	rh	15	1000	clk	none	20	[0.2]	one-central	all	500	hlsh	simtol	0.9	29	29	67099	hungarian	[0.0, 0.0, 1.0]	92	2251	1	3	9	17	25	36	45	91	2252	1	3	9	17	25
20210224	2343	euro-census	1_2_8	4600	euro-census	1_2_8	4000	2	false	True	linear	dice	dice	0.2	bf	rh	15	1000	clk	none	20	[0.2]	one-central	all	500	hlsh	simtol	0.9	29	29	67099	hungarian	[0.6, 0.3, 0.1]	202	2270	3	6	12	20	32	76	130	201	2281	3	6	12	20	32
20210224	2343	euro-census	1_2_8	4600	euro-census	1_2_8	4000	2	false	True	linear	dice	dice	0.2	bf	rh	15	1000	clk	none	20	[0.2]	one-central	all	500	hlsh	simtol	0.9	29	29	67099	shapley	[1.0, 0.0, 0.0]	121	1881	1	1	2	4	13	37	79	120	1881	1	1	2	4	13
20210224	2343	euro-census	1_2_8	4600	euro-census	1_2_8	4000	2	false	True	linear	dice	dice	0.2	bf	rh	15	1000	clk	none	20	[0.2]	one-central	all	500	hlsh	simtol	0.9	29	29	67099	shapley	[0.0, 1.0, 0.0]	126	1840	3	6	10	14	20	44	85	125	1840	3	6	10	14	20
20210224	2343	euro-census	1_2_8	4600	euro-census	1_2_8	4000	2	false	True	linear	dice	dice	0.2	bf	rh	15	1000	clk	none	20	[0.2]	one-central	all	500	hlsh	simtol	0.9	29	29	67099	shapley	[0.0, 0.0, 1.0]	104	2506	1	3	9	16	26	41	57	103	2506	1	3	9	16	26
20210224	2343	euro-census	1_2_8	4600	euro-census	1_2_8	4000	2	false	True	linear	dice	dice	0.2	bf	rh	15	1000	clk	none	20	[0.2]	one-central	all	500	hlsh	simtol	0.9	29	29	67099	shapley	[0.6, 0.3, 0.1]	130	1874	3	6	12	14	24	52	89	129	1874	3	6	12	14	24
20210224	2343	euro-census	1_2_8	4600	euro-census	1_2_8	4000	2	false	True	linear	dice	dice	0.2	bf	rh	15	1000	clk	none	20	[0.2]	one-central	all	500	hlsh	simtol	0.9	29	29	67099	random	[0.0, 0.0, 0.0]	0	1	0	0	0	0	0	0	0	0	1	0	0	0	0	0
20210224	2343	euro-census	1_2_8	4600	euro-census	1_2_8	4000	2	false	True	linear	dice	dice	0.2	bf	rh	15	1000	clk	none	20	[0.2]	no-nf-central	all	500	hlsh	simtol	0.9	27	27	163319	symmetric	[1.0, 0.0, 0.0]	55	470	1	1	1	4	15	51	55	55	470	1	1	1	4	15
20210224	2343	euro-census	1_2_8	4600	euro-census	1_2_8	4000	2	false	True	linear	dice	dice	0.2	bf	rh	15	1000	clk	none	20	[0.2]	no-nf-central	all	500	hlsh	simtol	0.9	27	27	163319	symmetric	[0.0, 1.0, 0.0]	74	617	5	7	8	15	23	60	74	74	615	5	7	8	15	23
20210224	2343	euro-census	1_2_8	4600	euro-census	1_2_8	4000	2	false	True	linear	dice	dice	0.2	bf	rh	15	1000	clk	none	20	[0.2]	no-nf-central	all	500	hlsh	simtol	0.9	27	27	163319	symmetric	[0.0, 0.0, 1.0]	55	1087	3	6	9	14	19	37	52	55	1087	3	6	9	14	19
20210224	2343	euro-census	1_2_8	4600	euro-census	1_2_8	4000	2	false	True	linear	dice	dice	0.2	bf	rh	15	1000	clk	none	20	[0.2]	no-nf-central	all	500	hlsh	simtol	0.9	27	27	163319	symmetric	[0.6, 0.3, 0.1]	75	640	5	7	9	12	23	53	75	75	638	5	7	9	12	23
20210224	2343	euro-census	1_2_8	4600	euro-census	1_2_8	4000	2	false	True	linear	dice	dice	0.2	bf	rh	15	1000	clk	none	20	[0.2]	no-nf-central	all	500	hlsh	simtol	0.9	27	27	163319	hungarian	[1.0, 0.0, 0.0]	214	2166	2	2	8	16	28	79	128	213	2169	2	2	8	16	28
20210224	2343	euro-census	1_2_8	4600	euro-census	1_2_8	4000	2	false	True	linear	dice	dice	0.2	bf	rh	15	1000	clk	none	20	[0.2]	no-nf-central	all	500	hlsh	simtol	0.9	27	27	163319	hungarian	[0.0, 1.0, 0.0]	211	2221	5	7	10	19	37	72	135	211	2223	5	7	10	19	37
20210224	2343	euro-census	1_2_8	4600	euro-census	1_2_8	4000	2	false	True	linear	dice	dice	0.2	bf	rh	15	1000	clk	none	20	[0.2]	no-nf-central	all	500	hlsh	simtol	0.9	27	27	163319	hungarian	[0.0, 0.0, 1.0]	74	2199	3	6	10	14	18	29	45	74	2195	3	6	10	14	18
20210224	2343	euro-census	1_2_8	4600	euro-census	1_2_8	4000	2	false	True	linear	dice	dice	0.2	bf	rh	15	1000	clk	none	20	[0.2]	no-nf-central	all	500	hlsh	simtol	0.9	27	27	163319	hungarian	[0.6, 0.3, 0.1]	232	2275	5	7	10	20	31	71	132	232	2278	5	7	10	20	31
20210224	2343	euro-census	1_2_8	4600	euro-census	1_2_8	4000	2	false	True	linear	dice	dice	0.2	bf	rh	15	1000	clk	none	20	[0.2]	no-nf-central	all	500	hlsh	simtol	0.9	27	27	163319	shapley	[1.0, 0.0, 0.0]	157	2361	1	1	2	4	12	34	77	157	2354	1	1	2	4	12
20210224	2343	euro-census	1_2_8	4600	euro-census	1_2_8	4000	2	false	True	linear	dice	dice	0.2	bf	rh	15	1000	clk	none	20	[0.2]	no-nf-central	all	500	hlsh	simtol	0.9	27	27	163319	shapley	[0.0, 1.0, 0.0]	153	2328	5	7	8	15	20	46	89	153	2321	5	7	8	15	20
20210224	2343	euro-census	1_2_8	4600	euro-census	1_2_8	4000	2	false	True	linear	dice	dice	0.2	bf	rh	15	1000	clk	none	20	[0.2]	no-nf-central	all	500	hlsh	simtol	0.9	27	27	163319	shapley	[0.0, 0.0, 1.0]	92	2957	3	6	9	14	19	36	53	92	2950	3	6	9	14	19
20210224	2343	euro-census	1_2_8	4600	euro-census	1_2_8	4000	2	false	True	linear	dice	dice	0.2	bf	rh	15	1000	clk	none	20	[0.2]	no-nf-central	all	500	hlsh	simtol	0.9	27	27	163319	shapley	[0.6, 0.3, 0.1]	157	2346	5	7	9	13	23	50	86	157	2339	5	7	9	13	23
20210224	2343	euro-census	1_2_8	4600	euro-census	1_2_8	4000	2	false	True	linear	dice	dice	0.2	bf	rh	15	1000	clk	none	20	[0.2]	no-nf-central	all	500	hlsh	simtol	0.9	27	27	163319	random	[0.0, 0.0, 0.0]	0	1	0	0	0	0	0	0	0	0	1	0	0	0	0	0
20210224	2343	euro-census	1_2_8	4600	euro-census	1_2_8	4000	2	false	True	linear	dice	dice	0.2	bf	rh	15	1000	clk	none	20	[0.2]	no-central	all	500	hlsh	simtol	0.9	28	28	137278	symmetric	[1.0, 0.0, 0.0]	59	459	1	1	1	4	15	52	58	58	459	1	1	1	4	15
20210224	2343	euro-census	1_2_8	4600	euro-census	1_2_8	4000	2	false	True	linear	dice	dice	0.2	bf	rh	15	1000	clk	none	20	[0.2]	no-central	all	500	hlsh	simtol	0.9	28	28	137278	symmetric	[0.0, 1.0, 0.0]	78	615	7	12	15	20	27	51	77	77	615	7	12	15	20	27
20210224	2343	euro-census	1_2_8	4600	euro-census	1_2_8	4000	2	false	True	linear	dice	dice	0.2	bf	rh	15	1000	clk	none	20	[0.2]	no-central	all	500	hlsh	simtol	0.9	28	28	137278	symmetric	[0.0, 0.0, 1.0]	53	1073	5	9	13	20	25	38	51	52	1073	5	9	13	20	25
20210224	2343	euro-census	1_2_8	4600	euro-census	1_2_8	4000	2	false	True	linear	dice	dice	0.2	bf	rh	15	1000	clk	none	20	[0.2]	no-central	all	500	hlsh	simtol	0.9	28	28	137278	symmetric	[0.6, 0.3, 0.1]	78	619	7	11	15	20	25	58	77	77	619	7	11	15	20	25
20210224	2343	euro-census	1_2_8	4600	euro-census	1_2_8	4000	2	false	True	linear	dice	dice	0.2	bf	rh	15	1000	clk	none	20	[0.2]	no-central	all	500	hlsh	simtol	0.9	28	28	137278	hungarian	[1.0, 0.0, 0.0]	202	2142	1	1	6	12	23	70	121	201	2151	1	1	6	12	23
20210224	2343	euro-census	1_2_8	4600	euro-census	1_2_8	4000	2	false	True	linear	dice	dice	0.2	bf	rh	15	1000	clk	none	20	[0.2]	no-central	all	500	hlsh	simtol	0.9	28	28	137278	hungarian	[0.0, 1.0, 0.0]	201	1957	7	12	16	21	34	62	110	200	1965	7	12	16	21	34
20210224	2343	euro-census	1_2_8	4600	euro-census	1_2_8	4000	2	false	True	linear	dice	dice	0.2	bf	rh	15	1000	clk	none	20	[0.2]	no-central	all	500	hlsh	simtol	0.9	28	28	137278	hungarian	[0.0, 0.0, 1.0]	68	2143	5	10	14	17	22	27	45	67	2145	5	10	14	17	22
20210224	2343	euro-census	1_2_8	4600	euro-census	1_2_8	4000	2	false	True	linear	dice	dice	0.2	bf	rh	15	1000	clk	none	20	[0.2]	no-central	all	500	hlsh	simtol	0.9	28	28	137278	hungarian	[0.6, 0.3, 0.1]	211	2112	7	11	20	25	37	69	115	210	2121	7	11	20	25	37
20210224	2343	euro-census	1_2_8	4600	euro-census	1_2_8	4000	2	false	True	linear	dice	dice	0.2	bf	rh	15	1000	clk	none	20	[0.2]	no-central	all	500	hlsh	simtol	0.9	28	28	137278	shapley	[1.0, 0.0, 0.0]	159	2248	1	1	2	4	12	35	80	158	2248	1	1	2	4	12
20210224	2343	euro-census	1_2_8	4600	euro-census	1_2_8	4000	2	false	True	linear	dice	dice	0.2	bf	rh	15	1000	clk	none	20	[0.2]	no-central	all	500	hlsh	simtol	0.9	28	28	137278	shapley	[0.0, 1.0, 0.0]	142	2219	7	12	15	20	26	46	77	141	2219	7	12	15	20	26
20210224	2343	euro-census	1_2_8	4600	euro-census	1_2_8	4000	2	false	True	linear	dice	dice	0.2	bf	rh	15	1000	clk	none	20	[0.2]	no-central	all	500	hlsh	simtol	0.9	28	28	137278	shapley	[0.0, 0.0, 1.0]	90	2879	5	9	13	20	25	40	56	89	2879	5	9	13	20	25
20210224	2343	euro-census	1_2_8	4600	euro-census	1_2_8	4000	2	false	True	linear	dice	dice	0.2	bf	rh	15	1000	clk	none	20	[0.2]	no-central	all	500	hlsh	simtol	0.9	28	28	137278	shapley	[0.6, 0.3, 0.1]	155	2235	7	11	15	20	26	50	93	154	2235	7	11	15	20	26
20210224	2343	euro-census	1_2_8	4600	euro-census	1_2_8	4000	2	false	True	linear	dice	dice	0.2	bf	rh	15	1000	clk	none	20	[0.2]	no-central	all	500	hlsh	simtol	0.9	28	28	137278	random	[0.0, 0.0, 0.0]	0	1	0	0	0	0	0	0	0	0	1	0	0	0	0	0
20210224	2343	euro-census	1_2_8	4600	euro-census	1_2_8	4000	2	false	True	linear	dice	dice	0.2	bf	rh	15	1000	clk	none	20	[0.2]	node2vec	all	500	hlsh	simtol	0.9	30	30	193804	symmetric	[1.0, 0.0, 0.0]	0	296	0	0	0	0	0	0	0	0	296	0	0	0	0	0
20210224	2343	euro-census	1_2_8	4600	euro-census	1_2_8	4000	2	false	True	linear	dice	dice	0.2	bf	rh	15	1000	clk	none	20	[0.2]	node2vec	all	500	hlsh	simtol	0.9	30	30	193804	symmetric	[0.0, 1.0, 0.0]	0	491	0	0	0	0	0	0	0	0	489	0	0	0	0	0
20210224	2343	euro-census	1_2_8	4600	euro-census	1_2_8	4000	2	false	True	linear	dice	dice	0.2	bf	rh	15	1000	clk	none	20	[0.2]	node2vec	all	500	hlsh	simtol	0.9	30	30	193804	symmetric	[0.0, 0.0, 1.0]	8	1309	0	0	0	2	4	5	8	8	1307	0	0	0	2	4
20210224	2343	euro-census	1_2_8	4600	euro-census	1_2_8	4000	2	false	True	linear	dice	dice	0.2	bf	rh	15	1000	clk	none	20	[0.2]	node2vec	all	500	hlsh	simtol	0.9	30	30	193804	symmetric	[0.6, 0.3, 0.1]	0	496	0	0	0	0	0	0	0	0	495	0	0	0	0	0
20210224	2343	euro-census	1_2_8	4600	euro-census	1_2_8	4000	2	false	True	linear	dice	dice	0.2	bf	rh	15	1000	clk	none	20	[0.2]	node2vec	all	500	hlsh	simtol	0.9	30	30	193804	hungarian	[1.0, 0.0, 0.0]	0	1785	0	0	0	0	0	0	0	0	1779	0	0	0	0	0
20210224	2343	euro-census	1_2_8	4600	euro-census	1_2_8	4000	2	false	True	linear	dice	dice	0.2	bf	rh	15	1000	clk	none	20	[0.2]	node2vec	all	500	hlsh	simtol	0.9	30	30	193804	hungarian	[0.0, 1.0, 0.0]	1	1760	0	0	0	0	0	0	0	1	1758	0	0	0	0	0
20210224	2343	euro-census	1_2_8	4600	euro-census	1_2_8	4000	2	false	True	linear	dice	dice	0.2	bf	rh	15	1000	clk	none	20	[0.2]	node2vec	all	500	hlsh	simtol	0.9	30	30	193804	hungarian	[0.0, 0.0, 1.0]	8	1059	0	0	0	2	2	4	7	8	1067	0	0	0	2	2
20210224	2343	euro-census	1_2_8	4600	euro-census	1_2_8	4000	2	false	True	linear	dice	dice	0.2	bf	rh	15	1000	clk	none	20	[0.2]	node2vec	all	500	hlsh	simtol	0.9	30	30	193804	hungarian	[0.6, 0.3, 0.1]	1	1831	0	0	0	0	0	0	0	1	1827	0	0	0	0	0
20210224	2343	euro-census	1_2_8	4600	euro-census	1_2_8	4000	2	false	True	linear	dice	dice	0.2	bf	rh	15	1000	clk	none	20	[0.2]	node2vec	all	500	hlsh	simtol	0.9	30	30	193804	shapley	[1.0, 0.0, 0.0]	5	2248	0	0	0	0	0	0	0	5	2242	0	0	0	0	0
20210224	2343	euro-census	1_2_8	4600	euro-census	1_2_8	4000	2	false	True	linear	dice	dice	0.2	bf	rh	15	1000	clk	none	20	[0.2]	node2vec	all	500	hlsh	simtol	0.9	30	30	193804	shapley	[0.0, 1.0, 0.0]	5	2237	0	0	0	0	0	0	0	5	2231	0	0	0	0	0
20210224	2343	euro-census	1_2_8	4600	euro-census	1_2_8	4000	2	false	True	linear	dice	dice	0.2	bf	rh	15	1000	clk	none	20	[0.2]	node2vec	all	500	hlsh	simtol	0.9	30	30	193804	shapley	[0.0, 0.0, 1.0]	13	2875	0	0	0	2	4	6	7	13	2867	0	0	0	2	4
20210224	2343	euro-census	1_2_8	4600	euro-census	1_2_8	4000	2	false	True	linear	dice	dice	0.2	bf	rh	15	1000	clk	none	20	[0.2]	node2vec	all	500	hlsh	simtol	0.9	30	30	193804	shapley	[0.6, 0.3, 0.1]	4	2245	0	0	0	0	0	0	0	4	2239	0	0	0	0	0
20210224	2343	euro-census	1_2_8	4600	euro-census	1_2_8	4000	2	false	True	linear	dice	dice	0.2	bf	rh	15	1000	clk	none	20	[0.2]	node2vec	all	500	hlsh	simtol	0.9	30	30	193804	random	[0.0, 0.0, 0.0]	0	1	0	0	0	0	0	0	0	0	1	0	0	0	0	0
																																				7	12	20	25	38	79	135
[truncated: 31 more columns]
