# Supplementary material for: On the effectiveness of graph matching attacks against privacy-preserving record linkage
Source: PLoS One. 2022 Sep 22;17(9):e0267893. doi: 10.1371/journal.pone.0267893 (PMC9499274; doi:10.1371/journal.pone.0267893)
Supplement: S1 File — (ZIP) [file pone.0267893.s001.zip › Non-random-4000/4000-4700.csv]

date	time	plain_dataset_name	plain_attr_list	plain_num_rec	encode_dataset_name	encode_attr_list	encode_num_rec	q_length	padded	sim_adjust_flag	regression_model	plain_sim_funct	enc_sim_func	min_sim	encode_method	bf_hash_type/tmh_num_hash_bits/cmh_max_rand_int	num_hash_funct	bf_len/tmh_num_hash_tables/cmh_num_hash_col	bf_encode/tmh_key_len	bf_harden/tmh_val_len	graph_node_min_degree	graph_sim_list	graph_feat_list	graph_selected_feat	sim_hash_num_bit	sim_hash_block_funct	sim_comp_funct	sim_hash_match_sim	num_feat	use_num_feat	total_num_sim_edges	match_method	weight_list	num_corr_ident_rec	num_wrng_ident_rec	corr_top_10	corr_top_20	corr_top_50	corr_top_100	corr_top_200	corr_top_500	corr_top_1000	num_all_corr	num_all_wrng	scorr_top_10	scorr_top_20	scorr_top_50	scorr_top_100	scorr_top_200
20210225	1304	euro-census	1_2_8	4700	euro-census	1_2_8	4000	2	false	True	linear	dice	dice	0.2	bf	rh	15	1000	clk	none	20	[0.2]	all	all	500	hlsh	simtol	0.9	30	30	125	symmetric	[1.0, 0.0, 0.0]	0	39	0	0	0	0	0	0	0	0	39	0	0	0	0	0
20210225	1304	euro-census	1_2_8	4700	euro-census	1_2_8	4000	2	false	True	linear	dice	dice	0.2	bf	rh	15	1000	clk	none	20	[0.2]	all	all	500	hlsh	simtol	0.9	30	30	125	symmetric	[0.0, 1.0, 0.0]	0	40	0	0	0	0	0	0	0	0	40	0	0	0	0	0
20210225	1304	euro-census	1_2_8	4700	euro-census	1_2_8	4000	2	false	True	linear	dice	dice	0.2	bf	rh	15	1000	clk	none	20	[0.2]	all	all	500	hlsh	simtol	0.9	30	30	125	symmetric	[0.0, 0.0, 1.0]	0	48	0	0	0	0	0	0	0	0	48	0	0	0	0	0
20210225	1304	euro-census	1_2_8	4700	euro-census	1_2_8	4000	2	false	True	linear	dice	dice	0.2	bf	rh	15	1000	clk	none	20	[0.2]	all	all	500	hlsh	simtol	0.9	30	30	125	symmetric	[0.6, 0.3, 0.1]	0	42	0	0	0	0	0	0	0	0	42	0	0	0	0	0
20210225	1304	euro-census	1_2_8	4700	euro-census	1_2_8	4000	2	false	True	linear	dice	dice	0.2	bf	rh	15	1000	clk	none	20	[0.2]	all	all	500	hlsh	simtol	0.9	30	30	125	hungarian	[1.0, 0.0, 0.0]	0	61	0	0	0	0	0	0	0	0	61	0	0	0	0	0
20210225	1304	euro-census	1_2_8	4700	euro-census	1_2_8	4000	2	false	True	linear	dice	dice	0.2	bf	rh	15	1000	clk	none	20	[0.2]	all	all	500	hlsh	simtol	0.9	30	30	125	hungarian	[0.0, 1.0, 0.0]	0	61	0	0	0	0	0	0	0	0	61	0	0	0	0	0
20210225	1304	euro-census	1_2_8	4700	euro-census	1_2_8	4000	2	false	True	linear	dice	dice	0.2	bf	rh	15	1000	clk	none	20	[0.2]	all	all	500	hlsh	simtol	0.9	30	30	125	hungarian	[0.0, 0.0, 1.0]	0	57	0	0	0	0	0	0	0	0	57	0	0	0	0	0
20210225	1304	euro-census	1_2_8	4700	euro-census	1_2_8	4000	2	false	True	linear	dice	dice	0.2	bf	rh	15	1000	clk	none	20	[0.2]	all	all	500	hlsh	simtol	0.9	30	30	125	hungarian	[0.6, 0.3, 0.1]	0	61	0	0	0	0	0	0	0	0	61	0	0	0	0	0
20210225	1304	euro-census	1_2_8	4700	euro-census	1_2_8	4000	2	false	True	linear	dice	dice	0.2	bf	rh	15	1000	clk	none	20	[0.2]	all	all	500	hlsh	simtol	0.9	30	30	125	shapley	[1.0, 0.0, 0.0]	0	44	0	0	0	0	0	0	0	0	44	0	0	0	0	0
20210225	1304	euro-census	1_2_8	4700	euro-census	1_2_8	4000	2	false	True	linear	dice	dice	0.2	bf	rh	15	1000	clk	none	20	[0.2]	all	all	500	hlsh	simtol	0.9	30	30	125	shapley	[0.0, 1.0, 0.0]	0	43	0	0	0	0	0	0	0	0	43	0	0	0	0	0
20210225	1304	euro-census	1_2_8	4700	euro-census	1_2_8	4000	2	false	True	linear	dice	dice	0.2	bf	rh	15	1000	clk	none	20	[0.2]	all	all	500	hlsh	simtol	0.9	30	30	125	shapley	[0.0, 0.0, 1.0]	0	48	0	0	0	0	0	0	0	0	48	0	0	0	0	0
20210225	1304	euro-census	1_2_8	4700	euro-census	1_2_8	4000	2	false	True	linear	dice	dice	0.2	bf	rh	15	1000	clk	none	20	[0.2]	all	all	500	hlsh	simtol	0.9	30	30	125	shapley	[0.6, 0.3, 0.1]	0	45	0	0	0	0	0	0	0	0	45	0	0	0	0	0
20210225	1304	euro-census	1_2_8	4700	euro-census	1_2_8	4000	2	false	True	linear	dice	dice	0.2	bf	rh	15	1000	clk	none	20	[0.2]	all	all	500	hlsh	simtol	0.9	30	30	125	random	[0.0, 0.0, 0.0]	0	1	0	0	0	0	0	0	0	0	1	0	0	0	0	0
20210225	1304	euro-census	1_2_8	4700	euro-census	1_2_8	4000	2	false	True	linear	dice	dice	0.2	bf	rh	15	1000	clk	none	20	[0.2]	no-histo	all	500	hlsh	simtol	0.9	11	11	6576	symmetric	[1.0, 0.0, 0.0]	0	210	0	0	0	0	0	0	0	0	210	0	0	0	0	0
20210225	1304	euro-census	1_2_8	4700	euro-census	1_2_8	4000	2	false	True	linear	dice	dice	0.2	bf	rh	15	1000	clk	none	20	[0.2]	no-histo	all	500	hlsh	simtol	0.9	11	11	6576	symmetric	[0.0, 1.0, 0.0]	0	230	0	0	0	0	0	0	0	0	230	0	0	0	0	0
20210225	1304	euro-census	1_2_8	4700	euro-census	1_2_8	4000	2	false	True	linear	dice	dice	0.2	bf	rh	15	1000	clk	none	20	[0.2]	no-histo	all	500	hlsh	simtol	0.9	11	11	6576	symmetric	[0.0, 0.0, 1.0]	1	473	0	0	0	1	1	1	1	1	473	0	0	0	1	1
20210225	1304	euro-census	1_2_8	4700	euro-census	1_2_8	4000	2	false	True	linear	dice	dice	0.2	bf	rh	15	1000	clk	none	20	[0.2]	no-histo	all	500	hlsh	simtol	0.9	11	11	6576	symmetric	[0.6, 0.3, 0.1]	0	252	0	0	0	0	0	0	0	0	252	0	0	0	0	0
20210225	1304	euro-census	1_2_8	4700	euro-census	1_2_8	4000	2	false	True	linear	dice	dice	0.2	bf	rh	15	1000	clk	none	20	[0.2]	no-histo	all	500	hlsh	simtol	0.9	11	11	6576	hungarian	[1.0, 0.0, 0.0]	0	663	0	0	0	0	0	0	0	0	669	0	0	0	0	0
20210225	1304	euro-census	1_2_8	4700	euro-census	1_2_8	4000	2	false	True	linear	dice	dice	0.2	bf	rh	15	1000	clk	none	20	[0.2]	no-histo	all	500	hlsh	simtol	0.9	11	11	6576	hungarian	[0.0, 1.0, 0.0]	0	663	0	0	0	0	0	0	0	0	669	0	0	0	0	0
20210225	1304	euro-census	1_2_8	4700	euro-census	1_2_8	4000	2	false	True	linear	dice	dice	0.2	bf	rh	15	1000	clk	none	20	[0.2]	no-histo	all	500	hlsh	simtol	0.9	11	11	6576	hungarian	[0.0, 0.0, 1.0]	2	658	0	0	0	1	1	2	2	2	658	0	0	0	1	1
20210225	1304	euro-census	1_2_8	4700	euro-census	1_2_8	4000	2	false	True	linear	dice	dice	0.2	bf	rh	15	1000	clk	none	20	[0.2]	no-histo	all	500	hlsh	simtol	0.9	11	11	6576	hungarian	[0.6, 0.3, 0.1]	0	663	0	0	0	0	0	0	0	0	669	0	0	0	0	0
20210225	1304	euro-census	1_2_8	4700	euro-census	1_2_8	4000	2	false	True	linear	dice	dice	0.2	bf	rh	15	1000	clk	none	20	[0.2]	no-histo	all	500	hlsh	simtol	0.9	11	11	6576	shapley	[1.0, 0.0, 0.0]	0	431	0	0	0	0	0	0	0	0	431	0	0	0	0	0
20210225	1304	euro-census	1_2_8	4700	euro-census	1_2_8	4000	2	false	True	linear	dice	dice	0.2	bf	rh	15	1000	clk	none	20	[0.2]	no-histo	all	500	hlsh	simtol	0.9	11	11	6576	shapley	[0.0, 1.0, 0.0]	0	429	0	0	0	0	0	0	0	0	429	0	0	0	0	0
20210225	1304	euro-census	1_2_8	4700	euro-census	1_2_8	4000	2	false	True	linear	dice	dice	0.2	bf	rh	15	1000	clk	none	20	[0.2]	no-histo	all	500	hlsh	simtol	0.9	11	11	6576	shapley	[0.0, 0.0, 1.0]	1	557	0	0	0	1	1	1	1	1	557	0	0	0	1	1
20210225	1304	euro-census	1_2_8	4700	euro-census	1_2_8	4000	2	false	True	linear	dice	dice	0.2	bf	rh	15	1000	clk	none	20	[0.2]	no-histo	all	500	hlsh	simtol	0.9	11	11	6576	shapley	[0.6, 0.3, 0.1]	0	441	0	0	0	0	0	0	0	0	441	0	0	0	0	0
20210225	1304	euro-census	1_2_8	4700	euro-census	1_2_8	4000	2	false	True	linear	dice	dice	0.2	bf	rh	15	1000	clk	none	20	[0.2]	no-histo	all	500	hlsh	simtol	0.9	11	11	6576	random	[0.0, 0.0, 0.0]	0	1	0	0	0	0	0	0	0	0	1	0	0	0	0	0
20210225	1304	euro-census	1_2_8	4700	euro-census	1_2_8	4000	2	false	True	linear	dice	dice	0.2	bf	rh	15	1000	clk	none	20	[0.2]	one-central	all	500	hlsh	simtol	0.9	29	29	763	symmetric	[1.0, 0.0, 0.0]	0	90	0	0	0	0	0	0	0	0	90	0	0	0	0	0
20210225	1304	euro-census	1_2_8	4700	euro-census	1_2_8	4000	2	false	True	linear	dice	dice	0.2	bf	rh	15	1000	clk	none	20	[0.2]	one-central	all	500	hlsh	simtol	0.9	29	29	763	symmetric	[0.0, 1.0, 0.0]	0	91	0	0	0	0	0	0	0	0	91	0	0	0	0	0
20210225	1304	euro-census	1_2_8	4700	euro-census	1_2_8	4000	2	false	True	linear	dice	dice	0.2	bf	rh	15	1000	clk	none	20	[0.2]	one-central	all	500	hlsh	simtol	0.9	29	29	763	symmetric	[0.0, 0.0, 1.0]	1	148	0	0	1	1	1	1	1	1	148	0	0	1	1	1
20210225	1304	euro-census	1_2_8	4700	euro-census	1_2_8	4000	2	false	True	linear	dice	dice	0.2	bf	rh	15	1000	clk	none	20	[0.2]	one-central	all	500	hlsh	simtol	0.9	29	29	763	symmetric	[0.6, 0.3, 0.1]	0	113	0	0	0	0	0	0	0	0	113	0	0	0	0	0
20210225	1304	euro-census	1_2_8	4700	euro-census	1_2_8	4000	2	false	True	linear	dice	dice	0.2	bf	rh	15	1000	clk	none	20	[0.2]	one-central	all	500	hlsh	simtol	0.9	29	29	763	hungarian	[1.0, 0.0, 0.0]	0	230	0	0	0	0	0	0	0	0	235	0	0	0	0	0
20210225	1304	euro-census	1_2_8	4700	euro-census	1_2_8	4000	2	false	True	linear	dice	dice	0.2	bf	rh	15	1000	clk	none	20	[0.2]	one-central	all	500	hlsh	simtol	0.9	29	29	763	hungarian	[0.0, 1.0, 0.0]	0	230	0	0	0	0	0	0	0	0	235	0	0	0	0	0
20210225	1304	euro-census	1_2_8	4700	euro-census	1_2_8	4000	2	false	True	linear	dice	dice	0.2	bf	rh	15	1000	clk	none	20	[0.2]	one-central	all	500	hlsh	simtol	0.9	29	29	763	hungarian	[0.0, 0.0, 1.0]	1	223	0	0	0	0	0	1	1	1	223	0	0	0	0	0
20210225	1304	euro-census	1_2_8	4700	euro-census	1_2_8	4000	2	false	True	linear	dice	dice	0.2	bf	rh	15	1000	clk	none	20	[0.2]	one-central	all	500	hlsh	simtol	0.9	29	29	763	hungarian	[0.6, 0.3, 0.1]	0	230	0	0	0	0	0	0	0	0	235	0	0	0	0	0
20210225	1304	euro-census	1_2_8	4700	euro-census	1_2_8	4000	2	false	True	linear	dice	dice	0.2	bf	rh	15	1000	clk	none	20	[0.2]	one-central	all	500	hlsh	simtol	0.9	29	29	763	shapley	[1.0, 0.0, 0.0]	0	145	0	0	0	0	0	0	0	0	145	0	0	0	0	0
20210225	1304	euro-census	1_2_8	4700	euro-census	1_2_8	4000	2	false	True	linear	dice	dice	0.2	bf	rh	15	1000	clk	none	20	[0.2]	one-central	all	500	hlsh	simtol	0.9	29	29	763	shapley	[0.0, 1.0, 0.0]	0	139	0	0	0	0	0	0	0	0	139	0	0	0	0	0
20210225	1304	euro-census	1_2_8	4700	euro-census	1_2_8	4000	2	false	True	linear	dice	dice	0.2	bf	rh	15	1000	clk	none	20	[0.2]	one-central	all	500	hlsh	simtol	0.9	29	29	763	shapley	[0.0, 0.0, 1.0]	1	163	0	0	1	1	1	1	1	1	163	0	0	1	1	1
20210225	1304	euro-census	1_2_8	4700	euro-census	1_2_8	4000	2	false	True	linear	dice	dice	0.2	bf	rh	15	1000	clk	none	20	[0.2]	one-central	all	500	hlsh	simtol	0.9	29	29	763	shapley	[0.6, 0.3, 0.1]	0	148	0	0	0	0	0	0	0	0	148	0	0	0	0	0
20210225	1304	euro-census	1_2_8	4700	euro-census	1_2_8	4000	2	false	True	linear	dice	dice	0.2	bf	rh	15	1000	clk	none	20	[0.2]	one-central	all	500	hlsh	simtol	0.9	29	29	763	random	[0.0, 0.0, 0.0]	0	1	0	0	0	0	0	0	0	0	1	0	0	0	0	0
20210225	1304	euro-census	1_2_8	4700	euro-census	1_2_8	4000	2	false	True	linear	dice	dice	0.2	bf	rh	15	1000	clk	none	20	[0.2]	no-nf-central	all	500	hlsh	simtol	0.9	27	27	4964	symmetric	[1.0, 0.0, 0.0]	2	156	0	0	0	1	2	2	2	2	155	0	0	0	1	2
20210225	1304	euro-census	1_2_8	4700	euro-census	1_2_8	4000	2	false	True	linear	dice	dice	0.2	bf	rh	15	1000	clk	none	20	[0.2]	no-nf-central	all	500	hlsh	simtol	0.9	27	27	4964	symmetric	[0.0, 1.0, 0.0]	3	185	0	1	1	2	3	3	3	3	184	0	1	1	2	3
20210225	1304	euro-census	1_2_8	4700	euro-census	1_2_8	4000	2	false	True	linear	dice	dice	0.2	bf	rh	15	1000	clk	none	20	[0.2]	no-nf-central	all	500	hlsh	simtol	0.9	27	27	4964	symmetric	[0.0, 0.0, 1.0]	7	381	0	1	1	2	3	7	7	7	380	0	1	1	2	3
20210225	1304	euro-census	1_2_8	4700	euro-census	1_2_8	4000	2	false	True	linear	dice	dice	0.2	bf	rh	15	1000	clk	none	20	[0.2]	no-nf-central	all	500	hlsh	simtol	0.9	27	27	4964	symmetric	[0.6, 0.3, 0.1]	3	208	0	1	2	2	3	3	3	3	207	0	1	2	2	3
20210225	1304	euro-census	1_2_8	4700	euro-census	1_2_8	4000	2	false	True	linear	dice	dice	0.2	bf	rh	15	1000	clk	none	20	[0.2]	no-nf-central	all	500	hlsh	simtol	0.9	27	27	4964	hungarian	[1.0, 0.0, 0.0]	8	672	0	0	0	2	3	8	8	8	673	0	0	0	2	3
20210225	1304	euro-census	1_2_8	4700	euro-census	1_2_8	4000	2	false	True	linear	dice	dice	0.2	bf	rh	15	1000	clk	none	20	[0.2]	no-nf-central	all	500	hlsh	simtol	0.9	27	27	4964	hungarian	[0.0, 1.0, 0.0]	9	670	0	1	1	3	5	9	9	9	671	0	1	1	3	5
20210225	1304	euro-census	1_2_8	4700	euro-census	1_2_8	4000	2	false	True	linear	dice	dice	0.2	bf	rh	15	1000	clk	none	20	[0.2]	no-nf-central	all	500	hlsh	simtol	0.9	27	27	4964	hungarian	[0.0, 0.0, 1.0]	8	666	0	1	1	2	3	4	8	8	662	0	1	1	2	3
20210225	1304	euro-census	1_2_8	4700	euro-census	1_2_8	4000	2	false	True	linear	dice	dice	0.2	bf	rh	15	1000	clk	none	20	[0.2]	no-nf-central	all	500	hlsh	simtol	0.9	27	27	4964	hungarian	[0.6, 0.3, 0.1]	11	669	0	1	2	2	3	9	11	11	670	0	1	2	2	3
20210225	1304	euro-census	1_2_8	4700	euro-census	1_2_8	4000	2	false	True	linear	dice	dice	0.2	bf	rh	15	1000	clk	none	20	[0.2]	no-nf-central	all	500	hlsh	simtol	0.9	27	27	4964	shapley	[1.0, 0.0, 0.0]	5	389	0	0	0	1	2	5	5	5	387	0	0	0	1	2
20210225	1304	euro-census	1_2_8	4700	euro-census	1_2_8	4000	2	false	True	linear	dice	dice	0.2	bf	rh	15	1000	clk	none	20	[0.2]	no-nf-central	all	500	hlsh	simtol	0.9	27	27	4964	shapley	[0.0, 1.0, 0.0]	4	375	0	1	1	2	3	4	4	4	373	0	1	1	2	3
20210225	1304	euro-census	1_2_8	4700	euro-census	1_2_8	4000	2	false	True	linear	dice	dice	0.2	bf	rh	15	1000	clk	none	20	[0.2]	no-nf-central	all	500	hlsh	simtol	0.9	27	27	4964	shapley	[0.0, 0.0, 1.0]	8	475	0	1	1	2	3	8	8	8	474	0	1	1	2	3
20210225	1304	euro-census	1_2_8	4700	euro-census	1_2_8	4000	2	false	True	linear	dice	dice	0.2	bf	rh	15	1000	clk	none	20	[0.2]	no-nf-central	all	500	hlsh	simtol	0.9	27	27	4964	shapley	[0.6, 0.3, 0.1]	4	394	0	1	2	2	2	4	4	4	392	0	1	2	2	2
20210225	1304	euro-census	1_2_8	4700	euro-census	1_2_8	4000	2	false	True	linear	dice	dice	0.2	bf	rh	15	1000	clk	none	20	[0.2]	no-nf-central	all	500	hlsh	simtol	0.9	27	27	4964	random	[0.0, 0.0, 0.0]	0	1	0	0	0	0	0	0	0	0	1	0	0	0	0	0
20210225	1304	euro-census	1_2_8	4700	euro-census	1_2_8	4000	2	false	True	linear	dice	dice	0.2	bf	rh	15	1000	clk	none	20	[0.2]	no-central	all	500	hlsh	simtol	0.9	28	28	1406	symmetric	[1.0, 0.0, 0.0]	2	133	0	0	1	2	2	2	2	2	133	0	0	1	2	2
20210225	1304	euro-census	1_2_8	4700	euro-census	1_2_8	4000	2	false	True	linear	dice	dice	0.2	bf	rh	15	1000	clk	none	20	[0.2]	no-central	all	500	hlsh	simtol	0.9	28	28	1406	symmetric	[0.0, 1.0, 0.0]	3	157	0	1	1	1	3	3	3	3	157	0	1	1	1	3
20210225	1304	euro-census	1_2_8	4700	euro-census	1_2_8	4000	2	false	True	linear	dice	dice	0.2	bf	rh	15	1000	clk	none	20	[0.2]	no-central	all	500	hlsh	simtol	0.9	28	28	1406	symmetric	[0.0, 0.0, 1.0]	5	236	0	0	1	1	4	5	5	5	236	0	0	1	1	4
20210225	1304	euro-census	1_2_8	4700	euro-census	1_2_8	4000	2	false	True	linear	dice	dice	0.2	bf	rh	15	1000	clk	none	20	[0.2]	no-central	all	500	hlsh	simtol	0.9	28	28	1406	symmetric	[0.6, 0.3, 0.1]	3	181	0	1	1	1	3	3	3	3	181	0	1	1	1	3
20210225	1304	euro-census	1_2_8	4700	euro-census	1_2_8	4000	2	false	True	linear	dice	dice	0.2	bf	rh	15	1000	clk	none	20	[0.2]	no-central	all	500	hlsh	simtol	0.9	28	28	1406	hungarian	[1.0, 0.0, 0.0]	4	363	0	0	0	3	4	4	4	4	366	0	0	0	3	4
20210225	1304	euro-census	1_2_8	4700	euro-census	1_2_8	4000	2	false	True	linear	dice	dice	0.2	bf	rh	15	1000	clk	none	20	[0.2]	no-central	all	500	hlsh	simtol	0.9	28	28	1406	hungarian	[0.0, 1.0, 0.0]	4	363	0	1	1	2	4	4	4	4	366	0	1	1	2	4
20210225	1304	euro-census	1_2_8	4700	euro-census	1_2_8	4000	2	false	True	linear	dice	dice	0.2	bf	rh	15	1000	clk	none	20	[0.2]	no-central	all	500	hlsh	simtol	0.9	28	28	1406	hungarian	[0.0, 0.0, 1.0]	7	355	0	0	1	1	4	7	7	7	355	0	0	1	1	4
20210225	1304	euro-census	1_2_8	4700	euro-census	1_2_8	4000	2	false	True	linear	dice	dice	0.2	bf	rh	15	1000	clk	none	20	[0.2]	no-central	all	500	hlsh	simtol	0.9	28	28	1406	hungarian	[0.6, 0.3, 0.1]	4	363	0	1	1	1	3	4	4	4	366	0	1	1	1	3
20210225	1304	euro-census	1_2_8	4700	euro-census	1_2_8	4000	2	false	True	linear	dice	dice	0.2	bf	rh	15	1000	clk	none	20	[0.2]	no-central	all	500	hlsh	simtol	0.9	28	28	1406	shapley	[1.0, 0.0, 0.0]	4	228	0	0	0	3	4	4	4	4	228	0	0	0	3	4
20210225	1304	euro-census	1_2_8	4700	euro-census	1_2_8	4000	2	false	True	linear	dice	dice	0.2	bf	rh	15	1000	clk	none	20	[0.2]	no-central	all	500	hlsh	simtol	0.9	28	28	1406	shapley	[0.0, 1.0, 0.0]	4	221	0	1	1	1	4	4	4	4	221	0	1	1	1	4
20210225	1304	euro-census	1_2_8	4700	euro-census	1_2_8	4000	2	false	True	linear	dice	dice	0.2	bf	rh	15	1000	clk	none	20	[0.2]	no-central	all	500	hlsh	simtol	0.9	28	28	1406	shapley	[0.0, 0.0, 1.0]	6	256	0	0	1	1	4	6	6	6	256	0	0	1	1	4
20210225	1304	euro-census	1_2_8	4700	euro-census	1_2_8	4000	2	false	True	linear	dice	dice	0.2	bf	rh	15	1000	clk	none	20	[0.2]	no-central	all	500	hlsh	simtol	0.9	28	28	1406	shapley	[0.6, 0.3, 0.1]	4	238	0	1	1	1	3	4	4	4	238	0	1	1	1	3
20210225	1304	euro-census	1_2_8	4700	euro-census	1_2_8	4000	2	false	True	linear	dice	dice	0.2	bf	rh	15	1000	clk	none	20	[0.2]	no-central	all	500	hlsh	simtol	0.9	28	28	1406	random	[0.0, 0.0, 0.0]	0	1	0	0	0	0	0	0	0	0	1	0	0	0	0	0
20210225	1304	euro-census	1_2_8	4700	euro-census	1_2_8	4000	2	false	True	linear	dice	dice	0.2	bf	rh	15	1000	clk	none	20	[0.2]	node2vec	all	500	hlsh	simtol	0.9	30	30	126674	symmetric	[1.0, 0.0, 0.0]	0	225	0	0	0	0	0	0	0	0	225	0	0	0	0	0
20210225	1304	euro-census	1_2_8	4700	euro-census	1_2_8	4000	2	false	True	linear	dice	dice	0.2	bf	rh	15	1000	clk	none	20	[0.2]	node2vec	all	500	hlsh	simtol	0.9	30	30	126674	symmetric	[0.0, 1.0, 0.0]	0	382	0	0	0	0	0	0	0	0	379	0	0	0	0	0
20210225	1304	euro-census	1_2_8	4700	euro-census	1_2_8	4000	2	false	True	linear	dice	dice	0.2	bf	rh	15	1000	clk	none	20	[0.2]	node2vec	all	500	hlsh	simtol	0.9	30	30	126674	symmetric	[0.0, 0.0, 1.0]	0	1257	0	0	0	0	0	0	0	0	1256	0	0	0	0	0
20210225	1304	euro-census	1_2_8	4700	euro-census	1_2_8	4000	2	false	True	linear	dice	dice	0.2	bf	rh	15	1000	clk	none	20	[0.2]	node2vec	all	500	hlsh	simtol	0.9	30	30	126674	symmetric	[0.6, 0.3, 0.1]	0	401	0	0	0	0	0	0	0	0	399	0	0	0	0	0
20210225	1304	euro-census	1_2_8	4700	euro-census	1_2_8	4000	2	false	True	linear	dice	dice	0.2	bf	rh	15	1000	clk	none	20	[0.2]	node2vec	all	500	hlsh	simtol	0.9	30	30	126674	hungarian	[1.0, 0.0, 0.0]	0	1334	0	0	0	0	0	0	0	0	1331	0	0	0	0	0
20210225	1304	euro-census	1_2_8	4700	euro-census	1_2_8	4000	2	false	True	linear	dice	dice	0.2	bf	rh	15	1000	clk	none	20	[0.2]	node2vec	all	500	hlsh	simtol	0.9	30	30	126674	hungarian	[0.0, 1.0, 0.0]	0	1363	0	0	0	0	0	0	0	0	1362	0	0	0	0	0
20210225	1304	euro-census	1_2_8	4700	euro-census	1_2_8	4000	2	false	True	linear	dice	dice	0.2	bf	rh	15	1000	clk	none	20	[0.2]	node2vec	all	500	hlsh	simtol	0.9	30	30	126674	hungarian	[0.0, 0.0, 1.0]	0	1527	0	0	0	0	0	0	0	0	1529	0	0	0	0	0
20210225	1304	euro-census	1_2_8	4700	euro-census	1_2_8	4000	2	false	True	linear	dice	dice	0.2	bf	rh	15	1000	clk	none	20	[0.2]	node2vec	all	500	hlsh	simtol	0.9	30	30	126674	hungarian	[0.6, 0.3, 0.1]	0	1422	0	0	0	0	0	0	0	0	1424	0	0	0	0	0
20210225	1304	euro-census	1_2_8	4700	euro-census	1_2_8	4000	2	false	True	linear	dice	dice	0.2	bf	rh	15	1000	clk	none	20	[0.2]	node2vec	all	500	hlsh	simtol	0.9	30	30	126674	shapley	[1.0, 0.0, 0.0]	0	1909	0	0	0	0	0	0	0	0	1902	0	0	0	0	0
20210225	1304	euro-census	1_2_8	4700	euro-census	1_2_8	4000	2	false	True	linear	dice	dice	0.2	bf	rh	15	1000	clk	none	20	[0.2]	node2vec	all	500	hlsh	simtol	0.9	30	30	126674	shapley	[0.0, 1.0, 0.0]	1	1877	0	0	0	0	0	0	0	1	1870	0	0	0	0	0
20210225	1304	euro-census	1_2_8	4700	euro-census	1_2_8	4000	2	false	True	linear	dice	dice	0.2	bf	rh	15	1000	clk	none	20	[0.2]	node2vec	all	500	hlsh	simtol	0.9	30	30	126674	shapley	[0.0, 0.0, 1.0]	0	2368	0	0	0	0	0	0	0	0	2361	0	0	0	0	0
20210225	1304	euro-census	1_2_8	4700	euro-census	1_2_8	4000	2	false	True	linear	dice	dice	0.2	bf	rh	15	1000	clk	none	20	[0.2]	node2vec	all	500	hlsh	simtol	0.9	30	30	126674	shapley	[0.6, 0.3, 0.1]	1	1892	0	0	0	0	0	0	0	1	1885	0	0	0	0	0
20210225	1304	euro-census	1_2_8	4700	euro-census	1_2_8	4000	2	false	True	linear	dice	dice	0.2	bf	rh	15	1000	clk	none	20	[0.2]	node2vec	all	500	hlsh	simtol	0.9	30	30	126674	random	[0.0, 0.0, 0.0]	0	1	0	0	0	0	0	0	0	0	1	0	0	0	0	0
																																				0	1	2	3	5	9	11	11
[truncated: 31 more columns]
