# Supplementary material for: On the effectiveness of graph matching attacks against privacy-preserving record linkage
Source: PLoS One. 2022 Sep 22;17(9):e0267893. doi: 10.1371/journal.pone.0267893 (PMC9499274; doi:10.1371/journal.pone.0267893)
Supplement: S1 File — (ZIP) [file pone.0267893.s001.zip › Non-random-4000/4000-4800.csv]

date	time	plain_dataset_name	plain_attr_list	plain_num_rec	encode_dataset_name	encode_attr_list	encode_num_rec	q_length	padded	sim_adjust_flag	regression_model	plain_sim_funct	enc_sim_func	min_sim	encode_method	bf_hash_type/tmh_num_hash_bits/cmh_max_rand_int	num_hash_funct	bf_len/tmh_num_hash_tables/cmh_num_hash_col	bf_encode/tmh_key_len	bf_harden/tmh_val_len	graph_node_min_degree	graph_sim_list	graph_feat_list	graph_selected_feat	sim_hash_num_bit	sim_hash_block_funct	sim_comp_funct	sim_hash_match_sim	num_feat	use_num_feat	total_num_sim_edges	match_method	weight_list	num_corr_ident_rec	num_wrng_ident_rec	corr_top_10	corr_top_20	corr_top_50	corr_top_100	corr_top_200	corr_top_500	corr_top_1000	num_all_corr	num_all_wrng	scorr_top_10	scorr_top_20	scorr_top_50	scorr_top_100	scorr_top_200
20210225	1744	euro-census	1_2_8	4800	euro-census	1_2_8	4000	2	false	True	linear	dice	dice	0.2	bf	rh	15	1000	clk	none	20	[0.2]	all	all	500	hlsh	simtol	0.9	30	30	73	symmetric	[1.0, 0.0, 0.0]	0	29	0	0	0	0	0	0	0	0	29	0	0	0	0	0
20210225	1744	euro-census	1_2_8	4800	euro-census	1_2_8	4000	2	false	True	linear	dice	dice	0.2	bf	rh	15	1000	clk	none	20	[0.2]	all	all	500	hlsh	simtol	0.9	30	30	73	symmetric	[0.0, 1.0, 0.0]	0	30	0	0	0	0	0	0	0	0	30	0	0	0	0	0
20210225	1744	euro-census	1_2_8	4800	euro-census	1_2_8	4000	2	false	True	linear	dice	dice	0.2	bf	rh	15	1000	clk	none	20	[0.2]	all	all	500	hlsh	simtol	0.9	30	30	73	symmetric	[0.0, 0.0, 1.0]	0	35	0	0	0	0	0	0	0	0	35	0	0	0	0	0
20210225	1744	euro-census	1_2_8	4800	euro-census	1_2_8	4000	2	false	True	linear	dice	dice	0.2	bf	rh	15	1000	clk	none	20	[0.2]	all	all	500	hlsh	simtol	0.9	30	30	73	symmetric	[0.6, 0.3, 0.1]	0	30	0	0	0	0	0	0	0	0	30	0	0	0	0	0
20210225	1744	euro-census	1_2_8	4800	euro-census	1_2_8	4000	2	false	True	linear	dice	dice	0.2	bf	rh	15	1000	clk	none	20	[0.2]	all	all	500	hlsh	simtol	0.9	30	30	73	hungarian	[1.0, 0.0, 0.0]	0	39	0	0	0	0	0	0	0	0	39	0	0	0	0	0
20210225	1744	euro-census	1_2_8	4800	euro-census	1_2_8	4000	2	false	True	linear	dice	dice	0.2	bf	rh	15	1000	clk	none	20	[0.2]	all	all	500	hlsh	simtol	0.9	30	30	73	hungarian	[0.0, 1.0, 0.0]	0	39	0	0	0	0	0	0	0	0	39	0	0	0	0	0
20210225	1744	euro-census	1_2_8	4800	euro-census	1_2_8	4000	2	false	True	linear	dice	dice	0.2	bf	rh	15	1000	clk	none	20	[0.2]	all	all	500	hlsh	simtol	0.9	30	30	73	hungarian	[0.0, 0.0, 1.0]	0	35	0	0	0	0	0	0	0	0	35	0	0	0	0	0
20210225	1744	euro-census	1_2_8	4800	euro-census	1_2_8	4000	2	false	True	linear	dice	dice	0.2	bf	rh	15	1000	clk	none	20	[0.2]	all	all	500	hlsh	simtol	0.9	30	30	73	hungarian	[0.6, 0.3, 0.1]	0	39	0	0	0	0	0	0	0	0	39	0	0	0	0	0
20210225	1744	euro-census	1_2_8	4800	euro-census	1_2_8	4000	2	false	True	linear	dice	dice	0.2	bf	rh	15	1000	clk	none	20	[0.2]	all	all	500	hlsh	simtol	0.9	30	30	73	shapley	[1.0, 0.0, 0.0]	0	33	0	0	0	0	0	0	0	0	33	0	0	0	0	0
20210225	1744	euro-census	1_2_8	4800	euro-census	1_2_8	4000	2	false	True	linear	dice	dice	0.2	bf	rh	15	1000	clk	none	20	[0.2]	all	all	500	hlsh	simtol	0.9	30	30	73	shapley	[0.0, 1.0, 0.0]	0	33	0	0	0	0	0	0	0	0	33	0	0	0	0	0
20210225	1744	euro-census	1_2_8	4800	euro-census	1_2_8	4000	2	false	True	linear	dice	dice	0.2	bf	rh	15	1000	clk	none	20	[0.2]	all	all	500	hlsh	simtol	0.9	30	30	73	shapley	[0.0, 0.0, 1.0]	0	35	0	0	0	0	0	0	0	0	35	0	0	0	0	0
20210225	1744	euro-census	1_2_8	4800	euro-census	1_2_8	4000	2	false	True	linear	dice	dice	0.2	bf	rh	15	1000	clk	none	20	[0.2]	all	all	500	hlsh	simtol	0.9	30	30	73	shapley	[0.6, 0.3, 0.1]	0	33	0	0	0	0	0	0	0	0	33	0	0	0	0	0
20210225	1744	euro-census	1_2_8	4800	euro-census	1_2_8	4000	2	false	True	linear	dice	dice	0.2	bf	rh	15	1000	clk	none	20	[0.2]	all	all	500	hlsh	simtol	0.9	30	30	73	random	[0.0, 0.0, 0.0]	0	1	0	0	0	0	0	0	0	0	1	0	0	0	0	0
20210225	1744	euro-census	1_2_8	4800	euro-census	1_2_8	4000	2	false	True	linear	dice	dice	0.2	bf	rh	15	1000	clk	none	20	[0.2]	no-histo	all	500	hlsh	simtol	0.9	11	11	6530	symmetric	[1.0, 0.0, 0.0]	0	207	0	0	0	0	0	0	0	0	207	0	0	0	0	0
20210225	1744	euro-census	1_2_8	4800	euro-census	1_2_8	4000	2	false	True	linear	dice	dice	0.2	bf	rh	15	1000	clk	none	20	[0.2]	no-histo	all	500	hlsh	simtol	0.9	11	11	6530	symmetric	[0.0, 1.0, 0.0]	0	225	0	0	0	0	0	0	0	0	225	0	0	0	0	0
20210225	1744	euro-census	1_2_8	4800	euro-census	1_2_8	4000	2	false	True	linear	dice	dice	0.2	bf	rh	15	1000	clk	none	20	[0.2]	no-histo	all	500	hlsh	simtol	0.9	11	11	6530	symmetric	[0.0, 0.0, 1.0]	0	443	0	0	0	0	0	0	0	0	443	0	0	0	0	0
20210225	1744	euro-census	1_2_8	4800	euro-census	1_2_8	4000	2	false	True	linear	dice	dice	0.2	bf	rh	15	1000	clk	none	20	[0.2]	no-histo	all	500	hlsh	simtol	0.9	11	11	6530	symmetric	[0.6, 0.3, 0.1]	0	242	0	0	0	0	0	0	0	0	242	0	0	0	0	0
20210225	1744	euro-census	1_2_8	4800	euro-census	1_2_8	4000	2	false	True	linear	dice	dice	0.2	bf	rh	15	1000	clk	none	20	[0.2]	no-histo	all	500	hlsh	simtol	0.9	11	11	6530	hungarian	[1.0, 0.0, 0.0]	0	650	0	0	0	0	0	0	0	0	664	0	0	0	0	0
20210225	1744	euro-census	1_2_8	4800	euro-census	1_2_8	4000	2	false	True	linear	dice	dice	0.2	bf	rh	15	1000	clk	none	20	[0.2]	no-histo	all	500	hlsh	simtol	0.9	11	11	6530	hungarian	[0.0, 1.0, 0.0]	1	649	0	0	0	0	0	1	1	1	663	0	0	0	0	0
20210225	1744	euro-census	1_2_8	4800	euro-census	1_2_8	4000	2	false	True	linear	dice	dice	0.2	bf	rh	15	1000	clk	none	20	[0.2]	no-histo	all	500	hlsh	simtol	0.9	11	11	6530	hungarian	[0.0, 0.0, 1.0]	0	644	0	0	0	0	0	0	0	0	644	0	0	0	0	0
20210225	1744	euro-census	1_2_8	4800	euro-census	1_2_8	4000	2	false	True	linear	dice	dice	0.2	bf	rh	15	1000	clk	none	20	[0.2]	no-histo	all	500	hlsh	simtol	0.9	11	11	6530	hungarian	[0.6, 0.3, 0.1]	0	650	0	0	0	0	0	0	0	0	664	0	0	0	0	0
20210225	1744	euro-census	1_2_8	4800	euro-census	1_2_8	4000	2	false	True	linear	dice	dice	0.2	bf	rh	15	1000	clk	none	20	[0.2]	no-histo	all	500	hlsh	simtol	0.9	11	11	6530	shapley	[1.0, 0.0, 0.0]	1	416	0	0	0	0	0	1	1	1	416	0	0	0	0	0
20210225	1744	euro-census	1_2_8	4800	euro-census	1_2_8	4000	2	false	True	linear	dice	dice	0.2	bf	rh	15	1000	clk	none	20	[0.2]	no-histo	all	500	hlsh	simtol	0.9	11	11	6530	shapley	[0.0, 1.0, 0.0]	1	414	0	0	0	0	0	1	1	1	414	0	0	0	0	0
20210225	1744	euro-census	1_2_8	4800	euro-census	1_2_8	4000	2	false	True	linear	dice	dice	0.2	bf	rh	15	1000	clk	none	20	[0.2]	no-histo	all	500	hlsh	simtol	0.9	11	11	6530	shapley	[0.0, 0.0, 1.0]	0	526	0	0	0	0	0	0	0	0	526	0	0	0	0	0
20210225	1744	euro-census	1_2_8	4800	euro-census	1_2_8	4000	2	false	True	linear	dice	dice	0.2	bf	rh	15	1000	clk	none	20	[0.2]	no-histo	all	500	hlsh	simtol	0.9	11	11	6530	shapley	[0.6, 0.3, 0.1]	1	422	0	0	0	0	0	1	1	1	422	0	0	0	0	0
20210225	1744	euro-census	1_2_8	4800	euro-census	1_2_8	4000	2	false	True	linear	dice	dice	0.2	bf	rh	15	1000	clk	none	20	[0.2]	no-histo	all	500	hlsh	simtol	0.9	11	11	6530	random	[0.0, 0.0, 0.0]	0	1	0	0	0	0	0	0	0	0	1	0	0	0	0	0
20210225	1744	euro-census	1_2_8	4800	euro-census	1_2_8	4000	2	false	True	linear	dice	dice	0.2	bf	rh	15	1000	clk	none	20	[0.2]	one-central	all	500	hlsh	simtol	0.9	29	29	154	symmetric	[1.0, 0.0, 0.0]	1	44	0	1	1	1	1	1	1	1	44	0	1	1	1	1
20210225	1744	euro-census	1_2_8	4800	euro-census	1_2_8	4000	2	false	True	linear	dice	dice	0.2	bf	rh	15	1000	clk	none	20	[0.2]	one-central	all	500	hlsh	simtol	0.9	29	29	154	symmetric	[0.0, 1.0, 0.0]	1	46	1	1	1	1	1	1	1	1	46	1	1	1	1	1
20210225	1744	euro-census	1_2_8	4800	euro-census	1_2_8	4000	2	false	True	linear	dice	dice	0.2	bf	rh	15	1000	clk	none	20	[0.2]	one-central	all	500	hlsh	simtol	0.9	29	29	154	symmetric	[0.0, 0.0, 1.0]	1	57	0	0	1	1	1	1	1	1	57	0	0	1	1	1
20210225	1744	euro-census	1_2_8	4800	euro-census	1_2_8	4000	2	false	True	linear	dice	dice	0.2	bf	rh	15	1000	clk	none	20	[0.2]	one-central	all	500	hlsh	simtol	0.9	29	29	154	symmetric	[0.6, 0.3, 0.1]	1	51	1	1	1	1	1	1	1	1	51	1	1	1	1	1
20210225	1744	euro-census	1_2_8	4800	euro-census	1_2_8	4000	2	false	True	linear	dice	dice	0.2	bf	rh	15	1000	clk	none	20	[0.2]	one-central	all	500	hlsh	simtol	0.9	29	29	154	hungarian	[1.0, 0.0, 0.0]	1	73	1	1	1	1	1	1	1	1	73	1	1	1	1	1
20210225	1744	euro-census	1_2_8	4800	euro-census	1_2_8	4000	2	false	True	linear	dice	dice	0.2	bf	rh	15	1000	clk	none	20	[0.2]	one-central	all	500	hlsh	simtol	0.9	29	29	154	hungarian	[0.0, 1.0, 0.0]	1	73	1	1	1	1	1	1	1	1	73	1	1	1	1	1
20210225	1744	euro-census	1_2_8	4800	euro-census	1_2_8	4000	2	false	True	linear	dice	dice	0.2	bf	rh	15	1000	clk	none	20	[0.2]	one-central	all	500	hlsh	simtol	0.9	29	29	154	hungarian	[0.0, 0.0, 1.0]	1	69	0	0	1	1	1	1	1	1	69	0	0	1	1	1
20210225	1744	euro-census	1_2_8	4800	euro-census	1_2_8	4000	2	false	True	linear	dice	dice	0.2	bf	rh	15	1000	clk	none	20	[0.2]	one-central	all	500	hlsh	simtol	0.9	29	29	154	hungarian	[0.6, 0.3, 0.1]	1	73	1	1	1	1	1	1	1	1	73	1	1	1	1	1
20210225	1744	euro-census	1_2_8	4800	euro-census	1_2_8	4000	2	false	True	linear	dice	dice	0.2	bf	rh	15	1000	clk	none	20	[0.2]	one-central	all	500	hlsh	simtol	0.9	29	29	154	shapley	[1.0, 0.0, 0.0]	1	54	0	1	1	1	1	1	1	1	54	0	1	1	1	1
20210225	1744	euro-census	1_2_8	4800	euro-census	1_2_8	4000	2	false	True	linear	dice	dice	0.2	bf	rh	15	1000	clk	none	20	[0.2]	one-central	all	500	hlsh	simtol	0.9	29	29	154	shapley	[0.0, 1.0, 0.0]	1	53	1	1	1	1	1	1	1	1	53	1	1	1	1	1
20210225	1744	euro-census	1_2_8	4800	euro-census	1_2_8	4000	2	false	True	linear	dice	dice	0.2	bf	rh	15	1000	clk	none	20	[0.2]	one-central	all	500	hlsh	simtol	0.9	29	29	154	shapley	[0.0, 0.0, 1.0]	1	57	0	0	1	1	1	1	1	1	57	0	0	1	1	1
20210225	1744	euro-census	1_2_8	4800	euro-census	1_2_8	4000	2	false	True	linear	dice	dice	0.2	bf	rh	15	1000	clk	none	20	[0.2]	one-central	all	500	hlsh	simtol	0.9	29	29	154	shapley	[0.6, 0.3, 0.1]	1	54	1	1	1	1	1	1	1	1	54	1	1	1	1	1
20210225	1744	euro-census	1_2_8	4800	euro-census	1_2_8	4000	2	false	True	linear	dice	dice	0.2	bf	rh	15	1000	clk	none	20	[0.2]	one-central	all	500	hlsh	simtol	0.9	29	29	154	random	[0.0, 0.0, 0.0]	0	1	0	0	0	0	0	0	0	0	1	0	0	0	0	0
20210225	1744	euro-census	1_2_8	4800	euro-census	1_2_8	4000	2	false	True	linear	dice	dice	0.2	bf	rh	15	1000	clk	none	20	[0.2]	no-nf-central	all	500	hlsh	simtol	0.9	27	27	1387	symmetric	[1.0, 0.0, 0.0]	1	95	0	0	1	1	1	1	1	1	94	0	0	1	1	1
20210225	1744	euro-census	1_2_8	4800	euro-census	1_2_8	4000	2	false	True	linear	dice	dice	0.2	bf	rh	15	1000	clk	none	20	[0.2]	no-nf-central	all	500	hlsh	simtol	0.9	27	27	1387	symmetric	[0.0, 1.0, 0.0]	1	105	1	1	1	1	1	1	1	1	105	1	1	1	1	1
20210225	1744	euro-census	1_2_8	4800	euro-census	1_2_8	4000	2	false	True	linear	dice	dice	0.2	bf	rh	15	1000	clk	none	20	[0.2]	no-nf-central	all	500	hlsh	simtol	0.9	27	27	1387	symmetric	[0.0, 0.0, 1.0]	1	188	0	1	1	1	1	1	1	1	187	0	1	1	1	1
20210225	1744	euro-census	1_2_8	4800	euro-census	1_2_8	4000	2	false	True	linear	dice	dice	0.2	bf	rh	15	1000	clk	none	20	[0.2]	no-nf-central	all	500	hlsh	simtol	0.9	27	27	1387	symmetric	[0.6, 0.3, 0.1]	1	122	1	1	1	1	1	1	1	1	121	1	1	1	1	1
20210225	1744	euro-census	1_2_8	4800	euro-census	1_2_8	4000	2	false	True	linear	dice	dice	0.2	bf	rh	15	1000	clk	none	20	[0.2]	no-nf-central	all	500	hlsh	simtol	0.9	27	27	1387	hungarian	[1.0, 0.0, 0.0]	1	302	0	0	1	1	1	1	1	1	303	0	0	1	1	1
20210225	1744	euro-census	1_2_8	4800	euro-census	1_2_8	4000	2	false	True	linear	dice	dice	0.2	bf	rh	15	1000	clk	none	20	[0.2]	no-nf-central	all	500	hlsh	simtol	0.9	27	27	1387	hungarian	[0.0, 1.0, 0.0]	1	302	1	1	1	1	1	1	1	1	303	1	1	1	1	1
20210225	1744	euro-census	1_2_8	4800	euro-census	1_2_8	4000	2	false	True	linear	dice	dice	0.2	bf	rh	15	1000	clk	none	20	[0.2]	no-nf-central	all	500	hlsh	simtol	0.9	27	27	1387	hungarian	[0.0, 0.0, 1.0]	1	294	0	1	1	1	1	1	1	1	292	0	1	1	1	1
20210225	1744	euro-census	1_2_8	4800	euro-census	1_2_8	4000	2	false	True	linear	dice	dice	0.2	bf	rh	15	1000	clk	none	20	[0.2]	no-nf-central	all	500	hlsh	simtol	0.9	27	27	1387	hungarian	[0.6, 0.3, 0.1]	1	302	1	1	1	1	1	1	1	1	303	1	1	1	1	1
20210225	1744	euro-census	1_2_8	4800	euro-census	1_2_8	4000	2	false	True	linear	dice	dice	0.2	bf	rh	15	1000	clk	none	20	[0.2]	no-nf-central	all	500	hlsh	simtol	0.9	27	27	1387	shapley	[1.0, 0.0, 0.0]	1	188	0	0	1	1	1	1	1	1	187	0	0	1	1	1
20210225	1744	euro-census	1_2_8	4800	euro-census	1_2_8	4000	2	false	True	linear	dice	dice	0.2	bf	rh	15	1000	clk	none	20	[0.2]	no-nf-central	all	500	hlsh	simtol	0.9	27	27	1387	shapley	[0.0, 1.0, 0.0]	1	178	1	1	1	1	1	1	1	1	177	1	1	1	1	1
20210225	1744	euro-census	1_2_8	4800	euro-census	1_2_8	4000	2	false	True	linear	dice	dice	0.2	bf	rh	15	1000	clk	none	20	[0.2]	no-nf-central	all	500	hlsh	simtol	0.9	27	27	1387	shapley	[0.0, 0.0, 1.0]	1	207	0	1	1	1	1	1	1	1	206	0	1	1	1	1
20210225	1744	euro-census	1_2_8	4800	euro-census	1_2_8	4000	2	false	True	linear	dice	dice	0.2	bf	rh	15	1000	clk	none	20	[0.2]	no-nf-central	all	500	hlsh	simtol	0.9	27	27	1387	shapley	[0.6, 0.3, 0.1]	1	189	1	1	1	1	1	1	1	1	188	1	1	1	1	1
20210225	1744	euro-census	1_2_8	4800	euro-census	1_2_8	4000	2	false	True	linear	dice	dice	0.2	bf	rh	15	1000	clk	none	20	[0.2]	no-nf-central	all	500	hlsh	simtol	0.9	27	27	1387	random	[0.0, 0.0, 0.0]	0	1	0	0	0	0	0	0	0	0	1	0	0	0	0	0
20210225	1744	euro-census	1_2_8	4800	euro-census	1_2_8	4000	2	false	True	linear	dice	dice	0.2	bf	rh	15	1000	clk	none	20	[0.2]	no-central	all	500	hlsh	simtol	0.9	28	28	420	symmetric	[1.0, 0.0, 0.0]	1	62	0	0	0	1	1	1	1	1	62	0	0	0	1	1
20210225	1744	euro-census	1_2_8	4800	euro-census	1_2_8	4000	2	false	True	linear	dice	dice	0.2	bf	rh	15	1000	clk	none	20	[0.2]	no-central	all	500	hlsh	simtol	0.9	28	28	420	symmetric	[0.0, 1.0, 0.0]	1	67	0	0	0	1	1	1	1	1	67	0	0	0	1	1
20210225	1744	euro-census	1_2_8	4800	euro-census	1_2_8	4000	2	false	True	linear	dice	dice	0.2	bf	rh	15	1000	clk	none	20	[0.2]	no-central	all	500	hlsh	simtol	0.9	28	28	420	symmetric	[0.0, 0.0, 1.0]	0	91	0	0	0	0	0	0	0	0	91	0	0	0	0	0
20210225	1744	euro-census	1_2_8	4800	euro-census	1_2_8	4000	2	false	True	linear	dice	dice	0.2	bf	rh	15	1000	clk	none	20	[0.2]	no-central	all	500	hlsh	simtol	0.9	28	28	420	symmetric	[0.6, 0.3, 0.1]	0	76	0	0	0	0	0	0	0	0	76	0	0	0	0	0
20210225	1744	euro-census	1_2_8	4800	euro-census	1_2_8	4000	2	false	True	linear	dice	dice	0.2	bf	rh	15	1000	clk	none	20	[0.2]	no-central	all	500	hlsh	simtol	0.9	28	28	420	hungarian	[1.0, 0.0, 0.0]	1	105	0	0	0	1	1	1	1	1	107	0	0	0	1	1
20210225	1744	euro-census	1_2_8	4800	euro-census	1_2_8	4000	2	false	True	linear	dice	dice	0.2	bf	rh	15	1000	clk	none	20	[0.2]	no-central	all	500	hlsh	simtol	0.9	28	28	420	hungarian	[0.0, 1.0, 0.0]	1	105	0	0	0	1	1	1	1	1	107	0	0	0	1	1
20210225	1744	euro-census	1_2_8	4800	euro-census	1_2_8	4000	2	false	True	linear	dice	dice	0.2	bf	rh	15	1000	clk	none	20	[0.2]	no-central	all	500	hlsh	simtol	0.9	28	28	420	hungarian	[0.0, 0.0, 1.0]	0	103	0	0	0	0	0	0	0	0	103	0	0	0	0	0
20210225	1744	euro-census	1_2_8	4800	euro-census	1_2_8	4000	2	false	True	linear	dice	dice	0.2	bf	rh	15	1000	clk	none	20	[0.2]	no-central	all	500	hlsh	simtol	0.9	28	28	420	hungarian	[0.6, 0.3, 0.1]	0	106	0	0	0	0	0	0	0	0	108	0	0	0	0	0
20210225	1744	euro-census	1_2_8	4800	euro-census	1_2_8	4000	2	false	True	linear	dice	dice	0.2	bf	rh	15	1000	clk	none	20	[0.2]	no-central	all	500	hlsh	simtol	0.9	28	28	420	shapley	[1.0, 0.0, 0.0]	1	88	0	0	0	1	1	1	1	1	88	0	0	0	1	1
20210225	1744	euro-census	1_2_8	4800	euro-census	1_2_8	4000	2	false	True	linear	dice	dice	0.2	bf	rh	15	1000	clk	none	20	[0.2]	no-central	all	500	hlsh	simtol	0.9	28	28	420	shapley	[0.0, 1.0, 0.0]	1	85	0	0	0	1	1	1	1	1	85	0	0	0	1	1
20210225	1744	euro-census	1_2_8	4800	euro-census	1_2_8	4000	2	false	True	linear	dice	dice	0.2	bf	rh	15	1000	clk	none	20	[0.2]	no-central	all	500	hlsh	simtol	0.9	28	28	420	shapley	[0.0, 0.0, 1.0]	0	93	0	0	0	0	0	0	0	0	93	0	0	0	0	0
20210225	1744	euro-census	1_2_8	4800	euro-census	1_2_8	4000	2	false	True	linear	dice	dice	0.2	bf	rh	15	1000	clk	none	20	[0.2]	no-central	all	500	hlsh	simtol	0.9	28	28	420	shapley	[0.6, 0.3, 0.1]	0	89	0	0	0	0	0	0	0	0	89	0	0	0	0	0
20210225	1744	euro-census	1_2_8	4800	euro-census	1_2_8	4000	2	false	True	linear	dice	dice	0.2	bf	rh	15	1000	clk	none	20	[0.2]	no-central	all	500	hlsh	simtol	0.9	28	28	420	random	[0.0, 0.0, 0.0]	0	1	0	0	0	0	0	0	0	0	1	0	0	0	0	0
20210225	1744	euro-census	1_2_8	4800	euro-census	1_2_8	4000	2	false	True	linear	dice	dice	0.2	bf	rh	15	1000	clk	none	20	[0.2]	node2vec	all	500	hlsh	simtol	0.9	30	30	173516	symmetric	[1.0, 0.0, 0.0]	0	327	0	0	0	0	0	0	0	0	325	0	0	0	0	0
20210225	1744	euro-census	1_2_8	4800	euro-census	1_2_8	4000	2	false	True	linear	dice	dice	0.2	bf	rh	15	1000	clk	none	20	[0.2]	node2vec	all	500	hlsh	simtol	0.9	30	30	173516	symmetric	[0.0, 1.0, 0.0]	0	509	0	0	0	0	0	0	0	0	508	0	0	0	0	0
20210225	1744	euro-census	1_2_8	4800	euro-census	1_2_8	4000	2	false	True	linear	dice	dice	0.2	bf	rh	15	1000	clk	none	20	[0.2]	node2vec	all	500	hlsh	simtol	0.9	30	30	173516	symmetric	[0.0, 0.0, 1.0]	0	1271	0	0	0	0	0	0	0	0	1269	0	0	0	0	0
20210225	1744	euro-census	1_2_8	4800	euro-census	1_2_8	4000	2	false	True	linear	dice	dice	0.2	bf	rh	15	1000	clk	none	20	[0.2]	node2vec	all	500	hlsh	simtol	0.9	30	30	173516	symmetric	[0.6, 0.3, 0.1]	0	507	0	0	0	0	0	0	0	0	506	0	0	0	0	0
20210225	1744	euro-census	1_2_8	4800	euro-census	1_2_8	4000	2	false	True	linear	dice	dice	0.2	bf	rh	15	1000	clk	none	20	[0.2]	node2vec	all	500	hlsh	simtol	0.9	30	30	173516	hungarian	[1.0, 0.0, 0.0]	0	1410	0	0	0	0	0	0	0	0	1403	0	0	0	0	0
20210225	1744	euro-census	1_2_8	4800	euro-census	1_2_8	4000	2	false	True	linear	dice	dice	0.2	bf	rh	15	1000	clk	none	20	[0.2]	node2vec	all	500	hlsh	simtol	0.9	30	30	173516	hungarian	[0.0, 1.0, 0.0]	0	1641	0	0	0	0	0	0	0	0	1639	0	0	0	0	0
20210225	1744	euro-census	1_2_8	4800	euro-census	1_2_8	4000	2	false	True	linear	dice	dice	0.2	bf	rh	15	1000	clk	none	20	[0.2]	node2vec	all	500	hlsh	simtol	0.9	30	30	173516	hungarian	[0.0, 0.0, 1.0]	0	1945	0	0	0	0	0	0	0	0	1941	0	0	0	0	0
20210225	1744	euro-census	1_2_8	4800	euro-census	1_2_8	4000	2	false	True	linear	dice	dice	0.2	bf	rh	15	1000	clk	none	20	[0.2]	node2vec	all	500	hlsh	simtol	0.9	30	30	173516	hungarian	[0.6, 0.3, 0.1]	0	1599	0	0	0	0	0	0	0	0	1595	0	0	0	0	0
20210225	1744	euro-census	1_2_8	4800	euro-census	1_2_8	4000	2	false	True	linear	dice	dice	0.2	bf	rh	15	1000	clk	none	20	[0.2]	node2vec	all	500	hlsh	simtol	0.9	30	30	173516	shapley	[1.0, 0.0, 0.0]	0	2134	0	0	0	0	0	0	0	0	2126	0	0	0	0	0
20210225	1744	euro-census	1_2_8	4800	euro-census	1_2_8	4000	2	false	True	linear	dice	dice	0.2	bf	rh	15	1000	clk	none	20	[0.2]	node2vec	all	500	hlsh	simtol	0.9	30	30	173516	shapley	[0.0, 1.0, 0.0]	0	2098	0	0	0	0	0	0	0	0	2090	0	0	0	0	0
20210225	1744	euro-census	1_2_8	4800	euro-census	1_2_8	4000	2	false	True	linear	dice	dice	0.2	bf	rh	15	1000	clk	none	20	[0.2]	node2vec	all	500	hlsh	simtol	0.9	30	30	173516	shapley	[0.0, 0.0, 1.0]	1	2745	0	0	0	0	0	0	0	1	2736	0	0	0	0	0
20210225	1744	euro-census	1_2_8	4800	euro-census	1_2_8	4000	2	false	True	linear	dice	dice	0.2	bf	rh	15	1000	clk	none	20	[0.2]	node2vec	all	500	hlsh	simtol	0.9	30	30	173516	shapley	[0.6, 0.3, 0.1]	0	2119	0	0	0	0	0	0	0	0	2111	0	0	0	0	0
20210225	1744	euro-census	1_2_8	4800	euro-census	1_2_8	4000	2	false	True	linear	dice	dice	0.2	bf	rh	15	1000	clk	none	20	[0.2]	node2vec	all	500	hlsh	simtol	0.9	30	30	173516	random	[0.0, 0.0, 0.0]	0	1	0	0	0	0	0	0	0	0	1	0	0	0	0	0
																																				1	1	1	1	1	1	1	1
[truncated: 31 more columns]
