# Supplementary material for: On the effectiveness of graph matching attacks against privacy-preserving record linkage
Source: PLoS One. 2022 Sep 22;17(9):e0267893. doi: 10.1371/journal.pone.0267893 (PMC9499274; doi:10.1371/journal.pone.0267893)
Supplement: S1 File — (ZIP) [file pone.0267893.s001.zip › Non-random-4000/4000-5000.csv]

date	time	plain_dataset_name	plain_attr_list	plain_num_rec	encode_dataset_name	encode_attr_list	encode_num_rec	q_length	padded	sim_adjust_flag	regression_model	plain_sim_funct	enc_sim_func	min_sim	encode_method	bf_hash_type/tmh_num_hash_bits/cmh_max_rand_int	num_hash_funct	bf_len/tmh_num_hash_tables/cmh_num_hash_col	bf_encode/tmh_key_len	bf_harden/tmh_val_len	graph_node_min_degree	graph_sim_list	graph_feat_list	graph_selected_feat	sim_hash_num_bit	sim_hash_block_funct	sim_comp_funct	sim_hash_match_sim	num_feat	use_num_feat	total_num_sim_edges	match_method	weight_list	num_corr_ident_rec	num_wrng_ident_rec	corr_top_10	corr_top_20	corr_top_50	corr_top_100	corr_top_200	corr_top_500	corr_top_1000	num_all_corr	num_all_wrng	scorr_top_10	scorr_top_20	scorr_top_50	scorr_top_100	scorr_top_200
20210226	1351	euro-census	1_2_8	5000	euro-census	1_2_8	4000	2	false	True	linear	dice	dice	0.2	bf	rh	15	1000	clk	none	20	[0.2]	all	all	500	hlsh	simtol	0.9	30	30	62	symmetric	[1.0, 0.0, 0.0]	0	27	0	0	0	0	0	0	0	0	27	0	0	0	0	0
20210226	1351	euro-census	1_2_8	5000	euro-census	1_2_8	4000	2	false	True	linear	dice	dice	0.2	bf	rh	15	1000	clk	none	20	[0.2]	all	all	500	hlsh	simtol	0.9	30	30	62	symmetric	[0.0, 1.0, 0.0]	0	27	0	0	0	0	0	0	0	0	27	0	0	0	0	0
20210226	1351	euro-census	1_2_8	5000	euro-census	1_2_8	4000	2	false	True	linear	dice	dice	0.2	bf	rh	15	1000	clk	none	20	[0.2]	all	all	500	hlsh	simtol	0.9	30	30	62	symmetric	[0.0, 0.0, 1.0]	0	31	0	0	0	0	0	0	0	0	31	0	0	0	0	0
20210226	1351	euro-census	1_2_8	5000	euro-census	1_2_8	4000	2	false	True	linear	dice	dice	0.2	bf	rh	15	1000	clk	none	20	[0.2]	all	all	500	hlsh	simtol	0.9	30	30	62	symmetric	[0.6, 0.3, 0.1]	0	28	0	0	0	0	0	0	0	0	28	0	0	0	0	0
20210226	1351	euro-census	1_2_8	5000	euro-census	1_2_8	4000	2	false	True	linear	dice	dice	0.2	bf	rh	15	1000	clk	none	20	[0.2]	all	all	500	hlsh	simtol	0.9	30	30	62	hungarian	[1.0, 0.0, 0.0]	0	36	0	0	0	0	0	0	0	0	37	0	0	0	0	0
20210226	1351	euro-census	1_2_8	5000	euro-census	1_2_8	4000	2	false	True	linear	dice	dice	0.2	bf	rh	15	1000	clk	none	20	[0.2]	all	all	500	hlsh	simtol	0.9	30	30	62	hungarian	[0.0, 1.0, 0.0]	0	36	0	0	0	0	0	0	0	0	37	0	0	0	0	0
20210226	1351	euro-census	1_2_8	5000	euro-census	1_2_8	4000	2	false	True	linear	dice	dice	0.2	bf	rh	15	1000	clk	none	20	[0.2]	all	all	500	hlsh	simtol	0.9	30	30	62	hungarian	[0.0, 0.0, 1.0]	0	31	0	0	0	0	0	0	0	0	31	0	0	0	0	0
20210226	1351	euro-census	1_2_8	5000	euro-census	1_2_8	4000	2	false	True	linear	dice	dice	0.2	bf	rh	15	1000	clk	none	20	[0.2]	all	all	500	hlsh	simtol	0.9	30	30	62	hungarian	[0.6, 0.3, 0.1]	0	36	0	0	0	0	0	0	0	0	37	0	0	0	0	0
20210226	1351	euro-census	1_2_8	5000	euro-census	1_2_8	4000	2	false	True	linear	dice	dice	0.2	bf	rh	15	1000	clk	none	20	[0.2]	all	all	500	hlsh	simtol	0.9	30	30	62	shapley	[1.0, 0.0, 0.0]	0	28	0	0	0	0	0	0	0	0	28	0	0	0	0	0
20210226	1351	euro-census	1_2_8	5000	euro-census	1_2_8	4000	2	false	True	linear	dice	dice	0.2	bf	rh	15	1000	clk	none	20	[0.2]	all	all	500	hlsh	simtol	0.9	30	30	62	shapley	[0.0, 1.0, 0.0]	0	28	0	0	0	0	0	0	0	0	28	0	0	0	0	0
20210226	1351	euro-census	1_2_8	5000	euro-census	1_2_8	4000	2	false	True	linear	dice	dice	0.2	bf	rh	15	1000	clk	none	20	[0.2]	all	all	500	hlsh	simtol	0.9	30	30	62	shapley	[0.0, 0.0, 1.0]	0	31	0	0	0	0	0	0	0	0	31	0	0	0	0	0
20210226	1351	euro-census	1_2_8	5000	euro-census	1_2_8	4000	2	false	True	linear	dice	dice	0.2	bf	rh	15	1000	clk	none	20	[0.2]	all	all	500	hlsh	simtol	0.9	30	30	62	shapley	[0.6, 0.3, 0.1]	0	28	0	0	0	0	0	0	0	0	28	0	0	0	0	0
20210226	1351	euro-census	1_2_8	5000	euro-census	1_2_8	4000	2	false	True	linear	dice	dice	0.2	bf	rh	15	1000	clk	none	20	[0.2]	all	all	500	hlsh	simtol	0.9	30	30	62	random	[0.0, 0.0, 0.0]	0	1	0	0	0	0	0	0	0	0	1	0	0	0	0	0
20210226	1351	euro-census	1_2_8	5000	euro-census	1_2_8	4000	2	false	True	linear	dice	dice	0.2	bf	rh	15	1000	clk	none	20	[0.2]	no-histo	all	500	hlsh	simtol	0.9	11	11	7096	symmetric	[1.0, 0.0, 0.0]	0	223	0	0	0	0	0	0	0	0	223	0	0	0	0	0
20210226	1351	euro-census	1_2_8	5000	euro-census	1_2_8	4000	2	false	True	linear	dice	dice	0.2	bf	rh	15	1000	clk	none	20	[0.2]	no-histo	all	500	hlsh	simtol	0.9	11	11	7096	symmetric	[0.0, 1.0, 0.0]	0	250	0	0	0	0	0	0	0	0	250	0	0	0	0	0
20210226	1351	euro-census	1_2_8	5000	euro-census	1_2_8	4000	2	false	True	linear	dice	dice	0.2	bf	rh	15	1000	clk	none	20	[0.2]	no-histo	all	500	hlsh	simtol	0.9	11	11	7096	symmetric	[0.0, 0.0, 1.0]	2	515	0	0	0	1	1	2	2	2	515	0	0	0	1	1
20210226	1351	euro-census	1_2_8	5000	euro-census	1_2_8	4000	2	false	True	linear	dice	dice	0.2	bf	rh	15	1000	clk	none	20	[0.2]	no-histo	all	500	hlsh	simtol	0.9	11	11	7096	symmetric	[0.6, 0.3, 0.1]	0	268	0	0	0	0	0	0	0	0	268	0	0	0	0	0
20210226	1351	euro-census	1_2_8	5000	euro-census	1_2_8	4000	2	false	True	linear	dice	dice	0.2	bf	rh	15	1000	clk	none	20	[0.2]	no-histo	all	500	hlsh	simtol	0.9	11	11	7096	hungarian	[1.0, 0.0, 0.0]	2	822	0	0	0	0	0	0	2	2	833	0	0	0	0	0
20210226	1351	euro-census	1_2_8	5000	euro-census	1_2_8	4000	2	false	True	linear	dice	dice	0.2	bf	rh	15	1000	clk	none	20	[0.2]	no-histo	all	500	hlsh	simtol	0.9	11	11	7096	hungarian	[0.0, 1.0, 0.0]	1	823	0	0	0	0	0	0	1	1	834	0	0	0	0	0
20210226	1351	euro-census	1_2_8	5000	euro-census	1_2_8	4000	2	false	True	linear	dice	dice	0.2	bf	rh	15	1000	clk	none	20	[0.2]	no-histo	all	500	hlsh	simtol	0.9	11	11	7096	hungarian	[0.0, 0.0, 1.0]	2	817	0	0	0	1	1	2	2	2	817	0	0	0	1	1
20210226	1351	euro-census	1_2_8	5000	euro-census	1_2_8	4000	2	false	True	linear	dice	dice	0.2	bf	rh	15	1000	clk	none	20	[0.2]	no-histo	all	500	hlsh	simtol	0.9	11	11	7096	hungarian	[0.6, 0.3, 0.1]	2	822	0	0	0	0	0	1	2	2	833	0	0	0	0	0
20210226	1351	euro-census	1_2_8	5000	euro-census	1_2_8	4000	2	false	True	linear	dice	dice	0.2	bf	rh	15	1000	clk	none	20	[0.2]	no-histo	all	500	hlsh	simtol	0.9	11	11	7096	shapley	[1.0, 0.0, 0.0]	1	474	0	0	0	0	0	1	1	1	474	0	0	0	0	0
20210226	1351	euro-census	1_2_8	5000	euro-census	1_2_8	4000	2	false	True	linear	dice	dice	0.2	bf	rh	15	1000	clk	none	20	[0.2]	no-histo	all	500	hlsh	simtol	0.9	11	11	7096	shapley	[0.0, 1.0, 0.0]	0	474	0	0	0	0	0	0	0	0	474	0	0	0	0	0
20210226	1351	euro-census	1_2_8	5000	euro-census	1_2_8	4000	2	false	True	linear	dice	dice	0.2	bf	rh	15	1000	clk	none	20	[0.2]	no-histo	all	500	hlsh	simtol	0.9	11	11	7096	shapley	[0.0, 0.0, 1.0]	2	604	0	0	0	1	1	2	2	2	604	0	0	0	1	1
20210226	1351	euro-census	1_2_8	5000	euro-census	1_2_8	4000	2	false	True	linear	dice	dice	0.2	bf	rh	15	1000	clk	none	20	[0.2]	no-histo	all	500	hlsh	simtol	0.9	11	11	7096	shapley	[0.6, 0.3, 0.1]	0	488	0	0	0	0	0	0	0	0	488	0	0	0	0	0
20210226	1351	euro-census	1_2_8	5000	euro-census	1_2_8	4000	2	false	True	linear	dice	dice	0.2	bf	rh	15	1000	clk	none	20	[0.2]	no-histo	all	500	hlsh	simtol	0.9	11	11	7096	random	[0.0, 0.0, 0.0]	0	1	0	0	0	0	0	0	0	0	1	0	0	0	0	0
20210226	1351	euro-census	1_2_8	5000	euro-census	1_2_8	4000	2	false	True	linear	dice	dice	0.2	bf	rh	15	1000	clk	none	20	[0.2]	one-central	all	500	hlsh	simtol	0.9	29	29	117	symmetric	[1.0, 0.0, 0.0]	1	33	0	1	1	1	1	1	1	1	33	0	1	1	1	1
20210226	1351	euro-census	1_2_8	5000	euro-census	1_2_8	4000	2	false	True	linear	dice	dice	0.2	bf	rh	15	1000	clk	none	20	[0.2]	one-central	all	500	hlsh	simtol	0.9	29	29	117	symmetric	[0.0, 1.0, 0.0]	1	37	1	1	1	1	1	1	1	1	37	1	1	1	1	1
20210226	1351	euro-census	1_2_8	5000	euro-census	1_2_8	4000	2	false	True	linear	dice	dice	0.2	bf	rh	15	1000	clk	none	20	[0.2]	one-central	all	500	hlsh	simtol	0.9	29	29	117	symmetric	[0.0, 0.0, 1.0]	1	45	0	1	1	1	1	1	1	1	45	0	1	1	1	1
20210226	1351	euro-census	1_2_8	5000	euro-census	1_2_8	4000	2	false	True	linear	dice	dice	0.2	bf	rh	15	1000	clk	none	20	[0.2]	one-central	all	500	hlsh	simtol	0.9	29	29	117	symmetric	[0.6, 0.3, 0.1]	1	40	1	1	1	1	1	1	1	1	40	1	1	1	1	1
20210226	1351	euro-census	1_2_8	5000	euro-census	1_2_8	4000	2	false	True	linear	dice	dice	0.2	bf	rh	15	1000	clk	none	20	[0.2]	one-central	all	500	hlsh	simtol	0.9	29	29	117	hungarian	[1.0, 0.0, 0.0]	1	58	0	0	1	1	1	1	1	1	60	0	0	1	1	1
20210226	1351	euro-census	1_2_8	5000	euro-census	1_2_8	4000	2	false	True	linear	dice	dice	0.2	bf	rh	15	1000	clk	none	20	[0.2]	one-central	all	500	hlsh	simtol	0.9	29	29	117	hungarian	[0.0, 1.0, 0.0]	1	58	1	1	1	1	1	1	1	1	60	1	1	1	1	1
20210226	1351	euro-census	1_2_8	5000	euro-census	1_2_8	4000	2	false	True	linear	dice	dice	0.2	bf	rh	15	1000	clk	none	20	[0.2]	one-central	all	500	hlsh	simtol	0.9	29	29	117	hungarian	[0.0, 0.0, 1.0]	1	51	0	1	1	1	1	1	1	1	51	0	1	1	1	1
20210226	1351	euro-census	1_2_8	5000	euro-census	1_2_8	4000	2	false	True	linear	dice	dice	0.2	bf	rh	15	1000	clk	none	20	[0.2]	one-central	all	500	hlsh	simtol	0.9	29	29	117	hungarian	[0.6, 0.3, 0.1]	1	58	1	1	1	1	1	1	1	1	60	1	1	1	1	1
20210226	1351	euro-census	1_2_8	5000	euro-census	1_2_8	4000	2	false	True	linear	dice	dice	0.2	bf	rh	15	1000	clk	none	20	[0.2]	one-central	all	500	hlsh	simtol	0.9	29	29	117	shapley	[1.0, 0.0, 0.0]	1	41	0	0	1	1	1	1	1	1	41	0	0	1	1	1
20210226	1351	euro-census	1_2_8	5000	euro-census	1_2_8	4000	2	false	True	linear	dice	dice	0.2	bf	rh	15	1000	clk	none	20	[0.2]	one-central	all	500	hlsh	simtol	0.9	29	29	117	shapley	[0.0, 1.0, 0.0]	1	41	1	1	1	1	1	1	1	1	41	1	1	1	1	1
20210226	1351	euro-census	1_2_8	5000	euro-census	1_2_8	4000	2	false	True	linear	dice	dice	0.2	bf	rh	15	1000	clk	none	20	[0.2]	one-central	all	500	hlsh	simtol	0.9	29	29	117	shapley	[0.0, 0.0, 1.0]	1	46	0	1	1	1	1	1	1	1	46	0	1	1	1	1
20210226	1351	euro-census	1_2_8	5000	euro-census	1_2_8	4000	2	false	True	linear	dice	dice	0.2	bf	rh	15	1000	clk	none	20	[0.2]	one-central	all	500	hlsh	simtol	0.9	29	29	117	shapley	[0.6, 0.3, 0.1]	1	41	1	1	1	1	1	1	1	1	41	1	1	1	1	1
20210226	1351	euro-census	1_2_8	5000	euro-census	1_2_8	4000	2	false	True	linear	dice	dice	0.2	bf	rh	15	1000	clk	none	20	[0.2]	one-central	all	500	hlsh	simtol	0.9	29	29	117	random	[0.0, 0.0, 0.0]	0	1	0	0	0	0	0	0	0	0	1	0	0	0	0	0
20210226	1351	euro-census	1_2_8	5000	euro-census	1_2_8	4000	2	false	True	linear	dice	dice	0.2	bf	rh	15	1000	clk	none	20	[0.2]	no-nf-central	all	500	hlsh	simtol	0.9	27	27	656	symmetric	[1.0, 0.0, 0.0]	1	88	0	0	0	1	1	1	1	1	88	0	0	0	1	1
20210226	1351	euro-census	1_2_8	5000	euro-census	1_2_8	4000	2	false	True	linear	dice	dice	0.2	bf	rh	15	1000	clk	none	20	[0.2]	no-nf-central	all	500	hlsh	simtol	0.9	27	27	656	symmetric	[0.0, 1.0, 0.0]	1	98	0	1	1	1	1	1	1	1	96	0	1	1	1	1
20210226	1351	euro-census	1_2_8	5000	euro-census	1_2_8	4000	2	false	True	linear	dice	dice	0.2	bf	rh	15	1000	clk	none	20	[0.2]	no-nf-central	all	500	hlsh	simtol	0.9	27	27	656	symmetric	[0.0, 0.0, 1.0]	2	138	1	1	1	1	2	2	2	2	136	1	1	1	1	2
20210226	1351	euro-census	1_2_8	5000	euro-census	1_2_8	4000	2	false	True	linear	dice	dice	0.2	bf	rh	15	1000	clk	none	20	[0.2]	no-nf-central	all	500	hlsh	simtol	0.9	27	27	656	symmetric	[0.6, 0.3, 0.1]	1	107	0	1	1	1	1	1	1	1	106	0	1	1	1	1
20210226	1351	euro-census	1_2_8	5000	euro-census	1_2_8	4000	2	false	True	linear	dice	dice	0.2	bf	rh	15	1000	clk	none	20	[0.2]	no-nf-central	all	500	hlsh	simtol	0.9	27	27	656	hungarian	[1.0, 0.0, 0.0]	1	187	0	0	0	1	1	1	1	1	187	0	0	0	1	1
20210226	1351	euro-census	1_2_8	5000	euro-census	1_2_8	4000	2	false	True	linear	dice	dice	0.2	bf	rh	15	1000	clk	none	20	[0.2]	no-nf-central	all	500	hlsh	simtol	0.9	27	27	656	hungarian	[0.0, 1.0, 0.0]	1	187	0	1	1	1	1	1	1	1	187	0	1	1	1	1
20210226	1351	euro-census	1_2_8	5000	euro-census	1_2_8	4000	2	false	True	linear	dice	dice	0.2	bf	rh	15	1000	clk	none	20	[0.2]	no-nf-central	all	500	hlsh	simtol	0.9	27	27	656	hungarian	[0.0, 0.0, 1.0]	1	184	1	1	1	1	1	1	1	1	182	1	1	1	1	1
20210226	1351	euro-census	1_2_8	5000	euro-census	1_2_8	4000	2	false	True	linear	dice	dice	0.2	bf	rh	15	1000	clk	none	20	[0.2]	no-nf-central	all	500	hlsh	simtol	0.9	27	27	656	hungarian	[0.6, 0.3, 0.1]	1	187	0	1	1	1	1	1	1	1	187	0	1	1	1	1
20210226	1351	euro-census	1_2_8	5000	euro-census	1_2_8	4000	2	false	True	linear	dice	dice	0.2	bf	rh	15	1000	clk	none	20	[0.2]	no-nf-central	all	500	hlsh	simtol	0.9	27	27	656	shapley	[1.0, 0.0, 0.0]	1	135	0	0	0	1	1	1	1	1	133	0	0	0	1	1
20210226	1351	euro-census	1_2_8	5000	euro-census	1_2_8	4000	2	false	True	linear	dice	dice	0.2	bf	rh	15	1000	clk	none	20	[0.2]	no-nf-central	all	500	hlsh	simtol	0.9	27	27	656	shapley	[0.0, 1.0, 0.0]	1	134	0	1	1	1	1	1	1	1	132	0	1	1	1	1
20210226	1351	euro-census	1_2_8	5000	euro-census	1_2_8	4000	2	false	True	linear	dice	dice	0.2	bf	rh	15	1000	clk	none	20	[0.2]	no-nf-central	all	500	hlsh	simtol	0.9	27	27	656	shapley	[0.0, 0.0, 1.0]	2	149	1	1	1	1	2	2	2	2	147	1	1	1	1	2
20210226	1351	euro-census	1_2_8	5000	euro-census	1_2_8	4000	2	false	True	linear	dice	dice	0.2	bf	rh	15	1000	clk	none	20	[0.2]	no-nf-central	all	500	hlsh	simtol	0.9	27	27	656	shapley	[0.6, 0.3, 0.1]	1	141	0	1	1	1	1	1	1	1	139	0	1	1	1	1
20210226	1351	euro-census	1_2_8	5000	euro-census	1_2_8	4000	2	false	True	linear	dice	dice	0.2	bf	rh	15	1000	clk	none	20	[0.2]	no-nf-central	all	500	hlsh	simtol	0.9	27	27	656	random	[0.0, 0.0, 0.0]	0	1	0	0	0	0	0	0	0	0	1	0	0	0	0	0
20210226	1351	euro-census	1_2_8	5000	euro-census	1_2_8	4000	2	false	True	linear	dice	dice	0.2	bf	rh	15	1000	clk	none	20	[0.2]	no-central	all	500	hlsh	simtol	0.9	28	28	185	symmetric	[1.0, 0.0, 0.0]	0	59	0	0	0	0	0	0	0	0	59	0	0	0	0	0
20210226	1351	euro-census	1_2_8	5000	euro-census	1_2_8	4000	2	false	True	linear	dice	dice	0.2	bf	rh	15	1000	clk	none	20	[0.2]	no-central	all	500	hlsh	simtol	0.9	28	28	185	symmetric	[0.0, 1.0, 0.0]	0	62	0	0	0	0	0	0	0	0	62	0	0	0	0	0
20210226	1351	euro-census	1_2_8	5000	euro-census	1_2_8	4000	2	false	True	linear	dice	dice	0.2	bf	rh	15	1000	clk	none	20	[0.2]	no-central	all	500	hlsh	simtol	0.9	28	28	185	symmetric	[0.0, 0.0, 1.0]	0	69	0	0	0	0	0	0	0	0	69	0	0	0	0	0
20210226	1351	euro-census	1_2_8	5000	euro-census	1_2_8	4000	2	false	True	linear	dice	dice	0.2	bf	rh	15	1000	clk	none	20	[0.2]	no-central	all	500	hlsh	simtol	0.9	28	28	185	symmetric	[0.6, 0.3, 0.1]	0	66	0	0	0	0	0	0	0	0	66	0	0	0	0	0
20210226	1351	euro-census	1_2_8	5000	euro-census	1_2_8	4000	2	false	True	linear	dice	dice	0.2	bf	rh	15	1000	clk	none	20	[0.2]	no-central	all	500	hlsh	simtol	0.9	28	28	185	hungarian	[1.0, 0.0, 0.0]	0	78	0	0	0	0	0	0	0	0	78	0	0	0	0	0
20210226	1351	euro-census	1_2_8	5000	euro-census	1_2_8	4000	2	false	True	linear	dice	dice	0.2	bf	rh	15	1000	clk	none	20	[0.2]	no-central	all	500	hlsh	simtol	0.9	28	28	185	hungarian	[0.0, 1.0, 0.0]	0	78	0	0	0	0	0	0	0	0	78	0	0	0	0	0
20210226	1351	euro-census	1_2_8	5000	euro-census	1_2_8	4000	2	false	True	linear	dice	dice	0.2	bf	rh	15	1000	clk	none	20	[0.2]	no-central	all	500	hlsh	simtol	0.9	28	28	185	hungarian	[0.0, 0.0, 1.0]	0	74	0	0	0	0	0	0	0	0	74	0	0	0	0	0
20210226	1351	euro-census	1_2_8	5000	euro-census	1_2_8	4000	2	false	True	linear	dice	dice	0.2	bf	rh	15	1000	clk	none	20	[0.2]	no-central	all	500	hlsh	simtol	0.9	28	28	185	hungarian	[0.6, 0.3, 0.1]	0	78	0	0	0	0	0	0	0	0	78	0	0	0	0	0
20210226	1351	euro-census	1_2_8	5000	euro-census	1_2_8	4000	2	false	True	linear	dice	dice	0.2	bf	rh	15	1000	clk	none	20	[0.2]	no-central	all	500	hlsh	simtol	0.9	28	28	185	shapley	[1.0, 0.0, 0.0]	0	68	0	0	0	0	0	0	0	0	68	0	0	0	0	0
20210226	1351	euro-census	1_2_8	5000	euro-census	1_2_8	4000	2	false	True	linear	dice	dice	0.2	bf	rh	15	1000	clk	none	20	[0.2]	no-central	all	500	hlsh	simtol	0.9	28	28	185	shapley	[0.0, 1.0, 0.0]	0	68	0	0	0	0	0	0	0	0	68	0	0	0	0	0
20210226	1351	euro-census	1_2_8	5000	euro-census	1_2_8	4000	2	false	True	linear	dice	dice	0.2	bf	rh	15	1000	clk	none	20	[0.2]	no-central	all	500	hlsh	simtol	0.9	28	28	185	shapley	[0.0, 0.0, 1.0]	0	71	0	0	0	0	0	0	0	0	71	0	0	0	0	0
20210226	1351	euro-census	1_2_8	5000	euro-census	1_2_8	4000	2	false	True	linear	dice	dice	0.2	bf	rh	15	1000	clk	none	20	[0.2]	no-central	all	500	hlsh	simtol	0.9	28	28	185	shapley	[0.6, 0.3, 0.1]	0	68	0	0	0	0	0	0	0	0	68	0	0	0	0	0
20210226	1351	euro-census	1_2_8	5000	euro-census	1_2_8	4000	2	false	True	linear	dice	dice	0.2	bf	rh	15	1000	clk	none	20	[0.2]	no-central	all	500	hlsh	simtol	0.9	28	28	185	random	[0.0, 0.0, 0.0]	0	1	0	0	0	0	0	0	0	0	1	0	0	0	0	0
20210226	1351	euro-census	1_2_8	5000	euro-census	1_2_8	4000	2	false	True	linear	dice	dice	0.2	bf	rh	15	1000	clk	none	20	[0.2]	node2vec	all	500	hlsh	simtol	0.9	30	30	96029	symmetric	[1.0, 0.0, 0.0]	0	293	0	0	0	0	0	0	0	0	291	0	0	0	0	0
20210226	1351	euro-census	1_2_8	5000	euro-census	1_2_8	4000	2	false	True	linear	dice	dice	0.2	bf	rh	15	1000	clk	none	20	[0.2]	node2vec	all	500	hlsh	simtol	0.9	30	30	96029	symmetric	[0.0, 1.0, 0.0]	0	480	0	0	0	0	0	0	0	0	478	0	0	0	0	0
20210226	1351	euro-census	1_2_8	5000	euro-census	1_2_8	4000	2	false	True	linear	dice	dice	0.2	bf	rh	15	1000	clk	none	20	[0.2]	node2vec	all	500	hlsh	simtol	0.9	30	30	96029	symmetric	[0.0, 0.0, 1.0]	0	1439	0	0	0	0	0	0	0	0	1436	0	0	0	0	0
20210226	1351	euro-census	1_2_8	5000	euro-census	1_2_8	4000	2	false	True	linear	dice	dice	0.2	bf	rh	15	1000	clk	none	20	[0.2]	node2vec	all	500	hlsh	simtol	0.9	30	30	96029	symmetric	[0.6, 0.3, 0.1]	0	499	0	0	0	0	0	0	0	0	497	0	0	0	0	0
20210226	1351	euro-census	1_2_8	5000	euro-census	1_2_8	4000	2	false	True	linear	dice	dice	0.2	bf	rh	15	1000	clk	none	20	[0.2]	node2vec	all	500	hlsh	simtol	0.9	30	30	96029	hungarian	[1.0, 0.0, 0.0]	0	1516	0	0	0	0	0	0	0	0	1508	0	0	0	0	0
20210226	1351	euro-census	1_2_8	5000	euro-census	1_2_8	4000	2	false	True	linear	dice	dice	0.2	bf	rh	15	1000	clk	none	20	[0.2]	node2vec	all	500	hlsh	simtol	0.9	30	30	96029	hungarian	[0.0, 1.0, 0.0]	0	1640	0	0	0	0	0	0	0	0	1633	0	0	0	0	0
20210226	1351	euro-census	1_2_8	5000	euro-census	1_2_8	4000	2	false	True	linear	dice	dice	0.2	bf	rh	15	1000	clk	none	20	[0.2]	node2vec	all	500	hlsh	simtol	0.9	30	30	96029	hungarian	[0.0, 0.0, 1.0]	0	1689	0	0	0	0	0	0	0	0	1695	0	0	0	0	0
20210226	1351	euro-census	1_2_8	5000	euro-census	1_2_8	4000	2	false	True	linear	dice	dice	0.2	bf	rh	15	1000	clk	none	20	[0.2]	node2vec	all	500	hlsh	simtol	0.9	30	30	96029	hungarian	[0.6, 0.3, 0.1]	0	1670	0	0	0	0	0	0	0	0	1666	0	0	0	0	0
20210226	1351	euro-census	1_2_8	5000	euro-census	1_2_8	4000	2	false	True	linear	dice	dice	0.2	bf	rh	15	1000	clk	none	20	[0.2]	node2vec	all	500	hlsh	simtol	0.9	30	30	96029	shapley	[1.0, 0.0, 0.0]	0	1890	0	0	0	0	0	0	0	0	1882	0	0	0	0	0
20210226	1351	euro-census	1_2_8	5000	euro-census	1_2_8	4000	2	false	True	linear	dice	dice	0.2	bf	rh	15	1000	clk	none	20	[0.2]	node2vec	all	500	hlsh	simtol	0.9	30	30	96029	shapley	[0.0, 1.0, 0.0]	0	1862	0	0	0	0	0	0	0	0	1855	0	0	0	0	0
20210226	1351	euro-census	1_2_8	5000	euro-census	1_2_8	4000	2	false	True	linear	dice	dice	0.2	bf	rh	15	1000	clk	none	20	[0.2]	node2vec	all	500	hlsh	simtol	0.9	30	30	96029	shapley	[0.0, 0.0, 1.0]	0	2475	0	0	0	0	0	0	0	0	2467	0	0	0	0	0
20210226	1351	euro-census	1_2_8	5000	euro-census	1_2_8	4000	2	false	True	linear	dice	dice	0.2	bf	rh	15	1000	clk	none	20	[0.2]	node2vec	all	500	hlsh	simtol	0.9	30	30	96029	shapley	[0.6, 0.3, 0.1]	0	1892	0	0	0	0	0	0	0	0	1884	0	0	0	0	0
20210226	1351	euro-census	1_2_8	5000	euro-census	1_2_8	4000	2	false	True	linear	dice	dice	0.2	bf	rh	15	1000	clk	none	20	[0.2]	node2vec	all	500	hlsh	simtol	0.9	30	30	96029	random	[0.0, 0.0, 0.0]	0	1	0	0	0	0	0	0	0	0	1	0	0	0	0	0
																																				1	1	1	1	2	2	2	2
[truncated: 31 more columns]
