# Supplementary material for: On the effectiveness of graph matching attacks against privacy-preserving record linkage
Source: PLoS One. 2022 Sep 22;17(9):e0267893. doi: 10.1371/journal.pone.0267893 (PMC9499274; doi:10.1371/journal.pone.0267893)
Supplement: S1 File — (ZIP) [file pone.0267893.s001.zip › Non-random-4000/4000-5500.csv]

date	time	plain_dataset_name	plain_attr_list	plain_num_rec	encode_dataset_name	encode_attr_list	encode_num_rec	q_length	padded	sim_adjust_flag	regression_model	plain_sim_funct	enc_sim_func	min_sim	encode_method	bf_hash_type/tmh_num_hash_bits/cmh_max_rand_int	num_hash_funct	bf_len/tmh_num_hash_tables/cmh_num_hash_col	bf_encode/tmh_key_len	bf_harden/tmh_val_len	graph_node_min_degree	graph_sim_list	graph_feat_list	graph_selected_feat	sim_hash_num_bit	sim_hash_block_funct	sim_comp_funct	sim_hash_match_sim	num_feat	use_num_feat	total_num_sim_edges	match_method	weight_list	num_corr_ident_rec	num_wrng_ident_rec	corr_top_10	corr_top_20	corr_top_50	corr_top_100	corr_top_200	corr_top_500	corr_top_1000	num_all_corr	num_all_wrng	scorr_top_10	scorr_top_20	scorr_top_50	scorr_top_100	scorr_top_200
20210226	1640	euro-census	1_2_8	5500	euro-census	1_2_8	4000	2	false	True	linear	dice	dice	0.2	bf	rh	15	1000	clk	none	20	[0.2]	all	all	500	hlsh	simtol	0.9	30	30	76	symmetric	[1.0, 0.0, 0.0]	0	21	0	0	0	0	0	0	0	0	21	0	0	0	0	0
20210226	1640	euro-census	1_2_8	5500	euro-census	1_2_8	4000	2	false	True	linear	dice	dice	0.2	bf	rh	15	1000	clk	none	20	[0.2]	all	all	500	hlsh	simtol	0.9	30	30	76	symmetric	[0.0, 1.0, 0.0]	0	21	0	0	0	0	0	0	0	0	21	0	0	0	0	0
20210226	1640	euro-census	1_2_8	5500	euro-census	1_2_8	4000	2	false	True	linear	dice	dice	0.2	bf	rh	15	1000	clk	none	20	[0.2]	all	all	500	hlsh	simtol	0.9	30	30	76	symmetric	[0.0, 0.0, 1.0]	0	27	0	0	0	0	0	0	0	0	27	0	0	0	0	0
20210226	1640	euro-census	1_2_8	5500	euro-census	1_2_8	4000	2	false	True	linear	dice	dice	0.2	bf	rh	15	1000	clk	none	20	[0.2]	all	all	500	hlsh	simtol	0.9	30	30	76	symmetric	[0.6, 0.3, 0.1]	0	23	0	0	0	0	0	0	0	0	23	0	0	0	0	0
20210226	1640	euro-census	1_2_8	5500	euro-census	1_2_8	4000	2	false	True	linear	dice	dice	0.2	bf	rh	15	1000	clk	none	20	[0.2]	all	all	500	hlsh	simtol	0.9	30	30	76	hungarian	[1.0, 0.0, 0.0]	0	41	0	0	0	0	0	0	0	0	41	0	0	0	0	0
20210226	1640	euro-census	1_2_8	5500	euro-census	1_2_8	4000	2	false	True	linear	dice	dice	0.2	bf	rh	15	1000	clk	none	20	[0.2]	all	all	500	hlsh	simtol	0.9	30	30	76	hungarian	[0.0, 1.0, 0.0]	0	40	0	0	0	0	0	0	0	0	40	0	0	0	0	0
20210226	1640	euro-census	1_2_8	5500	euro-census	1_2_8	4000	2	false	True	linear	dice	dice	0.2	bf	rh	15	1000	clk	none	20	[0.2]	all	all	500	hlsh	simtol	0.9	30	30	76	hungarian	[0.0, 0.0, 1.0]	0	35	0	0	0	0	0	0	0	0	35	0	0	0	0	0
20210226	1640	euro-census	1_2_8	5500	euro-census	1_2_8	4000	2	false	True	linear	dice	dice	0.2	bf	rh	15	1000	clk	none	20	[0.2]	all	all	500	hlsh	simtol	0.9	30	30	76	hungarian	[0.6, 0.3, 0.1]	0	41	0	0	0	0	0	0	0	0	41	0	0	0	0	0
20210226	1640	euro-census	1_2_8	5500	euro-census	1_2_8	4000	2	false	True	linear	dice	dice	0.2	bf	rh	15	1000	clk	none	20	[0.2]	all	all	500	hlsh	simtol	0.9	30	30	76	shapley	[1.0, 0.0, 0.0]	0	28	0	0	0	0	0	0	0	0	28	0	0	0	0	0
20210226	1640	euro-census	1_2_8	5500	euro-census	1_2_8	4000	2	false	True	linear	dice	dice	0.2	bf	rh	15	1000	clk	none	20	[0.2]	all	all	500	hlsh	simtol	0.9	30	30	76	shapley	[0.0, 1.0, 0.0]	0	26	0	0	0	0	0	0	0	0	26	0	0	0	0	0
20210226	1640	euro-census	1_2_8	5500	euro-census	1_2_8	4000	2	false	True	linear	dice	dice	0.2	bf	rh	15	1000	clk	none	20	[0.2]	all	all	500	hlsh	simtol	0.9	30	30	76	shapley	[0.0, 0.0, 1.0]	0	29	0	0	0	0	0	0	0	0	29	0	0	0	0	0
20210226	1640	euro-census	1_2_8	5500	euro-census	1_2_8	4000	2	false	True	linear	dice	dice	0.2	bf	rh	15	1000	clk	none	20	[0.2]	all	all	500	hlsh	simtol	0.9	30	30	76	shapley	[0.6, 0.3, 0.1]	0	27	0	0	0	0	0	0	0	0	27	0	0	0	0	0
20210226	1640	euro-census	1_2_8	5500	euro-census	1_2_8	4000	2	false	True	linear	dice	dice	0.2	bf	rh	15	1000	clk	none	20	[0.2]	all	all	500	hlsh	simtol	0.9	30	30	76	random	[0.0, 0.0, 0.0]	0	1	0	0	0	0	0	0	0	0	1	0	0	0	0	0
20210226	1640	euro-census	1_2_8	5500	euro-census	1_2_8	4000	2	false	True	linear	dice	dice	0.2	bf	rh	15	1000	clk	none	20	[0.2]	no-histo	all	500	hlsh	simtol	0.9	11	11	3001	symmetric	[1.0, 0.0, 0.0]	0	164	0	0	0	0	0	0	0	0	164	0	0	0	0	0
20210226	1640	euro-census	1_2_8	5500	euro-census	1_2_8	4000	2	false	True	linear	dice	dice	0.2	bf	rh	15	1000	clk	none	20	[0.2]	no-histo	all	500	hlsh	simtol	0.9	11	11	3001	symmetric	[0.0, 1.0, 0.0]	0	181	0	0	0	0	0	0	0	0	181	0	0	0	0	0
20210226	1640	euro-census	1_2_8	5500	euro-census	1_2_8	4000	2	false	True	linear	dice	dice	0.2	bf	rh	15	1000	clk	none	20	[0.2]	no-histo	all	500	hlsh	simtol	0.9	11	11	3001	symmetric	[0.0, 0.0, 1.0]	0	323	0	0	0	0	0	0	0	0	323	0	0	0	0	0
20210226	1640	euro-census	1_2_8	5500	euro-census	1_2_8	4000	2	false	True	linear	dice	dice	0.2	bf	rh	15	1000	clk	none	20	[0.2]	no-histo	all	500	hlsh	simtol	0.9	11	11	3001	symmetric	[0.6, 0.3, 0.1]	0	192	0	0	0	0	0	0	0	0	192	0	0	0	0	0
20210226	1640	euro-census	1_2_8	5500	euro-census	1_2_8	4000	2	false	True	linear	dice	dice	0.2	bf	rh	15	1000	clk	none	20	[0.2]	no-histo	all	500	hlsh	simtol	0.9	11	11	3001	hungarian	[1.0, 0.0, 0.0]	0	501	0	0	0	0	0	0	0	0	513	0	0	0	0	0
20210226	1640	euro-census	1_2_8	5500	euro-census	1_2_8	4000	2	false	True	linear	dice	dice	0.2	bf	rh	15	1000	clk	none	20	[0.2]	no-histo	all	500	hlsh	simtol	0.9	11	11	3001	hungarian	[0.0, 1.0, 0.0]	0	501	0	0	0	0	0	0	0	0	513	0	0	0	0	0
20210226	1640	euro-census	1_2_8	5500	euro-census	1_2_8	4000	2	false	True	linear	dice	dice	0.2	bf	rh	15	1000	clk	none	20	[0.2]	no-histo	all	500	hlsh	simtol	0.9	11	11	3001	hungarian	[0.0, 0.0, 1.0]	0	499	0	0	0	0	0	0	0	0	499	0	0	0	0	0
20210226	1640	euro-census	1_2_8	5500	euro-census	1_2_8	4000	2	false	True	linear	dice	dice	0.2	bf	rh	15	1000	clk	none	20	[0.2]	no-histo	all	500	hlsh	simtol	0.9	11	11	3001	hungarian	[0.6, 0.3, 0.1]	0	501	0	0	0	0	0	0	0	0	513	0	0	0	0	0
20210226	1640	euro-census	1_2_8	5500	euro-census	1_2_8	4000	2	false	True	linear	dice	dice	0.2	bf	rh	15	1000	clk	none	20	[0.2]	no-histo	all	500	hlsh	simtol	0.9	11	11	3001	shapley	[1.0, 0.0, 0.0]	0	296	0	0	0	0	0	0	0	0	296	0	0	0	0	0
20210226	1640	euro-census	1_2_8	5500	euro-census	1_2_8	4000	2	false	True	linear	dice	dice	0.2	bf	rh	15	1000	clk	none	20	[0.2]	no-histo	all	500	hlsh	simtol	0.9	11	11	3001	shapley	[0.0, 1.0, 0.0]	0	293	0	0	0	0	0	0	0	0	293	0	0	0	0	0
20210226	1640	euro-census	1_2_8	5500	euro-census	1_2_8	4000	2	false	True	linear	dice	dice	0.2	bf	rh	15	1000	clk	none	20	[0.2]	no-histo	all	500	hlsh	simtol	0.9	11	11	3001	shapley	[0.0, 0.0, 1.0]	0	362	0	0	0	0	0	0	0	0	362	0	0	0	0	0
20210226	1640	euro-census	1_2_8	5500	euro-census	1_2_8	4000	2	false	True	linear	dice	dice	0.2	bf	rh	15	1000	clk	none	20	[0.2]	no-histo	all	500	hlsh	simtol	0.9	11	11	3001	shapley	[0.6, 0.3, 0.1]	0	297	0	0	0	0	0	0	0	0	297	0	0	0	0	0
20210226	1640	euro-census	1_2_8	5500	euro-census	1_2_8	4000	2	false	True	linear	dice	dice	0.2	bf	rh	15	1000	clk	none	20	[0.2]	no-histo	all	500	hlsh	simtol	0.9	11	11	3001	random	[0.0, 0.0, 0.0]	0	1	0	0	0	0	0	0	0	0	1	0	0	0	0	0
20210226	1640	euro-census	1_2_8	5500	euro-census	1_2_8	4000	2	false	True	linear	dice	dice	0.2	bf	rh	15	1000	clk	none	20	[0.2]	one-central	all	500	hlsh	simtol	0.9	29	29	60	symmetric	[1.0, 0.0, 0.0]	0	15	0	0	0	0	0	0	0	0	15	0	0	0	0	0
20210226	1640	euro-census	1_2_8	5500	euro-census	1_2_8	4000	2	false	True	linear	dice	dice	0.2	bf	rh	15	1000	clk	none	20	[0.2]	one-central	all	500	hlsh	simtol	0.9	29	29	60	symmetric	[0.0, 1.0, 0.0]	0	17	0	0	0	0	0	0	0	0	17	0	0	0	0	0
20210226	1640	euro-census	1_2_8	5500	euro-census	1_2_8	4000	2	false	True	linear	dice	dice	0.2	bf	rh	15	1000	clk	none	20	[0.2]	one-central	all	500	hlsh	simtol	0.9	29	29	60	symmetric	[0.0, 0.0, 1.0]	0	24	0	0	0	0	0	0	0	0	24	0	0	0	0	0
20210226	1640	euro-census	1_2_8	5500	euro-census	1_2_8	4000	2	false	True	linear	dice	dice	0.2	bf	rh	15	1000	clk	none	20	[0.2]	one-central	all	500	hlsh	simtol	0.9	29	29	60	symmetric	[0.6, 0.3, 0.1]	0	18	0	0	0	0	0	0	0	0	18	0	0	0	0	0
20210226	1640	euro-census	1_2_8	5500	euro-census	1_2_8	4000	2	false	True	linear	dice	dice	0.2	bf	rh	15	1000	clk	none	20	[0.2]	one-central	all	500	hlsh	simtol	0.9	29	29	60	hungarian	[1.0, 0.0, 0.0]	0	29	0	0	0	0	0	0	0	0	30	0	0	0	0	0
20210226	1640	euro-census	1_2_8	5500	euro-census	1_2_8	4000	2	false	True	linear	dice	dice	0.2	bf	rh	15	1000	clk	none	20	[0.2]	one-central	all	500	hlsh	simtol	0.9	29	29	60	hungarian	[0.0, 1.0, 0.0]	0	29	0	0	0	0	0	0	0	0	30	0	0	0	0	0
20210226	1640	euro-census	1_2_8	5500	euro-census	1_2_8	4000	2	false	True	linear	dice	dice	0.2	bf	rh	15	1000	clk	none	20	[0.2]	one-central	all	500	hlsh	simtol	0.9	29	29	60	hungarian	[0.0, 0.0, 1.0]	0	27	0	0	0	0	0	0	0	0	27	0	0	0	0	0
20210226	1640	euro-census	1_2_8	5500	euro-census	1_2_8	4000	2	false	True	linear	dice	dice	0.2	bf	rh	15	1000	clk	none	20	[0.2]	one-central	all	500	hlsh	simtol	0.9	29	29	60	hungarian	[0.6, 0.3, 0.1]	0	29	0	0	0	0	0	0	0	0	30	0	0	0	0	0
20210226	1640	euro-census	1_2_8	5500	euro-census	1_2_8	4000	2	false	True	linear	dice	dice	0.2	bf	rh	15	1000	clk	none	20	[0.2]	one-central	all	500	hlsh	simtol	0.9	29	29	60	shapley	[1.0, 0.0, 0.0]	0	20	0	0	0	0	0	0	0	0	20	0	0	0	0	0
20210226	1640	euro-census	1_2_8	5500	euro-census	1_2_8	4000	2	false	True	linear	dice	dice	0.2	bf	rh	15	1000	clk	none	20	[0.2]	one-central	all	500	hlsh	simtol	0.9	29	29	60	shapley	[0.0, 1.0, 0.0]	0	20	0	0	0	0	0	0	0	0	20	0	0	0	0	0
20210226	1640	euro-census	1_2_8	5500	euro-census	1_2_8	4000	2	false	True	linear	dice	dice	0.2	bf	rh	15	1000	clk	none	20	[0.2]	one-central	all	500	hlsh	simtol	0.9	29	29	60	shapley	[0.0, 0.0, 1.0]	0	24	0	0	0	0	0	0	0	0	24	0	0	0	0	0
20210226	1640	euro-census	1_2_8	5500	euro-census	1_2_8	4000	2	false	True	linear	dice	dice	0.2	bf	rh	15	1000	clk	none	20	[0.2]	one-central	all	500	hlsh	simtol	0.9	29	29	60	shapley	[0.6, 0.3, 0.1]	0	22	0	0	0	0	0	0	0	0	22	0	0	0	0	0
20210226	1640	euro-census	1_2_8	5500	euro-census	1_2_8	4000	2	false	True	linear	dice	dice	0.2	bf	rh	15	1000	clk	none	20	[0.2]	one-central	all	500	hlsh	simtol	0.9	29	29	60	random	[0.0, 0.0, 0.0]	0	1	0	0	0	0	0	0	0	0	1	0	0	0	0	0
20210226	1640	euro-census	1_2_8	5500	euro-census	1_2_8	4000	2	false	True	linear	dice	dice	0.2	bf	rh	15	1000	clk	none	20	[0.2]	no-nf-central	all	500	hlsh	simtol	0.9	27	27	112	symmetric	[1.0, 0.0, 0.0]	0	25	0	0	0	0	0	0	0	0	25	0	0	0	0	0
20210226	1640	euro-census	1_2_8	5500	euro-census	1_2_8	4000	2	false	True	linear	dice	dice	0.2	bf	rh	15	1000	clk	none	20	[0.2]	no-nf-central	all	500	hlsh	simtol	0.9	27	27	112	symmetric	[0.0, 1.0, 0.0]	0	26	0	0	0	0	0	0	0	0	26	0	0	0	0	0
20210226	1640	euro-census	1_2_8	5500	euro-census	1_2_8	4000	2	false	True	linear	dice	dice	0.2	bf	rh	15	1000	clk	none	20	[0.2]	no-nf-central	all	500	hlsh	simtol	0.9	27	27	112	symmetric	[0.0, 0.0, 1.0]	0	34	0	0	0	0	0	0	0	0	34	0	0	0	0	0
20210226	1640	euro-census	1_2_8	5500	euro-census	1_2_8	4000	2	false	True	linear	dice	dice	0.2	bf	rh	15	1000	clk	none	20	[0.2]	no-nf-central	all	500	hlsh	simtol	0.9	27	27	112	symmetric	[0.6, 0.3, 0.1]	0	29	0	0	0	0	0	0	0	0	29	0	0	0	0	0
20210226	1640	euro-census	1_2_8	5500	euro-census	1_2_8	4000	2	false	True	linear	dice	dice	0.2	bf	rh	15	1000	clk	none	20	[0.2]	no-nf-central	all	500	hlsh	simtol	0.9	27	27	112	hungarian	[1.0, 0.0, 0.0]	0	43	0	0	0	0	0	0	0	0	43	0	0	0	0	0
20210226	1640	euro-census	1_2_8	5500	euro-census	1_2_8	4000	2	false	True	linear	dice	dice	0.2	bf	rh	15	1000	clk	none	20	[0.2]	no-nf-central	all	500	hlsh	simtol	0.9	27	27	112	hungarian	[0.0, 1.0, 0.0]	0	43	0	0	0	0	0	0	0	0	43	0	0	0	0	0
20210226	1640	euro-census	1_2_8	5500	euro-census	1_2_8	4000	2	false	True	linear	dice	dice	0.2	bf	rh	15	1000	clk	none	20	[0.2]	no-nf-central	all	500	hlsh	simtol	0.9	27	27	112	hungarian	[0.0, 0.0, 1.0]	0	41	0	0	0	0	0	0	0	0	41	0	0	0	0	0
20210226	1640	euro-census	1_2_8	5500	euro-census	1_2_8	4000	2	false	True	linear	dice	dice	0.2	bf	rh	15	1000	clk	none	20	[0.2]	no-nf-central	all	500	hlsh	simtol	0.9	27	27	112	hungarian	[0.6, 0.3, 0.1]	0	43	0	0	0	0	0	0	0	0	43	0	0	0	0	0
20210226	1640	euro-census	1_2_8	5500	euro-census	1_2_8	4000	2	false	True	linear	dice	dice	0.2	bf	rh	15	1000	clk	none	20	[0.2]	no-nf-central	all	500	hlsh	simtol	0.9	27	27	112	shapley	[1.0, 0.0, 0.0]	0	31	0	0	0	0	0	0	0	0	31	0	0	0	0	0
20210226	1640	euro-census	1_2_8	5500	euro-census	1_2_8	4000	2	false	True	linear	dice	dice	0.2	bf	rh	15	1000	clk	none	20	[0.2]	no-nf-central	all	500	hlsh	simtol	0.9	27	27	112	shapley	[0.0, 1.0, 0.0]	0	32	0	0	0	0	0	0	0	0	32	0	0	0	0	0
20210226	1640	euro-census	1_2_8	5500	euro-census	1_2_8	4000	2	false	True	linear	dice	dice	0.2	bf	rh	15	1000	clk	none	20	[0.2]	no-nf-central	all	500	hlsh	simtol	0.9	27	27	112	shapley	[0.0, 0.0, 1.0]	0	34	0	0	0	0	0	0	0	0	34	0	0	0	0	0
20210226	1640	euro-census	1_2_8	5500	euro-census	1_2_8	4000	2	false	True	linear	dice	dice	0.2	bf	rh	15	1000	clk	none	20	[0.2]	no-nf-central	all	500	hlsh	simtol	0.9	27	27	112	shapley	[0.6, 0.3, 0.1]	0	32	0	0	0	0	0	0	0	0	32	0	0	0	0	0
20210226	1640	euro-census	1_2_8	5500	euro-census	1_2_8	4000	2	false	True	linear	dice	dice	0.2	bf	rh	15	1000	clk	none	20	[0.2]	no-nf-central	all	500	hlsh	simtol	0.9	27	27	112	random	[0.0, 0.0, 0.0]	0	1	0	0	0	0	0	0	0	0	1	0	0	0	0	0
20210226	1640	euro-census	1_2_8	5500	euro-census	1_2_8	4000	2	false	True	linear	dice	dice	0.2	bf	rh	15	1000	clk	none	20	[0.2]	no-central	all	500	hlsh	simtol	0.9	28	28	23	symmetric	[1.0, 0.0, 0.0]	0	13	0	0	0	0	0	0	0	0	13	0	0	0	0	0
20210226	1640	euro-census	1_2_8	5500	euro-census	1_2_8	4000	2	false	True	linear	dice	dice	0.2	bf	rh	15	1000	clk	none	20	[0.2]	no-central	all	500	hlsh	simtol	0.9	28	28	23	symmetric	[0.0, 1.0, 0.0]	0	14	0	0	0	0	0	0	0	0	14	0	0	0	0	0
20210226	1640	euro-census	1_2_8	5500	euro-census	1_2_8	4000	2	false	True	linear	dice	dice	0.2	bf	rh	15	1000	clk	none	20	[0.2]	no-central	all	500	hlsh	simtol	0.9	28	28	23	symmetric	[0.0, 0.0, 1.0]	0	14	0	0	0	0	0	0	0	0	14	0	0	0	0	0
20210226	1640	euro-census	1_2_8	5500	euro-census	1_2_8	4000	2	false	True	linear	dice	dice	0.2	bf	rh	15	1000	clk	none	20	[0.2]	no-central	all	500	hlsh	simtol	0.9	28	28	23	symmetric	[0.6, 0.3, 0.1]	0	14	0	0	0	0	0	0	0	0	14	0	0	0	0	0
20210226	1640	euro-census	1_2_8	5500	euro-census	1_2_8	4000	2	false	True	linear	dice	dice	0.2	bf	rh	15	1000	clk	none	20	[0.2]	no-central	all	500	hlsh	simtol	0.9	28	28	23	hungarian	[1.0, 0.0, 0.0]	0	16	0	0	0	0	0	0	0	0	16	0	0	0	0	0
20210226	1640	euro-census	1_2_8	5500	euro-census	1_2_8	4000	2	false	True	linear	dice	dice	0.2	bf	rh	15	1000	clk	none	20	[0.2]	no-central	all	500	hlsh	simtol	0.9	28	28	23	hungarian	[0.0, 1.0, 0.0]	0	15	0	0	0	0	0	0	0	0	15	0	0	0	0	0
20210226	1640	euro-census	1_2_8	5500	euro-census	1_2_8	4000	2	false	True	linear	dice	dice	0.2	bf	rh	15	1000	clk	none	20	[0.2]	no-central	all	500	hlsh	simtol	0.9	28	28	23	hungarian	[0.0, 0.0, 1.0]	0	14	0	0	0	0	0	0	0	0	14	0	0	0	0	0
20210226	1640	euro-census	1_2_8	5500	euro-census	1_2_8	4000	2	false	True	linear	dice	dice	0.2	bf	rh	15	1000	clk	none	20	[0.2]	no-central	all	500	hlsh	simtol	0.9	28	28	23	hungarian	[0.6, 0.3, 0.1]	0	16	0	0	0	0	0	0	0	0	16	0	0	0	0	0
20210226	1640	euro-census	1_2_8	5500	euro-census	1_2_8	4000	2	false	True	linear	dice	dice	0.2	bf	rh	15	1000	clk	none	20	[0.2]	no-central	all	500	hlsh	simtol	0.9	28	28	23	shapley	[1.0, 0.0, 0.0]	0	14	0	0	0	0	0	0	0	0	14	0	0	0	0	0
20210226	1640	euro-census	1_2_8	5500	euro-census	1_2_8	4000	2	false	True	linear	dice	dice	0.2	bf	rh	15	1000	clk	none	20	[0.2]	no-central	all	500	hlsh	simtol	0.9	28	28	23	shapley	[0.0, 1.0, 0.0]	0	14	0	0	0	0	0	0	0	0	14	0	0	0	0	0
20210226	1640	euro-census	1_2_8	5500	euro-census	1_2_8	4000	2	false	True	linear	dice	dice	0.2	bf	rh	15	1000	clk	none	20	[0.2]	no-central	all	500	hlsh	simtol	0.9	28	28	23	shapley	[0.0, 0.0, 1.0]	0	14	0	0	0	0	0	0	0	0	14	0	0	0	0	0
20210226	1640	euro-census	1_2_8	5500	euro-census	1_2_8	4000	2	false	True	linear	dice	dice	0.2	bf	rh	15	1000	clk	none	20	[0.2]	no-central	all	500	hlsh	simtol	0.9	28	28	23	shapley	[0.6, 0.3, 0.1]	0	14	0	0	0	0	0	0	0	0	14	0	0	0	0	0
20210226	1640	euro-census	1_2_8	5500	euro-census	1_2_8	4000	2	false	True	linear	dice	dice	0.2	bf	rh	15	1000	clk	none	20	[0.2]	no-central	all	500	hlsh	simtol	0.9	28	28	23	random	[0.0, 0.0, 0.0]	0	1	0	0	0	0	0	0	0	0	1	0	0	0	0	0
20210226	1640	euro-census	1_2_8	5500	euro-census	1_2_8	4000	2	false	True	linear	dice	dice	0.2	bf	rh	15	1000	clk	none	20	[0.2]	node2vec	all	500	hlsh	simtol	0.9	30	30	108794	symmetric	[1.0, 0.0, 0.0]	0	310	0	0	0	0	0	0	0	0	309	0	0	0	0	0
20210226	1640	euro-census	1_2_8	5500	euro-census	1_2_8	4000	2	false	True	linear	dice	dice	0.2	bf	rh	15	1000	clk	none	20	[0.2]	node2vec	all	500	hlsh	simtol	0.9	30	30	108794	symmetric	[0.0, 1.0, 0.0]	0	544	0	0	0	0	0	0	0	0	542	0	0	0	0	0
20210226	1640	euro-census	1_2_8	5500	euro-census	1_2_8	4000	2	false	True	linear	dice	dice	0.2	bf	rh	15	1000	clk	none	20	[0.2]	node2vec	all	500	hlsh	simtol	0.9	30	30	108794	symmetric	[0.0, 0.0, 1.0]	0	1391	0	0	0	0	0	0	0	0	1387	0	0	0	0	0
20210226	1640	euro-census	1_2_8	5500	euro-census	1_2_8	4000	2	false	True	linear	dice	dice	0.2	bf	rh	15	1000	clk	none	20	[0.2]	node2vec	all	500	hlsh	simtol	0.9	30	30	108794	symmetric	[0.6, 0.3, 0.1]	0	559	0	0	0	0	0	0	0	0	557	0	0	0	0	0
20210226	1640	euro-census	1_2_8	5500	euro-census	1_2_8	4000	2	false	True	linear	dice	dice	0.2	bf	rh	15	1000	clk	none	20	[0.2]	node2vec	all	500	hlsh	simtol	0.9	30	30	108794	hungarian	[1.0, 0.0, 0.0]	0	1258	0	0	0	0	0	0	0	0	1253	0	0	0	0	0
20210226	1640	euro-census	1_2_8	5500	euro-census	1_2_8	4000	2	false	True	linear	dice	dice	0.2	bf	rh	15	1000	clk	none	20	[0.2]	node2vec	all	500	hlsh	simtol	0.9	30	30	108794	hungarian	[0.0, 1.0, 0.0]	0	1432	0	0	0	0	0	0	0	0	1433	0	0	0	0	0
20210226	1640	euro-census	1_2_8	5500	euro-census	1_2_8	4000	2	false	True	linear	dice	dice	0.2	bf	rh	15	1000	clk	none	20	[0.2]	node2vec	all	500	hlsh	simtol	0.9	30	30	108794	hungarian	[0.0, 0.0, 1.0]	0	1076	0	0	0	0	0	0	0	0	1097	0	0	0	0	0
20210226	1640	euro-census	1_2_8	5500	euro-census	1_2_8	4000	2	false	True	linear	dice	dice	0.2	bf	rh	15	1000	clk	none	20	[0.2]	node2vec	all	500	hlsh	simtol	0.9	30	30	108794	hungarian	[0.6, 0.3, 0.1]	0	1504	0	0	0	0	0	0	0	0	1505	0	0	0	0	0
20210226	1640	euro-census	1_2_8	5500	euro-census	1_2_8	4000	2	false	True	linear	dice	dice	0.2	bf	rh	15	1000	clk	none	20	[0.2]	node2vec	all	500	hlsh	simtol	0.9	30	30	108794	shapley	[1.0, 0.0, 0.0]	0	2018	0	0	0	0	0	0	0	0	2011	0	0	0	0	0
20210226	1640	euro-census	1_2_8	5500	euro-census	1_2_8	4000	2	false	True	linear	dice	dice	0.2	bf	rh	15	1000	clk	none	20	[0.2]	node2vec	all	500	hlsh	simtol	0.9	30	30	108794	shapley	[0.0, 1.0, 0.0]	0	1976	0	0	0	0	0	0	0	0	1971	0	0	0	0	0
20210226	1640	euro-census	1_2_8	5500	euro-census	1_2_8	4000	2	false	True	linear	dice	dice	0.2	bf	rh	15	1000	clk	none	20	[0.2]	node2vec	all	500	hlsh	simtol	0.9	30	30	108794	shapley	[0.0, 0.0, 1.0]	0	2428	0	0	0	0	0	0	0	0	2421	0	0	0	0	0
20210226	1640	euro-census	1_2_8	5500	euro-census	1_2_8	4000	2	false	True	linear	dice	dice	0.2	bf	rh	15	1000	clk	none	20	[0.2]	node2vec	all	500	hlsh	simtol	0.9	30	30	108794	shapley	[0.6, 0.3, 0.1]	0	2008	0	0	0	0	0	0	0	0	2002	0	0	0	0	0
20210226	1640	euro-census	1_2_8	5500	euro-census	1_2_8	4000	2	false	True	linear	dice	dice	0.2	bf	rh	15	1000	clk	none	20	[0.2]	node2vec	all	500	hlsh	simtol	0.9	30	30	108794	random	[0.0, 0.0, 0.0]	0	1	0	0	0	0	0	0	0	0	1	0	0	0	0	0
																																				0	0	0	0	0	0	0	0
[truncated: 31 more columns]
