# Supplementary material for: On the effectiveness of graph matching attacks against privacy-preserving record linkage
Source: PLoS One. 2022 Sep 22;17(9):e0267893. doi: 10.1371/journal.pone.0267893 (PMC9499274; doi:10.1371/journal.pone.0267893)
Supplement: S1 File — (ZIP) [file pone.0267893.s001.zip › Random-4000/4000-4100.csv]

date	time	plain_dataset_name	plain_attr_list	plain_num_rec	encode_dataset_name	encode_attr_list	encode_num_rec	q_length	padded	sim_adjust_flag	regression_model	plain_sim_funct	enc_sim_func	min_sim	encode_method	bf_hash_type/tmh_num_hash_bits/cmh_max_rand_int	num_hash_funct	bf_len/tmh_num_hash_tables/cmh_num_hash_col	bf_encode/tmh_key_len	bf_harden/tmh_val_len	graph_node_min_degree	graph_sim_list	graph_feat_list	graph_selected_feat	sim_hash_num_bit	sim_hash_block_funct	sim_comp_funct	sim_hash_match_sim	num_feat	use_num_feat	total_num_sim_edges	match_method	weight_list	num_corr_ident_rec	num_wrng_ident_rec	corr_top_10	corr_top_20	corr_top_50	corr_top_100	corr_top_200	corr_top_500	corr_top_1000	num_all_corr	num_all_wrng	scorr_top_10	scorr_top_20	scorr_top_50	scorr_top_100	scorr_top_200
20210428	1125	euro-census	1_2_8	4100	euro-census	1_2_8	4000	2	false	True	linear	dice	dice	0.2	bf	rh	15	1000	clk	none	20	[0.2]	all	all	500	hlsh	simtol	0.9	30	30	10895	symmetric	[1.0, 0.0, 0.0]	342	1233	10	20	49	98	193	325	342	342	1233	10	20	49	98	193
20210428	1125	euro-census	1_2_8	4100	euro-census	1_2_8	4000	2	false	True	linear	dice	dice	0.2	bf	rh	15	1000	clk	none	20	[0.2]	all	all	500	hlsh	simtol	0.9	30	30	10895	symmetric	[0.0, 1.0, 0.0]	342	1385	10	20	49	82	85	264	339	342	1385	10	20	49	82	85
20210428	1125	euro-census	1_2_8	4100	euro-census	1_2_8	4000	2	false	True	linear	dice	dice	0.2	bf	rh	15	1000	clk	none	20	[0.2]	all	all	500	hlsh	simtol	0.9	30	30	10895	symmetric	[0.0, 0.0, 1.0]	163	1421	0	1	12	18	51	113	148	163	1421	0	1	12	18	51
20210428	1125	euro-census	1_2_8	4100	euro-census	1_2_8	4000	2	false	True	linear	dice	dice	0.2	bf	rh	15	1000	clk	none	20	[0.2]	all	all	500	hlsh	simtol	0.9	30	30	10895	symmetric	[0.6, 0.3, 0.1]	342	1383	10	20	49	82	85	227	342	342	1383	10	20	49	82	85
20210428	1125	euro-census	1_2_8	4100	euro-census	1_2_8	4000	2	false	True	linear	dice	dice	0.2	bf	rh	15	1000	clk	none	20	[0.2]	all	all	500	hlsh	simtol	0.9	30	30	10895	hungarian	[1.0, 0.0, 0.0]	319	2230	10	20	49	97	191	306	319	319	2267	10	20	49	97	191
20210428	1125	euro-census	1_2_8	4100	euro-census	1_2_8	4000	2	false	True	linear	dice	dice	0.2	bf	rh	15	1000	clk	none	20	[0.2]	all	all	500	hlsh	simtol	0.9	30	30	10895	hungarian	[0.0, 1.0, 0.0]	331	2218	10	20	49	82	85	263	328	331	2255	10	20	49	82	85
20210428	1125	euro-census	1_2_8	4100	euro-census	1_2_8	4000	2	false	True	linear	dice	dice	0.2	bf	rh	15	1000	clk	none	20	[0.2]	all	all	500	hlsh	simtol	0.9	30	30	10895	hungarian	[0.0, 0.0, 1.0]	170	2326	0	1	12	18	51	107	141	170	2326	0	1	12	18	51
20210428	1125	euro-census	1_2_8	4100	euro-census	1_2_8	4000	2	false	True	linear	dice	dice	0.2	bf	rh	15	1000	clk	none	20	[0.2]	all	all	500	hlsh	simtol	0.9	30	30	10895	hungarian	[0.6, 0.3, 0.1]	319	2230	10	20	49	82	85	225	319	319	2267	10	20	49	82	85
20210428	1125	euro-census	1_2_8	4100	euro-census	1_2_8	4000	2	false	True	linear	dice	dice	0.2	bf	rh	15	1000	clk	none	20	[0.2]	all	all	500	hlsh	simtol	0.9	30	30	10895	shapley	[1.0, 0.0, 0.0]	342	1968	10	20	49	98	193	325	341	342	1968	10	20	49	98	193
20210428	1125	euro-census	1_2_8	4100	euro-census	1_2_8	4000	2	false	True	linear	dice	dice	0.2	bf	rh	15	1000	clk	none	20	[0.2]	all	all	500	hlsh	simtol	0.9	30	30	10895	shapley	[0.0, 1.0, 0.0]	342	1956	10	20	49	82	85	264	339	342	1956	10	20	49	82	85
20210428	1125	euro-census	1_2_8	4100	euro-census	1_2_8	4000	2	false	True	linear	dice	dice	0.2	bf	rh	15	1000	clk	none	20	[0.2]	all	all	500	hlsh	simtol	0.9	30	30	10895	shapley	[0.0, 0.0, 1.0]	185	2286	0	1	12	18	51	113	147	185	2286	0	1	12	18	51
20210428	1125	euro-census	1_2_8	4100	euro-census	1_2_8	4000	2	false	True	linear	dice	dice	0.2	bf	rh	15	1000	clk	none	20	[0.2]	all	all	500	hlsh	simtol	0.9	30	30	10895	shapley	[0.6, 0.3, 0.1]	342	1976	10	20	49	82	85	227	342	342	1976	10	20	49	82	85
20210428	1125	euro-census	1_2_8	4100	euro-census	1_2_8	4000	2	false	True	linear	dice	dice	0.2	bf	rh	15	1000	clk	none	20	[0.2]	all	all	500	hlsh	simtol	0.9	30	30	10895	random	[0.0, 0.0, 0.0]	0	1	0	0	0	0	0	0	0	0	1	0	0	0	0	0
20210428	1125	euro-census	1_2_8	4100	euro-census	1_2_8	4000	2	false	True	linear	dice	dice	0.2	bf	rh	15	1000	clk	none	20	[0.2]	no-histo	all	500	hlsh	simtol	0.9	11	11	16462	symmetric	[1.0, 0.0, 0.0]	318	1434	10	20	49	91	150	251	300	318	1434	10	20	49	91	150
20210428	1125	euro-census	1_2_8	4100	euro-census	1_2_8	4000	2	false	True	linear	dice	dice	0.2	bf	rh	15	1000	clk	none	20	[0.2]	no-histo	all	500	hlsh	simtol	0.9	11	11	16462	symmetric	[0.0, 1.0, 0.0]	317	1634	8	8	9	46	119	238	297	317	1634	8	8	9	46	119
20210428	1125	euro-census	1_2_8	4100	euro-census	1_2_8	4000	2	false	True	linear	dice	dice	0.2	bf	rh	15	1000	clk	none	20	[0.2]	no-histo	all	500	hlsh	simtol	0.9	11	11	16462	symmetric	[0.0, 0.0, 1.0]	75	1618	0	0	6	10	13	40	66	75	1618	0	0	6	10	13
20210428	1125	euro-census	1_2_8	4100	euro-census	1_2_8	4000	2	false	True	linear	dice	dice	0.2	bf	rh	15	1000	clk	none	20	[0.2]	no-histo	all	500	hlsh	simtol	0.9	11	11	16462	symmetric	[0.6, 0.3, 0.1]	321	1627	8	8	9	39	106	241	302	321	1627	8	8	9	39	106
20210428	1125	euro-census	1_2_8	4100	euro-census	1_2_8	4000	2	false	True	linear	dice	dice	0.2	bf	rh	15	1000	clk	none	20	[0.2]	no-histo	all	500	hlsh	simtol	0.9	11	11	16462	hungarian	[1.0, 0.0, 0.0]	284	2854	10	20	49	89	141	221	268	284	2872	10	20	49	89	141
20210428	1125	euro-census	1_2_8	4100	euro-census	1_2_8	4000	2	false	True	linear	dice	dice	0.2	bf	rh	15	1000	clk	none	20	[0.2]	no-histo	all	500	hlsh	simtol	0.9	11	11	16462	hungarian	[0.0, 1.0, 0.0]	304	2834	8	8	9	46	119	230	284	304	2852	8	8	9	46	119
20210428	1125	euro-census	1_2_8	4100	euro-census	1_2_8	4000	2	false	True	linear	dice	dice	0.2	bf	rh	15	1000	clk	none	20	[0.2]	no-histo	all	500	hlsh	simtol	0.9	11	11	16462	hungarian	[0.0, 0.0, 1.0]	100	3019	0	0	6	9	13	37	58	100	3019	0	0	6	9	13
20210428	1125	euro-census	1_2_8	4100	euro-census	1_2_8	4000	2	false	True	linear	dice	dice	0.2	bf	rh	15	1000	clk	none	20	[0.2]	no-histo	all	500	hlsh	simtol	0.9	11	11	16462	hungarian	[0.6, 0.3, 0.1]	283	2855	8	8	9	37	103	222	270	283	2873	8	8	9	37	103
20210428	1125	euro-census	1_2_8	4100	euro-census	1_2_8	4000	2	false	True	linear	dice	dice	0.2	bf	rh	15	1000	clk	none	20	[0.2]	no-histo	all	500	hlsh	simtol	0.9	11	11	16462	shapley	[1.0, 0.0, 0.0]	323	2449	10	20	49	91	150	251	299	323	2449	10	20	49	91	150
20210428	1125	euro-census	1_2_8	4100	euro-census	1_2_8	4000	2	false	True	linear	dice	dice	0.2	bf	rh	15	1000	clk	none	20	[0.2]	no-histo	all	500	hlsh	simtol	0.9	11	11	16462	shapley	[0.0, 1.0, 0.0]	318	2444	8	8	9	46	119	238	295	318	2444	8	8	9	46	119
20210428	1125	euro-census	1_2_8	4100	euro-census	1_2_8	4000	2	false	True	linear	dice	dice	0.2	bf	rh	15	1000	clk	none	20	[0.2]	no-histo	all	500	hlsh	simtol	0.9	11	11	16462	shapley	[0.0, 0.0, 1.0]	112	2956	0	0	6	10	13	40	67	112	2956	0	0	6	10	13
20210428	1125	euro-census	1_2_8	4100	euro-census	1_2_8	4000	2	false	True	linear	dice	dice	0.2	bf	rh	15	1000	clk	none	20	[0.2]	no-histo	all	500	hlsh	simtol	0.9	11	11	16462	shapley	[0.6, 0.3, 0.1]	324	2463	8	8	9	39	106	241	303	324	2463	8	8	9	39	106
20210428	1125	euro-census	1_2_8	4100	euro-census	1_2_8	4000	2	false	True	linear	dice	dice	0.2	bf	rh	15	1000	clk	none	20	[0.2]	no-histo	all	500	hlsh	simtol	0.9	11	11	16462	random	[0.0, 0.0, 0.0]	0	1	0	0	0	0	0	0	0	0	1	0	0	0	0	0
20210428	1125	euro-census	1_2_8	4100	euro-census	1_2_8	4000	2	false	True	linear	dice	dice	0.2	bf	rh	15	1000	clk	none	20	[0.2]	one-central	all	500	hlsh	simtol	0.9	29	29	10958	symmetric	[1.0, 0.0, 0.0]	342	1250	10	20	49	97	191	323	342	342	1250	10	20	49	97	191
20210428	1125	euro-census	1_2_8	4100	euro-census	1_2_8	4000	2	false	True	linear	dice	dice	0.2	bf	rh	15	1000	clk	none	20	[0.2]	one-central	all	500	hlsh	simtol	0.9	29	29	10958	symmetric	[0.0, 1.0, 0.0]	341	1422	10	20	49	85	88	263	336	341	1422	10	20	49	85	88
20210428	1125	euro-census	1_2_8	4100	euro-census	1_2_8	4000	2	false	True	linear	dice	dice	0.2	bf	rh	15	1000	clk	none	20	[0.2]	one-central	all	500	hlsh	simtol	0.9	29	29	10958	symmetric	[0.0, 0.0, 1.0]	159	1471	0	0	0	15	72	112	141	159	1471	0	0	0	15	72
20210428	1125	euro-census	1_2_8	4100	euro-census	1_2_8	4000	2	false	True	linear	dice	dice	0.2	bf	rh	15	1000	clk	none	20	[0.2]	one-central	all	500	hlsh	simtol	0.9	29	29	10958	symmetric	[0.6, 0.3, 0.1]	342	1412	10	20	49	85	88	225	341	342	1412	10	20	49	85	88
20210428	1125	euro-census	1_2_8	4100	euro-census	1_2_8	4000	2	false	True	linear	dice	dice	0.2	bf	rh	15	1000	clk	none	20	[0.2]	one-central	all	500	hlsh	simtol	0.9	29	29	10958	hungarian	[1.0, 0.0, 0.0]	321	2250	10	20	49	97	192	308	321	321	2295	10	20	49	97	192
20210428	1125	euro-census	1_2_8	4100	euro-census	1_2_8	4000	2	false	True	linear	dice	dice	0.2	bf	rh	15	1000	clk	none	20	[0.2]	one-central	all	500	hlsh	simtol	0.9	29	29	10958	hungarian	[0.0, 1.0, 0.0]	332	2239	10	20	49	85	88	262	329	332	2284	10	20	49	85	88
20210428	1125	euro-census	1_2_8	4100	euro-census	1_2_8	4000	2	false	True	linear	dice	dice	0.2	bf	rh	15	1000	clk	none	20	[0.2]	one-central	all	500	hlsh	simtol	0.9	29	29	10958	hungarian	[0.0, 0.0, 1.0]	158	2363	0	0	0	15	72	105	129	158	2363	0	0	0	15	72
20210428	1125	euro-census	1_2_8	4100	euro-census	1_2_8	4000	2	false	True	linear	dice	dice	0.2	bf	rh	15	1000	clk	none	20	[0.2]	one-central	all	500	hlsh	simtol	0.9	29	29	10958	hungarian	[0.6, 0.3, 0.1]	321	2250	10	20	49	85	88	222	321	321	2295	10	20	49	85	88
20210428	1125	euro-census	1_2_8	4100	euro-census	1_2_8	4000	2	false	True	linear	dice	dice	0.2	bf	rh	15	1000	clk	none	20	[0.2]	one-central	all	500	hlsh	simtol	0.9	29	29	10958	shapley	[1.0, 0.0, 0.0]	342	1982	10	20	49	97	191	323	341	342	1982	10	20	49	97	191
20210428	1125	euro-census	1_2_8	4100	euro-census	1_2_8	4000	2	false	True	linear	dice	dice	0.2	bf	rh	15	1000	clk	none	20	[0.2]	one-central	all	500	hlsh	simtol	0.9	29	29	10958	shapley	[0.0, 1.0, 0.0]	341	1969	10	20	49	85	88	263	336	341	1969	10	20	49	85	88
20210428	1125	euro-census	1_2_8	4100	euro-census	1_2_8	4000	2	false	True	linear	dice	dice	0.2	bf	rh	15	1000	clk	none	20	[0.2]	one-central	all	500	hlsh	simtol	0.9	29	29	10958	shapley	[0.0, 0.0, 1.0]	177	2315	0	0	0	15	72	112	139	177	2315	0	0	0	15	72
20210428	1125	euro-census	1_2_8	4100	euro-census	1_2_8	4000	2	false	True	linear	dice	dice	0.2	bf	rh	15	1000	clk	none	20	[0.2]	one-central	all	500	hlsh	simtol	0.9	29	29	10958	shapley	[0.6, 0.3, 0.1]	342	1995	10	20	49	85	88	225	341	342	1995	10	20	49	85	88
20210428	1125	euro-census	1_2_8	4100	euro-census	1_2_8	4000	2	false	True	linear	dice	dice	0.2	bf	rh	15	1000	clk	none	20	[0.2]	one-central	all	500	hlsh	simtol	0.9	29	29	10958	random	[0.0, 0.0, 0.0]	0	1	0	0	0	0	0	0	0	0	1	0	0	0	0	0
20210428	1125	euro-census	1_2_8	4100	euro-census	1_2_8	4000	2	false	True	linear	dice	dice	0.2	bf	rh	15	1000	clk	none	20	[0.2]	no-nf-central	all	500	hlsh	simtol	0.9	27	27	12164	symmetric	[1.0, 0.0, 0.0]	342	1270	10	20	49	98	192	325	342	342	1269	10	20	49	98	192
20210428	1125	euro-census	1_2_8	4100	euro-census	1_2_8	4000	2	false	True	linear	dice	dice	0.2	bf	rh	15	1000	clk	none	20	[0.2]	no-nf-central	all	500	hlsh	simtol	0.9	27	27	12164	symmetric	[0.0, 1.0, 0.0]	342	1436	10	20	49	74	75	246	335	342	1435	10	20	49	74	75
20210428	1125	euro-census	1_2_8	4100	euro-census	1_2_8	4000	2	false	True	linear	dice	dice	0.2	bf	rh	15	1000	clk	none	20	[0.2]	no-nf-central	all	500	hlsh	simtol	0.9	27	27	12164	symmetric	[0.0, 0.0, 1.0]	146	1462	0	0	4	14	48	101	132	146	1461	0	0	4	14	48
20210428	1125	euro-census	1_2_8	4100	euro-census	1_2_8	4000	2	false	True	linear	dice	dice	0.2	bf	rh	15	1000	clk	none	20	[0.2]	no-nf-central	all	500	hlsh	simtol	0.9	27	27	12164	symmetric	[0.6, 0.3, 0.1]	342	1425	10	20	49	74	75	226	341	342	1424	10	20	49	74	75
20210428	1125	euro-census	1_2_8	4100	euro-census	1_2_8	4000	2	false	True	linear	dice	dice	0.2	bf	rh	15	1000	clk	none	20	[0.2]	no-nf-central	all	500	hlsh	simtol	0.9	27	27	12164	hungarian	[1.0, 0.0, 0.0]	318	2346	10	20	49	97	192	305	318	318	2382	10	20	49	97	192
20210428	1125	euro-census	1_2_8	4100	euro-census	1_2_8	4000	2	false	True	linear	dice	dice	0.2	bf	rh	15	1000	clk	none	20	[0.2]	no-nf-central	all	500	hlsh	simtol	0.9	27	27	12164	hungarian	[0.0, 1.0, 0.0]	334	2330	10	20	49	74	75	247	329	334	2366	10	20	49	74	75
20210428	1125	euro-census	1_2_8	4100	euro-census	1_2_8	4000	2	false	True	linear	dice	dice	0.2	bf	rh	15	1000	clk	none	20	[0.2]	no-nf-central	all	500	hlsh	simtol	0.9	27	27	12164	hungarian	[0.0, 0.0, 1.0]	147	2462	0	0	4	14	48	93	118	147	2461	0	0	4	14	48
20210428	1125	euro-census	1_2_8	4100	euro-census	1_2_8	4000	2	false	True	linear	dice	dice	0.2	bf	rh	15	1000	clk	none	20	[0.2]	no-nf-central	all	500	hlsh	simtol	0.9	27	27	12164	hungarian	[0.6, 0.3, 0.1]	319	2345	10	20	49	74	75	223	319	319	2381	10	20	49	74	75
20210428	1125	euro-census	1_2_8	4100	euro-census	1_2_8	4000	2	false	True	linear	dice	dice	0.2	bf	rh	15	1000	clk	none	20	[0.2]	no-nf-central	all	500	hlsh	simtol	0.9	27	27	12164	shapley	[1.0, 0.0, 0.0]	342	2060	10	20	49	98	192	325	341	342	2059	10	20	49	98	192
20210428	1125	euro-census	1_2_8	4100	euro-census	1_2_8	4000	2	false	True	linear	dice	dice	0.2	bf	rh	15	1000	clk	none	20	[0.2]	no-nf-central	all	500	hlsh	simtol	0.9	27	27	12164	shapley	[0.0, 1.0, 0.0]	342	2053	10	20	49	74	75	246	335	342	2052	10	20	49	74	75
20210428	1125	euro-census	1_2_8	4100	euro-census	1_2_8	4000	2	false	True	linear	dice	dice	0.2	bf	rh	15	1000	clk	none	20	[0.2]	no-nf-central	all	500	hlsh	simtol	0.9	27	27	12164	shapley	[0.0, 0.0, 1.0]	161	2413	0	0	4	14	48	101	135	161	2412	0	0	4	14	48
20210428	1125	euro-census	1_2_8	4100	euro-census	1_2_8	4000	2	false	True	linear	dice	dice	0.2	bf	rh	15	1000	clk	none	20	[0.2]	no-nf-central	all	500	hlsh	simtol	0.9	27	27	12164	shapley	[0.6, 0.3, 0.1]	342	2070	10	20	49	74	75	226	341	342	2069	10	20	49	74	75
20210428	1125	euro-census	1_2_8	4100	euro-census	1_2_8	4000	2	false	True	linear	dice	dice	0.2	bf	rh	15	1000	clk	none	20	[0.2]	no-nf-central	all	500	hlsh	simtol	0.9	27	27	12164	random	[0.0, 0.0, 0.0]	0	1	0	0	0	0	0	0	0	0	1	0	0	0	0	0
20210428	1125	euro-census	1_2_8	4100	euro-census	1_2_8	4000	2	false	True	linear	dice	dice	0.2	bf	rh	15	1000	clk	none	20	[0.2]	no-central	all	500	hlsh	simtol	0.9	28	28	12289	symmetric	[1.0, 0.0, 0.0]	342	1269	10	20	49	98	192	325	342	342	1269	10	20	49	98	192
20210428	1125	euro-census	1_2_8	4100	euro-census	1_2_8	4000	2	false	True	linear	dice	dice	0.2	bf	rh	15	1000	clk	none	20	[0.2]	no-central	all	500	hlsh	simtol	0.9	28	28	12289	symmetric	[0.0, 1.0, 0.0]	341	1443	10	20	48	72	72	237	335	341	1443	10	20	48	72	72
20210428	1125	euro-census	1_2_8	4100	euro-census	1_2_8	4000	2	false	True	linear	dice	dice	0.2	bf	rh	15	1000	clk	none	20	[0.2]	no-central	all	500	hlsh	simtol	0.9	28	28	12289	symmetric	[0.0, 0.0, 1.0]	148	1417	2	5	15	29	49	105	136	148	1417	2	5	15	29	49
20210428	1125	euro-census	1_2_8	4100	euro-census	1_2_8	4000	2	false	True	linear	dice	dice	0.2	bf	rh	15	1000	clk	none	20	[0.2]	no-central	all	500	hlsh	simtol	0.9	28	28	12289	symmetric	[0.6, 0.3, 0.1]	342	1422	10	20	48	72	72	219	340	342	1422	10	20	48	72	72
20210428	1125	euro-census	1_2_8	4100	euro-census	1_2_8	4000	2	false	True	linear	dice	dice	0.2	bf	rh	15	1000	clk	none	20	[0.2]	no-central	all	500	hlsh	simtol	0.9	28	28	12289	hungarian	[1.0, 0.0, 0.0]	319	2337	10	20	49	97	191	307	319	319	2372	10	20	49	97	191
20210428	1125	euro-census	1_2_8	4100	euro-census	1_2_8	4000	2	false	True	linear	dice	dice	0.2	bf	rh	15	1000	clk	none	20	[0.2]	no-central	all	500	hlsh	simtol	0.9	28	28	12289	hungarian	[0.0, 1.0, 0.0]	334	2322	10	20	48	72	72	240	329	334	2357	10	20	48	72	72
20210428	1125	euro-census	1_2_8	4100	euro-census	1_2_8	4000	2	false	True	linear	dice	dice	0.2	bf	rh	15	1000	clk	none	20	[0.2]	no-central	all	500	hlsh	simtol	0.9	28	28	12289	hungarian	[0.0, 0.0, 1.0]	156	2456	2	5	15	29	49	102	126	156	2456	2	5	15	29	49
20210428	1125	euro-census	1_2_8	4100	euro-census	1_2_8	4000	2	false	True	linear	dice	dice	0.2	bf	rh	15	1000	clk	none	20	[0.2]	no-central	all	500	hlsh	simtol	0.9	28	28	12289	hungarian	[0.6, 0.3, 0.1]	319	2337	10	20	48	72	72	214	319	319	2372	10	20	48	72	72
20210428	1125	euro-census	1_2_8	4100	euro-census	1_2_8	4000	2	false	True	linear	dice	dice	0.2	bf	rh	15	1000	clk	none	20	[0.2]	no-central	all	500	hlsh	simtol	0.9	28	28	12289	shapley	[1.0, 0.0, 0.0]	342	2075	10	20	49	98	192	325	341	342	2075	10	20	49	98	192
20210428	1125	euro-census	1_2_8	4100	euro-census	1_2_8	4000	2	false	True	linear	dice	dice	0.2	bf	rh	15	1000	clk	none	20	[0.2]	no-central	all	500	hlsh	simtol	0.9	28	28	12289	shapley	[0.0, 1.0, 0.0]	342	2069	10	20	48	72	72	237	335	342	2069	10	20	48	72	72
20210428	1125	euro-census	1_2_8	4100	euro-census	1_2_8	4000	2	false	True	linear	dice	dice	0.2	bf	rh	15	1000	clk	none	20	[0.2]	no-central	all	500	hlsh	simtol	0.9	28	28	12289	shapley	[0.0, 0.0, 1.0]	172	2417	2	5	15	29	49	105	140	172	2417	2	5	15	29	49
20210428	1125	euro-census	1_2_8	4100	euro-census	1_2_8	4000	2	false	True	linear	dice	dice	0.2	bf	rh	15	1000	clk	none	20	[0.2]	no-central	all	500	hlsh	simtol	0.9	28	28	12289	shapley	[0.6, 0.3, 0.1]	342	2086	10	20	48	72	72	219	340	342	2086	10	20	48	72	72
20210428	1125	euro-census	1_2_8	4100	euro-census	1_2_8	4000	2	false	True	linear	dice	dice	0.2	bf	rh	15	1000	clk	none	20	[0.2]	no-central	all	500	hlsh	simtol	0.9	28	28	12289	random	[0.0, 0.0, 0.0]	0	1	0	0	0	0	0	0	0	0	1	0	0	0	0	0
20210428	1125	euro-census	1_2_8	4100	euro-census	1_2_8	4000	2	false	True	linear	dice	dice	0.2	bf	rh	15	1000	clk	none	20	[0.2]	node2vec	all	500	hlsh	simtol	0.9	30	30	1900	symmetric	[1.0, 0.0, 0.0]	6	570	0	0	0	0	3	5	6	6	570	0	0	0	0	3
20210428	1125	euro-census	1_2_8	4100	euro-census	1_2_8	4000	2	false	True	linear	dice	dice	0.2	bf	rh	15	1000	clk	none	20	[0.2]	node2vec	all	500	hlsh	simtol	0.9	30	30	1900	symmetric	[0.0, 1.0, 0.0]	5	609	0	0	0	1	2	4	5	5	609	0	0	0	1	2
20210428	1125	euro-census	1_2_8	4100	euro-census	1_2_8	4000	2	false	True	linear	dice	dice	0.2	bf	rh	15	1000	clk	none	20	[0.2]	node2vec	all	500	hlsh	simtol	0.9	30	30	1900	symmetric	[0.0, 0.0, 1.0]	10	756	0	0	1	1	2	6	10	10	756	0	0	1	1	2
20210428	1125	euro-census	1_2_8	4100	euro-census	1_2_8	4000	2	false	True	linear	dice	dice	0.2	bf	rh	15	1000	clk	none	20	[0.2]	node2vec	all	500	hlsh	simtol	0.9	30	30	1900	symmetric	[0.6, 0.3, 0.1]	8	661	0	0	0	1	2	7	8	8	661	0	0	0	1	2
20210428	1125	euro-census	1_2_8	4100	euro-census	1_2_8	4000	2	false	True	linear	dice	dice	0.2	bf	rh	15	1000	clk	none	20	[0.2]	node2vec	all	500	hlsh	simtol	0.9	30	30	1900	hungarian	[1.0, 0.0, 0.0]	12	866	0	0	0	0	2	5	12	12	909	0	0	0	0	2
20210428	1125	euro-census	1_2_8	4100	euro-census	1_2_8	4000	2	false	True	linear	dice	dice	0.2	bf	rh	15	1000	clk	none	20	[0.2]	node2vec	all	500	hlsh	simtol	0.9	30	30	1900	hungarian	[0.0, 1.0, 0.0]	12	865	0	0	0	1	2	4	12	12	908	0	0	0	1	2
20210428	1125	euro-census	1_2_8	4100	euro-census	1_2_8	4000	2	false	True	linear	dice	dice	0.2	bf	rh	15	1000	clk	none	20	[0.2]	node2vec	all	500	hlsh	simtol	0.9	30	30	1900	hungarian	[0.0, 0.0, 1.0]	11	840	0	0	1	1	3	7	11	11	840	0	0	1	1	3
20210428	1125	euro-census	1_2_8	4100	euro-census	1_2_8	4000	2	false	True	linear	dice	dice	0.2	bf	rh	15	1000	clk	none	20	[0.2]	node2vec	all	500	hlsh	simtol	0.9	30	30	1900	hungarian	[0.6, 0.3, 0.1]	12	866	0	0	0	1	2	8	12	12	909	0	0	0	1	2
20210428	1125	euro-census	1_2_8	4100	euro-census	1_2_8	4000	2	false	True	linear	dice	dice	0.2	bf	rh	15	1000	clk	none	20	[0.2]	node2vec	all	500	hlsh	simtol	0.9	30	30	1900	shapley	[1.0, 0.0, 0.0]	7	741	0	0	0	0	2	6	7	7	741	0	0	0	0	2
20210428	1125	euro-census	1_2_8	4100	euro-census	1_2_8	4000	2	false	True	linear	dice	dice	0.2	bf	rh	15	1000	clk	none	20	[0.2]	node2vec	all	500	hlsh	simtol	0.9	30	30	1900	shapley	[0.0, 1.0, 0.0]	6	729	0	0	0	1	2	4	6	6	729	0	0	0	1	2
20210428	1125	euro-census	1_2_8	4100	euro-census	1_2_8	4000	2	false	True	linear	dice	dice	0.2	bf	rh	15	1000	clk	none	20	[0.2]	node2vec	all	500	hlsh	simtol	0.9	30	30	1900	shapley	[0.0, 0.0, 1.0]	10	804	0	0	1	1	2	6	10	10	804	0	0	1	1	2
20210428	1125	euro-census	1_2_8	4100	euro-census	1_2_8	4000	2	false	True	linear	dice	dice	0.2	bf	rh	15	1000	clk	none	20	[0.2]	node2vec	all	500	hlsh	simtol	0.9	30	30	1900	shapley	[0.6, 0.3, 0.1]	8	755	0	0	0	1	2	7	8	8	755	0	0	0	1	2
20210428	1125	euro-census	1_2_8	4100	euro-census	1_2_8	4000	2	false	True	linear	dice	dice	0.2	bf	rh	15	1000	clk	none	20	[0.2]	node2vec	all	500	hlsh	simtol	0.9	30	30	1900	random	[0.0, 0.0, 0.0]	0	1	0	0	0	0	0	0	0	0	1	0	0	0	0	0
20210428	2101	euro-census	1_2_8	4100	euro-census	1_2_8	4000	2	false	True	linear	dice	dice	0.2	bf	rh	15	1000	clk	none	20	[0.2]	all	all	500	hlsh	simtol	0.9	30	30	10895	symmetric	[1.0, 0.0, 0.0]	342	1233	10	20	49	98	193	325	342	342	1233	10	20	49	98	193
20210428	2101	euro-census	1_2_8	4100	euro-census	1_2_8	4000	2	false	True	linear	dice	dice	0.2	bf	rh	15	1000	clk	none	20	[0.2]	all	all	500	hlsh	simtol	0.9	30	30	10895	symmetric	[0.0, 1.0, 0.0]	342	1385	10	20	49	82	85	264	339	342	1385	10	20	49	82	85
20210428	2101	euro-census	1_2_8	4100	euro-census	1_2_8	4000	2	false	True	linear	dice	dice	0.2	bf	rh	15	1000	clk	none	20	[0.2]	all	all	500	hlsh	simtol	0.9	30	30	10895	symmetric	[0.0, 0.0, 1.0]	156	1448	3	7	12	21	52	110	141	156	1448	3	7	12	21	52
20210428	2101	euro-census	1_2_8	4100	euro-census	1_2_8	4000	2	false	True	linear	dice	dice	0.2	bf	rh	15	1000	clk	none	20	[0.2]	all	all	500	hlsh	simtol	0.9	30	30	10895	symmetric	[0.6, 0.3, 0.1]	342	1383	10	20	49	82	85	227	342	342	1383	10	20	49	82	85
20210428	2101	euro-census	1_2_8	4100	euro-census	1_2_8	4000	2	false	True	linear	dice	dice	0.2	bf	rh	15	1000	clk	none	20	[0.2]	all	all	500	hlsh	simtol	0.9	30	30	10895	hungarian	[1.0, 0.0, 0.0]	319	2232	10	20	49	97	191	306	319	319	2270	10	20	49	97	191
20210428	2101	euro-census	1_2_8	4100	euro-census	1_2_8	4000	2	false	True	linear	dice	dice	0.2	bf	rh	15	1000	clk	none	20	[0.2]	all	all	500	hlsh	simtol	0.9	30	30	10895	hungarian	[0.0, 1.0, 0.0]	331	2219	10	20	49	82	85	263	328	331	2257	10	20	49	82	85
20210428	2101	euro-census	1_2_8	4100	euro-census	1_2_8	4000	2	false	True	linear	dice	dice	0.2	bf	rh	15	1000	clk	none	20	[0.2]	all	all	500	hlsh	simtol	0.9	30	30	10895	hungarian	[0.0, 0.0, 1.0]	174	2322	3	7	12	21	52	113	142	174	2322	3	7	12	21	52
20210428	2101	euro-census	1_2_8	4100	euro-census	1_2_8	4000	2	false	True	linear	dice	dice	0.2	bf	rh	15	1000	clk	none	20	[0.2]	all	all	500	hlsh	simtol	0.9	30	30	10895	hungarian	[0.6, 0.3, 0.1]	319	2232	10	20	49	82	85	225	319	319	2270	10	20	49	82	85
20210428	2101	euro-census	1_2_8	4100	euro-census	1_2_8	4000	2	false	True	linear	dice	dice	0.2	bf	rh	15	1000	clk	none	20	[0.2]	all	all	500	hlsh	simtol	0.9	30	30	10895	shapley	[1.0, 0.0, 0.0]	342	1968	10	20	49	98	193	325	341	342	1968	10	20	49	98	193
20210428	2101	euro-census	1_2_8	4100	euro-census	1_2_8	4000	2	false	True	linear	dice	dice	0.2	bf	rh	15	1000	clk	none	20	[0.2]	all	all	500	hlsh	simtol	0.9	30	30	10895	shapley	[0.0, 1.0, 0.0]	342	1956	10	20	49	82	85	264	339	342	1956	10	20	49	82	85
20210428	2101	euro-census	1_2_8	4100	euro-census	1_2_8	4000	2	false	True	linear	dice	dice	0.2	bf	rh	15	1000	clk	none	20	[0.2]	all	all	500	hlsh	simtol	0.9	30	30	10895	shapley	[0.0, 0.0, 1.0]	181	2288	3	7	12	21	52	110	140	181	2288	3	7	12	21	52
20210428	2101	euro-census	1_2_8	4100	euro-census	1_2_8	4000	2	false	True	linear	dice	dice	0.2	bf	rh	15	1000	clk	none	20	[0.2]	all	all	500	hlsh	simtol	0.9	30	30	10895	shapley	[0.6, 0.3, 0.1]	342	1976	10	20	49	82	85	227	342	342	1976	10	20	49	82	85
20210428	2101	euro-census	1_2_8	4100	euro-census	1_2_8	4000	2	false	True	linear	dice	dice	0.2	bf	rh	15	1000	clk	none	20	[0.2]	all	all	500	hlsh	simtol	0.9	30	30	10895	random	[0.0, 0.0, 0.0]	0	1	0	0	0	0	0	0	0	0	1	0	0	0	0	0
20210428	2101	euro-census	1_2_8	4100	euro-census	1_2_8	4000	2	false	True	linear	dice	dice	0.2	bf	rh	15	1000	clk	none	20	[0.2]	no-histo	all	500	hlsh	simtol	0.9	11	11	16462	symmetric	[1.0, 0.0, 0.0]	318	1434	10	20	49	91	150	251	300	318	1434	10	20	49	91	150
20210428	2101	euro-census	1_2_8	4100	euro-census	1_2_8	4000	2	false	True	linear	dice	dice	0.2	bf	rh	15	1000	clk	none	20	[0.2]	no-histo	all	500	hlsh	simtol	0.9	11	11	16462	symmetric	[0.0, 1.0, 0.0]	317	1634	8	8	9	46	119	238	297	317	1634	8	8	9	46	119
20210428	2101	euro-census	1_2_8	4100	euro-census	1_2_8	4000	2	false	True	linear	dice	dice	0.2	bf	rh	15	1000	clk	none	20	[0.2]	no-histo	all	500	hlsh	simtol	0.9	11	11	16462	symmetric	[0.0, 0.0, 1.0]	79	1615	0	0	6	10	12	40	68	79	1615	0	0	6	10	12
20210428	2101	euro-census	1_2_8	4100	euro-census	1_2_8	4000	2	false	True	linear	dice	dice	0.2	bf	rh	15	1000	clk	none	20	[0.2]	no-histo	all	500	hlsh	simtol	0.9	11	11	16462	symmetric	[0.6, 0.3, 0.1]	321	1627	8	8	9	39	106	241	302	321	1627	8	8	9	39	106
20210428	2101	euro-census	1_2_8	4100	euro-census	1_2_8	4000	2	false	True	linear	dice	dice	0.2	bf	rh	15	1000	clk	none	20	[0.2]	no-histo	all	500	hlsh	simtol	0.9	11	11	16462	hungarian	[1.0, 0.0, 0.0]	284	2849	10	20	49	89	141	221	268	284	2867	10	20	49	89	141
20210428	2101	euro-census	1_2_8	4100	euro-census	1_2_8	4000	2	false	True	linear	dice	dice	0.2	bf	rh	15	1000	clk	none	20	[0.2]	no-histo	all	500	hlsh	simtol	0.9	11	11	16462	hungarian	[0.0, 1.0, 0.0]	304	2829	8	8	9	46	119	230	284	304	2847	8	8	9	46	119
20210428	2101	euro-census	1_2_8	4100	euro-census	1_2_8	4000	2	false	True	linear	dice	dice	0.2	bf	rh	15	1000	clk	none	20	[0.2]	no-histo	all	500	hlsh	simtol	0.9	11	11	16462	hungarian	[0.0, 0.0, 1.0]	112	3007	0	0	6	9	13	38	60	112	3007	0	0	6	9	13
20210428	2101	euro-census	1_2_8	4100	euro-census	1_2_8	4000	2	false	True	linear	dice	dice	0.2	bf	rh	15	1000	clk	none	20	[0.2]	no-histo	all	500	hlsh	simtol	0.9	11	11	16462	hungarian	[0.6, 0.3, 0.1]	283	2850	8	8	9	37	103	222	270	283	2868	8	8	9	37	103
20210428	2101	euro-census	1_2_8	4100	euro-census	1_2_8	4000	2	false	True	linear	dice	dice	0.2	bf	rh	15	1000	clk	none	20	[0.2]	no-histo	all	500	hlsh	simtol	0.9	11	11	16462	shapley	[1.0, 0.0, 0.0]	323	2449	10	20	49	91	150	251	299	323	2449	10	20	49	91	150
20210428	2101	euro-census	1_2_8	4100	euro-census	1_2_8	4000	2	false	True	linear	dice	dice	0.2	bf	rh	15	1000	clk	none	20	[0.2]	no-histo	all	500	hlsh	simtol	0.9	11	11	16462	shapley	[0.0, 1.0, 0.0]	318	2444	8	8	9	46	119	238	295	318	2444	8	8	9	46	119
20210428	2101	euro-census	1_2_8	4100	euro-census	1_2_8	4000	2	false	True	linear	dice	dice	0.2	bf	rh	15	1000	clk	none	20	[0.2]	no-histo	all	500	hlsh	simtol	0.9	11	11	16462	shapley	[0.0, 0.0, 1.0]	110	2959	0	0	6	10	12	40	69	110	2959	0	0	6	10	12
20210428	2101	euro-census	1_2_8	4100	euro-census	1_2_8	4000	2	false	True	linear	dice	dice	0.2	bf	rh	15	1000	clk	none	20	[0.2]	no-histo	all	500	hlsh	simtol	0.9	11	11	16462	shapley	[0.6, 0.3, 0.1]	324	2463	8	8	9	39	106	241	303	324	2463	8	8	9	39	106
20210428	2101	euro-census	1_2_8	4100	euro-census	1_2_8	4000	2	false	True	linear	dice	dice	0.2	bf	rh	15	1000	clk	none	20	[0.2]	no-histo	all	500	hlsh	simtol	0.9	11	11	16462	random	[0.0, 0.0, 0.0]	0	1	0	0	0	0	0	0	0	0	1	0	0	0	0	0
20210428	2101	euro-census	1_2_8	4100	euro-census	1_2_8	4000	2	false	True	linear	dice	dice	0.2	bf	rh	15	1000	clk	none	20	[0.2]	one-central	all	500	hlsh	simtol	0.9	29	29	10958	symmetric	[1.0, 0.0, 0.0]	342	1250	10	20	49	97	191	323	342	342	1250	10	20	49	97	191
20210428	2101	euro-census	1_2_8	4100	euro-census	1_2_8	4000	2	false	True	linear	dice	dice	0.2	bf	rh	15	1000	clk	none	20	[0.2]	one-central	all	500	hlsh	simtol	0.9	29	29	10958	symmetric	[0.0, 1.0, 0.0]	341	1422	10	20	49	85	88	263	336	341	1422	10	20	49	85	88
20210428	2101	euro-census	1_2_8	4100	euro-census	1_2_8	4000	2	false	True	linear	dice	dice	0.2	bf	rh	15	1000	clk	none	20	[0.2]	one-central	all	500	hlsh	simtol	0.9	29	29	10958	symmetric	[0.0, 0.0, 1.0]	155	1486	0	0	0	16	72	111	137	155	1486	0	0	0	16	72
20210428	2101	euro-census	1_2_8	4100	euro-census	1_2_8	4000	2	false	True	linear	dice	dice	0.2	bf	rh	15	1000	clk	none	20	[0.2]	one-central	all	500	hlsh	simtol	0.9	29	29	10958	symmetric	[0.6, 0.3, 0.1]	342	1412	10	20	49	85	88	225	341	342	1412	10	20	49	85	88
20210428	2101	euro-census	1_2_8	4100	euro-census	1_2_8	4000	2	false	True	linear	dice	dice	0.2	bf	rh	15	1000	clk	none	20	[0.2]	one-central	all	500	hlsh	simtol	0.9	29	29	10958	hungarian	[1.0, 0.0, 0.0]	321	2253	10	20	49	97	192	308	321	321	2300	10	20	49	97	192
20210428	2101	euro-census	1_2_8	4100	euro-census	1_2_8	4000	2	false	True	linear	dice	dice	0.2	bf	rh	15	1000	clk	none	20	[0.2]	one-central	all	500	hlsh	simtol	0.9	29	29	10958	hungarian	[0.0, 1.0, 0.0]	332	2242	10	20	49	85	88	262	329	332	2289	10	20	49	85	88
20210428	2101	euro-census	1_2_8	4100	euro-census	1_2_8	4000	2	false	True	linear	dice	dice	0.2	bf	rh	15	1000	clk	none	20	[0.2]	one-central	all	500	hlsh	simtol	0.9	29	29	10958	hungarian	[0.0, 0.0, 1.0]	170	2351	0	0	0	16	72	111	134	170	2351	0	0	0	16	72
20210428	2101	euro-census	1_2_8	4100	euro-census	1_2_8	4000	2	false	True	linear	dice	dice	0.2	bf	rh	15	1000	clk	none	20	[0.2]	one-central	all	500	hlsh	simtol	0.9	29	29	10958	hungarian	[0.6, 0.3, 0.1]	321	2253	10	20	49	85	88	222	321	321	2300	10	20	49	85	88
20210428	2101	euro-census	1_2_8	4100	euro-census	1_2_8	4000	2	false	True	linear	dice	dice	0.2	bf	rh	15	1000	clk	none	20	[0.2]	one-central	all	500	hlsh	simtol	0.9	29	29	10958	shapley	[1.0, 0.0, 0.0]	342	1982	10	20	49	97	191	323	341	342	1982	10	20	49	97	191
20210428	2101	euro-census	1_2_8	4100	euro-census	1_2_8	4000	2	false	True	linear	dice	dice	0.2	bf	rh	15	1000	clk	none	20	[0.2]	one-central	all	500	hlsh	simtol	0.9	29	29	10958	shapley	[0.0, 1.0, 0.0]	341	1969	10	20	49	85	88	263	336	341	1969	10	20	49	85	88
20210428	2101	euro-census	1_2_8	4100	euro-census	1_2_8	4000	2	false	True	linear	dice	dice	0.2	bf	rh	15	1000	clk	none	20	[0.2]	one-central	all	500	hlsh	simtol	0.9	29	29	10958	shapley	[0.0, 0.0, 1.0]	174	2319	0	0	0	16	72	111	136	174	2319	0	0	0	16	72
20210428	2101	euro-census	1_2_8	4100	euro-census	1_2_8	4000	2	false	True	linear	dice	dice	0.2	bf	rh	15	1000	clk	none	20	[0.2]	one-central	all	500	hlsh	simtol	0.9	29	29	10958	shapley	[0.6, 0.3, 0.1]	342	1995	10	20	49	85	88	225	341	342	1995	10	20	49	85	88
20210428	2101	euro-census	1_2_8	4100	euro-census	1_2_8	4000	2	false	True	linear	dice	dice	0.2	bf	rh	15	1000	clk	none	20	[0.2]	one-central	all	500	hlsh	simtol	0.9	29	29	10958	random	[0.0, 0.0, 0.0]	0	1	0	0	0	0	0	0	0	0	1	0	0	0	0	0
20210428	2101	euro-census	1_2_8	4100	euro-census	1_2_8	4000	2	false	True	linear	dice	dice	0.2	bf	rh	15	1000	clk	none	20	[0.2]	no-nf-central	all	500	hlsh	simtol	0.9	27	27	12164	symmetric	[1.0, 0.0, 0.0]	342	1270	10	20	49	98	192	325	342	342	1269	10	20	49	98	192
20210428	2101	euro-census	1_2_8	4100	euro-census	1_2_8	4000	2	false	True	linear	dice	dice	0.2	bf	rh	15	1000	clk	none	20	[0.2]	no-nf-central	all	500	hlsh	simtol	0.9	27	27	12164	symmetric	[0.0, 1.0, 0.0]	342	1436	10	20	49	74	75	246	335	342	1435	10	20	49	74	75
20210428	2101	euro-census	1_2_8	4100	euro-census	1_2_8	4000	2	false	True	linear	dice	dice	0.2	bf	rh	15	1000	clk	none	20	[0.2]	no-nf-central	all	500	hlsh	simtol	0.9	27	27	12164	symmetric	[0.0, 0.0, 1.0]	142	1458	2	3	5	16	48	97	128	142	1458	2	3	5	16	48
20210428	2101	euro-census	1_2_8	4100	euro-census	1_2_8	4000	2	false	True	linear	dice	dice	0.2	bf	rh	15	1000	clk	none	20	[0.2]	no-nf-central	all	500	hlsh	simtol	0.9	27	27	12164	symmetric	[0.6, 0.3, 0.1]	342	1425	10	20	49	74	75	226	341	342	1424	10	20	49	74	75
20210428	2101	euro-census	1_2_8	4100	euro-census	1_2_8	4000	2	false	True	linear	dice	dice	0.2	bf	rh	15	1000	clk	none	20	[0.2]	no-nf-central	all	500	hlsh	simtol	0.9	27	27	12164	hungarian	[1.0, 0.0, 0.0]	318	2342	10	20	49	97	192	305	318	318	2376	10	20	49	97	192
20210428	2101	euro-census	1_2_8	4100	euro-census	1_2_8	4000	2	false	True	linear	dice	dice	0.2	bf	rh	15	1000	clk	none	20	[0.2]	no-nf-central	all	500	hlsh	simtol	0.9	27	27	12164	hungarian	[0.0, 1.0, 0.0]	334	2326	10	20	49	74	75	247	329	334	2360	10	20	49	74	75
20210428	2101	euro-census	1_2_8	4100	euro-census	1_2_8	4000	2	false	True	linear	dice	dice	0.2	bf	rh	15	1000	clk	none	20	[0.2]	no-nf-central	all	500	hlsh	simtol	0.9	27	27	12164	hungarian	[0.0, 0.0, 1.0]	164	2445	2	3	5	16	48	97	128	164	2444	2	3	5	16	48
20210428	2101	euro-census	1_2_8	4100	euro-census	1_2_8	4000	2	false	True	linear	dice	dice	0.2	bf	rh	15	1000	clk	none	20	[0.2]	no-nf-central	all	500	hlsh	simtol	0.9	27	27	12164	hungarian	[0.6, 0.3, 0.1]	319	2341	10	20	49	74	75	223	319	319	2375	10	20	49	74	75
20210428	2101	euro-census	1_2_8	4100	euro-census	1_2_8	4000	2	false	True	linear	dice	dice	0.2	bf	rh	15	1000	clk	none	20	[0.2]	no-nf-central	all	500	hlsh	simtol	0.9	27	27	12164	shapley	[1.0, 0.0, 0.0]	342	2060	10	20	49	98	192	325	341	342	2059	10	20	49	98	192
20210428	2101	euro-census	1_2_8	4100	euro-census	1_2_8	4000	2	false	True	linear	dice	dice	0.2	bf	rh	15	1000	clk	none	20	[0.2]	no-nf-central	all	500	hlsh	simtol	0.9	27	27	12164	shapley	[0.0, 1.0, 0.0]	342	2053	10	20	49	74	75	246	335	342	2052	10	20	49	74	75
20210428	2101	euro-census	1_2_8	4100	euro-census	1_2_8	4000	2	false	True	linear	dice	dice	0.2	bf	rh	15	1000	clk	none	20	[0.2]	no-nf-central	all	500	hlsh	simtol	0.9	27	27	12164	shapley	[0.0, 0.0, 1.0]	163	2411	2	3	5	16	48	97	129	163	2410	2	3	5	16	48
20210428	2101	euro-census	1_2_8	4100	euro-census	1_2_8	4000	2	false	True	linear	dice	dice	0.2	bf	rh	15	1000	clk	none	20	[0.2]	no-nf-central	all	500	hlsh	simtol	0.9	27	27	12164	shapley	[0.6, 0.3, 0.1]	342	2070	10	20	49	74	75	226	341	342	2069	10	20	49	74	75
20210428	2101	euro-census	1_2_8	4100	euro-census	1_2_8	4000	2	false	True	linear	dice	dice	0.2	bf	rh	15	1000	clk	none	20	[0.2]	no-nf-central	all	500	hlsh	simtol	0.9	27	27	12164	random	[0.0, 0.0, 0.0]	0	1	0	0	0	0	0	0	0	0	1	0	0	0	0	0
20210428	2101	euro-census	1_2_8	4100	euro-census	1_2_8	4000	2	false	True	linear	dice	dice	0.2	bf	rh	15	1000	clk	none	20	[0.2]	no-central	all	500	hlsh	simtol	0.9	28	28	12289	symmetric	[1.0, 0.0, 0.0]	342	1269	10	20	49	98	192	325	342	342	1269	10	20	49	98	192
20210428	2101	euro-census	1_2_8	4100	euro-census	1_2_8	4000	2	false	True	linear	dice	dice	0.2	bf	rh	15	1000	clk	none	20	[0.2]	no-central	all	500	hlsh	simtol	0.9	28	28	12289	symmetric	[0.0, 1.0, 0.0]	341	1443	10	20	48	72	72	237	335	341	1443	10	20	48	72	72
20210428	2101	euro-census	1_2_8	4100	euro-census	1_2_8	4000	2	false	True	linear	dice	dice	0.2	bf	rh	15	1000	clk	none	20	[0.2]	no-central	all	500	hlsh	simtol	0.9	28	28	12289	symmetric	[0.0, 0.0, 1.0]	150	1414	3	6	15	29	48	109	139	150	1414	3	6	15	29	48
20210428	2101	euro-census	1_2_8	4100	euro-census	1_2_8	4000	2	false	True	linear	dice	dice	0.2	bf	rh	15	1000	clk	none	20	[0.2]	no-central	all	500	hlsh	simtol	0.9	28	28	12289	symmetric	[0.6, 0.3, 0.1]	342	1422	10	20	48	72	72	219	340	342	1422	10	20	48	72	72
20210428	2101	euro-census	1_2_8	4100	euro-census	1_2_8	4000	2	false	True	linear	dice	dice	0.2	bf	rh	15	1000	clk	none	20	[0.2]	no-central	all	500	hlsh	simtol	0.9	28	28	12289	hungarian	[1.0, 0.0, 0.0]	319	2339	10	20	49	97	191	307	319	319	2377	10	20	49	97	191
20210428	2101	euro-census	1_2_8	4100	euro-census	1_2_8	4000	2	false	True	linear	dice	dice	0.2	bf	rh	15	1000	clk	none	20	[0.2]	no-central	all	500	hlsh	simtol	0.9	28	28	12289	hungarian	[0.0, 1.0, 0.0]	334	2324	10	20	48	72	72	240	329	334	2362	10	20	48	72	72
20210428	2101	euro-census	1_2_8	4100	euro-census	1_2_8	4000	2	false	True	linear	dice	dice	0.2	bf	rh	15	1000	clk	none	20	[0.2]	no-central	all	500	hlsh	simtol	0.9	28	28	12289	hungarian	[0.0, 0.0, 1.0]	162	2450	3	6	15	29	48	108	135	162	2450	3	6	15	29	48
20210428	2101	euro-census	1_2_8	4100	euro-census	1_2_8	4000	2	false	True	linear	dice	dice	0.2	bf	rh	15	1000	clk	none	20	[0.2]	no-central	all	500	hlsh	simtol	0.9	28	28	12289	hungarian	[0.6, 0.3, 0.1]	319	2339	10	20	48	72	72	214	319	319	2377	10	20	48	72	72
20210428	2101	euro-census	1_2_8	4100	euro-census	1_2_8	4000	2	false	True	linear	dice	dice	0.2	bf	rh	15	1000	clk	none	20	[0.2]	no-central	all	500	hlsh	simtol	0.9	28	28	12289	shapley	[1.0, 0.0, 0.0]	342	2075	10	20	49	98	192	325	341	342	2075	10	20	49	98	192
20210428	2101	euro-census	1_2_8	4100	euro-census	1_2_8	4000	2	false	True	linear	dice	dice	0.2	bf	rh	15	1000	clk	none	20	[0.2]	no-central	all	500	hlsh	simtol	0.9	28	28	12289	shapley	[0.0, 1.0, 0.0]	342	2069	10	20	48	72	72	237	335	342	2069	10	20	48	72	72
20210428	2101	euro-census	1_2_8	4100	euro-census	1_2_8	4000	2	false	True	linear	dice	dice	0.2	bf	rh	15	1000	clk	none	20	[0.2]	no-central	all	500	hlsh	simtol	0.9	28	28	12289	shapley	[0.0, 0.0, 1.0]	171	2418	3	6	15	29	48	109	141	171	2418	3	6	15	29	48
20210428	2101	euro-census	1_2_8	4100	euro-census	1_2_8	4000	2	false	True	linear	dice	dice	0.2	bf	rh	15	1000	clk	none	20	[0.2]	no-central	all	500	hlsh	simtol	0.9	28	28	12289	shapley	[0.6, 0.3, 0.1]	342	2086	10	20	48	72	72	219	340	342	2086	10	20	48	72	72
20210428	2101	euro-census	1_2_8	4100	euro-census	1_2_8	4000	2	false	True	linear	dice	dice	0.2	bf	rh	15	1000	clk	none	20	[0.2]	no-central	all	500	hlsh	simtol	0.9	28	28	12289	random	[0.0, 0.0, 0.0]	0	1	0	0	0	0	0	0	0	0	1	0	0	0	0	0
20210428	2101	euro-census	1_2_8	4100	euro-census	1_2_8	4000	2	false	True	linear	dice	dice	0.2	bf	rh	15	1000	clk	none	20	[0.2]	node2vec	all	500	hlsh	simtol	0.9	30	30	1514	symmetric	[1.0, 0.0, 0.0]	12	621	0	1	1	1	3	8	12	12	621	0	1	1	1	3
20210428	2101	euro-census	1_2_8	4100	euro-census	1_2_8	4000	2	false	True	linear	dice	dice	0.2	bf	rh	15	1000	clk	none	20	[0.2]	node2vec	all	500	hlsh	simtol	0.9	30	30	1514	symmetric	[0.0, 1.0, 0.0]	13	642	1	1	1	3	6	11	13	13	642	1	1	1	3	6
20210428	2101	euro-census	1_2_8	4100	euro-census	1_2_8	4000	2	false	True	linear	dice	dice	0.2	bf	rh	15	1000	clk	none	20	[0.2]	node2vec	all	500	hlsh	simtol	0.9	30	30	1514	symmetric	[0.0, 0.0, 1.0]	14	749	0	0	1	1	4	11	14	14	748	0	0	1	1	4
20210428	2101	euro-census	1_2_8	4100	euro-census	1_2_8	4000	2	false	True	linear	dice	dice	0.2	bf	rh	15	1000	clk	none	20	[0.2]	node2vec	all	500	hlsh	simtol	0.9	30	30	1514	symmetric	[0.6, 0.3, 0.1]	14	683	1	1	1	3	6	11	14	14	683	1	1	1	3	6
20210428	2101	euro-census	1_2_8	4100	euro-census	1_2_8	4000	2	false	True	linear	dice	dice	0.2	bf	rh	15	1000	clk	none	20	[0.2]	node2vec	all	500	hlsh	simtol	0.9	30	30	1514	hungarian	[1.0, 0.0, 0.0]	17	829	0	1	1	1	3	9	17	17	857	0	1	1	1	3
20210428	2101	euro-census	1_2_8	4100	euro-census	1_2_8	4000	2	false	True	linear	dice	dice	0.2	bf	rh	15	1000	clk	none	20	[0.2]	node2vec	all	500	hlsh	simtol	0.9	30	30	1514	hungarian	[0.0, 1.0, 0.0]	15	831	1	1	1	3	6	13	15	15	858	1	1	1	3	6
20210428	2101	euro-census	1_2_8	4100	euro-census	1_2_8	4000	2	false	True	linear	dice	dice	0.2	bf	rh	15	1000	clk	none	20	[0.2]	node2vec	all	500	hlsh	simtol	0.9	30	30	1514	hungarian	[0.0, 0.0, 1.0]	15	791	0	0	1	1	4	13	15	15	790	0	0	1	1	4
20210428	2101	euro-census	1_2_8	4100	euro-census	1_2_8	4000	2	false	True	linear	dice	dice	0.2	bf	rh	15	1000	clk	none	20	[0.2]	node2vec	all	500	hlsh	simtol	0.9	30	30	1514	hungarian	[0.6, 0.3, 0.1]	17	829	1	1	1	3	6	11	17	17	857	1	1	1	3	6
20210428	2101	euro-census	1_2_8	4100	euro-census	1_2_8	4000	2	false	True	linear	dice	dice	0.2	bf	rh	15	1000	clk	none	20	[0.2]	node2vec	all	500	hlsh	simtol	0.9	30	30	1514	shapley	[1.0, 0.0, 0.0]	15	716	0	1	1	1	1	9	15	15	716	0	1	1	1	1
20210428	2101	euro-census	1_2_8	4100	euro-census	1_2_8	4000	2	false	True	linear	dice	dice	0.2	bf	rh	15	1000	clk	none	20	[0.2]	node2vec	all	500	hlsh	simtol	0.9	30	30	1514	shapley	[0.0, 1.0, 0.0]	16	709	1	1	1	3	6	12	16	16	709	1	1	1	3	6
20210428	2101	euro-census	1_2_8	4100	euro-census	1_2_8	4000	2	false	True	linear	dice	dice	0.2	bf	rh	15	1000	clk	none	20	[0.2]	node2vec	all	500	hlsh	simtol	0.9	30	30	1514	shapley	[0.0, 0.0, 1.0]	14	777	0	0	1	1	4	11	14	14	776	0	0	1	1	4
20210428	2101	euro-census	1_2_8	4100	euro-census	1_2_8	4000	2	false	True	linear	dice	dice	0.2	bf	rh	15	1000	clk	none	20	[0.2]	node2vec	all	500	hlsh	simtol	0.9	30	30	1514	shapley	[0.6, 0.3, 0.1]	16	740	1	1	1	3	6	11	16	16	740	1	1	1	3	6
20210428	2101	euro-census	1_2_8	4100	euro-census	1_2_8	4000	2	false	True	linear	dice	dice	0.2	bf	rh	15	1000	clk	none	20	[0.2]	node2vec	all	500	hlsh	simtol	0.9	30	30	1514	random	[0.0, 0.0, 0.0]	0	1	0	0	0	0	0	0	0	0	1	0	0	0	0	0
20210428	2249	euro-census	1_2_8	4100	euro-census	1_2_8	4000	2	false	True	linear	dice	dice	0.2	bf	rh	15	1000	clk	none	20	[0.2]	all	all	500	hlsh	simtol	0.9	30	30	10895	symmetric	[1.0, 0.0, 0.0]	342	1233	10	20	49	98	193	325	342	342	1233	10	20	49	98	193
20210428	2249	euro-census	1_2_8	4100	euro-census	1_2_8	4000	2	false	True	linear	dice	dice	0.2	bf	rh	15	1000	clk	none	20	[0.2]	all	all	500	hlsh	simtol	0.9	30	30	10895	symmetric	[0.0, 1.0, 0.0]	342	1385	10	20	49	82	85	264	339	342	1385	10	20	49	82	85
20210428	2249	euro-census	1_2_8	4100	euro-census	1_2_8	4000	2	false	True	linear	dice	dice	0.2	bf	rh	15	1000	clk	none	20	[0.2]	all	all	500	hlsh	simtol	0.9	30	30	10895	symmetric	[0.0, 0.0, 1.0]	162	1442	1	3	12	17	53	111	143	162	1442	1	3	12	17	53
20210428	2249	euro-census	1_2_8	4100	euro-census	1_2_8	4000	2	false	True	linear	dice	dice	0.2	bf	rh	15	1000	clk	none	20	[0.2]	all	all	500	hlsh	simtol	0.9	30	30	10895	symmetric	[0.6, 0.3, 0.1]	342	1383	10	20	49	82	85	227	342	342	1383	10	20	49	82	85
20210428	2249	euro-census	1_2_8	4100	euro-census	1_2_8	4000	2	false	True	linear	dice	dice	0.2	bf	rh	15	1000	clk	none	20	[0.2]	all	all	500	hlsh	simtol	0.9	30	30	10895	hungarian	[1.0, 0.0, 0.0]	319	2224	10	20	49	97	191	306	319	319	2264	10	20	49	97	191
20210428	2249	euro-census	1_2_8	4100	euro-census	1_2_8	4000	2	false	True	linear	dice	dice	0.2	bf	rh	15	1000	clk	none	20	[0.2]	all	all	500	hlsh	simtol	0.9	30	30	10895	hungarian	[0.0, 1.0, 0.0]	331	2211	10	20	49	82	85	263	328	331	2251	10	20	49	82	85
20210428	2249	euro-census	1_2_8	4100	euro-census	1_2_8	4000	2	false	True	linear	dice	dice	0.2	bf	rh	15	1000	clk	none	20	[0.2]	all	all	500	hlsh	simtol	0.9	30	30	10895	hungarian	[0.0, 0.0, 1.0]	169	2327	1	3	12	17	53	105	138	169	2327	1	3	12	17	53
20210428	2249	euro-census	1_2_8	4100	euro-census	1_2_8	4000	2	false	True	linear	dice	dice	0.2	bf	rh	15	1000	clk	none	20	[0.2]	all	all	500	hlsh	simtol	0.9	30	30	10895	hungarian	[0.6, 0.3, 0.1]	319	2224	10	20	49	82	85	225	319	319	2264	10	20	49	82	85
20210428	2249	euro-census	1_2_8	4100	euro-census	1_2_8	4000	2	false	True	linear	dice	dice	0.2	bf	rh	15	1000	clk	none	20	[0.2]	all	all	500	hlsh	simtol	0.9	30	30	10895	shapley	[1.0, 0.0, 0.0]	342	1968	10	20	49	98	193	325	341	342	1968	10	20	49	98	193
20210428	2249	euro-census	1_2_8	4100	euro-census	1_2_8	4000	2	false	True	linear	dice	dice	0.2	bf	rh	15	1000	clk	none	20	[0.2]	all	all	500	hlsh	simtol	0.9	30	30	10895	shapley	[0.0, 1.0, 0.0]	342	1956	10	20	49	82	85	264	339	342	1956	10	20	49	82	85
20210428	2249	euro-census	1_2_8	4100	euro-census	1_2_8	4000	2	false	True	linear	dice	dice	0.2	bf	rh	15	1000	clk	none	20	[0.2]	all	all	500	hlsh	simtol	0.9	30	30	10895	shapley	[0.0, 0.0, 1.0]	187	2282	1	3	12	17	53	111	146	187	2282	1	3	12	17	53
20210428	2249	euro-census	1_2_8	4100	euro-census	1_2_8	4000	2	false	True	linear	dice	dice	0.2	bf	rh	15	1000	clk	none	20	[0.2]	all	all	500	hlsh	simtol	0.9	30	30	10895	shapley	[0.6, 0.3, 0.1]	342	1976	10	20	49	82	85	227	342	342	1976	10	20	49	82	85
20210428	2249	euro-census	1_2_8	4100	euro-census	1_2_8	4000	2	false	True	linear	dice	dice	0.2	bf	rh	15	1000	clk	none	20	[0.2]	all	all	500	hlsh	simtol	0.9	30	30	10895	random	[0.0, 0.0, 0.0]	0	1	0	0	0	0	0	0	0	0	1	0	0	0	0	0
20210428	2249	euro-census	1_2_8	4100	euro-census	1_2_8	4000	2	false	True	linear	dice	dice	0.2	bf	rh	15	1000	clk	none	20	[0.2]	no-histo	all	500	hlsh	simtol	0.9	11	11	16462	symmetric	[1.0, 0.0, 0.0]	318	1434	10	20	49	91	150	251	300	318	1434	10	20	49	91	150
20210428	2249	euro-census	1_2_8	4100	euro-census	1_2_8	4000	2	false	True	linear	dice	dice	0.2	bf	rh	15	1000	clk	none	20	[0.2]	no-histo	all	500	hlsh	simtol	0.9	11	11	16462	symmetric	[0.0, 1.0, 0.0]	317	1634	8	8	9	46	119	238	297	317	1634	8	8	9	46	119
20210428	2249	euro-census	1_2_8	4100	euro-census	1_2_8	4000	2	false	True	linear	dice	dice	0.2	bf	rh	15	1000	clk	none	20	[0.2]	no-histo	all	500	hlsh	simtol	0.9	11	11	16462	symmetric	[0.0, 0.0, 1.0]	80	1624	0	0	6	10	13	42	68	80	1624	0	0	6	10	13
20210428	2249	euro-census	1_2_8	4100	euro-census	1_2_8	4000	2	false	True	linear	dice	dice	0.2	bf	rh	15	1000	clk	none	20	[0.2]	no-histo	all	500	hlsh	simtol	0.9	11	11	16462	symmetric	[0.6, 0.3, 0.1]	321	1627	8	8	9	39	106	241	302	321	1627	8	8	9	39	106
20210428	2249	euro-census	1_2_8	4100	euro-census	1_2_8	4000	2	false	True	linear	dice	dice	0.2	bf	rh	15	1000	clk	none	20	[0.2]	no-histo	all	500	hlsh	simtol	0.9	11	11	16462	hungarian	[1.0, 0.0, 0.0]	284	2854	10	20	49	89	141	221	268	284	2881	10	20	49	89	141
20210428	2249	euro-census	1_2_8	4100	euro-census	1_2_8	4000	2	false	True	linear	dice	dice	0.2	bf	rh	15	1000	clk	none	20	[0.2]	no-histo	all	500	hlsh	simtol	0.9	11	11	16462	hungarian	[0.0, 1.0, 0.0]	304	2834	8	8	9	46	119	230	284	304	2861	8	8	9	46	119
20210428	2249	euro-census	1_2_8	4100	euro-census	1_2_8	4000	2	false	True	linear	dice	dice	0.2	bf	rh	15	1000	clk	none	20	[0.2]	no-histo	all	500	hlsh	simtol	0.9	11	11	16462	hungarian	[0.0, 0.0, 1.0]	105	3014	0	0	6	9	13	38	58	105	3014	0	0	6	9	13
20210428	2249	euro-census	1_2_8	4100	euro-census	1_2_8	4000	2	false	True	linear	dice	dice	0.2	bf	rh	15	1000	clk	none	20	[0.2]	no-histo	all	500	hlsh	simtol	0.9	11	11	16462	hungarian	[0.6, 0.3, 0.1]	283	2855	8	8	9	37	103	222	270	283	2882	8	8	9	37	103
20210428	2249	euro-census	1_2_8	4100	euro-census	1_2_8	4000	2	false	True	linear	dice	dice	0.2	bf	rh	15	1000	clk	none	20	[0.2]	no-histo	all	500	hlsh	simtol	0.9	11	11	16462	shapley	[1.0, 0.0, 0.0]	323	2449	10	20	49	91	150	251	299	323	2449	10	20	49	91	150
20210428	2249	euro-census	1_2_8	4100	euro-census	1_2_8	4000	2	false	True	linear	dice	dice	0.2	bf	rh	15	1000	clk	none	20	[0.2]	no-histo	all	500	hlsh	simtol	0.9	11	11	16462	shapley	[0.0, 1.0, 0.0]	318	2444	8	8	9	46	119	238	295	318	2444	8	8	9	46	119
20210428	2249	euro-census	1_2_8	4100	euro-census	1_2_8	4000	2	false	True	linear	dice	dice	0.2	bf	rh	15	1000	clk	none	20	[0.2]	no-histo	all	500	hlsh	simtol	0.9	11	11	16462	shapley	[0.0, 0.0, 1.0]	109	2962	0	0	6	10	13	42	68	109	2962	0	0	6	10	13
20210428	2249	euro-census	1_2_8	4100	euro-census	1_2_8	4000	2	false	True	linear	dice	dice	0.2	bf	rh	15	1000	clk	none	20	[0.2]	no-histo	all	500	hlsh	simtol	0.9	11	11	16462	shapley	[0.6, 0.3, 0.1]	324	2463	8	8	9	39	106	241	303	324	2463	8	8	9	39	106
20210428	2249	euro-census	1_2_8	4100	euro-census	1_2_8	4000	2	false	True	linear	dice	dice	0.2	bf	rh	15	1000	clk	none	20	[0.2]	no-histo	all	500	hlsh	simtol	0.9	11	11	16462	random	[0.0, 0.0, 0.0]	0	1	0	0	0	0	0	0	0	0	1	0	0	0	0	0
20210428	2249	euro-census	1_2_8	4100	euro-census	1_2_8	4000	2	false	True	linear	dice	dice	0.2	bf	rh	15	1000	clk	none	20	[0.2]	one-central	all	500	hlsh	simtol	0.9	29	29	10958	symmetric	[1.0, 0.0, 0.0]	342	1250	10	20	49	97	191	323	342	342	1250	10	20	49	97	191
20210428	2249	euro-census	1_2_8	4100	euro-census	1_2_8	4000	2	false	True	linear	dice	dice	0.2	bf	rh	15	1000	clk	none	20	[0.2]	one-central	all	500	hlsh	simtol	0.9	29	29	10958	symmetric	[0.0, 1.0, 0.0]	341	1422	10	20	49	85	88	263	336	341	1422	10	20	49	85	88
20210428	2249	euro-census	1_2_8	4100	euro-census	1_2_8	4000	2	false	True	linear	dice	dice	0.2	bf	rh	15	1000	clk	none	20	[0.2]	one-central	all	500	hlsh	simtol	0.9	29	29	10958	symmetric	[0.0, 0.0, 1.0]	157	1476	0	0	0	15	72	108	139	157	1476	0	0	0	15	72
20210428	2249	euro-census	1_2_8	4100	euro-census	1_2_8	4000	2	false	True	linear	dice	dice	0.2	bf	rh	15	1000	clk	none	20	[0.2]	one-central	all	500	hlsh	simtol	0.9	29	29	10958	symmetric	[0.6, 0.3, 0.1]	342	1412	10	20	49	85	88	225	341	342	1412	10	20	49	85	88
20210428	2249	euro-census	1_2_8	4100	euro-census	1_2_8	4000	2	false	True	linear	dice	dice	0.2	bf	rh	15	1000	clk	none	20	[0.2]	one-central	all	500	hlsh	simtol	0.9	29	29	10958	hungarian	[1.0, 0.0, 0.0]	321	2245	10	20	49	97	192	308	321	321	2289	10	20	49	97	192
20210428	2249	euro-census	1_2_8	4100	euro-census	1_2_8	4000	2	false	True	linear	dice	dice	0.2	bf	rh	15	1000	clk	none	20	[0.2]	one-central	all	500	hlsh	simtol	0.9	29	29	10958	hungarian	[0.0, 1.0, 0.0]	332	2234	10	20	49	85	88	262	329	332	2278	10	20	49	85	88
20210428	2249	euro-census	1_2_8	4100	euro-census	1_2_8	4000	2	false	True	linear	dice	dice	0.2	bf	rh	15	1000	clk	none	20	[0.2]	one-central	all	500	hlsh	simtol	0.9	29	29	10958	hungarian	[0.0, 0.0, 1.0]	169	2352	0	0	0	15	72	107	127	169	2352	0	0	0	15	72
20210428	2249	euro-census	1_2_8	4100	euro-census	1_2_8	4000	2	false	True	linear	dice	dice	0.2	bf	rh	15	1000	clk	none	20	[0.2]	one-central	all	500	hlsh	simtol	0.9	29	29	10958	hungarian	[0.6, 0.3, 0.1]	321	2245	10	20	49	85	88	222	321	321	2289	10	20	49	85	88
20210428	2249	euro-census	1_2_8	4100	euro-census	1_2_8	4000	2	false	True	linear	dice	dice	0.2	bf	rh	15	1000	clk	none	20	[0.2]	one-central	all	500	hlsh	simtol	0.9	29	29	10958	shapley	[1.0, 0.0, 0.0]	342	1982	10	20	49	97	191	323	341	342	1982	10	20	49	97	191
20210428	2249	euro-census	1_2_8	4100	euro-census	1_2_8	4000	2	false	True	linear	dice	dice	0.2	bf	rh	15	1000	clk	none	20	[0.2]	one-central	all	500	hlsh	simtol	0.9	29	29	10958	shapley	[0.0, 1.0, 0.0]	341	1969	10	20	49	85	88	263	336	341	1969	10	20	49	85	88
20210428	2249	euro-census	1_2_8	4100	euro-census	1_2_8	4000	2	false	True	linear	dice	dice	0.2	bf	rh	15	1000	clk	none	20	[0.2]	one-central	all	500	hlsh	simtol	0.9	29	29	10958	shapley	[0.0, 0.0, 1.0]	174	2318	0	0	0	15	72	108	137	174	2318	0	0	0	15	72
20210428	2249	euro-census	1_2_8	4100	euro-census	1_2_8	4000	2	false	True	linear	dice	dice	0.2	bf	rh	15	1000	clk	none	20	[0.2]	one-central	all	500	hlsh	simtol	0.9	29	29	10958	shapley	[0.6, 0.3, 0.1]	342	1995	10	20	49	85	88	225	341	342	1995	10	20	49	85	88
20210428	2249	euro-census	1_2_8	4100	euro-census	1_2_8	4000	2	false	True	linear	dice	dice	0.2	bf	rh	15	1000	clk	none	20	[0.2]	one-central	all	500	hlsh	simtol	0.9	29	29	10958	random	[0.0, 0.0, 0.0]	0	1	0	0	0	0	0	0	0	0	1	0	0	0	0	0
20210428	2249	euro-census	1_2_8	4100	euro-census	1_2_8	4000	2	false	True	linear	dice	dice	0.2	bf	rh	15	1000	clk	none	20	[0.2]	no-nf-central	all	500	hlsh	simtol	0.9	27	27	12164	symmetric	[1.0, 0.0, 0.0]	342	1270	10	20	49	98	192	325	342	342	1269	10	20	49	98	192
20210428	2249	euro-census	1_2_8	4100	euro-census	1_2_8	4000	2	false	True	linear	dice	dice	0.2	bf	rh	15	1000	clk	none	20	[0.2]	no-nf-central	all	500	hlsh	simtol	0.9	27	27	12164	symmetric	[0.0, 1.0, 0.0]	342	1436	10	20	49	74	75	246	335	342	1435	10	20	49	74	75
20210428	2249	euro-census	1_2_8	4100	euro-census	1_2_8	4000	2	false	True	linear	dice	dice	0.2	bf	rh	15	1000	clk	none	20	[0.2]	no-nf-central	all	500	hlsh	simtol	0.9	27	27	12164	symmetric	[0.0, 0.0, 1.0]	148	1453	0	2	5	16	48	99	130	148	1452	0	2	5	16	48
20210428	2249	euro-census	1_2_8	4100	euro-census	1_2_8	4000	2	false	True	linear	dice	dice	0.2	bf	rh	15	1000	clk	none	20	[0.2]	no-nf-central	all	500	hlsh	simtol	0.9	27	27	12164	symmetric	[0.6, 0.3, 0.1]	342	1425	10	20	49	74	75	226	341	342	1424	10	20	49	74	75
20210428	2249	euro-census	1_2_8	4100	euro-census	1_2_8	4000	2	false	True	linear	dice	dice	0.2	bf	rh	15	1000	clk	none	20	[0.2]	no-nf-central	all	500	hlsh	simtol	0.9	27	27	12164	hungarian	[1.0, 0.0, 0.0]	318	2336	10	20	49	97	192	305	318	318	2366	10	20	49	97	192
20210428	2249	euro-census	1_2_8	4100	euro-census	1_2_8	4000	2	false	True	linear	dice	dice	0.2	bf	rh	15	1000	clk	none	20	[0.2]	no-nf-central	all	500	hlsh	simtol	0.9	27	27	12164	hungarian	[0.0, 1.0, 0.0]	334	2320	10	20	49	74	75	247	329	334	2350	10	20	49	74	75
20210428	2249	euro-census	1_2_8	4100	euro-census	1_2_8	4000	2	false	True	linear	dice	dice	0.2	bf	rh	15	1000	clk	none	20	[0.2]	no-nf-central	all	500	hlsh	simtol	0.9	27	27	12164	hungarian	[0.0, 0.0, 1.0]	156	2453	0	2	5	16	48	94	127	156	2452	0	2	5	16	48
20210428	2249	euro-census	1_2_8	4100	euro-census	1_2_8	4000	2	false	True	linear	dice	dice	0.2	bf	rh	15	1000	clk	none	20	[0.2]	no-nf-central	all	500	hlsh	simtol	0.9	27	27	12164	hungarian	[0.6, 0.3, 0.1]	319	2335	10	20	49	74	75	223	319	319	2365	10	20	49	74	75
20210428	2249	euro-census	1_2_8	4100	euro-census	1_2_8	4000	2	false	True	linear	dice	dice	0.2	bf	rh	15	1000	clk	none	20	[0.2]	no-nf-central	all	500	hlsh	simtol	0.9	27	27	12164	shapley	[1.0, 0.0, 0.0]	342	2060	10	20	49	98	192	325	341	342	2059	10	20	49	98	192
20210428	2249	euro-census	1_2_8	4100	euro-census	1_2_8	4000	2	false	True	linear	dice	dice	0.2	bf	rh	15	1000	clk	none	20	[0.2]	no-nf-central	all	500	hlsh	simtol	0.9	27	27	12164	shapley	[0.0, 1.0, 0.0]	342	2053	10	20	49	74	75	246	335	342	2052	10	20	49	74	75
20210428	2249	euro-census	1_2_8	4100	euro-census	1_2_8	4000	2	false	True	linear	dice	dice	0.2	bf	rh	15	1000	clk	none	20	[0.2]	no-nf-central	all	500	hlsh	simtol	0.9	27	27	12164	shapley	[0.0, 0.0, 1.0]	163	2412	0	2	5	16	48	99	132	163	2411	0	2	5	16	48
20210428	2249	euro-census	1_2_8	4100	euro-census	1_2_8	4000	2	false	True	linear	dice	dice	0.2	bf	rh	15	1000	clk	none	20	[0.2]	no-nf-central	all	500	hlsh	simtol	0.9	27	27	12164	shapley	[0.6, 0.3, 0.1]	342	2070	10	20	49	74	75	226	341	342	2069	10	20	49	74	75
20210428	2249	euro-census	1_2_8	4100	euro-census	1_2_8	4000	2	false	True	linear	dice	dice	0.2	bf	rh	15	1000	clk	none	20	[0.2]	no-nf-central	all	500	hlsh	simtol	0.9	27	27	12164	random	[0.0, 0.0, 0.0]	0	1	0	0	0	0	0	0	0	0	1	0	0	0	0	0
20210428	2249	euro-census	1_2_8	4100	euro-census	1_2_8	4000	2	false	True	linear	dice	dice	0.2	bf	rh	15	1000	clk	none	20	[0.2]	no-central	all	500	hlsh	simtol	0.9	28	28	12289	symmetric	[1.0, 0.0, 0.0]	342	1269	10	20	49	98	192	325	342	342	1269	10	20	49	98	192
20210428	2249	euro-census	1_2_8	4100	euro-census	1_2_8	4000	2	false	True	linear	dice	dice	0.2	bf	rh	15	1000	clk	none	20	[0.2]	no-central	all	500	hlsh	simtol	0.9	28	28	12289	symmetric	[0.0, 1.0, 0.0]	341	1443	10	20	48	72	72	237	335	341	1443	10	20	48	72	72
20210428	2249	euro-census	1_2_8	4100	euro-census	1_2_8	4000	2	false	True	linear	dice	dice	0.2	bf	rh	15	1000	clk	none	20	[0.2]	no-central	all	500	hlsh	simtol	0.9	28	28	12289	symmetric	[0.0, 0.0, 1.0]	148	1424	4	7	13	29	49	106	136	148	1424	4	7	13	29	49
20210428	2249	euro-census	1_2_8	4100	euro-census	1_2_8	4000	2	false	True	linear	dice	dice	0.2	bf	rh	15	1000	clk	none	20	[0.2]	no-central	all	500	hlsh	simtol	0.9	28	28	12289	symmetric	[0.6, 0.3, 0.1]	342	1422	10	20	48	72	72	219	340	342	1422	10	20	48	72	72
20210428	2249	euro-census	1_2_8	4100	euro-census	1_2_8	4000	2	false	True	linear	dice	dice	0.2	bf	rh	15	1000	clk	none	20	[0.2]	no-central	all	500	hlsh	simtol	0.9	28	28	12289	hungarian	[1.0, 0.0, 0.0]	319	2334	10	20	49	97	191	307	319	319	2373	10	20	49	97	191
20210428	2249	euro-census	1_2_8	4100	euro-census	1_2_8	4000	2	false	True	linear	dice	dice	0.2	bf	rh	15	1000	clk	none	20	[0.2]	no-central	all	500	hlsh	simtol	0.9	28	28	12289	hungarian	[0.0, 1.0, 0.0]	334	2319	10	20	48	72	72	240	329	334	2358	10	20	48	72	72
20210428	2249	euro-census	1_2_8	4100	euro-census	1_2_8	4000	2	false	True	linear	dice	dice	0.2	bf	rh	15	1000	clk	none	20	[0.2]	no-central	all	500	hlsh	simtol	0.9	28	28	12289	hungarian	[0.0, 0.0, 1.0]	159	2453	4	7	13	29	49	102	127	159	2453	4	7	13	29	49
20210428	2249	euro-census	1_2_8	4100	euro-census	1_2_8	4000	2	false	True	linear	dice	dice	0.2	bf	rh	15	1000	clk	none	20	[0.2]	no-central	all	500	hlsh	simtol	0.9	28	28	12289	hungarian	[0.6, 0.3, 0.1]	319	2334	10	20	48	72	72	214	319	319	2373	10	20	48	72	72
20210428	2249	euro-census	1_2_8	4100	euro-census	1_2_8	4000	2	false	True	linear	dice	dice	0.2	bf	rh	15	1000	clk	none	20	[0.2]	no-central	all	500	hlsh	simtol	0.9	28	28	12289	shapley	[1.0, 0.0, 0.0]	342	2075	10	20	49	98	192	325	341	342	2075	10	20	49	98	192
20210428	2249	euro-census	1_2_8	4100	euro-census	1_2_8	4000	2	false	True	linear	dice	dice	0.2	bf	rh	15	1000	clk	none	20	[0.2]	no-central	all	500	hlsh	simtol	0.9	28	28	12289	shapley	[0.0, 1.0, 0.0]	342	2069	10	20	48	72	72	237	335	342	2069	10	20	48	72	72
20210428	2249	euro-census	1_2_8	4100	euro-census	1_2_8	4000	2	false	True	linear	dice	dice	0.2	bf	rh	15	1000	clk	none	20	[0.2]	no-central	all	500	hlsh	simtol	0.9	28	28	12289	shapley	[0.0, 0.0, 1.0]	169	2419	4	7	13	29	49	106	138	169	2419	4	7	13	29	49
20210428	2249	euro-census	1_2_8	4100	euro-census	1_2_8	4000	2	false	True	linear	dice	dice	0.2	bf	rh	15	1000	clk	none	20	[0.2]	no-central	all	500	hlsh	simtol	0.9	28	28	12289	shapley	[0.6, 0.3, 0.1]	342	2086	10	20	48	72	72	219	340	342	2086	10	20	48	72	72
20210428	2249	euro-census	1_2_8	4100	euro-census	1_2_8	4000	2	false	True	linear	dice	dice	0.2	bf	rh	15	1000	clk	none	20	[0.2]	no-central	all	500	hlsh	simtol	0.9	28	28	12289	random	[0.0, 0.0, 0.0]	0	1	0	0	0	0	0	0	0	0	1	0	0	0	0	0
20210428	2249	euro-census	1_2_8	4100	euro-census	1_2_8	4000	2	false	True	linear	dice	dice	0.2	bf	rh	15	1000	clk	none	20	[0.2]	node2vec	all	500	hlsh	simtol	0.9	30	30	1580	symmetric	[1.0, 0.0, 0.0]	8	674	0	0	0	1	1	5	8	8	673	0	0	0	1	1
20210428	2249	euro-census	1_2_8	4100	euro-census	1_2_8	4000	2	false	True	linear	dice	dice	0.2	bf	rh	15	1000	clk	none	20	[0.2]	node2vec	all	500	hlsh	simtol	0.9	30	30	1580	symmetric	[0.0, 1.0, 0.0]	8	698	0	0	0	0	1	6	8	8	697	0	0	0	0	1
20210428	2249	euro-census	1_2_8	4100	euro-census	1_2_8	4000	2	false	True	linear	dice	dice	0.2	bf	rh	15	1000	clk	none	20	[0.2]	node2vec	all	500	hlsh	simtol	0.9	30	30	1580	symmetric	[0.0, 0.0, 1.0]	7	798	0	0	0	0	0	3	7	7	797	0	0	0	0	0
20210428	2249	euro-census	1_2_8	4100	euro-census	1_2_8	4000	2	false	True	linear	dice	dice	0.2	bf	rh	15	1000	clk	none	20	[0.2]	node2vec	all	500	hlsh	simtol	0.9	30	30	1580	symmetric	[0.6, 0.3, 0.1]	7	741	0	0	0	0	1	6	7	7	740	0	0	0	0	1
20210428	2249	euro-census	1_2_8	4100	euro-census	1_2_8	4000	2	false	True	linear	dice	dice	0.2	bf	rh	15	1000	clk	none	20	[0.2]	node2vec	all	500	hlsh	simtol	0.9	30	30	1580	hungarian	[1.0, 0.0, 0.0]	8	890	0	0	0	1	1	4	8	8	931	0	0	0	1	1
20210428	2249	euro-census	1_2_8	4100	euro-census	1_2_8	4000	2	false	True	linear	dice	dice	0.2	bf	rh	15	1000	clk	none	20	[0.2]	node2vec	all	500	hlsh	simtol	0.9	30	30	1580	hungarian	[0.0, 1.0, 0.0]	7	890	0	0	0	0	1	5	7	7	931	0	0	0	0	1
20210428	2249	euro-census	1_2_8	4100	euro-census	1_2_8	4000	2	false	True	linear	dice	dice	0.2	bf	rh	15	1000	clk	none	20	[0.2]	node2vec	all	500	hlsh	simtol	0.9	30	30	1580	hungarian	[0.0, 0.0, 1.0]	8	857	0	0	0	0	0	3	8	8	856	0	0	0	0	0
20210428	2249	euro-census	1_2_8	4100	euro-census	1_2_8	4000	2	false	True	linear	dice	dice	0.2	bf	rh	15	1000	clk	none	20	[0.2]	node2vec	all	500	hlsh	simtol	0.9	30	30	1580	hungarian	[0.6, 0.3, 0.1]	8	890	0	0	0	0	1	6	8	8	931	0	0	0	0	1
20210428	2249	euro-census	1_2_8	4100	euro-census	1_2_8	4000	2	false	True	linear	dice	dice	0.2	bf	rh	15	1000	clk	none	20	[0.2]	node2vec	all	500	hlsh	simtol	0.9	30	30	1580	shapley	[1.0, 0.0, 0.0]	9	766	0	0	0	1	1	5	9	9	765	0	0	0	1	1
20210428	2249	euro-census	1_2_8	4100	euro-census	1_2_8	4000	2	false	True	linear	dice	dice	0.2	bf	rh	15	1000	clk	none	20	[0.2]	node2vec	all	500	hlsh	simtol	0.9	30	30	1580	shapley	[0.0, 1.0, 0.0]	9	760	0	0	0	0	1	6	9	9	759	0	0	0	0	1
20210428	2249	euro-census	1_2_8	4100	euro-census	1_2_8	4000	2	false	True	linear	dice	dice	0.2	bf	rh	15	1000	clk	none	20	[0.2]	node2vec	all	500	hlsh	simtol	0.9	30	30	1580	shapley	[0.0, 0.0, 1.0]	7	831	0	0	0	0	0	3	7	7	830	0	0	0	0	0
20210428	2249	euro-census	1_2_8	4100	euro-census	1_2_8	4000	2	false	True	linear	dice	dice	0.2	bf	rh	15	1000	clk	none	20	[0.2]	node2vec	all	500	hlsh	simtol	0.9	30	30	1580	shapley	[0.6, 0.3, 0.1]	7	788	0	0	0	0	1	6	7	7	787	0	0	0	0	1
20210428	2249	euro-census	1_2_8	4100	euro-census	1_2_8	4000	2	false	True	linear	dice	dice	0.2	bf	rh	15	1000	clk	none	20	[0.2]	node2vec	all	500	hlsh	simtol	0.9	30	30	1580	random	[0.0, 0.0, 0.0]	0	1	0	0	0	0	0	0	0	0	1	0	0	0	0	0
																																		342	3019	10	20	49	98	193	325	342	342	3019
[truncated: 31 more columns]
