# Supplementary material for: On the effectiveness of graph matching attacks against privacy-preserving record linkage
Source: PLoS One. 2022 Sep 22;17(9):e0267893. doi: 10.1371/journal.pone.0267893 (PMC9499274; doi:10.1371/journal.pone.0267893)
Supplement: S1 File — (ZIP) [file pone.0267893.s001.zip › Random-4000/4000-4300.csv]

date	time	plain_dataset_name	plain_attr_list	plain_num_rec	encode_dataset_name	encode_attr_list	encode_num_rec	q_length	padded	sim_adjust_flag	regression_model	plain_sim_funct	enc_sim_func	min_sim	encode_method	bf_hash_type/tmh_num_hash_bits/cmh_max_rand_int	num_hash_funct	bf_len/tmh_num_hash_tables/cmh_num_hash_col	bf_encode/tmh_key_len	bf_harden/tmh_val_len	graph_node_min_degree	graph_sim_list	graph_feat_list	graph_selected_feat	sim_hash_num_bit	sim_hash_block_funct	sim_comp_funct	sim_hash_match_sim	num_feat	use_num_feat	total_num_sim_edges	match_method	weight_list	num_corr_ident_rec	num_wrng_ident_rec	corr_top_10	corr_top_20	corr_top_50	corr_top_100	corr_top_200	corr_top_500	corr_top_1000	num_all_corr	num_all_wrng	scorr_top_10	scorr_top_20	scorr_top_50	scorr_top_100	scorr_top_200
20210503	1108	euro-census	1_2_8	4000	euro-census	1_2_8	4300	2	false	True	linear	dice	dice	0.2	bf	rh	15	1000	clk	none	20	[0.2]	all	all	500	hlsh	simtol	0.9	30	30	655	symmetric	[1.0, 0.0, 0.0]	10	387	3	4	6	8	9	10	10	10	387	3	4	6	8	9
20210503	1108	euro-census	1_2_8	4000	euro-census	1_2_8	4300	2	false	True	linear	dice	dice	0.2	bf	rh	15	1000	clk	none	20	[0.2]	all	all	500	hlsh	simtol	0.9	30	30	655	symmetric	[0.0, 1.0, 0.0]	10	393	4	6	8	8	9	10	10	10	393	4	6	8	8	9
20210503	1108	euro-census	1_2_8	4000	euro-census	1_2_8	4300	2	false	True	linear	dice	dice	0.2	bf	rh	15	1000	clk	none	20	[0.2]	all	all	500	hlsh	simtol	0.9	30	30	655	symmetric	[0.0, 0.0, 1.0]	10	415	0	0	0	0	4	10	10	10	415	0	0	0	0	4
20210503	1108	euro-census	1_2_8	4000	euro-census	1_2_8	4300	2	false	True	linear	dice	dice	0.2	bf	rh	15	1000	clk	none	20	[0.2]	all	all	500	hlsh	simtol	0.9	30	30	655	symmetric	[0.6, 0.3, 0.1]	10	407	4	6	8	8	9	10	10	10	407	4	6	8	8	9
20210503	1108	euro-census	1_2_8	4000	euro-census	1_2_8	4300	2	false	True	linear	dice	dice	0.2	bf	rh	15	1000	clk	none	20	[0.2]	all	all	500	hlsh	simtol	0.9	30	30	655	hungarian	[1.0, 0.0, 0.0]	10	447	3	4	6	8	9	10	10	10	478	3	4	6	8	9
20210503	1108	euro-census	1_2_8	4000	euro-census	1_2_8	4300	2	false	True	linear	dice	dice	0.2	bf	rh	15	1000	clk	none	20	[0.2]	all	all	500	hlsh	simtol	0.9	30	30	655	hungarian	[0.0, 1.0, 0.0]	10	447	4	6	8	8	9	10	10	10	478	4	6	8	8	9
20210503	1108	euro-census	1_2_8	4000	euro-census	1_2_8	4300	2	false	True	linear	dice	dice	0.2	bf	rh	15	1000	clk	none	20	[0.2]	all	all	500	hlsh	simtol	0.9	30	30	655	hungarian	[0.0, 0.0, 1.0]	9	422	0	0	0	0	4	9	9	9	422	0	0	0	0	4
20210503	1108	euro-census	1_2_8	4000	euro-census	1_2_8	4300	2	false	True	linear	dice	dice	0.2	bf	rh	15	1000	clk	none	20	[0.2]	all	all	500	hlsh	simtol	0.9	30	30	655	hungarian	[0.6, 0.3, 0.1]	10	447	4	6	8	8	9	10	10	10	478	4	6	8	8	9
20210503	1108	euro-census	1_2_8	4000	euro-census	1_2_8	4300	2	false	True	linear	dice	dice	0.2	bf	rh	15	1000	clk	none	20	[0.2]	all	all	500	hlsh	simtol	0.9	30	30	655	shapley	[1.0, 0.0, 0.0]	10	410	3	4	6	8	9	10	10	10	410	3	4	6	8	9
20210503	1108	euro-census	1_2_8	4000	euro-census	1_2_8	4300	2	false	True	linear	dice	dice	0.2	bf	rh	15	1000	clk	none	20	[0.2]	all	all	500	hlsh	simtol	0.9	30	30	655	shapley	[0.0, 1.0, 0.0]	10	408	4	6	8	8	9	10	10	10	408	4	6	8	8	9
20210503	1108	euro-census	1_2_8	4000	euro-census	1_2_8	4300	2	false	True	linear	dice	dice	0.2	bf	rh	15	1000	clk	none	20	[0.2]	all	all	500	hlsh	simtol	0.9	30	30	655	shapley	[0.0, 0.0, 1.0]	10	421	0	0	0	0	4	10	10	10	421	0	0	0	0	4
20210503	1108	euro-census	1_2_8	4000	euro-census	1_2_8	4300	2	false	True	linear	dice	dice	0.2	bf	rh	15	1000	clk	none	20	[0.2]	all	all	500	hlsh	simtol	0.9	30	30	655	shapley	[0.6, 0.3, 0.1]	10	417	4	6	8	8	9	10	10	10	417	4	6	8	8	9
20210503	1108	euro-census	1_2_8	4000	euro-census	1_2_8	4300	2	false	True	linear	dice	dice	0.2	bf	rh	15	1000	clk	none	20	[0.2]	all	all	500	hlsh	simtol	0.9	30	30	655	random	[0.0, 0.0, 0.0]	0	1	0	0	0	0	0	0	0	0	1	0	0	0	0	0
20210503	1108	euro-census	1_2_8	4000	euro-census	1_2_8	4300	2	false	True	linear	dice	dice	0.2	bf	rh	15	1000	clk	none	20	[0.2]	no-histo	all	500	hlsh	simtol	0.9	11	11	16570	symmetric	[1.0, 0.0, 0.0]	18	1682	3	6	9	12	13	13	14	18	1682	3	6	9	12	13
20210503	1108	euro-census	1_2_8	4000	euro-census	1_2_8	4300	2	false	True	linear	dice	dice	0.2	bf	rh	15	1000	clk	none	20	[0.2]	no-histo	all	500	hlsh	simtol	0.9	11	11	16570	symmetric	[0.0, 1.0, 0.0]	17	1947	0	0	1	8	10	15	16	17	1947	0	0	1	8	10
20210503	1108	euro-census	1_2_8	4000	euro-census	1_2_8	4300	2	false	True	linear	dice	dice	0.2	bf	rh	15	1000	clk	none	20	[0.2]	no-histo	all	500	hlsh	simtol	0.9	11	11	16570	symmetric	[0.0, 0.0, 1.0]	7	1746	0	0	0	1	2	6	6	7	1746	0	0	0	1	2
20210503	1108	euro-census	1_2_8	4000	euro-census	1_2_8	4300	2	false	True	linear	dice	dice	0.2	bf	rh	15	1000	clk	none	20	[0.2]	no-histo	all	500	hlsh	simtol	0.9	11	11	16570	symmetric	[0.6, 0.3, 0.1]	18	1940	0	0	1	9	13	17	18	18	1940	0	0	1	9	13
20210503	1108	euro-census	1_2_8	4000	euro-census	1_2_8	4300	2	false	True	linear	dice	dice	0.2	bf	rh	15	1000	clk	none	20	[0.2]	no-histo	all	500	hlsh	simtol	0.9	11	11	16570	hungarian	[1.0, 0.0, 0.0]	16	3122	4	5	9	11	11	12	13	16	3129	4	5	9	11	11
20210503	1108	euro-census	1_2_8	4000	euro-census	1_2_8	4300	2	false	True	linear	dice	dice	0.2	bf	rh	15	1000	clk	none	20	[0.2]	no-histo	all	500	hlsh	simtol	0.9	11	11	16570	hungarian	[0.0, 1.0, 0.0]	18	3120	0	0	1	8	10	15	17	18	3127	0	0	1	8	10
20210503	1108	euro-census	1_2_8	4000	euro-census	1_2_8	4300	2	false	True	linear	dice	dice	0.2	bf	rh	15	1000	clk	none	20	[0.2]	no-histo	all	500	hlsh	simtol	0.9	11	11	16570	hungarian	[0.0, 0.0, 1.0]	5	3114	0	0	0	1	1	3	3	5	3114	0	0	0	1	1
20210503	1108	euro-census	1_2_8	4000	euro-census	1_2_8	4300	2	false	True	linear	dice	dice	0.2	bf	rh	15	1000	clk	none	20	[0.2]	no-histo	all	500	hlsh	simtol	0.9	11	11	16570	hungarian	[0.6, 0.3, 0.1]	17	3121	0	0	1	8	12	16	17	17	3128	0	0	1	8	12
20210503	1108	euro-census	1_2_8	4000	euro-census	1_2_8	4300	2	false	True	linear	dice	dice	0.2	bf	rh	15	1000	clk	none	20	[0.2]	no-histo	all	500	hlsh	simtol	0.9	11	11	16570	shapley	[1.0, 0.0, 0.0]	18	2754	3	6	9	12	13	13	14	18	2754	3	6	9	12	13
20210503	1108	euro-census	1_2_8	4000	euro-census	1_2_8	4300	2	false	True	linear	dice	dice	0.2	bf	rh	15	1000	clk	none	20	[0.2]	no-histo	all	500	hlsh	simtol	0.9	11	11	16570	shapley	[0.0, 1.0, 0.0]	18	2737	0	0	1	8	10	15	16	18	2737	0	0	1	8	10
20210503	1108	euro-census	1_2_8	4000	euro-census	1_2_8	4300	2	false	True	linear	dice	dice	0.2	bf	rh	15	1000	clk	none	20	[0.2]	no-histo	all	500	hlsh	simtol	0.9	11	11	16570	shapley	[0.0, 0.0, 1.0]	9	3055	0	0	0	1	2	6	6	9	3055	0	0	0	1	2
20210503	1108	euro-census	1_2_8	4000	euro-census	1_2_8	4300	2	false	True	linear	dice	dice	0.2	bf	rh	15	1000	clk	none	20	[0.2]	no-histo	all	500	hlsh	simtol	0.9	11	11	16570	shapley	[0.6, 0.3, 0.1]	18	2761	0	0	1	9	13	17	18	18	2761	0	0	1	9	13
20210503	1108	euro-census	1_2_8	4000	euro-census	1_2_8	4300	2	false	True	linear	dice	dice	0.2	bf	rh	15	1000	clk	none	20	[0.2]	no-histo	all	500	hlsh	simtol	0.9	11	11	16570	random	[0.0, 0.0, 0.0]	0	1	0	0	0	0	0	0	0	0	1	0	0	0	0	0
20210503	1108	euro-census	1_2_8	4000	euro-census	1_2_8	4300	2	false	True	linear	dice	dice	0.2	bf	rh	15	1000	clk	none	20	[0.2]	one-central	all	500	hlsh	simtol	0.9	29	29	1204	symmetric	[1.0, 0.0, 0.0]	9	576	3	4	6	8	8	9	9	9	576	3	4	6	8	8
20210503	1108	euro-census	1_2_8	4000	euro-census	1_2_8	4300	2	false	True	linear	dice	dice	0.2	bf	rh	15	1000	clk	none	20	[0.2]	one-central	all	500	hlsh	simtol	0.9	29	29	1204	symmetric	[0.0, 1.0, 0.0]	9	593	4	6	6	7	7	9	9	9	593	4	6	6	7	7
20210503	1108	euro-census	1_2_8	4000	euro-census	1_2_8	4300	2	false	True	linear	dice	dice	0.2	bf	rh	15	1000	clk	none	20	[0.2]	one-central	all	500	hlsh	simtol	0.9	29	29	1204	symmetric	[0.0, 0.0, 1.0]	7	657	0	0	0	0	1	7	7	7	657	0	0	0	0	1
20210503	1108	euro-census	1_2_8	4000	euro-census	1_2_8	4300	2	false	True	linear	dice	dice	0.2	bf	rh	15	1000	clk	none	20	[0.2]	one-central	all	500	hlsh	simtol	0.9	29	29	1204	symmetric	[0.6, 0.3, 0.1]	9	608	4	6	6	7	7	9	9	9	608	4	6	6	7	7
20210503	1108	euro-census	1_2_8	4000	euro-census	1_2_8	4300	2	false	True	linear	dice	dice	0.2	bf	rh	15	1000	clk	none	20	[0.2]	one-central	all	500	hlsh	simtol	0.9	29	29	1204	hungarian	[1.0, 0.0, 0.0]	8	714	3	4	6	7	7	8	8	8	753	3	4	6	7	7
20210503	1108	euro-census	1_2_8	4000	euro-census	1_2_8	4300	2	false	True	linear	dice	dice	0.2	bf	rh	15	1000	clk	none	20	[0.2]	one-central	all	500	hlsh	simtol	0.9	29	29	1204	hungarian	[0.0, 1.0, 0.0]	9	712	4	6	6	7	7	9	9	9	751	4	6	6	7	7
20210503	1108	euro-census	1_2_8	4000	euro-census	1_2_8	4300	2	false	True	linear	dice	dice	0.2	bf	rh	15	1000	clk	none	20	[0.2]	one-central	all	500	hlsh	simtol	0.9	29	29	1204	hungarian	[0.0, 0.0, 1.0]	7	684	0	0	0	0	1	7	7	7	684	0	0	0	0	1
20210503	1108	euro-census	1_2_8	4000	euro-census	1_2_8	4300	2	false	True	linear	dice	dice	0.2	bf	rh	15	1000	clk	none	20	[0.2]	one-central	all	500	hlsh	simtol	0.9	29	29	1204	hungarian	[0.6, 0.3, 0.1]	9	713	4	6	6	7	7	9	9	9	752	4	6	6	7	7
20210503	1108	euro-census	1_2_8	4000	euro-census	1_2_8	4300	2	false	True	linear	dice	dice	0.2	bf	rh	15	1000	clk	none	20	[0.2]	one-central	all	500	hlsh	simtol	0.9	29	29	1204	shapley	[1.0, 0.0, 0.0]	9	642	3	4	6	8	8	9	9	9	642	3	4	6	8	8
20210503	1108	euro-census	1_2_8	4000	euro-census	1_2_8	4300	2	false	True	linear	dice	dice	0.2	bf	rh	15	1000	clk	none	20	[0.2]	one-central	all	500	hlsh	simtol	0.9	29	29	1204	shapley	[0.0, 1.0, 0.0]	9	635	4	6	6	7	7	9	9	9	635	4	6	6	7	7
20210503	1108	euro-census	1_2_8	4000	euro-census	1_2_8	4300	2	false	True	linear	dice	dice	0.2	bf	rh	15	1000	clk	none	20	[0.2]	one-central	all	500	hlsh	simtol	0.9	29	29	1204	shapley	[0.0, 0.0, 1.0]	7	672	0	0	0	0	1	7	7	7	672	0	0	0	0	1
20210503	1108	euro-census	1_2_8	4000	euro-census	1_2_8	4300	2	false	True	linear	dice	dice	0.2	bf	rh	15	1000	clk	none	20	[0.2]	one-central	all	500	hlsh	simtol	0.9	29	29	1204	shapley	[0.6, 0.3, 0.1]	9	653	4	6	6	7	7	9	9	9	653	4	6	6	7	7
20210503	1108	euro-census	1_2_8	4000	euro-census	1_2_8	4300	2	false	True	linear	dice	dice	0.2	bf	rh	15	1000	clk	none	20	[0.2]	one-central	all	500	hlsh	simtol	0.9	29	29	1204	random	[0.0, 0.0, 0.0]	0	1	0	0	0	0	0	0	0	0	1	0	0	0	0	0
20210503	1108	euro-census	1_2_8	4000	euro-census	1_2_8	4300	2	false	True	linear	dice	dice	0.2	bf	rh	15	1000	clk	none	20	[0.2]	no-nf-central	all	500	hlsh	simtol	0.9	27	27	1302	symmetric	[1.0, 0.0, 0.0]	8	631	3	4	5	7	8	8	8	8	631	3	4	5	7	8
20210503	1108	euro-census	1_2_8	4000	euro-census	1_2_8	4300	2	false	True	linear	dice	dice	0.2	bf	rh	15	1000	clk	none	20	[0.2]	no-nf-central	all	500	hlsh	simtol	0.9	27	27	1302	symmetric	[0.0, 1.0, 0.0]	8	650	4	5	8	8	8	8	8	8	650	4	5	8	8	8
20210503	1108	euro-census	1_2_8	4000	euro-census	1_2_8	4300	2	false	True	linear	dice	dice	0.2	bf	rh	15	1000	clk	none	20	[0.2]	no-nf-central	all	500	hlsh	simtol	0.9	27	27	1302	symmetric	[0.0, 0.0, 1.0]	8	726	0	0	1	2	4	8	8	8	726	0	0	1	2	4
20210503	1108	euro-census	1_2_8	4000	euro-census	1_2_8	4300	2	false	True	linear	dice	dice	0.2	bf	rh	15	1000	clk	none	20	[0.2]	no-nf-central	all	500	hlsh	simtol	0.9	27	27	1302	symmetric	[0.6, 0.3, 0.1]	8	676	4	5	8	8	8	8	8	8	676	4	5	8	8	8
20210503	1108	euro-census	1_2_8	4000	euro-census	1_2_8	4300	2	false	True	linear	dice	dice	0.2	bf	rh	15	1000	clk	none	20	[0.2]	no-nf-central	all	500	hlsh	simtol	0.9	27	27	1302	hungarian	[1.0, 0.0, 0.0]	8	784	3	4	5	7	8	8	8	8	827	3	4	5	7	8
20210503	1108	euro-census	1_2_8	4000	euro-census	1_2_8	4300	2	false	True	linear	dice	dice	0.2	bf	rh	15	1000	clk	none	20	[0.2]	no-nf-central	all	500	hlsh	simtol	0.9	27	27	1302	hungarian	[0.0, 1.0, 0.0]	8	784	4	5	8	8	8	8	8	8	827	4	5	8	8	8
20210503	1108	euro-census	1_2_8	4000	euro-census	1_2_8	4300	2	false	True	linear	dice	dice	0.2	bf	rh	15	1000	clk	none	20	[0.2]	no-nf-central	all	500	hlsh	simtol	0.9	27	27	1302	hungarian	[0.0, 0.0, 1.0]	8	750	0	0	1	2	4	8	8	8	750	0	0	1	2	4
20210503	1108	euro-census	1_2_8	4000	euro-census	1_2_8	4300	2	false	True	linear	dice	dice	0.2	bf	rh	15	1000	clk	none	20	[0.2]	no-nf-central	all	500	hlsh	simtol	0.9	27	27	1302	hungarian	[0.6, 0.3, 0.1]	8	784	4	5	8	8	8	8	8	8	827	4	5	8	8	8
20210503	1108	euro-census	1_2_8	4000	euro-census	1_2_8	4300	2	false	True	linear	dice	dice	0.2	bf	rh	15	1000	clk	none	20	[0.2]	no-nf-central	all	500	hlsh	simtol	0.9	27	27	1302	shapley	[1.0, 0.0, 0.0]	8	709	3	4	5	7	8	8	8	8	709	3	4	5	7	8
20210503	1108	euro-census	1_2_8	4000	euro-census	1_2_8	4300	2	false	True	linear	dice	dice	0.2	bf	rh	15	1000	clk	none	20	[0.2]	no-nf-central	all	500	hlsh	simtol	0.9	27	27	1302	shapley	[0.0, 1.0, 0.0]	8	702	4	5	8	8	8	8	8	8	702	4	5	8	8	8
20210503	1108	euro-census	1_2_8	4000	euro-census	1_2_8	4300	2	false	True	linear	dice	dice	0.2	bf	rh	15	1000	clk	none	20	[0.2]	no-nf-central	all	500	hlsh	simtol	0.9	27	27	1302	shapley	[0.0, 0.0, 1.0]	8	743	0	0	1	2	4	8	8	8	743	0	0	1	2	4
20210503	1108	euro-census	1_2_8	4000	euro-census	1_2_8	4300	2	false	True	linear	dice	dice	0.2	bf	rh	15	1000	clk	none	20	[0.2]	no-nf-central	all	500	hlsh	simtol	0.9	27	27	1302	shapley	[0.6, 0.3, 0.1]	8	719	4	5	8	8	8	8	8	8	719	4	5	8	8	8
20210503	1108	euro-census	1_2_8	4000	euro-census	1_2_8	4300	2	false	True	linear	dice	dice	0.2	bf	rh	15	1000	clk	none	20	[0.2]	no-nf-central	all	500	hlsh	simtol	0.9	27	27	1302	random	[0.0, 0.0, 0.0]	0	1	0	0	0	0	0	0	0	0	1	0	0	0	0	0
20210503	1108	euro-census	1_2_8	4000	euro-census	1_2_8	4300	2	false	True	linear	dice	dice	0.2	bf	rh	15	1000	clk	none	20	[0.2]	no-central	all	500	hlsh	simtol	0.9	28	28	1993	symmetric	[1.0, 0.0, 0.0]	11	792	3	4	6	8	9	10	11	11	792	3	4	6	8	9
20210503	1108	euro-census	1_2_8	4000	euro-census	1_2_8	4300	2	false	True	linear	dice	dice	0.2	bf	rh	15	1000	clk	none	20	[0.2]	no-central	all	500	hlsh	simtol	0.9	28	28	1993	symmetric	[0.0, 1.0, 0.0]	11	841	3	4	6	6	6	11	11	11	841	3	4	6	6	6
20210503	1108	euro-census	1_2_8	4000	euro-census	1_2_8	4300	2	false	True	linear	dice	dice	0.2	bf	rh	15	1000	clk	none	20	[0.2]	no-central	all	500	hlsh	simtol	0.9	28	28	1993	symmetric	[0.0, 0.0, 1.0]	10	940	0	0	0	0	0	7	10	10	940	0	0	0	0	0
20210503	1108	euro-census	1_2_8	4000	euro-census	1_2_8	4300	2	false	True	linear	dice	dice	0.2	bf	rh	15	1000	clk	none	20	[0.2]	no-central	all	500	hlsh	simtol	0.9	28	28	1993	symmetric	[0.6, 0.3, 0.1]	11	879	3	4	6	6	6	11	11	11	879	3	4	6	6	6
20210503	1108	euro-census	1_2_8	4000	euro-census	1_2_8	4300	2	false	True	linear	dice	dice	0.2	bf	rh	15	1000	clk	none	20	[0.2]	no-central	all	500	hlsh	simtol	0.9	28	28	1993	hungarian	[1.0, 0.0, 0.0]	11	1055	3	4	6	8	9	10	11	11	1116	3	4	6	8	9
20210503	1108	euro-census	1_2_8	4000	euro-census	1_2_8	4300	2	false	True	linear	dice	dice	0.2	bf	rh	15	1000	clk	none	20	[0.2]	no-central	all	500	hlsh	simtol	0.9	28	28	1993	hungarian	[0.0, 1.0, 0.0]	11	1054	3	4	6	6	6	11	11	11	1115	3	4	6	6	6
20210503	1108	euro-census	1_2_8	4000	euro-census	1_2_8	4300	2	false	True	linear	dice	dice	0.2	bf	rh	15	1000	clk	none	20	[0.2]	no-central	all	500	hlsh	simtol	0.9	28	28	1993	hungarian	[0.0, 0.0, 1.0]	9	999	0	0	0	0	0	8	9	9	999	0	0	0	0	0
20210503	1108	euro-census	1_2_8	4000	euro-census	1_2_8	4300	2	false	True	linear	dice	dice	0.2	bf	rh	15	1000	clk	none	20	[0.2]	no-central	all	500	hlsh	simtol	0.9	28	28	1993	hungarian	[0.6, 0.3, 0.1]	11	1055	3	4	6	6	6	11	11	11	1116	3	4	6	6	6
20210503	1108	euro-census	1_2_8	4000	euro-census	1_2_8	4300	2	false	True	linear	dice	dice	0.2	bf	rh	15	1000	clk	none	20	[0.2]	no-central	all	500	hlsh	simtol	0.9	28	28	1993	shapley	[1.0, 0.0, 0.0]	11	948	3	4	6	8	9	10	11	11	948	3	4	6	8	9
20210503	1108	euro-census	1_2_8	4000	euro-census	1_2_8	4300	2	false	True	linear	dice	dice	0.2	bf	rh	15	1000	clk	none	20	[0.2]	no-central	all	500	hlsh	simtol	0.9	28	28	1993	shapley	[0.0, 1.0, 0.0]	11	940	3	4	6	6	6	11	11	11	940	3	4	6	6	6
20210503	1108	euro-census	1_2_8	4000	euro-census	1_2_8	4300	2	false	True	linear	dice	dice	0.2	bf	rh	15	1000	clk	none	20	[0.2]	no-central	all	500	hlsh	simtol	0.9	28	28	1993	shapley	[0.0, 0.0, 1.0]	10	989	0	0	0	0	0	7	10	10	989	0	0	0	0	0
20210503	1108	euro-census	1_2_8	4000	euro-census	1_2_8	4300	2	false	True	linear	dice	dice	0.2	bf	rh	15	1000	clk	none	20	[0.2]	no-central	all	500	hlsh	simtol	0.9	28	28	1993	shapley	[0.6, 0.3, 0.1]	11	964	3	4	6	6	6	11	11	11	964	3	4	6	6	6
20210503	1108	euro-census	1_2_8	4000	euro-census	1_2_8	4300	2	false	True	linear	dice	dice	0.2	bf	rh	15	1000	clk	none	20	[0.2]	no-central	all	500	hlsh	simtol	0.9	28	28	1993	random	[0.0, 0.0, 0.0]	0	1	0	0	0	0	0	0	0	0	1	0	0	0	0	0
20210503	1108	euro-census	1_2_8	4000	euro-census	1_2_8	4300	2	false	True	linear	dice	dice	0.2	bf	rh	15	1000	clk	none	20	[0.2]	node2vec	all	500	hlsh	simtol	0.9	30	30	2111	symmetric	[1.0, 0.0, 0.0]	0	742	0	0	0	0	0	0	0	0	742	0	0	0	0	0
20210503	1108	euro-census	1_2_8	4000	euro-census	1_2_8	4300	2	false	True	linear	dice	dice	0.2	bf	rh	15	1000	clk	none	20	[0.2]	node2vec	all	500	hlsh	simtol	0.9	30	30	2111	symmetric	[0.0, 1.0, 0.0]	0	783	0	0	0	0	0	0	0	0	783	0	0	0	0	0
20210503	1108	euro-census	1_2_8	4000	euro-census	1_2_8	4300	2	false	True	linear	dice	dice	0.2	bf	rh	15	1000	clk	none	20	[0.2]	node2vec	all	500	hlsh	simtol	0.9	30	30	2111	symmetric	[0.0, 0.0, 1.0]	0	972	0	0	0	0	0	0	0	0	972	0	0	0	0	0
20210503	1108	euro-census	1_2_8	4000	euro-census	1_2_8	4300	2	false	True	linear	dice	dice	0.2	bf	rh	15	1000	clk	none	20	[0.2]	node2vec	all	500	hlsh	simtol	0.9	30	30	2111	symmetric	[0.6, 0.3, 0.1]	0	850	0	0	0	0	0	0	0	0	850	0	0	0	0	0
20210503	1108	euro-census	1_2_8	4000	euro-census	1_2_8	4300	2	false	True	linear	dice	dice	0.2	bf	rh	15	1000	clk	none	20	[0.2]	node2vec	all	500	hlsh	simtol	0.9	30	30	2111	hungarian	[1.0, 0.0, 0.0]	0	1088	0	0	0	0	0	0	0	0	1117	0	0	0	0	0
20210503	1108	euro-census	1_2_8	4000	euro-census	1_2_8	4300	2	false	True	linear	dice	dice	0.2	bf	rh	15	1000	clk	none	20	[0.2]	node2vec	all	500	hlsh	simtol	0.9	30	30	2111	hungarian	[0.0, 1.0, 0.0]	0	1088	0	0	0	0	0	0	0	0	1117	0	0	0	0	0
20210503	1108	euro-census	1_2_8	4000	euro-census	1_2_8	4300	2	false	True	linear	dice	dice	0.2	bf	rh	15	1000	clk	none	20	[0.2]	node2vec	all	500	hlsh	simtol	0.9	30	30	2111	hungarian	[0.0, 0.0, 1.0]	0	1044	0	0	0	0	0	0	0	0	1044	0	0	0	0	0
20210503	1108	euro-census	1_2_8	4000	euro-census	1_2_8	4300	2	false	True	linear	dice	dice	0.2	bf	rh	15	1000	clk	none	20	[0.2]	node2vec	all	500	hlsh	simtol	0.9	30	30	2111	hungarian	[0.6, 0.3, 0.1]	0	1088	0	0	0	0	0	0	0	0	1117	0	0	0	0	0
20210503	1108	euro-census	1_2_8	4000	euro-census	1_2_8	4300	2	false	True	linear	dice	dice	0.2	bf	rh	15	1000	clk	none	20	[0.2]	node2vec	all	500	hlsh	simtol	0.9	30	30	2111	shapley	[1.0, 0.0, 0.0]	0	921	0	0	0	0	0	0	0	0	921	0	0	0	0	0
20210503	1108	euro-census	1_2_8	4000	euro-census	1_2_8	4300	2	false	True	linear	dice	dice	0.2	bf	rh	15	1000	clk	none	20	[0.2]	node2vec	all	500	hlsh	simtol	0.9	30	30	2111	shapley	[0.0, 1.0, 0.0]	0	909	0	0	0	0	0	0	0	0	909	0	0	0	0	0
20210503	1108	euro-census	1_2_8	4000	euro-census	1_2_8	4300	2	false	True	linear	dice	dice	0.2	bf	rh	15	1000	clk	none	20	[0.2]	node2vec	all	500	hlsh	simtol	0.9	30	30	2111	shapley	[0.0, 0.0, 1.0]	0	1013	0	0	0	0	0	0	0	0	1013	0	0	0	0	0
20210503	1108	euro-census	1_2_8	4000	euro-census	1_2_8	4300	2	false	True	linear	dice	dice	0.2	bf	rh	15	1000	clk	none	20	[0.2]	node2vec	all	500	hlsh	simtol	0.9	30	30	2111	shapley	[0.6, 0.3, 0.1]	0	944	0	0	0	0	0	0	0	0	944	0	0	0	0	0
20210503	1108	euro-census	1_2_8	4000	euro-census	1_2_8	4300	2	false	True	linear	dice	dice	0.2	bf	rh	15	1000	clk	none	20	[0.2]	node2vec	all	500	hlsh	simtol	0.9	30	30	2111	random	[0.0, 0.0, 0.0]	0	1	0	0	0	0	0	0	0	0	1	0	0	0	0	0
20210503	1303	euro-census	1_2_8	4000	euro-census	1_2_8	4300	2	false	True	linear	dice	dice	0.2	bf	rh	15	1000	clk	none	20	[0.2]	all	all	500	hlsh	simtol	0.9	30	30	655	symmetric	[1.0, 0.0, 0.0]	10	387	3	4	6	8	9	10	10	10	387	3	4	6	8	9
20210503	1303	euro-census	1_2_8	4000	euro-census	1_2_8	4300	2	false	True	linear	dice	dice	0.2	bf	rh	15	1000	clk	none	20	[0.2]	all	all	500	hlsh	simtol	0.9	30	30	655	symmetric	[0.0, 1.0, 0.0]	10	393	4	6	8	8	9	10	10	10	393	4	6	8	8	9
20210503	1303	euro-census	1_2_8	4000	euro-census	1_2_8	4300	2	false	True	linear	dice	dice	0.2	bf	rh	15	1000	clk	none	20	[0.2]	all	all	500	hlsh	simtol	0.9	30	30	655	symmetric	[0.0, 0.0, 1.0]	10	415	0	0	0	0	3	10	10	10	415	0	0	0	0	3
20210503	1303	euro-census	1_2_8	4000	euro-census	1_2_8	4300	2	false	True	linear	dice	dice	0.2	bf	rh	15	1000	clk	none	20	[0.2]	all	all	500	hlsh	simtol	0.9	30	30	655	symmetric	[0.6, 0.3, 0.1]	10	407	4	6	8	8	9	10	10	10	407	4	6	8	8	9
20210503	1303	euro-census	1_2_8	4000	euro-census	1_2_8	4300	2	false	True	linear	dice	dice	0.2	bf	rh	15	1000	clk	none	20	[0.2]	all	all	500	hlsh	simtol	0.9	30	30	655	hungarian	[1.0, 0.0, 0.0]	10	443	3	4	6	8	9	10	10	10	483	3	4	6	8	9
20210503	1303	euro-census	1_2_8	4000	euro-census	1_2_8	4300	2	false	True	linear	dice	dice	0.2	bf	rh	15	1000	clk	none	20	[0.2]	all	all	500	hlsh	simtol	0.9	30	30	655	hungarian	[0.0, 1.0, 0.0]	10	443	4	6	8	8	9	10	10	10	483	4	6	8	8	9
20210503	1303	euro-census	1_2_8	4000	euro-census	1_2_8	4300	2	false	True	linear	dice	dice	0.2	bf	rh	15	1000	clk	none	20	[0.2]	all	all	500	hlsh	simtol	0.9	30	30	655	hungarian	[0.0, 0.0, 1.0]	10	421	0	0	0	0	3	10	10	10	421	0	0	0	0	3
20210503	1303	euro-census	1_2_8	4000	euro-census	1_2_8	4300	2	false	True	linear	dice	dice	0.2	bf	rh	15	1000	clk	none	20	[0.2]	all	all	500	hlsh	simtol	0.9	30	30	655	hungarian	[0.6, 0.3, 0.1]	10	443	4	6	8	8	9	10	10	10	483	4	6	8	8	9
20210503	1303	euro-census	1_2_8	4000	euro-census	1_2_8	4300	2	false	True	linear	dice	dice	0.2	bf	rh	15	1000	clk	none	20	[0.2]	all	all	500	hlsh	simtol	0.9	30	30	655	shapley	[1.0, 0.0, 0.0]	10	410	3	4	6	8	9	10	10	10	410	3	4	6	8	9
20210503	1303	euro-census	1_2_8	4000	euro-census	1_2_8	4300	2	false	True	linear	dice	dice	0.2	bf	rh	15	1000	clk	none	20	[0.2]	all	all	500	hlsh	simtol	0.9	30	30	655	shapley	[0.0, 1.0, 0.0]	10	408	4	6	8	8	9	10	10	10	408	4	6	8	8	9
20210503	1303	euro-census	1_2_8	4000	euro-census	1_2_8	4300	2	false	True	linear	dice	dice	0.2	bf	rh	15	1000	clk	none	20	[0.2]	all	all	500	hlsh	simtol	0.9	30	30	655	shapley	[0.0, 0.0, 1.0]	10	421	0	0	0	0	3	10	10	10	421	0	0	0	0	3
20210503	1303	euro-census	1_2_8	4000	euro-census	1_2_8	4300	2	false	True	linear	dice	dice	0.2	bf	rh	15	1000	clk	none	20	[0.2]	all	all	500	hlsh	simtol	0.9	30	30	655	shapley	[0.6, 0.3, 0.1]	10	417	4	6	8	8	9	10	10	10	417	4	6	8	8	9
20210503	1303	euro-census	1_2_8	4000	euro-census	1_2_8	4300	2	false	True	linear	dice	dice	0.2	bf	rh	15	1000	clk	none	20	[0.2]	all	all	500	hlsh	simtol	0.9	30	30	655	random	[0.0, 0.0, 0.0]	0	1	0	0	0	0	0	0	0	0	1	0	0	0	0	0
20210503	1303	euro-census	1_2_8	4000	euro-census	1_2_8	4300	2	false	True	linear	dice	dice	0.2	bf	rh	15	1000	clk	none	20	[0.2]	no-histo	all	500	hlsh	simtol	0.9	11	11	16570	symmetric	[1.0, 0.0, 0.0]	18	1682	3	6	9	12	13	13	14	18	1682	3	6	9	12	13
20210503	1303	euro-census	1_2_8	4000	euro-census	1_2_8	4300	2	false	True	linear	dice	dice	0.2	bf	rh	15	1000	clk	none	20	[0.2]	no-histo	all	500	hlsh	simtol	0.9	11	11	16570	symmetric	[0.0, 1.0, 0.0]	17	1947	0	0	1	8	10	15	16	17	1947	0	0	1	8	10
20210503	1303	euro-census	1_2_8	4000	euro-census	1_2_8	4300	2	false	True	linear	dice	dice	0.2	bf	rh	15	1000	clk	none	20	[0.2]	no-histo	all	500	hlsh	simtol	0.9	11	11	16570	symmetric	[0.0, 0.0, 1.0]	7	1751	0	0	0	1	2	6	6	7	1751	0	0	0	1	2
20210503	1303	euro-census	1_2_8	4000	euro-census	1_2_8	4300	2	false	True	linear	dice	dice	0.2	bf	rh	15	1000	clk	none	20	[0.2]	no-histo	all	500	hlsh	simtol	0.9	11	11	16570	symmetric	[0.6, 0.3, 0.1]	18	1940	0	0	1	9	13	17	18	18	1940	0	0	1	9	13
20210503	1303	euro-census	1_2_8	4000	euro-census	1_2_8	4300	2	false	True	linear	dice	dice	0.2	bf	rh	15	1000	clk	none	20	[0.2]	no-histo	all	500	hlsh	simtol	0.9	11	11	16570	hungarian	[1.0, 0.0, 0.0]	16	3125	4	5	9	11	11	12	13	16	3138	4	5	9	11	11
20210503	1303	euro-census	1_2_8	4000	euro-census	1_2_8	4300	2	false	True	linear	dice	dice	0.2	bf	rh	15	1000	clk	none	20	[0.2]	no-histo	all	500	hlsh	simtol	0.9	11	11	16570	hungarian	[0.0, 1.0, 0.0]	18	3123	0	0	1	8	10	15	17	18	3136	0	0	1	8	10
20210503	1303	euro-census	1_2_8	4000	euro-census	1_2_8	4300	2	false	True	linear	dice	dice	0.2	bf	rh	15	1000	clk	none	20	[0.2]	no-histo	all	500	hlsh	simtol	0.9	11	11	16570	hungarian	[0.0, 0.0, 1.0]	7	3112	0	0	0	1	1	4	5	7	3112	0	0	0	1	1
20210503	1303	euro-census	1_2_8	4000	euro-census	1_2_8	4300	2	false	True	linear	dice	dice	0.2	bf	rh	15	1000	clk	none	20	[0.2]	no-histo	all	500	hlsh	simtol	0.9	11	11	16570	hungarian	[0.6, 0.3, 0.1]	17	3124	0	0	1	8	12	16	17	17	3137	0	0	1	8	12
20210503	1303	euro-census	1_2_8	4000	euro-census	1_2_8	4300	2	false	True	linear	dice	dice	0.2	bf	rh	15	1000	clk	none	20	[0.2]	no-histo	all	500	hlsh	simtol	0.9	11	11	16570	shapley	[1.0, 0.0, 0.0]	18	2754	3	6	9	12	13	13	14	18	2754	3	6	9	12	13
20210503	1303	euro-census	1_2_8	4000	euro-census	1_2_8	4300	2	false	True	linear	dice	dice	0.2	bf	rh	15	1000	clk	none	20	[0.2]	no-histo	all	500	hlsh	simtol	0.9	11	11	16570	shapley	[0.0, 1.0, 0.0]	18	2737	0	0	1	8	10	15	16	18	2737	0	0	1	8	10
20210503	1303	euro-census	1_2_8	4000	euro-census	1_2_8	4300	2	false	True	linear	dice	dice	0.2	bf	rh	15	1000	clk	none	20	[0.2]	no-histo	all	500	hlsh	simtol	0.9	11	11	16570	shapley	[0.0, 0.0, 1.0]	8	3058	0	0	0	1	2	6	6	8	3058	0	0	0	1	2
20210503	1303	euro-census	1_2_8	4000	euro-census	1_2_8	4300	2	false	True	linear	dice	dice	0.2	bf	rh	15	1000	clk	none	20	[0.2]	no-histo	all	500	hlsh	simtol	0.9	11	11	16570	shapley	[0.6, 0.3, 0.1]	18	2761	0	0	1	9	13	17	18	18	2761	0	0	1	9	13
20210503	1303	euro-census	1_2_8	4000	euro-census	1_2_8	4300	2	false	True	linear	dice	dice	0.2	bf	rh	15	1000	clk	none	20	[0.2]	no-histo	all	500	hlsh	simtol	0.9	11	11	16570	random	[0.0, 0.0, 0.0]	0	1	0	0	0	0	0	0	0	0	1	0	0	0	0	0
20210503	1303	euro-census	1_2_8	4000	euro-census	1_2_8	4300	2	false	True	linear	dice	dice	0.2	bf	rh	15	1000	clk	none	20	[0.2]	one-central	all	500	hlsh	simtol	0.9	29	29	1204	symmetric	[1.0, 0.0, 0.0]	9	576	3	4	6	8	8	9	9	9	576	3	4	6	8	8
20210503	1303	euro-census	1_2_8	4000	euro-census	1_2_8	4300	2	false	True	linear	dice	dice	0.2	bf	rh	15	1000	clk	none	20	[0.2]	one-central	all	500	hlsh	simtol	0.9	29	29	1204	symmetric	[0.0, 1.0, 0.0]	9	593	4	6	6	7	7	9	9	9	593	4	6	6	7	7
20210503	1303	euro-census	1_2_8	4000	euro-census	1_2_8	4300	2	false	True	linear	dice	dice	0.2	bf	rh	15	1000	clk	none	20	[0.2]	one-central	all	500	hlsh	simtol	0.9	29	29	1204	symmetric	[0.0, 0.0, 1.0]	8	652	0	0	0	0	1	7	8	8	652	0	0	0	0	1
20210503	1303	euro-census	1_2_8	4000	euro-census	1_2_8	4300	2	false	True	linear	dice	dice	0.2	bf	rh	15	1000	clk	none	20	[0.2]	one-central	all	500	hlsh	simtol	0.9	29	29	1204	symmetric	[0.6, 0.3, 0.1]	9	608	4	6	6	7	7	9	9	9	608	4	6	6	7	7
20210503	1303	euro-census	1_2_8	4000	euro-census	1_2_8	4300	2	false	True	linear	dice	dice	0.2	bf	rh	15	1000	clk	none	20	[0.2]	one-central	all	500	hlsh	simtol	0.9	29	29	1204	hungarian	[1.0, 0.0, 0.0]	8	719	3	4	6	7	7	8	8	8	753	3	4	6	7	7
20210503	1303	euro-census	1_2_8	4000	euro-census	1_2_8	4300	2	false	True	linear	dice	dice	0.2	bf	rh	15	1000	clk	none	20	[0.2]	one-central	all	500	hlsh	simtol	0.9	29	29	1204	hungarian	[0.0, 1.0, 0.0]	9	717	4	6	6	7	7	9	9	9	751	4	6	6	7	7
20210503	1303	euro-census	1_2_8	4000	euro-census	1_2_8	4300	2	false	True	linear	dice	dice	0.2	bf	rh	15	1000	clk	none	20	[0.2]	one-central	all	500	hlsh	simtol	0.9	29	29	1204	hungarian	[0.0, 0.0, 1.0]	8	683	0	0	0	0	1	7	8	8	683	0	0	0	0	1
20210503	1303	euro-census	1_2_8	4000	euro-census	1_2_8	4300	2	false	True	linear	dice	dice	0.2	bf	rh	15	1000	clk	none	20	[0.2]	one-central	all	500	hlsh	simtol	0.9	29	29	1204	hungarian	[0.6, 0.3, 0.1]	9	718	4	6	6	7	7	9	9	9	752	4	6	6	7	7
20210503	1303	euro-census	1_2_8	4000	euro-census	1_2_8	4300	2	false	True	linear	dice	dice	0.2	bf	rh	15	1000	clk	none	20	[0.2]	one-central	all	500	hlsh	simtol	0.9	29	29	1204	shapley	[1.0, 0.0, 0.0]	9	642	3	4	6	8	8	9	9	9	642	3	4	6	8	8
20210503	1303	euro-census	1_2_8	4000	euro-census	1_2_8	4300	2	false	True	linear	dice	dice	0.2	bf	rh	15	1000	clk	none	20	[0.2]	one-central	all	500	hlsh	simtol	0.9	29	29	1204	shapley	[0.0, 1.0, 0.0]	9	635	4	6	6	7	7	9	9	9	635	4	6	6	7	7
20210503	1303	euro-census	1_2_8	4000	euro-census	1_2_8	4300	2	false	True	linear	dice	dice	0.2	bf	rh	15	1000	clk	none	20	[0.2]	one-central	all	500	hlsh	simtol	0.9	29	29	1204	shapley	[0.0, 0.0, 1.0]	8	671	0	0	0	0	1	7	8	8	671	0	0	0	0	1
20210503	1303	euro-census	1_2_8	4000	euro-census	1_2_8	4300	2	false	True	linear	dice	dice	0.2	bf	rh	15	1000	clk	none	20	[0.2]	one-central	all	500	hlsh	simtol	0.9	29	29	1204	shapley	[0.6, 0.3, 0.1]	9	653	4	6	6	7	7	9	9	9	653	4	6	6	7	7
20210503	1303	euro-census	1_2_8	4000	euro-census	1_2_8	4300	2	false	True	linear	dice	dice	0.2	bf	rh	15	1000	clk	none	20	[0.2]	one-central	all	500	hlsh	simtol	0.9	29	29	1204	random	[0.0, 0.0, 0.0]	0	1	0	0	0	0	0	0	0	0	1	0	0	0	0	0
20210503	1303	euro-census	1_2_8	4000	euro-census	1_2_8	4300	2	false	True	linear	dice	dice	0.2	bf	rh	15	1000	clk	none	20	[0.2]	no-nf-central	all	500	hlsh	simtol	0.9	27	27	1302	symmetric	[1.0, 0.0, 0.0]	8	631	3	4	5	7	8	8	8	8	631	3	4	5	7	8
20210503	1303	euro-census	1_2_8	4000	euro-census	1_2_8	4300	2	false	True	linear	dice	dice	0.2	bf	rh	15	1000	clk	none	20	[0.2]	no-nf-central	all	500	hlsh	simtol	0.9	27	27	1302	symmetric	[0.0, 1.0, 0.0]	8	650	4	5	8	8	8	8	8	8	650	4	5	8	8	8
20210503	1303	euro-census	1_2_8	4000	euro-census	1_2_8	4300	2	false	True	linear	dice	dice	0.2	bf	rh	15	1000	clk	none	20	[0.2]	no-nf-central	all	500	hlsh	simtol	0.9	27	27	1302	symmetric	[0.0, 0.0, 1.0]	8	726	0	0	1	2	4	8	8	8	726	0	0	1	2	4
20210503	1303	euro-census	1_2_8	4000	euro-census	1_2_8	4300	2	false	True	linear	dice	dice	0.2	bf	rh	15	1000	clk	none	20	[0.2]	no-nf-central	all	500	hlsh	simtol	0.9	27	27	1302	symmetric	[0.6, 0.3, 0.1]	8	676	4	5	8	8	8	8	8	8	676	4	5	8	8	8
20210503	1303	euro-census	1_2_8	4000	euro-census	1_2_8	4300	2	false	True	linear	dice	dice	0.2	bf	rh	15	1000	clk	none	20	[0.2]	no-nf-central	all	500	hlsh	simtol	0.9	27	27	1302	hungarian	[1.0, 0.0, 0.0]	8	783	3	4	5	7	8	8	8	8	840	3	4	5	7	8
20210503	1303	euro-census	1_2_8	4000	euro-census	1_2_8	4300	2	false	True	linear	dice	dice	0.2	bf	rh	15	1000	clk	none	20	[0.2]	no-nf-central	all	500	hlsh	simtol	0.9	27	27	1302	hungarian	[0.0, 1.0, 0.0]	8	783	4	5	8	8	8	8	8	8	840	4	5	8	8	8
20210503	1303	euro-census	1_2_8	4000	euro-census	1_2_8	4300	2	false	True	linear	dice	dice	0.2	bf	rh	15	1000	clk	none	20	[0.2]	no-nf-central	all	500	hlsh	simtol	0.9	27	27	1302	hungarian	[0.0, 0.0, 1.0]	8	750	0	0	1	2	4	8	8	8	750	0	0	1	2	4
20210503	1303	euro-census	1_2_8	4000	euro-census	1_2_8	4300	2	false	True	linear	dice	dice	0.2	bf	rh	15	1000	clk	none	20	[0.2]	no-nf-central	all	500	hlsh	simtol	0.9	27	27	1302	hungarian	[0.6, 0.3, 0.1]	8	783	4	5	8	8	8	8	8	8	840	4	5	8	8	8
20210503	1303	euro-census	1_2_8	4000	euro-census	1_2_8	4300	2	false	True	linear	dice	dice	0.2	bf	rh	15	1000	clk	none	20	[0.2]	no-nf-central	all	500	hlsh	simtol	0.9	27	27	1302	shapley	[1.0, 0.0, 0.0]	8	709	3	4	5	7	8	8	8	8	709	3	4	5	7	8
20210503	1303	euro-census	1_2_8	4000	euro-census	1_2_8	4300	2	false	True	linear	dice	dice	0.2	bf	rh	15	1000	clk	none	20	[0.2]	no-nf-central	all	500	hlsh	simtol	0.9	27	27	1302	shapley	[0.0, 1.0, 0.0]	8	702	4	5	8	8	8	8	8	8	702	4	5	8	8	8
20210503	1303	euro-census	1_2_8	4000	euro-census	1_2_8	4300	2	false	True	linear	dice	dice	0.2	bf	rh	15	1000	clk	none	20	[0.2]	no-nf-central	all	500	hlsh	simtol	0.9	27	27	1302	shapley	[0.0, 0.0, 1.0]	8	743	0	0	1	2	4	8	8	8	743	0	0	1	2	4
20210503	1303	euro-census	1_2_8	4000	euro-census	1_2_8	4300	2	false	True	linear	dice	dice	0.2	bf	rh	15	1000	clk	none	20	[0.2]	no-nf-central	all	500	hlsh	simtol	0.9	27	27	1302	shapley	[0.6, 0.3, 0.1]	8	719	4	5	8	8	8	8	8	8	719	4	5	8	8	8
20210503	1303	euro-census	1_2_8	4000	euro-census	1_2_8	4300	2	false	True	linear	dice	dice	0.2	bf	rh	15	1000	clk	none	20	[0.2]	no-nf-central	all	500	hlsh	simtol	0.9	27	27	1302	random	[0.0, 0.0, 0.0]	0	1	0	0	0	0	0	0	0	0	1	0	0	0	0	0
20210503	1303	euro-census	1_2_8	4000	euro-census	1_2_8	4300	2	false	True	linear	dice	dice	0.2	bf	rh	15	1000	clk	none	20	[0.2]	no-central	all	500	hlsh	simtol	0.9	28	28	1993	symmetric	[1.0, 0.0, 0.0]	11	792	3	4	6	8	9	10	11	11	792	3	4	6	8	9
20210503	1303	euro-census	1_2_8	4000	euro-census	1_2_8	4300	2	false	True	linear	dice	dice	0.2	bf	rh	15	1000	clk	none	20	[0.2]	no-central	all	500	hlsh	simtol	0.9	28	28	1993	symmetric	[0.0, 1.0, 0.0]	11	841	3	4	6	6	6	11	11	11	841	3	4	6	6	6
20210503	1303	euro-census	1_2_8	4000	euro-census	1_2_8	4300	2	false	True	linear	dice	dice	0.2	bf	rh	15	1000	clk	none	20	[0.2]	no-central	all	500	hlsh	simtol	0.9	28	28	1993	symmetric	[0.0, 0.0, 1.0]	10	939	0	0	0	0	0	7	10	10	939	0	0	0	0	0
20210503	1303	euro-census	1_2_8	4000	euro-census	1_2_8	4300	2	false	True	linear	dice	dice	0.2	bf	rh	15	1000	clk	none	20	[0.2]	no-central	all	500	hlsh	simtol	0.9	28	28	1993	symmetric	[0.6, 0.3, 0.1]	11	879	3	4	6	6	6	11	11	11	879	3	4	6	6	6
20210503	1303	euro-census	1_2_8	4000	euro-census	1_2_8	4300	2	false	True	linear	dice	dice	0.2	bf	rh	15	1000	clk	none	20	[0.2]	no-central	all	500	hlsh	simtol	0.9	28	28	1993	hungarian	[1.0, 0.0, 0.0]	11	1043	3	4	6	8	9	10	11	11	1103	3	4	6	8	9
20210503	1303	euro-census	1_2_8	4000	euro-census	1_2_8	4300	2	false	True	linear	dice	dice	0.2	bf	rh	15	1000	clk	none	20	[0.2]	no-central	all	500	hlsh	simtol	0.9	28	28	1993	hungarian	[0.0, 1.0, 0.0]	11	1042	3	4	6	6	6	11	11	11	1102	3	4	6	6	6
20210503	1303	euro-census	1_2_8	4000	euro-census	1_2_8	4300	2	false	True	linear	dice	dice	0.2	bf	rh	15	1000	clk	none	20	[0.2]	no-central	all	500	hlsh	simtol	0.9	28	28	1993	hungarian	[0.0, 0.0, 1.0]	9	999	0	0	0	0	0	8	9	9	999	0	0	0	0	0
20210503	1303	euro-census	1_2_8	4000	euro-census	1_2_8	4300	2	false	True	linear	dice	dice	0.2	bf	rh	15	1000	clk	none	20	[0.2]	no-central	all	500	hlsh	simtol	0.9	28	28	1993	hungarian	[0.6, 0.3, 0.1]	11	1043	3	4	6	6	6	11	11	11	1103	3	4	6	6	6
20210503	1303	euro-census	1_2_8	4000	euro-census	1_2_8	4300	2	false	True	linear	dice	dice	0.2	bf	rh	15	1000	clk	none	20	[0.2]	no-central	all	500	hlsh	simtol	0.9	28	28	1993	shapley	[1.0, 0.0, 0.0]	11	948	3	4	6	8	9	10	11	11	948	3	4	6	8	9
20210503	1303	euro-census	1_2_8	4000	euro-census	1_2_8	4300	2	false	True	linear	dice	dice	0.2	bf	rh	15	1000	clk	none	20	[0.2]	no-central	all	500	hlsh	simtol	0.9	28	28	1993	shapley	[0.0, 1.0, 0.0]	11	940	3	4	6	6	6	11	11	11	940	3	4	6	6	6
20210503	1303	euro-census	1_2_8	4000	euro-census	1_2_8	4300	2	false	True	linear	dice	dice	0.2	bf	rh	15	1000	clk	none	20	[0.2]	no-central	all	500	hlsh	simtol	0.9	28	28	1993	shapley	[0.0, 0.0, 1.0]	11	988	0	0	0	0	0	7	11	11	988	0	0	0	0	0
20210503	1303	euro-census	1_2_8	4000	euro-census	1_2_8	4300	2	false	True	linear	dice	dice	0.2	bf	rh	15	1000	clk	none	20	[0.2]	no-central	all	500	hlsh	simtol	0.9	28	28	1993	shapley	[0.6, 0.3, 0.1]	11	964	3	4	6	6	6	11	11	11	964	3	4	6	6	6
20210503	1303	euro-census	1_2_8	4000	euro-census	1_2_8	4300	2	false	True	linear	dice	dice	0.2	bf	rh	15	1000	clk	none	20	[0.2]	no-central	all	500	hlsh	simtol	0.9	28	28	1993	random	[0.0, 0.0, 0.0]	0	1	0	0	0	0	0	0	0	0	1	0	0	0	0	0
20210503	1303	euro-census	1_2_8	4000	euro-census	1_2_8	4300	2	false	True	linear	dice	dice	0.2	bf	rh	15	1000	clk	none	20	[0.2]	node2vec	all	500	hlsh	simtol	0.9	30	30	3550	symmetric	[1.0, 0.0, 0.0]	0	848	0	0	0	0	0	0	0	0	848	0	0	0	0	0
20210503	1303	euro-census	1_2_8	4000	euro-census	1_2_8	4300	2	false	True	linear	dice	dice	0.2	bf	rh	15	1000	clk	none	20	[0.2]	node2vec	all	500	hlsh	simtol	0.9	30	30	3550	symmetric	[0.0, 1.0, 0.0]	0	931	0	0	0	0	0	0	0	0	931	0	0	0	0	0
20210503	1303	euro-census	1_2_8	4000	euro-census	1_2_8	4300	2	false	True	linear	dice	dice	0.2	bf	rh	15	1000	clk	none	20	[0.2]	node2vec	all	500	hlsh	simtol	0.9	30	30	3550	symmetric	[0.0, 0.0, 1.0]	0	1184	0	0	0	0	0	0	0	0	1184	0	0	0	0	0
20210503	1303	euro-census	1_2_8	4000	euro-census	1_2_8	4300	2	false	True	linear	dice	dice	0.2	bf	rh	15	1000	clk	none	20	[0.2]	node2vec	all	500	hlsh	simtol	0.9	30	30	3550	symmetric	[0.6, 0.3, 0.1]	0	1008	0	0	0	0	0	0	0	0	1008	0	0	0	0	0
20210503	1303	euro-census	1_2_8	4000	euro-census	1_2_8	4300	2	false	True	linear	dice	dice	0.2	bf	rh	15	1000	clk	none	20	[0.2]	node2vec	all	500	hlsh	simtol	0.9	30	30	3550	hungarian	[1.0, 0.0, 0.0]	0	1389	0	0	0	0	0	0	0	0	1426	0	0	0	0	0
20210503	1303	euro-census	1_2_8	4000	euro-census	1_2_8	4300	2	false	True	linear	dice	dice	0.2	bf	rh	15	1000	clk	none	20	[0.2]	node2vec	all	500	hlsh	simtol	0.9	30	30	3550	hungarian	[0.0, 1.0, 0.0]	0	1389	0	0	0	0	0	0	0	0	1426	0	0	0	0	0
20210503	1303	euro-census	1_2_8	4000	euro-census	1_2_8	4300	2	false	True	linear	dice	dice	0.2	bf	rh	15	1000	clk	none	20	[0.2]	node2vec	all	500	hlsh	simtol	0.9	30	30	3550	hungarian	[0.0, 0.0, 1.0]	0	1356	0	0	0	0	0	0	0	0	1356	0	0	0	0	0
20210503	1303	euro-census	1_2_8	4000	euro-census	1_2_8	4300	2	false	True	linear	dice	dice	0.2	bf	rh	15	1000	clk	none	20	[0.2]	node2vec	all	500	hlsh	simtol	0.9	30	30	3550	hungarian	[0.6, 0.3, 0.1]	0	1389	0	0	0	0	0	0	0	0	1426	0	0	0	0	0
20210503	1303	euro-census	1_2_8	4000	euro-census	1_2_8	4300	2	false	True	linear	dice	dice	0.2	bf	rh	15	1000	clk	none	20	[0.2]	node2vec	all	500	hlsh	simtol	0.9	30	30	3550	shapley	[1.0, 0.0, 0.0]	0	1182	0	0	0	0	0	0	0	0	1182	0	0	0	0	0
20210503	1303	euro-census	1_2_8	4000	euro-census	1_2_8	4300	2	false	True	linear	dice	dice	0.2	bf	rh	15	1000	clk	none	20	[0.2]	node2vec	all	500	hlsh	simtol	0.9	30	30	3550	shapley	[0.0, 1.0, 0.0]	0	1163	0	0	0	0	0	0	0	0	1163	0	0	0	0	0
20210503	1303	euro-census	1_2_8	4000	euro-census	1_2_8	4300	2	false	True	linear	dice	dice	0.2	bf	rh	15	1000	clk	none	20	[0.2]	node2vec	all	500	hlsh	simtol	0.9	30	30	3550	shapley	[0.0, 0.0, 1.0]	0	1312	0	0	0	0	0	0	0	0	1312	0	0	0	0	0
20210503	1303	euro-census	1_2_8	4000	euro-census	1_2_8	4300	2	false	True	linear	dice	dice	0.2	bf	rh	15	1000	clk	none	20	[0.2]	node2vec	all	500	hlsh	simtol	0.9	30	30	3550	shapley	[0.6, 0.3, 0.1]	0	1215	0	0	0	0	0	0	0	0	1215	0	0	0	0	0
20210503	1303	euro-census	1_2_8	4000	euro-census	1_2_8	4300	2	false	True	linear	dice	dice	0.2	bf	rh	15	1000	clk	none	20	[0.2]	node2vec	all	500	hlsh	simtol	0.9	30	30	3550	random	[0.0, 0.0, 0.0]	0	1	0	0	0	0	0	0	0	0	1	0	0	0	0	0
20210503	1502	euro-census	1_2_8	4000	euro-census	1_2_8	4300	2	false	True	linear	dice	dice	0.2	bf	rh	15	1000	clk	none	20	[0.2]	all	all	500	hlsh	simtol	0.9	30	30	655	symmetric	[1.0, 0.0, 0.0]	10	387	3	4	6	8	9	10	10	10	387	3	4	6	8	9
20210503	1502	euro-census	1_2_8	4000	euro-census	1_2_8	4300	2	false	True	linear	dice	dice	0.2	bf	rh	15	1000	clk	none	20	[0.2]	all	all	500	hlsh	simtol	0.9	30	30	655	symmetric	[0.0, 1.0, 0.0]	10	393	4	6	8	8	9	10	10	10	393	4	6	8	8	9
20210503	1502	euro-census	1_2_8	4000	euro-census	1_2_8	4300	2	false	True	linear	dice	dice	0.2	bf	rh	15	1000	clk	none	20	[0.2]	all	all	500	hlsh	simtol	0.9	30	30	655	symmetric	[0.0, 0.0, 1.0]	10	415	0	0	0	0	4	10	10	10	415	0	0	0	0	4
20210503	1502	euro-census	1_2_8	4000	euro-census	1_2_8	4300	2	false	True	linear	dice	dice	0.2	bf	rh	15	1000	clk	none	20	[0.2]	all	all	500	hlsh	simtol	0.9	30	30	655	symmetric	[0.6, 0.3, 0.1]	10	407	4	6	8	8	9	10	10	10	407	4	6	8	8	9
20210503	1502	euro-census	1_2_8	4000	euro-census	1_2_8	4300	2	false	True	linear	dice	dice	0.2	bf	rh	15	1000	clk	none	20	[0.2]	all	all	500	hlsh	simtol	0.9	30	30	655	hungarian	[1.0, 0.0, 0.0]	10	447	3	4	6	8	9	10	10	10	479	3	4	6	8	9
20210503	1502	euro-census	1_2_8	4000	euro-census	1_2_8	4300	2	false	True	linear	dice	dice	0.2	bf	rh	15	1000	clk	none	20	[0.2]	all	all	500	hlsh	simtol	0.9	30	30	655	hungarian	[0.0, 1.0, 0.0]	10	447	4	6	8	8	9	10	10	10	479	4	6	8	8	9
20210503	1502	euro-census	1_2_8	4000	euro-census	1_2_8	4300	2	false	True	linear	dice	dice	0.2	bf	rh	15	1000	clk	none	20	[0.2]	all	all	500	hlsh	simtol	0.9	30	30	655	hungarian	[0.0, 0.0, 1.0]	10	421	0	0	0	0	4	10	10	10	421	0	0	0	0	4
20210503	1502	euro-census	1_2_8	4000	euro-census	1_2_8	4300	2	false	True	linear	dice	dice	0.2	bf	rh	15	1000	clk	none	20	[0.2]	all	all	500	hlsh	simtol	0.9	30	30	655	hungarian	[0.6, 0.3, 0.1]	10	447	4	6	8	8	9	10	10	10	479	4	6	8	8	9
20210503	1502	euro-census	1_2_8	4000	euro-census	1_2_8	4300	2	false	True	linear	dice	dice	0.2	bf	rh	15	1000	clk	none	20	[0.2]	all	all	500	hlsh	simtol	0.9	30	30	655	shapley	[1.0, 0.0, 0.0]	10	410	3	4	6	8	9	10	10	10	410	3	4	6	8	9
20210503	1502	euro-census	1_2_8	4000	euro-census	1_2_8	4300	2	false	True	linear	dice	dice	0.2	bf	rh	15	1000	clk	none	20	[0.2]	all	all	500	hlsh	simtol	0.9	30	30	655	shapley	[0.0, 1.0, 0.0]	10	408	4	6	8	8	9	10	10	10	408	4	6	8	8	9
20210503	1502	euro-census	1_2_8	4000	euro-census	1_2_8	4300	2	false	True	linear	dice	dice	0.2	bf	rh	15	1000	clk	none	20	[0.2]	all	all	500	hlsh	simtol	0.9	30	30	655	shapley	[0.0, 0.0, 1.0]	10	421	0	0	0	0	4	10	10	10	421	0	0	0	0	4
20210503	1502	euro-census	1_2_8	4000	euro-census	1_2_8	4300	2	false	True	linear	dice	dice	0.2	bf	rh	15	1000	clk	none	20	[0.2]	all	all	500	hlsh	simtol	0.9	30	30	655	shapley	[0.6, 0.3, 0.1]	10	417	4	6	8	8	9	10	10	10	417	4	6	8	8	9
20210503	1502	euro-census	1_2_8	4000	euro-census	1_2_8	4300	2	false	True	linear	dice	dice	0.2	bf	rh	15	1000	clk	none	20	[0.2]	all	all	500	hlsh	simtol	0.9	30	30	655	random	[0.0, 0.0, 0.0]	0	1	0	0	0	0	0	0	0	0	1	0	0	0	0	0
20210503	1502	euro-census	1_2_8	4000	euro-census	1_2_8	4300	2	false	True	linear	dice	dice	0.2	bf	rh	15	1000	clk	none	20	[0.2]	no-histo	all	500	hlsh	simtol	0.9	11	11	16570	symmetric	[1.0, 0.0, 0.0]	18	1682	3	6	9	12	13	13	14	18	1682	3	6	9	12	13
20210503	1502	euro-census	1_2_8	4000	euro-census	1_2_8	4300	2	false	True	linear	dice	dice	0.2	bf	rh	15	1000	clk	none	20	[0.2]	no-histo	all	500	hlsh	simtol	0.9	11	11	16570	symmetric	[0.0, 1.0, 0.0]	17	1947	0	0	1	8	10	15	16	17	1947	0	0	1	8	10
20210503	1502	euro-census	1_2_8	4000	euro-census	1_2_8	4300	2	false	True	linear	dice	dice	0.2	bf	rh	15	1000	clk	none	20	[0.2]	no-histo	all	500	hlsh	simtol	0.9	11	11	16570	symmetric	[0.0, 0.0, 1.0]	9	1749	0	0	0	1	2	6	7	9	1749	0	0	0	1	2
20210503	1502	euro-census	1_2_8	4000	euro-census	1_2_8	4300	2	false	True	linear	dice	dice	0.2	bf	rh	15	1000	clk	none	20	[0.2]	no-histo	all	500	hlsh	simtol	0.9	11	11	16570	symmetric	[0.6, 0.3, 0.1]	18	1940	0	0	1	9	13	17	18	18	1940	0	0	1	9	13
20210503	1502	euro-census	1_2_8	4000	euro-census	1_2_8	4300	2	false	True	linear	dice	dice	0.2	bf	rh	15	1000	clk	none	20	[0.2]	no-histo	all	500	hlsh	simtol	0.9	11	11	16570	hungarian	[1.0, 0.0, 0.0]	16	3120	4	5	9	11	11	12	13	16	3133	4	5	9	11	11
20210503	1502	euro-census	1_2_8	4000	euro-census	1_2_8	4300	2	false	True	linear	dice	dice	0.2	bf	rh	15	1000	clk	none	20	[0.2]	no-histo	all	500	hlsh	simtol	0.9	11	11	16570	hungarian	[0.0, 1.0, 0.0]	18	3118	0	0	1	8	10	15	17	18	3131	0	0	1	8	10
20210503	1502	euro-census	1_2_8	4000	euro-census	1_2_8	4300	2	false	True	linear	dice	dice	0.2	bf	rh	15	1000	clk	none	20	[0.2]	no-histo	all	500	hlsh	simtol	0.9	11	11	16570	hungarian	[0.0, 0.0, 1.0]	9	3110	0	0	0	1	2	6	7	9	3110	0	0	0	1	2
20210503	1502	euro-census	1_2_8	4000	euro-census	1_2_8	4300	2	false	True	linear	dice	dice	0.2	bf	rh	15	1000	clk	none	20	[0.2]	no-histo	all	500	hlsh	simtol	0.9	11	11	16570	hungarian	[0.6, 0.3, 0.1]	17	3119	0	0	1	8	12	16	17	17	3132	0	0	1	8	12
20210503	1502	euro-census	1_2_8	4000	euro-census	1_2_8	4300	2	false	True	linear	dice	dice	0.2	bf	rh	15	1000	clk	none	20	[0.2]	no-histo	all	500	hlsh	simtol	0.9	11	11	16570	shapley	[1.0, 0.0, 0.0]	18	2754	3	6	9	12	13	13	14	18	2754	3	6	9	12	13
20210503	1502	euro-census	1_2_8	4000	euro-census	1_2_8	4300	2	false	True	linear	dice	dice	0.2	bf	rh	15	1000	clk	none	20	[0.2]	no-histo	all	500	hlsh	simtol	0.9	11	11	16570	shapley	[0.0, 1.0, 0.0]	18	2737	0	0	1	8	10	15	16	18	2737	0	0	1	8	10
20210503	1502	euro-census	1_2_8	4000	euro-census	1_2_8	4300	2	false	True	linear	dice	dice	0.2	bf	rh	15	1000	clk	none	20	[0.2]	no-histo	all	500	hlsh	simtol	0.9	11	11	16570	shapley	[0.0, 0.0, 1.0]	10	3056	0	0	0	1	2	6	7	10	3056	0	0	0	1	2
20210503	1502	euro-census	1_2_8	4000	euro-census	1_2_8	4300	2	false	True	linear	dice	dice	0.2	bf	rh	15	1000	clk	none	20	[0.2]	no-histo	all	500	hlsh	simtol	0.9	11	11	16570	shapley	[0.6, 0.3, 0.1]	18	2761	0	0	1	9	13	17	18	18	2761	0	0	1	9	13
20210503	1502	euro-census	1_2_8	4000	euro-census	1_2_8	4300	2	false	True	linear	dice	dice	0.2	bf	rh	15	1000	clk	none	20	[0.2]	no-histo	all	500	hlsh	simtol	0.9	11	11	16570	random	[0.0, 0.0, 0.0]	0	1	0	0	0	0	0	0	0	0	1	0	0	0	0	0
20210503	1502	euro-census	1_2_8	4000	euro-census	1_2_8	4300	2	false	True	linear	dice	dice	0.2	bf	rh	15	1000	clk	none	20	[0.2]	one-central	all	500	hlsh	simtol	0.9	29	29	1204	symmetric	[1.0, 0.0, 0.0]	9	576	3	4	6	8	8	9	9	9	576	3	4	6	8	8
20210503	1502	euro-census	1_2_8	4000	euro-census	1_2_8	4300	2	false	True	linear	dice	dice	0.2	bf	rh	15	1000	clk	none	20	[0.2]	one-central	all	500	hlsh	simtol	0.9	29	29	1204	symmetric	[0.0, 1.0, 0.0]	9	593	4	6	6	7	7	9	9	9	593	4	6	6	7	7
20210503	1502	euro-census	1_2_8	4000	euro-census	1_2_8	4300	2	false	True	linear	dice	dice	0.2	bf	rh	15	1000	clk	none	20	[0.2]	one-central	all	500	hlsh	simtol	0.9	29	29	1204	symmetric	[0.0, 0.0, 1.0]	7	655	0	0	0	0	1	7	7	7	655	0	0	0	0	1
20210503	1502	euro-census	1_2_8	4000	euro-census	1_2_8	4300	2	false	True	linear	dice	dice	0.2	bf	rh	15	1000	clk	none	20	[0.2]	one-central	all	500	hlsh	simtol	0.9	29	29	1204	symmetric	[0.6, 0.3, 0.1]	9	608	4	6	6	7	7	9	9	9	608	4	6	6	7	7
20210503	1502	euro-census	1_2_8	4000	euro-census	1_2_8	4300	2	false	True	linear	dice	dice	0.2	bf	rh	15	1000	clk	none	20	[0.2]	one-central	all	500	hlsh	simtol	0.9	29	29	1204	hungarian	[1.0, 0.0, 0.0]	8	718	3	4	6	7	7	8	8	8	752	3	4	6	7	7
20210503	1502	euro-census	1_2_8	4000	euro-census	1_2_8	4300	2	false	True	linear	dice	dice	0.2	bf	rh	15	1000	clk	none	20	[0.2]	one-central	all	500	hlsh	simtol	0.9	29	29	1204	hungarian	[0.0, 1.0, 0.0]	9	716	4	6	6	7	7	9	9	9	750	4	6	6	7	7
20210503	1502	euro-census	1_2_8	4000	euro-census	1_2_8	4300	2	false	True	linear	dice	dice	0.2	bf	rh	15	1000	clk	none	20	[0.2]	one-central	all	500	hlsh	simtol	0.9	29	29	1204	hungarian	[0.0, 0.0, 1.0]	7	684	0	0	0	0	1	7	7	7	684	0	0	0	0	1
20210503	1502	euro-census	1_2_8	4000	euro-census	1_2_8	4300	2	false	True	linear	dice	dice	0.2	bf	rh	15	1000	clk	none	20	[0.2]	one-central	all	500	hlsh	simtol	0.9	29	29	1204	hungarian	[0.6, 0.3, 0.1]	9	717	4	6	6	7	7	9	9	9	751	4	6	6	7	7
20210503	1502	euro-census	1_2_8	4000	euro-census	1_2_8	4300	2	false	True	linear	dice	dice	0.2	bf	rh	15	1000	clk	none	20	[0.2]	one-central	all	500	hlsh	simtol	0.9	29	29	1204	shapley	[1.0, 0.0, 0.0]	9	642	3	4	6	8	8	9	9	9	642	3	4	6	8	8
20210503	1502	euro-census	1_2_8	4000	euro-census	1_2_8	4300	2	false	True	linear	dice	dice	0.2	bf	rh	15	1000	clk	none	20	[0.2]	one-central	all	500	hlsh	simtol	0.9	29	29	1204	shapley	[0.0, 1.0, 0.0]	9	635	4	6	6	7	7	9	9	9	635	4	6	6	7	7
20210503	1502	euro-census	1_2_8	4000	euro-census	1_2_8	4300	2	false	True	linear	dice	dice	0.2	bf	rh	15	1000	clk	none	20	[0.2]	one-central	all	500	hlsh	simtol	0.9	29	29	1204	shapley	[0.0, 0.0, 1.0]	7	672	0	0	0	0	1	7	7	7	672	0	0	0	0	1
20210503	1502	euro-census	1_2_8	4000	euro-census	1_2_8	4300	2	false	True	linear	dice	dice	0.2	bf	rh	15	1000	clk	none	20	[0.2]	one-central	all	500	hlsh	simtol	0.9	29	29	1204	shapley	[0.6, 0.3, 0.1]	9	653	4	6	6	7	7	9	9	9	653	4	6	6	7	7
20210503	1502	euro-census	1_2_8	4000	euro-census	1_2_8	4300	2	false	True	linear	dice	dice	0.2	bf	rh	15	1000	clk	none	20	[0.2]	one-central	all	500	hlsh	simtol	0.9	29	29	1204	random	[0.0, 0.0, 0.0]	0	1	0	0	0	0	0	0	0	0	1	0	0	0	0	0
20210503	1502	euro-census	1_2_8	4000	euro-census	1_2_8	4300	2	false	True	linear	dice	dice	0.2	bf	rh	15	1000	clk	none	20	[0.2]	no-nf-central	all	500	hlsh	simtol	0.9	27	27	1302	symmetric	[1.0, 0.0, 0.0]	8	631	3	4	5	7	8	8	8	8	631	3	4	5	7	8
20210503	1502	euro-census	1_2_8	4000	euro-census	1_2_8	4300	2	false	True	linear	dice	dice	0.2	bf	rh	15	1000	clk	none	20	[0.2]	no-nf-central	all	500	hlsh	simtol	0.9	27	27	1302	symmetric	[0.0, 1.0, 0.0]	8	650	4	5	8	8	8	8	8	8	650	4	5	8	8	8
20210503	1502	euro-census	1_2_8	4000	euro-census	1_2_8	4300	2	false	True	linear	dice	dice	0.2	bf	rh	15	1000	clk	none	20	[0.2]	no-nf-central	all	500	hlsh	simtol	0.9	27	27	1302	symmetric	[0.0, 0.0, 1.0]	8	727	0	0	1	2	5	8	8	8	727	0	0	1	2	5
20210503	1502	euro-census	1_2_8	4000	euro-census	1_2_8	4300	2	false	True	linear	dice	dice	0.2	bf	rh	15	1000	clk	none	20	[0.2]	no-nf-central	all	500	hlsh	simtol	0.9	27	27	1302	symmetric	[0.6, 0.3, 0.1]	8	676	4	5	8	8	8	8	8	8	676	4	5	8	8	8
20210503	1502	euro-census	1_2_8	4000	euro-census	1_2_8	4300	2	false	True	linear	dice	dice	0.2	bf	rh	15	1000	clk	none	20	[0.2]	no-nf-central	all	500	hlsh	simtol	0.9	27	27	1302	hungarian	[1.0, 0.0, 0.0]	8	778	3	4	5	7	8	8	8	8	832	3	4	5	7	8
20210503	1502	euro-census	1_2_8	4000	euro-census	1_2_8	4300	2	false	True	linear	dice	dice	0.2	bf	rh	15	1000	clk	none	20	[0.2]	no-nf-central	all	500	hlsh	simtol	0.9	27	27	1302	hungarian	[0.0, 1.0, 0.0]	8	778	4	5	8	8	8	8	8	8	832	4	5	8	8	8
20210503	1502	euro-census	1_2_8	4000	euro-census	1_2_8	4300	2	false	True	linear	dice	dice	0.2	bf	rh	15	1000	clk	none	20	[0.2]	no-nf-central	all	500	hlsh	simtol	0.9	27	27	1302	hungarian	[0.0, 0.0, 1.0]	8	750	0	0	1	2	5	8	8	8	750	0	0	1	2	5
20210503	1502	euro-census	1_2_8	4000	euro-census	1_2_8	4300	2	false	True	linear	dice	dice	0.2	bf	rh	15	1000	clk	none	20	[0.2]	no-nf-central	all	500	hlsh	simtol	0.9	27	27	1302	hungarian	[0.6, 0.3, 0.1]	8	778	4	5	8	8	8	8	8	8	832	4	5	8	8	8
20210503	1502	euro-census	1_2_8	4000	euro-census	1_2_8	4300	2	false	True	linear	dice	dice	0.2	bf	rh	15	1000	clk	none	20	[0.2]	no-nf-central	all	500	hlsh	simtol	0.9	27	27	1302	shapley	[1.0, 0.0, 0.0]	8	709	3	4	5	7	8	8	8	8	709	3	4	5	7	8
20210503	1502	euro-census	1_2_8	4000	euro-census	1_2_8	4300	2	false	True	linear	dice	dice	0.2	bf	rh	15	1000	clk	none	20	[0.2]	no-nf-central	all	500	hlsh	simtol	0.9	27	27	1302	shapley	[0.0, 1.0, 0.0]	8	702	4	5	8	8	8	8	8	8	702	4	5	8	8	8
20210503	1502	euro-census	1_2_8	4000	euro-census	1_2_8	4300	2	false	True	linear	dice	dice	0.2	bf	rh	15	1000	clk	none	20	[0.2]	no-nf-central	all	500	hlsh	simtol	0.9	27	27	1302	shapley	[0.0, 0.0, 1.0]	8	743	0	0	1	2	5	8	8	8	743	0	0	1	2	5
20210503	1502	euro-census	1_2_8	4000	euro-census	1_2_8	4300	2	false	True	linear	dice	dice	0.2	bf	rh	15	1000	clk	none	20	[0.2]	no-nf-central	all	500	hlsh	simtol	0.9	27	27	1302	shapley	[0.6, 0.3, 0.1]	8	719	4	5	8	8	8	8	8	8	719	4	5	8	8	8
20210503	1502	euro-census	1_2_8	4000	euro-census	1_2_8	4300	2	false	True	linear	dice	dice	0.2	bf	rh	15	1000	clk	none	20	[0.2]	no-nf-central	all	500	hlsh	simtol	0.9	27	27	1302	random	[0.0, 0.0, 0.0]	0	1	0	0	0	0	0	0	0	0	1	0	0	0	0	0
20210503	1502	euro-census	1_2_8	4000	euro-census	1_2_8	4300	2	false	True	linear	dice	dice	0.2	bf	rh	15	1000	clk	none	20	[0.2]	no-central	all	500	hlsh	simtol	0.9	28	28	1993	symmetric	[1.0, 0.0, 0.0]	11	792	3	4	6	8	9	10	11	11	792	3	4	6	8	9
20210503	1502	euro-census	1_2_8	4000	euro-census	1_2_8	4300	2	false	True	linear	dice	dice	0.2	bf	rh	15	1000	clk	none	20	[0.2]	no-central	all	500	hlsh	simtol	0.9	28	28	1993	symmetric	[0.0, 1.0, 0.0]	11	841	3	4	6	6	6	11	11	11	841	3	4	6	6	6
20210503	1502	euro-census	1_2_8	4000	euro-census	1_2_8	4300	2	false	True	linear	dice	dice	0.2	bf	rh	15	1000	clk	none	20	[0.2]	no-central	all	500	hlsh	simtol	0.9	28	28	1993	symmetric	[0.0, 0.0, 1.0]	9	938	0	0	0	0	0	7	9	9	938	0	0	0	0	0
20210503	1502	euro-census	1_2_8	4000	euro-census	1_2_8	4300	2	false	True	linear	dice	dice	0.2	bf	rh	15	1000	clk	none	20	[0.2]	no-central	all	500	hlsh	simtol	0.9	28	28	1993	symmetric	[0.6, 0.3, 0.1]	11	879	3	4	6	6	6	11	11	11	879	3	4	6	6	6
20210503	1502	euro-census	1_2_8	4000	euro-census	1_2_8	4300	2	false	True	linear	dice	dice	0.2	bf	rh	15	1000	clk	none	20	[0.2]	no-central	all	500	hlsh	simtol	0.9	28	28	1993	hungarian	[1.0, 0.0, 0.0]	11	1040	3	4	6	8	9	10	11	11	1097	3	4	6	8	9
20210503	1502	euro-census	1_2_8	4000	euro-census	1_2_8	4300	2	false	True	linear	dice	dice	0.2	bf	rh	15	1000	clk	none	20	[0.2]	no-central	all	500	hlsh	simtol	0.9	28	28	1993	hungarian	[0.0, 1.0, 0.0]	11	1040	3	4	6	6	6	11	11	11	1097	3	4	6	6	6
20210503	1502	euro-census	1_2_8	4000	euro-census	1_2_8	4300	2	false	True	linear	dice	dice	0.2	bf	rh	15	1000	clk	none	20	[0.2]	no-central	all	500	hlsh	simtol	0.9	28	28	1993	hungarian	[0.0, 0.0, 1.0]	11	997	0	0	0	0	0	8	11	11	997	0	0	0	0	0
20210503	1502	euro-census	1_2_8	4000	euro-census	1_2_8	4300	2	false	True	linear	dice	dice	0.2	bf	rh	15	1000	clk	none	20	[0.2]	no-central	all	500	hlsh	simtol	0.9	28	28	1993	hungarian	[0.6, 0.3, 0.1]	11	1040	3	4	6	6	6	11	11	11	1097	3	4	6	6	6
20210503	1502	euro-census	1_2_8	4000	euro-census	1_2_8	4300	2	false	True	linear	dice	dice	0.2	bf	rh	15	1000	clk	none	20	[0.2]	no-central	all	500	hlsh	simtol	0.9	28	28	1993	shapley	[1.0, 0.0, 0.0]	11	948	3	4	6	8	9	10	11	11	948	3	4	6	8	9
20210503	1502	euro-census	1_2_8	4000	euro-census	1_2_8	4300	2	false	True	linear	dice	dice	0.2	bf	rh	15	1000	clk	none	20	[0.2]	no-central	all	500	hlsh	simtol	0.9	28	28	1993	shapley	[0.0, 1.0, 0.0]	11	940	3	4	6	6	6	11	11	11	940	3	4	6	6	6
20210503	1502	euro-census	1_2_8	4000	euro-census	1_2_8	4300	2	false	True	linear	dice	dice	0.2	bf	rh	15	1000	clk	none	20	[0.2]	no-central	all	500	hlsh	simtol	0.9	28	28	1993	shapley	[0.0, 0.0, 1.0]	10	988	0	0	0	0	0	7	10	10	988	0	0	0	0	0
20210503	1502	euro-census	1_2_8	4000	euro-census	1_2_8	4300	2	false	True	linear	dice	dice	0.2	bf	rh	15	1000	clk	none	20	[0.2]	no-central	all	500	hlsh	simtol	0.9	28	28	1993	shapley	[0.6, 0.3, 0.1]	11	964	3	4	6	6	6	11	11	11	964	3	4	6	6	6
20210503	1502	euro-census	1_2_8	4000	euro-census	1_2_8	4300	2	false	True	linear	dice	dice	0.2	bf	rh	15	1000	clk	none	20	[0.2]	no-central	all	500	hlsh	simtol	0.9	28	28	1993	random	[0.0, 0.0, 0.0]	0	1	0	0	0	0	0	0	0	0	1	0	0	0	0	0
20210503	1502	euro-census	1_2_8	4000	euro-census	1_2_8	4300	2	false	True	linear	dice	dice	0.2	bf	rh	15	1000	clk	none	20	[0.2]	node2vec	all	500	hlsh	simtol	0.9	30	30	1796	symmetric	[1.0, 0.0, 0.0]	0	614	0	0	0	0	0	0	0	0	614	0	0	0	0	0
20210503	1502	euro-census	1_2_8	4000	euro-census	1_2_8	4300	2	false	True	linear	dice	dice	0.2	bf	rh	15	1000	clk	none	20	[0.2]	node2vec	all	500	hlsh	simtol	0.9	30	30	1796	symmetric	[0.0, 1.0, 0.0]	0	657	0	0	0	0	0	0	0	0	657	0	0	0	0	0
20210503	1502	euro-census	1_2_8	4000	euro-census	1_2_8	4300	2	false	True	linear	dice	dice	0.2	bf	rh	15	1000	clk	none	20	[0.2]	node2vec	all	500	hlsh	simtol	0.9	30	30	1796	symmetric	[0.0, 0.0, 1.0]	0	790	0	0	0	0	0	0	0	0	790	0	0	0	0	0
20210503	1502	euro-census	1_2_8	4000	euro-census	1_2_8	4300	2	false	True	linear	dice	dice	0.2	bf	rh	15	1000	clk	none	20	[0.2]	node2vec	all	500	hlsh	simtol	0.9	30	30	1796	symmetric	[0.6, 0.3, 0.1]	0	704	0	0	0	0	0	0	0	0	704	0	0	0	0	0
20210503	1502	euro-census	1_2_8	4000	euro-census	1_2_8	4300	2	false	True	linear	dice	dice	0.2	bf	rh	15	1000	clk	none	20	[0.2]	node2vec	all	500	hlsh	simtol	0.9	30	30	1796	hungarian	[1.0, 0.0, 0.0]	0	891	0	0	0	0	0	0	0	0	929	0	0	0	0	0
20210503	1502	euro-census	1_2_8	4000	euro-census	1_2_8	4300	2	false	True	linear	dice	dice	0.2	bf	rh	15	1000	clk	none	20	[0.2]	node2vec	all	500	hlsh	simtol	0.9	30	30	1796	hungarian	[0.0, 1.0, 0.0]	0	890	0	0	0	0	0	0	0	0	928	0	0	0	0	0
20210503	1502	euro-census	1_2_8	4000	euro-census	1_2_8	4300	2	false	True	linear	dice	dice	0.2	bf	rh	15	1000	clk	none	20	[0.2]	node2vec	all	500	hlsh	simtol	0.9	30	30	1796	hungarian	[0.0, 0.0, 1.0]	0	849	0	0	0	0	0	0	0	0	849	0	0	0	0	0
20210503	1502	euro-census	1_2_8	4000	euro-census	1_2_8	4300	2	false	True	linear	dice	dice	0.2	bf	rh	15	1000	clk	none	20	[0.2]	node2vec	all	500	hlsh	simtol	0.9	30	30	1796	hungarian	[0.6, 0.3, 0.1]	0	891	0	0	0	0	0	0	0	0	929	0	0	0	0	0
20210503	1502	euro-census	1_2_8	4000	euro-census	1_2_8	4300	2	false	True	linear	dice	dice	0.2	bf	rh	15	1000	clk	none	20	[0.2]	node2vec	all	500	hlsh	simtol	0.9	30	30	1796	shapley	[1.0, 0.0, 0.0]	0	765	0	0	0	0	0	0	0	0	765	0	0	0	0	0
20210503	1502	euro-census	1_2_8	4000	euro-census	1_2_8	4300	2	false	True	linear	dice	dice	0.2	bf	rh	15	1000	clk	none	20	[0.2]	node2vec	all	500	hlsh	simtol	0.9	30	30	1796	shapley	[0.0, 1.0, 0.0]	0	754	0	0	0	0	0	0	0	0	754	0	0	0	0	0
20210503	1502	euro-census	1_2_8	4000	euro-census	1_2_8	4300	2	false	True	linear	dice	dice	0.2	bf	rh	15	1000	clk	none	20	[0.2]	node2vec	all	500	hlsh	simtol	0.9	30	30	1796	shapley	[0.0, 0.0, 1.0]	0	824	0	0	0	0	0	0	0	0	824	0	0	0	0	0
20210503	1502	euro-census	1_2_8	4000	euro-census	1_2_8	4300	2	false	True	linear	dice	dice	0.2	bf	rh	15	1000	clk	none	20	[0.2]	node2vec	all	500	hlsh	simtol	0.9	30	30	1796	shapley	[0.6, 0.3, 0.1]	0	783	0	0	0	0	0	0	0	0	783	0	0	0	0	0
20210503	1502	euro-census	1_2_8	4000	euro-census	1_2_8	4300	2	false	True	linear	dice	dice	0.2	bf	rh	15	1000	clk	none	20	[0.2]	node2vec	all	500	hlsh	simtol	0.9	30	30	1796	random	[0.0, 0.0, 0.0]	0	1	0	0	0	0	0	0	0	0	1	0	0	0	0	0
20210503	1929	euro-census	1_2_8	4000	euro-census	1_2_8	4300	2	false	True	linear	dice	dice	0.2	bf	rh	15	1000	clk	none	20	[0.2]	all	all	500	hlsh	simtol	0.9	30	30	655	symmetric	[1.0, 0.0, 0.0]	10	387	3	4	6	8	9	10	10	10	387	3	4	6	8	9
20210503	1929	euro-census	1_2_8	4000	euro-census	1_2_8	4300	2	false	True	linear	dice	dice	0.2	bf	rh	15	1000	clk	none	20	[0.2]	all	all	500	hlsh	simtol	0.9	30	30	655	symmetric	[0.0, 1.0, 0.0]	10	393	4	6	8	8	9	10	10	10	393	4	6	8	8	9
20210503	1929	euro-census	1_2_8	4000	euro-census	1_2_8	4300	2	false	True	linear	dice	dice	0.2	bf	rh	15	1000	clk	none	20	[0.2]	all	all	500	hlsh	simtol	0.9	30	30	655	symmetric	[0.0, 0.0, 1.0]	10	415	0	0	0	0	4	10	10	10	415	0	0	0	0	4
20210503	1929	euro-census	1_2_8	4000	euro-census	1_2_8	4300	2	false	True	linear	dice	dice	0.2	bf	rh	15	1000	clk	none	20	[0.2]	all	all	500	hlsh	simtol	0.9	30	30	655	symmetric	[0.6, 0.3, 0.1]	10	407	4	6	8	8	9	10	10	10	407	4	6	8	8	9
20210503	1929	euro-census	1_2_8	4000	euro-census	1_2_8	4300	2	false	True	linear	dice	dice	0.2	bf	rh	15	1000	clk	none	20	[0.2]	all	all	500	hlsh	simtol	0.9	30	30	655	hungarian	[1.0, 0.0, 0.0]	10	440	3	4	6	8	9	10	10	10	477	3	4	6	8	9
20210503	1929	euro-census	1_2_8	4000	euro-census	1_2_8	4300	2	false	True	linear	dice	dice	0.2	bf	rh	15	1000	clk	none	20	[0.2]	all	all	500	hlsh	simtol	0.9	30	30	655	hungarian	[0.0, 1.0, 0.0]	10	440	4	6	8	8	9	10	10	10	477	4	6	8	8	9
20210503	1929	euro-census	1_2_8	4000	euro-census	1_2_8	4300	2	false	True	linear	dice	dice	0.2	bf	rh	15	1000	clk	none	20	[0.2]	all	all	500	hlsh	simtol	0.9	30	30	655	hungarian	[0.0, 0.0, 1.0]	10	421	0	0	0	0	4	10	10	10	421	0	0	0	0	4
20210503	1929	euro-census	1_2_8	4000	euro-census	1_2_8	4300	2	false	True	linear	dice	dice	0.2	bf	rh	15	1000	clk	none	20	[0.2]	all	all	500	hlsh	simtol	0.9	30	30	655	hungarian	[0.6, 0.3, 0.1]	10	440	4	6	8	8	9	10	10	10	477	4	6	8	8	9
20210503	1929	euro-census	1_2_8	4000	euro-census	1_2_8	4300	2	false	True	linear	dice	dice	0.2	bf	rh	15	1000	clk	none	20	[0.2]	all	all	500	hlsh	simtol	0.9	30	30	655	shapley	[1.0, 0.0, 0.0]	10	410	3	4	6	8	9	10	10	10	410	3	4	6	8	9
20210503	1929	euro-census	1_2_8	4000	euro-census	1_2_8	4300	2	false	True	linear	dice	dice	0.2	bf	rh	15	1000	clk	none	20	[0.2]	all	all	500	hlsh	simtol	0.9	30	30	655	shapley	[0.0, 1.0, 0.0]	10	408	4	6	8	8	9	10	10	10	408	4	6	8	8	9
20210503	1929	euro-census	1_2_8	4000	euro-census	1_2_8	4300	2	false	True	linear	dice	dice	0.2	bf	rh	15	1000	clk	none	20	[0.2]	all	all	500	hlsh	simtol	0.9	30	30	655	shapley	[0.0, 0.0, 1.0]	10	421	0	0	0	0	4	10	10	10	421	0	0	0	0	4
20210503	1929	euro-census	1_2_8	4000	euro-census	1_2_8	4300	2	false	True	linear	dice	dice	0.2	bf	rh	15	1000	clk	none	20	[0.2]	all	all	500	hlsh	simtol	0.9	30	30	655	shapley	[0.6, 0.3, 0.1]	10	417	4	6	8	8	9	10	10	10	417	4	6	8	8	9
20210503	1929	euro-census	1_2_8	4000	euro-census	1_2_8	4300	2	false	True	linear	dice	dice	0.2	bf	rh	15	1000	clk	none	20	[0.2]	all	all	500	hlsh	simtol	0.9	30	30	655	random	[0.0, 0.0, 0.0]	0	1	0	0	0	0	0	0	0	0	1	0	0	0	0	0
20210503	1929	euro-census	1_2_8	4000	euro-census	1_2_8	4300	2	false	True	linear	dice	dice	0.2	bf	rh	15	1000	clk	none	20	[0.2]	no-histo	all	500	hlsh	simtol	0.9	11	11	16570	symmetric	[1.0, 0.0, 0.0]	18	1682	3	6	9	12	13	13	14	18	1682	3	6	9	12	13
20210503	1929	euro-census	1_2_8	4000	euro-census	1_2_8	4300	2	false	True	linear	dice	dice	0.2	bf	rh	15	1000	clk	none	20	[0.2]	no-histo	all	500	hlsh	simtol	0.9	11	11	16570	symmetric	[0.0, 1.0, 0.0]	17	1947	0	0	1	8	10	15	16	17	1947	0	0	1	8	10
20210503	1929	euro-census	1_2_8	4000	euro-census	1_2_8	4300	2	false	True	linear	dice	dice	0.2	bf	rh	15	1000	clk	none	20	[0.2]	no-histo	all	500	hlsh	simtol	0.9	11	11	16570	symmetric	[0.0, 0.0, 1.0]	9	1751	0	0	0	1	2	6	7	9	1751	0	0	0	1	2
20210503	1929	euro-census	1_2_8	4000	euro-census	1_2_8	4300	2	false	True	linear	dice	dice	0.2	bf	rh	15	1000	clk	none	20	[0.2]	no-histo	all	500	hlsh	simtol	0.9	11	11	16570	symmetric	[0.6, 0.3, 0.1]	18	1940	0	0	1	9	13	17	18	18	1940	0	0	1	9	13
20210503	1929	euro-census	1_2_8	4000	euro-census	1_2_8	4300	2	false	True	linear	dice	dice	0.2	bf	rh	15	1000	clk	none	20	[0.2]	no-histo	all	500	hlsh	simtol	0.9	11	11	16570	hungarian	[1.0, 0.0, 0.0]	16	3126	4	5	9	11	11	12	13	16	3139	4	5	9	11	11
20210503	1929	euro-census	1_2_8	4000	euro-census	1_2_8	4300	2	false	True	linear	dice	dice	0.2	bf	rh	15	1000	clk	none	20	[0.2]	no-histo	all	500	hlsh	simtol	0.9	11	11	16570	hungarian	[0.0, 1.0, 0.0]	18	3124	0	0	1	8	10	15	17	18	3137	0	0	1	8	10
20210503	1929	euro-census	1_2_8	4000	euro-census	1_2_8	4300	2	false	True	linear	dice	dice	0.2	bf	rh	15	1000	clk	none	20	[0.2]	no-histo	all	500	hlsh	simtol	0.9	11	11	16570	hungarian	[0.0, 0.0, 1.0]	7	3112	0	0	0	1	1	5	5	7	3112	0	0	0	1	1
20210503	1929	euro-census	1_2_8	4000	euro-census	1_2_8	4300	2	false	True	linear	dice	dice	0.2	bf	rh	15	1000	clk	none	20	[0.2]	no-histo	all	500	hlsh	simtol	0.9	11	11	16570	hungarian	[0.6, 0.3, 0.1]	17	3125	0	0	1	8	12	16	17	17	3138	0	0	1	8	12
20210503	1929	euro-census	1_2_8	4000	euro-census	1_2_8	4300	2	false	True	linear	dice	dice	0.2	bf	rh	15	1000	clk	none	20	[0.2]	no-histo	all	500	hlsh	simtol	0.9	11	11	16570	shapley	[1.0, 0.0, 0.0]	18	2754	3	6	9	12	13	13	14	18	2754	3	6	9	12	13
20210503	1929	euro-census	1_2_8	4000	euro-census	1_2_8	4300	2	false	True	linear	dice	dice	0.2	bf	rh	15	1000	clk	none	20	[0.2]	no-histo	all	500	hlsh	simtol	0.9	11	11	16570	shapley	[0.0, 1.0, 0.0]	18	2737	0	0	1	8	10	15	16	18	2737	0	0	1	8	10
20210503	1929	euro-census	1_2_8	4000	euro-census	1_2_8	4300	2	false	True	linear	dice	dice	0.2	bf	rh	15	1000	clk	none	20	[0.2]	no-histo	all	500	hlsh	simtol	0.9	11	11	16570	shapley	[0.0, 0.0, 1.0]	10	3055	0	0	0	1	2	6	7	10	3055	0	0	0	1	2
20210503	1929	euro-census	1_2_8	4000	euro-census	1_2_8	4300	2	false	True	linear	dice	dice	0.2	bf	rh	15	1000	clk	none	20	[0.2]	no-histo	all	500	hlsh	simtol	0.9	11	11	16570	shapley	[0.6, 0.3, 0.1]	18	2761	0	0	1	9	13	17	18	18	2761	0	0	1	9	13
20210503	1929	euro-census	1_2_8	4000	euro-census	1_2_8	4300	2	false	True	linear	dice	dice	0.2	bf	rh	15	1000	clk	none	20	[0.2]	no-histo	all	500	hlsh	simtol	0.9	11	11	16570	random	[0.0, 0.0, 0.0]	0	1	0	0	0	0	0	0	0	0	1	0	0	0	0	0
20210503	1929	euro-census	1_2_8	4000	euro-census	1_2_8	4300	2	false	True	linear	dice	dice	0.2	bf	rh	15	1000	clk	none	20	[0.2]	one-central	all	500	hlsh	simtol	0.9	29	29	1204	symmetric	[1.0, 0.0, 0.0]	9	576	3	4	6	8	8	9	9	9	576	3	4	6	8	8
20210503	1929	euro-census	1_2_8	4000	euro-census	1_2_8	4300	2	false	True	linear	dice	dice	0.2	bf	rh	15	1000	clk	none	20	[0.2]	one-central	all	500	hlsh	simtol	0.9	29	29	1204	symmetric	[0.0, 1.0, 0.0]	9	593	4	6	6	7	7	9	9	9	593	4	6	6	7	7
20210503	1929	euro-census	1_2_8	4000	euro-census	1_2_8	4300	2	false	True	linear	dice	dice	0.2	bf	rh	15	1000	clk	none	20	[0.2]	one-central	all	500	hlsh	simtol	0.9	29	29	1204	symmetric	[0.0, 0.0, 1.0]	7	655	0	0	0	0	2	7	7	7	655	0	0	0	0	2
20210503	1929	euro-census	1_2_8	4000	euro-census	1_2_8	4300	2	false	True	linear	dice	dice	0.2	bf	rh	15	1000	clk	none	20	[0.2]	one-central	all	500	hlsh	simtol	0.9	29	29	1204	symmetric	[0.6, 0.3, 0.1]	9	608	4	6	6	7	7	9	9	9	608	4	6	6	7	7
20210503	1929	euro-census	1_2_8	4000	euro-census	1_2_8	4300	2	false	True	linear	dice	dice	0.2	bf	rh	15	1000	clk	none	20	[0.2]	one-central	all	500	hlsh	simtol	0.9	29	29	1204	hungarian	[1.0, 0.0, 0.0]	8	711	3	4	6	7	7	8	8	8	743	3	4	6	7	7
20210503	1929	euro-census	1_2_8	4000	euro-census	1_2_8	4300	2	false	True	linear	dice	dice	0.2	bf	rh	15	1000	clk	none	20	[0.2]	one-central	all	500	hlsh	simtol	0.9	29	29	1204	hungarian	[0.0, 1.0, 0.0]	9	710	4	6	6	7	7	9	9	9	742	4	6	6	7	7
20210503	1929	euro-census	1_2_8	4000	euro-census	1_2_8	4300	2	false	True	linear	dice	dice	0.2	bf	rh	15	1000	clk	none	20	[0.2]	one-central	all	500	hlsh	simtol	0.9	29	29	1204	hungarian	[0.0, 0.0, 1.0]	7	684	0	0	0	0	2	7	7	7	684	0	0	0	0	2
20210503	1929	euro-census	1_2_8	4000	euro-census	1_2_8	4300	2	false	True	linear	dice	dice	0.2	bf	rh	15	1000	clk	none	20	[0.2]	one-central	all	500	hlsh	simtol	0.9	29	29	1204	hungarian	[0.6, 0.3, 0.1]	9	710	4	6	6	7	7	9	9	9	742	4	6	6	7	7
20210503	1929	euro-census	1_2_8	4000	euro-census	1_2_8	4300	2	false	True	linear	dice	dice	0.2	bf	rh	15	1000	clk	none	20	[0.2]	one-central	all	500	hlsh	simtol	0.9	29	29	1204	shapley	[1.0, 0.0, 0.0]	9	642	3	4	6	8	8	9	9	9	642	3	4	6	8	8
20210503	1929	euro-census	1_2_8	4000	euro-census	1_2_8	4300	2	false	True	linear	dice	dice	0.2	bf	rh	15	1000	clk	none	20	[0.2]	one-central	all	500	hlsh	simtol	0.9	29	29	1204	shapley	[0.0, 1.0, 0.0]	9	635	4	6	6	7	7	9	9	9	635	4	6	6	7	7
20210503	1929	euro-census	1_2_8	4000	euro-census	1_2_8	4300	2	false	True	linear	dice	dice	0.2	bf	rh	15	1000	clk	none	20	[0.2]	one-central	all	500	hlsh	simtol	0.9	29	29	1204	shapley	[0.0, 0.0, 1.0]	7	672	0	0	0	0	2	7	7	7	672	0	0	0	0	2
20210503	1929	euro-census	1_2_8	4000	euro-census	1_2_8	4300	2	false	True	linear	dice	dice	0.2	bf	rh	15	1000	clk	none	20	[0.2]	one-central	all	500	hlsh	simtol	0.9	29	29	1204	shapley	[0.6, 0.3, 0.1]	9	653	4	6	6	7	7	9	9	9	653	4	6	6	7	7
20210503	1929	euro-census	1_2_8	4000	euro-census	1_2_8	4300	2	false	True	linear	dice	dice	0.2	bf	rh	15	1000	clk	none	20	[0.2]	one-central	all	500	hlsh	simtol	0.9	29	29	1204	random	[0.0, 0.0, 0.0]	0	1	0	0	0	0	0	0	0	0	1	0	0	0	0	0
20210503	1929	euro-census	1_2_8	4000	euro-census	1_2_8	4300	2	false	True	linear	dice	dice	0.2	bf	rh	15	1000	clk	none	20	[0.2]	no-nf-central	all	500	hlsh	simtol	0.9	27	27	1302	symmetric	[1.0, 0.0, 0.0]	8	631	3	4	5	7	8	8	8	8	631	3	4	5	7	8
20210503	1929	euro-census	1_2_8	4000	euro-census	1_2_8	4300	2	false	True	linear	dice	dice	0.2	bf	rh	15	1000	clk	none	20	[0.2]	no-nf-central	all	500	hlsh	simtol	0.9	27	27	1302	symmetric	[0.0, 1.0, 0.0]	8	650	4	5	8	8	8	8	8	8	650	4	5	8	8	8
20210503	1929	euro-census	1_2_8	4000	euro-census	1_2_8	4300	2	false	True	linear	dice	dice	0.2	bf	rh	15	1000	clk	none	20	[0.2]	no-nf-central	all	500	hlsh	simtol	0.9	27	27	1302	symmetric	[0.0, 0.0, 1.0]	8	726	0	0	1	2	5	8	8	8	726	0	0	1	2	5
20210503	1929	euro-census	1_2_8	4000	euro-census	1_2_8	4300	2	false	True	linear	dice	dice	0.2	bf	rh	15	1000	clk	none	20	[0.2]	no-nf-central	all	500	hlsh	simtol	0.9	27	27	1302	symmetric	[0.6, 0.3, 0.1]	8	676	4	5	8	8	8	8	8	8	676	4	5	8	8	8
20210503	1929	euro-census	1_2_8	4000	euro-census	1_2_8	4300	2	false	True	linear	dice	dice	0.2	bf	rh	15	1000	clk	none	20	[0.2]	no-nf-central	all	500	hlsh	simtol	0.9	27	27	1302	hungarian	[1.0, 0.0, 0.0]	8	780	3	4	5	7	8	8	8	8	827	3	4	5	7	8
20210503	1929	euro-census	1_2_8	4000	euro-census	1_2_8	4300	2	false	True	linear	dice	dice	0.2	bf	rh	15	1000	clk	none	20	[0.2]	no-nf-central	all	500	hlsh	simtol	0.9	27	27	1302	hungarian	[0.0, 1.0, 0.0]	8	780	4	5	8	8	8	8	8	8	827	4	5	8	8	8
20210503	1929	euro-census	1_2_8	4000	euro-census	1_2_8	4300	2	false	True	linear	dice	dice	0.2	bf	rh	15	1000	clk	none	20	[0.2]	no-nf-central	all	500	hlsh	simtol	0.9	27	27	1302	hungarian	[0.0, 0.0, 1.0]	8	750	0	0	1	2	5	8	8	8	750	0	0	1	2	5
20210503	1929	euro-census	1_2_8	4000	euro-census	1_2_8	4300	2	false	True	linear	dice	dice	0.2	bf	rh	15	1000	clk	none	20	[0.2]	no-nf-central	all	500	hlsh	simtol	0.9	27	27	1302	hungarian	[0.6, 0.3, 0.1]	8	780	4	5	8	8	8	8	8	8	827	4	5	8	8	8
20210503	1929	euro-census	1_2_8	4000	euro-census	1_2_8	4300	2	false	True	linear	dice	dice	0.2	bf	rh	15	1000	clk	none	20	[0.2]	no-nf-central	all	500	hlsh	simtol	0.9	27	27	1302	shapley	[1.0, 0.0, 0.0]	8	709	3	4	5	7	8	8	8	8	709	3	4	5	7	8
20210503	1929	euro-census	1_2_8	4000	euro-census	1_2_8	4300	2	false	True	linear	dice	dice	0.2	bf	rh	15	1000	clk	none	20	[0.2]	no-nf-central	all	500	hlsh	simtol	0.9	27	27	1302	shapley	[0.0, 1.0, 0.0]	8	702	4	5	8	8	8	8	8	8	702	4	5	8	8	8
20210503	1929	euro-census	1_2_8	4000	euro-census	1_2_8	4300	2	false	True	linear	dice	dice	0.2	bf	rh	15	1000	clk	none	20	[0.2]	no-nf-central	all	500	hlsh	simtol	0.9	27	27	1302	shapley	[0.0, 0.0, 1.0]	8	743	0	0	1	2	5	8	8	8	743	0	0	1	2	5
20210503	1929	euro-census	1_2_8	4000	euro-census	1_2_8	4300	2	false	True	linear	dice	dice	0.2	bf	rh	15	1000	clk	none	20	[0.2]	no-nf-central	all	500	hlsh	simtol	0.9	27	27	1302	shapley	[0.6, 0.3, 0.1]	8	719	4	5	8	8	8	8	8	8	719	4	5	8	8	8
20210503	1929	euro-census	1_2_8	4000	euro-census	1_2_8	4300	2	false	True	linear	dice	dice	0.2	bf	rh	15	1000	clk	none	20	[0.2]	no-nf-central	all	500	hlsh	simtol	0.9	27	27	1302	random	[0.0, 0.0, 0.0]	0	1	0	0	0	0	0	0	0	0	1	0	0	0	0	0
20210503	1929	euro-census	1_2_8	4000	euro-census	1_2_8	4300	2	false	True	linear	dice	dice	0.2	bf	rh	15	1000	clk	none	20	[0.2]	no-central	all	500	hlsh	simtol	0.9	28	28	1993	symmetric	[1.0, 0.0, 0.0]	11	792	3	4	6	8	9	10	11	11	792	3	4	6	8	9
20210503	1929	euro-census	1_2_8	4000	euro-census	1_2_8	4300	2	false	True	linear	dice	dice	0.2	bf	rh	15	1000	clk	none	20	[0.2]	no-central	all	500	hlsh	simtol	0.9	28	28	1993	symmetric	[0.0, 1.0, 0.0]	11	841	3	4	6	6	6	11	11	11	841	3	4	6	6	6
20210503	1929	euro-census	1_2_8	4000	euro-census	1_2_8	4300	2	false	True	linear	dice	dice	0.2	bf	rh	15	1000	clk	none	20	[0.2]	no-central	all	500	hlsh	simtol	0.9	28	28	1993	symmetric	[0.0, 0.0, 1.0]	9	941	0	0	0	0	0	7	9	9	941	0	0	0	0	0
20210503	1929	euro-census	1_2_8	4000	euro-census	1_2_8	4300	2	false	True	linear	dice	dice	0.2	bf	rh	15	1000	clk	none	20	[0.2]	no-central	all	500	hlsh	simtol	0.9	28	28	1993	symmetric	[0.6, 0.3, 0.1]	11	879	3	4	6	6	6	11	11	11	879	3	4	6	6	6
20210503	1929	euro-census	1_2_8	4000	euro-census	1_2_8	4300	2	false	True	linear	dice	dice	0.2	bf	rh	15	1000	clk	none	20	[0.2]	no-central	all	500	hlsh	simtol	0.9	28	28	1993	hungarian	[1.0, 0.0, 0.0]	11	1040	3	4	6	8	9	10	11	11	1100	3	4	6	8	9
20210503	1929	euro-census	1_2_8	4000	euro-census	1_2_8	4300	2	false	True	linear	dice	dice	0.2	bf	rh	15	1000	clk	none	20	[0.2]	no-central	all	500	hlsh	simtol	0.9	28	28	1993	hungarian	[0.0, 1.0, 0.0]	11	1039	3	4	6	6	6	11	11	11	1099	3	4	6	6	6
20210503	1929	euro-census	1_2_8	4000	euro-census	1_2_8	4300	2	false	True	linear	dice	dice	0.2	bf	rh	15	1000	clk	none	20	[0.2]	no-central	all	500	hlsh	simtol	0.9	28	28	1993	hungarian	[0.0, 0.0, 1.0]	10	998	0	0	0	0	0	8	10	10	998	0	0	0	0	0
20210503	1929	euro-census	1_2_8	4000	euro-census	1_2_8	4300	2	false	True	linear	dice	dice	0.2	bf	rh	15	1000	clk	none	20	[0.2]	no-central	all	500	hlsh	simtol	0.9	28	28	1993	hungarian	[0.6, 0.3, 0.1]	11	1040	3	4	6	6	6	11	11	11	1100	3	4	6	6	6
20210503	1929	euro-census	1_2_8	4000	euro-census	1_2_8	4300	2	false	True	linear	dice	dice	0.2	bf	rh	15	1000	clk	none	20	[0.2]	no-central	all	500	hlsh	simtol	0.9	28	28	1993	shapley	[1.0, 0.0, 0.0]	11	948	3	4	6	8	9	10	11	11	948	3	4	6	8	9
20210503	1929	euro-census	1_2_8	4000	euro-census	1_2_8	4300	2	false	True	linear	dice	dice	0.2	bf	rh	15	1000	clk	none	20	[0.2]	no-central	all	500	hlsh	simtol	0.9	28	28	1993	shapley	[0.0, 1.0, 0.0]	11	940	3	4	6	6	6	11	11	11	940	3	4	6	6	6
20210503	1929	euro-census	1_2_8	4000	euro-census	1_2_8	4300	2	false	True	linear	dice	dice	0.2	bf	rh	15	1000	clk	none	20	[0.2]	no-central	all	500	hlsh	simtol	0.9	28	28	1993	shapley	[0.0, 0.0, 1.0]	10	988	0	0	0	0	0	7	10	10	988	0	0	0	0	0
20210503	1929	euro-census	1_2_8	4000	euro-census	1_2_8	4300	2	false	True	linear	dice	dice	0.2	bf	rh	15	1000	clk	none	20	[0.2]	no-central	all	500	hlsh	simtol	0.9	28	28	1993	shapley	[0.6, 0.3, 0.1]	11	964	3	4	6	6	6	11	11	11	964	3	4	6	6	6
20210503	1929	euro-census	1_2_8	4000	euro-census	1_2_8	4300	2	false	True	linear	dice	dice	0.2	bf	rh	15	1000	clk	none	20	[0.2]	no-central	all	500	hlsh	simtol	0.9	28	28	1993	random	[0.0, 0.0, 0.0]	0	1	0	0	0	0	0	0	0	0	1	0	0	0	0	0
20210503	1929	euro-census	1_2_8	4000	euro-census	1_2_8	4300	2	false	True	linear	dice	dice	0.2	bf	rh	15	1000	clk	none	20	[0.2]	node2vec	all	500	hlsh	simtol	0.9	30	30	3214	symmetric	[1.0, 0.0, 0.0]	0	905	0	0	0	0	0	0	0	0	905	0	0	0	0	0
20210503	1929	euro-census	1_2_8	4000	euro-census	1_2_8	4300	2	false	True	linear	dice	dice	0.2	bf	rh	15	1000	clk	none	20	[0.2]	node2vec	all	500	hlsh	simtol	0.9	30	30	3214	symmetric	[0.0, 1.0, 0.0]	0	989	0	0	0	0	0	0	0	0	989	0	0	0	0	0
20210503	1929	euro-census	1_2_8	4000	euro-census	1_2_8	4300	2	false	True	linear	dice	dice	0.2	bf	rh	15	1000	clk	none	20	[0.2]	node2vec	all	500	hlsh	simtol	0.9	30	30	3214	symmetric	[0.0, 0.0, 1.0]	0	1227	0	0	0	0	0	0	0	0	1226	0	0	0	0	0
20210503	1929	euro-census	1_2_8	4000	euro-census	1_2_8	4300	2	false	True	linear	dice	dice	0.2	bf	rh	15	1000	clk	none	20	[0.2]	node2vec	all	500	hlsh	simtol	0.9	30	30	3214	symmetric	[0.6, 0.3, 0.1]	0	1077	0	0	0	0	0	0	0	0	1076	0	0	0	0	0
20210503	1929	euro-census	1_2_8	4000	euro-census	1_2_8	4300	2	false	True	linear	dice	dice	0.2	bf	rh	15	1000	clk	none	20	[0.2]	node2vec	all	500	hlsh	simtol	0.9	30	30	3214	hungarian	[1.0, 0.0, 0.0]	0	1440	0	0	0	0	0	0	0	0	1468	0	0	0	0	0
20210503	1929	euro-census	1_2_8	4000	euro-census	1_2_8	4300	2	false	True	linear	dice	dice	0.2	bf	rh	15	1000	clk	none	20	[0.2]	node2vec	all	500	hlsh	simtol	0.9	30	30	3214	hungarian	[0.0, 1.0, 0.0]	0	1440	0	0	0	0	0	0	0	0	1468	0	0	0	0	0
20210503	1929	euro-census	1_2_8	4000	euro-census	1_2_8	4300	2	false	True	linear	dice	dice	0.2	bf	rh	15	1000	clk	none	20	[0.2]	node2vec	all	500	hlsh	simtol	0.9	30	30	3214	hungarian	[0.0, 0.0, 1.0]	0	1395	0	0	0	0	0	0	0	0	1394	0	0	0	0	0
20210503	1929	euro-census	1_2_8	4000	euro-census	1_2_8	4300	2	false	True	linear	dice	dice	0.2	bf	rh	15	1000	clk	none	20	[0.2]	node2vec	all	500	hlsh	simtol	0.9	30	30	3214	hungarian	[0.6, 0.3, 0.1]	0	1440	0	0	0	0	0	0	0	0	1468	0	0	0	0	0
20210503	1929	euro-census	1_2_8	4000	euro-census	1_2_8	4300	2	false	True	linear	dice	dice	0.2	bf	rh	15	1000	clk	none	20	[0.2]	node2vec	all	500	hlsh	simtol	0.9	30	30	3214	shapley	[1.0, 0.0, 0.0]	0	1210	0	0	0	0	0	0	0	0	1210	0	0	0	0	0
20210503	1929	euro-census	1_2_8	4000	euro-census	1_2_8	4300	2	false	True	linear	dice	dice	0.2	bf	rh	15	1000	clk	none	20	[0.2]	node2vec	all	500	hlsh	simtol	0.9	30	30	3214	shapley	[0.0, 1.0, 0.0]	0	1194	0	0	0	0	0	0	0	0	1194	0	0	0	0	0
20210503	1929	euro-census	1_2_8	4000	euro-census	1_2_8	4300	2	false	True	linear	dice	dice	0.2	bf	rh	15	1000	clk	none	20	[0.2]	node2vec	all	500	hlsh	simtol	0.9	30	30	3214	shapley	[0.0, 0.0, 1.0]	0	1329	0	0	0	0	0	0	0	0	1328	0	0	0	0	0
20210503	1929	euro-census	1_2_8	4000	euro-census	1_2_8	4300	2	false	True	linear	dice	dice	0.2	bf	rh	15	1000	clk	none	20	[0.2]	node2vec	all	500	hlsh	simtol	0.9	30	30	3214	shapley	[0.6, 0.3, 0.1]	0	1247	0	0	0	0	0	0	0	0	1246	0	0	0	0	0
20210503	1929	euro-census	1_2_8	4000	euro-census	1_2_8	4300	2	false	True	linear	dice	dice	0.2	bf	rh	15	1000	clk	none	20	[0.2]	node2vec	all	500	hlsh	simtol	0.9	30	30	3214	random	[0.0, 0.0, 0.0]	0	1	0	0	0	0	0	0	0	0	1	0	0	0	0	0
20210503	2306	euro-census	1_2_8	4000	euro-census	1_2_8	4300	2	false	True	linear	dice	dice	0.2	bf	rh	15	1000	clk	none	20	[0.2]	all	all	500	hlsh	simtol	0.9	30	30	655	symmetric	[1.0, 0.0, 0.0]	10	387	3	4	6	8	9	10	10	10	387	3	4	6	8	9
20210503	2306	euro-census	1_2_8	4000	euro-census	1_2_8	4300	2	false	True	linear	dice	dice	0.2	bf	rh	15	1000	clk	none	20	[0.2]	all	all	500	hlsh	simtol	0.9	30	30	655	symmetric	[0.0, 1.0, 0.0]	10	393	4	6	8	8	9	10	10	10	393	4	6	8	8	9
20210503	2306	euro-census	1_2_8	4000	euro-census	1_2_8	4300	2	false	True	linear	dice	dice	0.2	bf	rh	15	1000	clk	none	20	[0.2]	all	all	500	hlsh	simtol	0.9	30	30	655	symmetric	[0.0, 0.0, 1.0]	10	415	0	0	0	0	4	10	10	10	415	0	0	0	0	4
20210503	2306	euro-census	1_2_8	4000	euro-census	1_2_8	4300	2	false	True	linear	dice	dice	0.2	bf	rh	15	1000	clk	none	20	[0.2]	all	all	500	hlsh	simtol	0.9	30	30	655	symmetric	[0.6, 0.3, 0.1]	10	407	4	6	8	8	9	10	10	10	407	4	6	8	8	9
20210503	2306	euro-census	1_2_8	4000	euro-census	1_2_8	4300	2	false	True	linear	dice	dice	0.2	bf	rh	15	1000	clk	none	20	[0.2]	all	all	500	hlsh	simtol	0.9	30	30	655	hungarian	[1.0, 0.0, 0.0]	10	451	3	4	6	8	9	10	10	10	485	3	4	6	8	9
20210503	2306	euro-census	1_2_8	4000	euro-census	1_2_8	4300	2	false	True	linear	dice	dice	0.2	bf	rh	15	1000	clk	none	20	[0.2]	all	all	500	hlsh	simtol	0.9	30	30	655	hungarian	[0.0, 1.0, 0.0]	10	451	4	6	8	8	9	10	10	10	485	4	6	8	8	9
20210503	2306	euro-census	1_2_8	4000	euro-census	1_2_8	4300	2	false	True	linear	dice	dice	0.2	bf	rh	15	1000	clk	none	20	[0.2]	all	all	500	hlsh	simtol	0.9	30	30	655	hungarian	[0.0, 0.0, 1.0]	10	421	0	0	0	0	4	10	10	10	421	0	0	0	0	4
20210503	2306	euro-census	1_2_8	4000	euro-census	1_2_8	4300	2	false	True	linear	dice	dice	0.2	bf	rh	15	1000	clk	none	20	[0.2]	all	all	500	hlsh	simtol	0.9	30	30	655	hungarian	[0.6, 0.3, 0.1]	10	451	4	6	8	8	9	10	10	10	485	4	6	8	8	9
20210503	2306	euro-census	1_2_8	4000	euro-census	1_2_8	4300	2	false	True	linear	dice	dice	0.2	bf	rh	15	1000	clk	none	20	[0.2]	all	all	500	hlsh	simtol	0.9	30	30	655	shapley	[1.0, 0.0, 0.0]	10	410	3	4	6	8	9	10	10	10	410	3	4	6	8	9
20210503	2306	euro-census	1_2_8	4000	euro-census	1_2_8	4300	2	false	True	linear	dice	dice	0.2	bf	rh	15	1000	clk	none	20	[0.2]	all	all	500	hlsh	simtol	0.9	30	30	655	shapley	[0.0, 1.0, 0.0]	10	408	4	6	8	8	9	10	10	10	408	4	6	8	8	9
20210503	2306	euro-census	1_2_8	4000	euro-census	1_2_8	4300	2	false	True	linear	dice	dice	0.2	bf	rh	15	1000	clk	none	20	[0.2]	all	all	500	hlsh	simtol	0.9	30	30	655	shapley	[0.0, 0.0, 1.0]	10	421	0	0	0	0	4	10	10	10	421	0	0	0	0	4
20210503	2306	euro-census	1_2_8	4000	euro-census	1_2_8	4300	2	false	True	linear	dice	dice	0.2	bf	rh	15	1000	clk	none	20	[0.2]	all	all	500	hlsh	simtol	0.9	30	30	655	shapley	[0.6, 0.3, 0.1]	10	417	4	6	8	8	9	10	10	10	417	4	6	8	8	9
20210503	2306	euro-census	1_2_8	4000	euro-census	1_2_8	4300	2	false	True	linear	dice	dice	0.2	bf	rh	15	1000	clk	none	20	[0.2]	all	all	500	hlsh	simtol	0.9	30	30	655	random	[0.0, 0.0, 0.0]	0	1	0	0	0	0	0	0	0	0	1	0	0	0	0	0
20210503	2306	euro-census	1_2_8	4000	euro-census	1_2_8	4300	2	false	True	linear	dice	dice	0.2	bf	rh	15	1000	clk	none	20	[0.2]	no-histo	all	500	hlsh	simtol	0.9	11	11	16570	symmetric	[1.0, 0.0, 0.0]	18	1682	3	6	9	12	13	13	14	18	1682	3	6	9	12	13
20210503	2306	euro-census	1_2_8	4000	euro-census	1_2_8	4300	2	false	True	linear	dice	dice	0.2	bf	rh	15	1000	clk	none	20	[0.2]	no-histo	all	500	hlsh	simtol	0.9	11	11	16570	symmetric	[0.0, 1.0, 0.0]	17	1947	0	0	1	8	10	15	16	17	1947	0	0	1	8	10
20210503	2306	euro-census	1_2_8	4000	euro-census	1_2_8	4300	2	false	True	linear	dice	dice	0.2	bf	rh	15	1000	clk	none	20	[0.2]	no-histo	all	500	hlsh	simtol	0.9	11	11	16570	symmetric	[0.0, 0.0, 1.0]	8	1755	0	0	0	1	2	6	7	8	1755	0	0	0	1	2
20210503	2306	euro-census	1_2_8	4000	euro-census	1_2_8	4300	2	false	True	linear	dice	dice	0.2	bf	rh	15	1000	clk	none	20	[0.2]	no-histo	all	500	hlsh	simtol	0.9	11	11	16570	symmetric	[0.6, 0.3, 0.1]	18	1940	0	0	1	9	13	17	18	18	1940	0	0	1	9	13
20210503	2306	euro-census	1_2_8	4000	euro-census	1_2_8	4300	2	false	True	linear	dice	dice	0.2	bf	rh	15	1000	clk	none	20	[0.2]	no-histo	all	500	hlsh	simtol	0.9	11	11	16570	hungarian	[1.0, 0.0, 0.0]	16	3128	4	5	9	11	11	12	13	16	3135	4	5	9	11	11
20210503	2306	euro-census	1_2_8	4000	euro-census	1_2_8	4300	2	false	True	linear	dice	dice	0.2	bf	rh	15	1000	clk	none	20	[0.2]	no-histo	all	500	hlsh	simtol	0.9	11	11	16570	hungarian	[0.0, 1.0, 0.0]	18	3126	0	0	1	8	10	15	17	18	3133	0	0	1	8	10
20210503	2306	euro-census	1_2_8	4000	euro-census	1_2_8	4300	2	false	True	linear	dice	dice	0.2	bf	rh	15	1000	clk	none	20	[0.2]	no-histo	all	500	hlsh	simtol	0.9	11	11	16570	hungarian	[0.0, 0.0, 1.0]	7	3112	0	0	0	1	1	4	5	7	3112	0	0	0	1	1
20210503	2306	euro-census	1_2_8	4000	euro-census	1_2_8	4300	2	false	True	linear	dice	dice	0.2	bf	rh	15	1000	clk	none	20	[0.2]	no-histo	all	500	hlsh	simtol	0.9	11	11	16570	hungarian	[0.6, 0.3, 0.1]	17	3127	0	0	1	8	12	16	17	17	3134	0	0	1	8	12
20210503	2306	euro-census	1_2_8	4000	euro-census	1_2_8	4300	2	false	True	linear	dice	dice	0.2	bf	rh	15	1000	clk	none	20	[0.2]	no-histo	all	500	hlsh	simtol	0.9	11	11	16570	shapley	[1.0, 0.0, 0.0]	18	2754	3	6	9	12	13	13	14	18	2754	3	6	9	12	13
20210503	2306	euro-census	1_2_8	4000	euro-census	1_2_8	4300	2	false	True	linear	dice	dice	0.2	bf	rh	15	1000	clk	none	20	[0.2]	no-histo	all	500	hlsh	simtol	0.9	11	11	16570	shapley	[0.0, 1.0, 0.0]	18	2737	0	0	1	8	10	15	16	18	2737	0	0	1	8	10
20210503	2306	euro-census	1_2_8	4000	euro-census	1_2_8	4300	2	false	True	linear	dice	dice	0.2	bf	rh	15	1000	clk	none	20	[0.2]	no-histo	all	500	hlsh	simtol	0.9	11	11	16570	shapley	[0.0, 0.0, 1.0]	8	3060	0	0	0	1	2	6	7	8	3060	0	0	0	1	2
20210503	2306	euro-census	1_2_8	4000	euro-census	1_2_8	4300	2	false	True	linear	dice	dice	0.2	bf	rh	15	1000	clk	none	20	[0.2]	no-histo	all	500	hlsh	simtol	0.9	11	11	16570	shapley	[0.6, 0.3, 0.1]	18	2761	0	0	1	9	13	17	18	18	2761	0	0	1	9	13
20210503	2306	euro-census	1_2_8	4000	euro-census	1_2_8	4300	2	false	True	linear	dice	dice	0.2	bf	rh	15	1000	clk	none	20	[0.2]	no-histo	all	500	hlsh	simtol	0.9	11	11	16570	random	[0.0, 0.0, 0.0]	0	1	0	0	0	0	0	0	0	0	1	0	0	0	0	0
20210503	2306	euro-census	1_2_8	4000	euro-census	1_2_8	4300	2	false	True	linear	dice	dice	0.2	bf	rh	15	1000	clk	none	20	[0.2]	one-central	all	500	hlsh	simtol	0.9	29	29	1204	symmetric	[1.0, 0.0, 0.0]	9	576	3	4	6	8	8	9	9	9	576	3	4	6	8	8
20210503	2306	euro-census	1_2_8	4000	euro-census	1_2_8	4300	2	false	True	linear	dice	dice	0.2	bf	rh	15	1000	clk	none	20	[0.2]	one-central	all	500	hlsh	simtol	0.9	29	29	1204	symmetric	[0.0, 1.0, 0.0]	9	593	4	6	6	7	7	9	9	9	593	4	6	6	7	7
20210503	2306	euro-census	1_2_8	4000	euro-census	1_2_8	4300	2	false	True	linear	dice	dice	0.2	bf	rh	15	1000	clk	none	20	[0.2]	one-central	all	500	hlsh	simtol	0.9	29	29	1204	symmetric	[0.0, 0.0, 1.0]	8	653	0	0	0	0	0	7	8	8	653	0	0	0	0	0
20210503	2306	euro-census	1_2_8	4000	euro-census	1_2_8	4300	2	false	True	linear	dice	dice	0.2	bf	rh	15	1000	clk	none	20	[0.2]	one-central	all	500	hlsh	simtol	0.9	29	29	1204	symmetric	[0.6, 0.3, 0.1]	9	608	4	6	6	7	7	9	9	9	608	4	6	6	7	7
20210503	2306	euro-census	1_2_8	4000	euro-census	1_2_8	4300	2	false	True	linear	dice	dice	0.2	bf	rh	15	1000	clk	none	20	[0.2]	one-central	all	500	hlsh	simtol	0.9	29	29	1204	hungarian	[1.0, 0.0, 0.0]	8	722	3	4	6	7	7	8	8	8	763	3	4	6	7	7
20210503	2306	euro-census	1_2_8	4000	euro-census	1_2_8	4300	2	false	True	linear	dice	dice	0.2	bf	rh	15	1000	clk	none	20	[0.2]	one-central	all	500	hlsh	simtol	0.9	29	29	1204	hungarian	[0.0, 1.0, 0.0]	9	721	4	6	6	7	7	9	9	9	762	4	6	6	7	7
20210503	2306	euro-census	1_2_8	4000	euro-census	1_2_8	4300	2	false	True	linear	dice	dice	0.2	bf	rh	15	1000	clk	none	20	[0.2]	one-central	all	500	hlsh	simtol	0.9	29	29	1204	hungarian	[0.0, 0.0, 1.0]	8	683	0	0	0	0	0	7	8	8	683	0	0	0	0	0
20210503	2306	euro-census	1_2_8	4000	euro-census	1_2_8	4300	2	false	True	linear	dice	dice	0.2	bf	rh	15	1000	clk	none	20	[0.2]	one-central	all	500	hlsh	simtol	0.9	29	29	1204	hungarian	[0.6, 0.3, 0.1]	9	721	4	6	6	7	7	9	9	9	762	4	6	6	7	7
20210503	2306	euro-census	1_2_8	4000	euro-census	1_2_8	4300	2	false	True	linear	dice	dice	0.2	bf	rh	15	1000	clk	none	20	[0.2]	one-central	all	500	hlsh	simtol	0.9	29	29	1204	shapley	[1.0, 0.0, 0.0]	9	642	3	4	6	8	8	9	9	9	642	3	4	6	8	8
20210503	2306	euro-census	1_2_8	4000	euro-census	1_2_8	4300	2	false	True	linear	dice	dice	0.2	bf	rh	15	1000	clk	none	20	[0.2]	one-central	all	500	hlsh	simtol	0.9	29	29	1204	shapley	[0.0, 1.0, 0.0]	9	635	4	6	6	7	7	9	9	9	635	4	6	6	7	7
20210503	2306	euro-census	1_2_8	4000	euro-census	1_2_8	4300	2	false	True	linear	dice	dice	0.2	bf	rh	15	1000	clk	none	20	[0.2]	one-central	all	500	hlsh	simtol	0.9	29	29	1204	shapley	[0.0, 0.0, 1.0]	8	671	0	0	0	0	0	7	8	8	671	0	0	0	0	0
20210503	2306	euro-census	1_2_8	4000	euro-census	1_2_8	4300	2	false	True	linear	dice	dice	0.2	bf	rh	15	1000	clk	none	20	[0.2]	one-central	all	500	hlsh	simtol	0.9	29	29	1204	shapley	[0.6, 0.3, 0.1]	9	653	4	6	6	7	7	9	9	9	653	4	6	6	7	7
20210503	2306	euro-census	1_2_8	4000	euro-census	1_2_8	4300	2	false	True	linear	dice	dice	0.2	bf	rh	15	1000	clk	none	20	[0.2]	one-central	all	500	hlsh	simtol	0.9	29	29	1204	random	[0.0, 0.0, 0.0]	0	1	0	0	0	0	0	0	0	0	1	0	0	0	0	0
20210503	2306	euro-census	1_2_8	4000	euro-census	1_2_8	4300	2	false	True	linear	dice	dice	0.2	bf	rh	15	1000	clk	none	20	[0.2]	no-nf-central	all	500	hlsh	simtol	0.9	27	27	1302	symmetric	[1.0, 0.0, 0.0]	8	631	3	4	5	7	8	8	8	8	631	3	4	5	7	8
20210503	2306	euro-census	1_2_8	4000	euro-census	1_2_8	4300	2	false	True	linear	dice	dice	0.2	bf	rh	15	1000	clk	none	20	[0.2]	no-nf-central	all	500	hlsh	simtol	0.9	27	27	1302	symmetric	[0.0, 1.0, 0.0]	8	650	4	5	8	8	8	8	8	8	650	4	5	8	8	8
20210503	2306	euro-census	1_2_8	4000	euro-census	1_2_8	4300	2	false	True	linear	dice	dice	0.2	bf	rh	15	1000	clk	none	20	[0.2]	no-nf-central	all	500	hlsh	simtol	0.9	27	27	1302	symmetric	[0.0, 0.0, 1.0]	8	726	0	0	1	2	4	8	8	8	726	0	0	1	2	4
20210503	2306	euro-census	1_2_8	4000	euro-census	1_2_8	4300	2	false	True	linear	dice	dice	0.2	bf	rh	15	1000	clk	none	20	[0.2]	no-nf-central	all	500	hlsh	simtol	0.9	27	27	1302	symmetric	[0.6, 0.3, 0.1]	8	676	4	5	8	8	8	8	8	8	676	4	5	8	8	8
20210503	2306	euro-census	1_2_8	4000	euro-census	1_2_8	4300	2	false	True	linear	dice	dice	0.2	bf	rh	15	1000	clk	none	20	[0.2]	no-nf-central	all	500	hlsh	simtol	0.9	27	27	1302	hungarian	[1.0, 0.0, 0.0]	8	785	3	4	5	7	8	8	8	8	833	3	4	5	7	8
20210503	2306	euro-census	1_2_8	4000	euro-census	1_2_8	4300	2	false	True	linear	dice	dice	0.2	bf	rh	15	1000	clk	none	20	[0.2]	no-nf-central	all	500	hlsh	simtol	0.9	27	27	1302	hungarian	[0.0, 1.0, 0.0]	8	785	4	5	8	8	8	8	8	8	833	4	5	8	8	8
20210503	2306	euro-census	1_2_8	4000	euro-census	1_2_8	4300	2	false	True	linear	dice	dice	0.2	bf	rh	15	1000	clk	none	20	[0.2]	no-nf-central	all	500	hlsh	simtol	0.9	27	27	1302	hungarian	[0.0, 0.0, 1.0]	8	750	0	0	1	2	4	8	8	8	750	0	0	1	2	4
20210503	2306	euro-census	1_2_8	4000	euro-census	1_2_8	4300	2	false	True	linear	dice	dice	0.2	bf	rh	15	1000	clk	none	20	[0.2]	no-nf-central	all	500	hlsh	simtol	0.9	27	27	1302	hungarian	[0.6, 0.3, 0.1]	8	785	4	5	8	8	8	8	8	8	833	4	5	8	8	8
20210503	2306	euro-census	1_2_8	4000	euro-census	1_2_8	4300	2	false	True	linear	dice	dice	0.2	bf	rh	15	1000	clk	none	20	[0.2]	no-nf-central	all	500	hlsh	simtol	0.9	27	27	1302	shapley	[1.0, 0.0, 0.0]	8	709	3	4	5	7	8	8	8	8	709	3	4	5	7	8
20210503	2306	euro-census	1_2_8	4000	euro-census	1_2_8	4300	2	false	True	linear	dice	dice	0.2	bf	rh	15	1000	clk	none	20	[0.2]	no-nf-central	all	500	hlsh	simtol	0.9	27	27	1302	shapley	[0.0, 1.0, 0.0]	8	702	4	5	8	8	8	8	8	8	702	4	5	8	8	8
20210503	2306	euro-census	1_2_8	4000	euro-census	1_2_8	4300	2	false	True	linear	dice	dice	0.2	bf	rh	15	1000	clk	none	20	[0.2]	no-nf-central	all	500	hlsh	simtol	0.9	27	27	1302	shapley	[0.0, 0.0, 1.0]	8	743	0	0	1	2	4	8	8	8	743	0	0	1	2	4
20210503	2306	euro-census	1_2_8	4000	euro-census	1_2_8	4300	2	false	True	linear	dice	dice	0.2	bf	rh	15	1000	clk	none	20	[0.2]	no-nf-central	all	500	hlsh	simtol	0.9	27	27	1302	shapley	[0.6, 0.3, 0.1]	8	719	4	5	8	8	8	8	8	8	719	4	5	8	8	8
20210503	2306	euro-census	1_2_8	4000	euro-census	1_2_8	4300	2	false	True	linear	dice	dice	0.2	bf	rh	15	1000	clk	none	20	[0.2]	no-nf-central	all	500	hlsh	simtol	0.9	27	27	1302	random	[0.0, 0.0, 0.0]	0	1	0	0	0	0	0	0	0	0	1	0	0	0	0	0
20210503	2306	euro-census	1_2_8	4000	euro-census	1_2_8	4300	2	false	True	linear	dice	dice	0.2	bf	rh	15	1000	clk	none	20	[0.2]	no-central	all	500	hlsh	simtol	0.9	28	28	1993	symmetric	[1.0, 0.0, 0.0]	11	792	3	4	6	8	9	10	11	11	792	3	4	6	8	9
20210503	2306	euro-census	1_2_8	4000	euro-census	1_2_8	4300	2	false	True	linear	dice	dice	0.2	bf	rh	15	1000	clk	none	20	[0.2]	no-central	all	500	hlsh	simtol	0.9	28	28	1993	symmetric	[0.0, 1.0, 0.0]	11	841	3	4	6	6	6	11	11	11	841	3	4	6	6	6
20210503	2306	euro-census	1_2_8	4000	euro-census	1_2_8	4300	2	false	True	linear	dice	dice	0.2	bf	rh	15	1000	clk	none	20	[0.2]	no-central	all	500	hlsh	simtol	0.9	28	28	1993	symmetric	[0.0, 0.0, 1.0]	11	937	0	0	0	0	0	7	11	11	937	0	0	0	0	0
20210503	2306	euro-census	1_2_8	4000	euro-census	1_2_8	4300	2	false	True	linear	dice	dice	0.2	bf	rh	15	1000	clk	none	20	[0.2]	no-central	all	500	hlsh	simtol	0.9	28	28	1993	symmetric	[0.6, 0.3, 0.1]	11	879	3	4	6	6	6	11	11	11	879	3	4	6	6	6
20210503	2306	euro-census	1_2_8	4000	euro-census	1_2_8	4300	2	false	True	linear	dice	dice	0.2	bf	rh	15	1000	clk	none	20	[0.2]	no-central	all	500	hlsh	simtol	0.9	28	28	1993	hungarian	[1.0, 0.0, 0.0]	11	1045	3	4	6	8	9	10	11	11	1104	3	4	6	8	9
20210503	2306	euro-census	1_2_8	4000	euro-census	1_2_8	4300	2	false	True	linear	dice	dice	0.2	bf	rh	15	1000	clk	none	20	[0.2]	no-central	all	500	hlsh	simtol	0.9	28	28	1993	hungarian	[0.0, 1.0, 0.0]	11	1044	3	4	6	6	6	11	11	11	1103	3	4	6	6	6
20210503	2306	euro-census	1_2_8	4000	euro-census	1_2_8	4300	2	false	True	linear	dice	dice	0.2	bf	rh	15	1000	clk	none	20	[0.2]	no-central	all	500	hlsh	simtol	0.9	28	28	1993	hungarian	[0.0, 0.0, 1.0]	10	998	0	0	0	0	0	8	10	10	998	0	0	0	0	0
20210503	2306	euro-census	1_2_8	4000	euro-census	1_2_8	4300	2	false	True	linear	dice	dice	0.2	bf	rh	15	1000	clk	none	20	[0.2]	no-central	all	500	hlsh	simtol	0.9	28	28	1993	hungarian	[0.6, 0.3, 0.1]	11	1045	3	4	6	6	6	11	11	11	1104	3	4	6	6	6
20210503	2306	euro-census	1_2_8	4000	euro-census	1_2_8	4300	2	false	True	linear	dice	dice	0.2	bf	rh	15	1000	clk	none	20	[0.2]	no-central	all	500	hlsh	simtol	0.9	28	28	1993	shapley	[1.0, 0.0, 0.0]	11	948	3	4	6	8	9	10	11	11	948	3	4	6	8	9
20210503	2306	euro-census	1_2_8	4000	euro-census	1_2_8	4300	2	false	True	linear	dice	dice	0.2	bf	rh	15	1000	clk	none	20	[0.2]	no-central	all	500	hlsh	simtol	0.9	28	28	1993	shapley	[0.0, 1.0, 0.0]	11	940	3	4	6	6	6	11	11	11	940	3	4	6	6	6
20210503	2306	euro-census	1_2_8	4000	euro-census	1_2_8	4300	2	false	True	linear	dice	dice	0.2	bf	rh	15	1000	clk	none	20	[0.2]	no-central	all	500	hlsh	simtol	0.9	28	28	1993	shapley	[0.0, 0.0, 1.0]	11	988	0	0	0	0	0	7	11	11	988	0	0	0	0	0
20210503	2306	euro-census	1_2_8	4000	euro-census	1_2_8	4300	2	false	True	linear	dice	dice	0.2	bf	rh	15	1000	clk	none	20	[0.2]	no-central	all	500	hlsh	simtol	0.9	28	28	1993	shapley	[0.6, 0.3, 0.1]	11	964	3	4	6	6	6	11	11	11	964	3	4	6	6	6
20210503	2306	euro-census	1_2_8	4000	euro-census	1_2_8	4300	2	false	True	linear	dice	dice	0.2	bf	rh	15	1000	clk	none	20	[0.2]	no-central	all	500	hlsh	simtol	0.9	28	28	1993	random	[0.0, 0.0, 0.0]	0	1	0	0	0	0	0	0	0	0	1	0	0	0	0	0
20210503	2306	euro-census	1_2_8	4000	euro-census	1_2_8	4300	2	false	True	linear	dice	dice	0.2	bf	rh	15	1000	clk	none	20	[0.2]	node2vec	all	500	hlsh	simtol	0.9	30	30	3645	symmetric	[1.0, 0.0, 0.0]	2	909	0	0	0	0	0	1	2	2	909	0	0	0	0	0
20210503	2306	euro-census	1_2_8	4000	euro-census	1_2_8	4300	2	false	True	linear	dice	dice	0.2	bf	rh	15	1000	clk	none	20	[0.2]	node2vec	all	500	hlsh	simtol	0.9	30	30	3645	symmetric	[0.0, 1.0, 0.0]	2	1002	0	0	1	2	2	2	2	2	1002	0	0	1	2	2
20210503	2306	euro-census	1_2_8	4000	euro-census	1_2_8	4300	2	false	True	linear	dice	dice	0.2	bf	rh	15	1000	clk	none	20	[0.2]	node2vec	all	500	hlsh	simtol	0.9	30	30	3645	symmetric	[0.0, 0.0, 1.0]	2	1297	0	0	1	2	2	2	2	2	1297	0	0	1	2	2
20210503	2306	euro-census	1_2_8	4000	euro-census	1_2_8	4300	2	false	True	linear	dice	dice	0.2	bf	rh	15	1000	clk	none	20	[0.2]	node2vec	all	500	hlsh	simtol	0.9	30	30	3645	symmetric	[0.6, 0.3, 0.1]	2	1094	0	0	1	2	2	2	2	2	1094	0	0	1	2	2
20210503	2306	euro-census	1_2_8	4000	euro-census	1_2_8	4300	2	false	True	linear	dice	dice	0.2	bf	rh	15	1000	clk	none	20	[0.2]	node2vec	all	500	hlsh	simtol	0.9	30	30	3645	hungarian	[1.0, 0.0, 0.0]	2	1527	0	0	0	0	0	1	2	2	1562	0	0	0	0	0
20210503	2306	euro-census	1_2_8	4000	euro-census	1_2_8	4300	2	false	True	linear	dice	dice	0.2	bf	rh	15	1000	clk	none	20	[0.2]	node2vec	all	500	hlsh	simtol	0.9	30	30	3645	hungarian	[0.0, 1.0, 0.0]	2	1527	0	0	1	2	2	2	2	2	1562	0	0	1	2	2
20210503	2306	euro-census	1_2_8	4000	euro-census	1_2_8	4300	2	false	True	linear	dice	dice	0.2	bf	rh	15	1000	clk	none	20	[0.2]	node2vec	all	500	hlsh	simtol	0.9	30	30	3645	hungarian	[0.0, 0.0, 1.0]	2	1496	0	0	1	2	2	2	2	2	1496	0	0	1	2	2
20210503	2306	euro-census	1_2_8	4000	euro-census	1_2_8	4300	2	false	True	linear	dice	dice	0.2	bf	rh	15	1000	clk	none	20	[0.2]	node2vec	all	500	hlsh	simtol	0.9	30	30	3645	hungarian	[0.6, 0.3, 0.1]	2	1527	0	0	1	2	2	2	2	2	1562	0	0	1	2	2
20210503	2306	euro-census	1_2_8	4000	euro-census	1_2_8	4300	2	false	True	linear	dice	dice	0.2	bf	rh	15	1000	clk	none	20	[0.2]	node2vec	all	500	hlsh	simtol	0.9	30	30	3645	shapley	[1.0, 0.0, 0.0]	2	1269	0	0	0	0	0	1	2	2	1269	0	0	0	0	0
20210503	2306	euro-census	1_2_8	4000	euro-census	1_2_8	4300	2	false	True	linear	dice	dice	0.2	bf	rh	15	1000	clk	none	20	[0.2]	node2vec	all	500	hlsh	simtol	0.9	30	30	3645	shapley	[0.0, 1.0, 0.0]	2	1252	0	0	1	2	2	2	2	2	1252	0	0	1	2	2
20210503	2306	euro-census	1_2_8	4000	euro-census	1_2_8	4300	2	false	True	linear	dice	dice	0.2	bf	rh	15	1000	clk	none	20	[0.2]	node2vec	all	500	hlsh	simtol	0.9	30	30	3645	shapley	[0.0, 0.0, 1.0]	2	1412	0	0	1	2	2	2	2	2	1412	0	0	1	2	2
20210503	2306	euro-census	1_2_8	4000	euro-census	1_2_8	4300	2	false	True	linear	dice	dice	0.2	bf	rh	15	1000	clk	none	20	[0.2]	node2vec	all	500	hlsh	simtol	0.9	30	30	3645	shapley	[0.6, 0.3, 0.1]	2	1291	0	0	1	2	2	2	2	2	1291	0	0	1	2	2
20210503	2306	euro-census	1_2_8	4000	euro-census	1_2_8	4300	2	false	True	linear	dice	dice	0.2	bf	rh	15	1000	clk	none	20	[0.2]	node2vec	all	500	hlsh	simtol	0.9	30	30	3645	random	[0.0, 0.0, 0.0]	0	1	0	0	0	0	0	0	0	0	1	0	0	0	0	0
																																		18	3128	4	6	9	12	13	17	18	18
[truncated: 31 more columns]
