# Supplementary material for: On the effectiveness of graph matching attacks against privacy-preserving record linkage
Source: PLoS One. 2022 Sep 22;17(9):e0267893. doi: 10.1371/journal.pone.0267893 (PMC9499274; doi:10.1371/journal.pone.0267893)
Supplement: S1 File — (ZIP) [file pone.0267893.s001.zip › Random-4000/4000-4400.csv]

date	time	plain_dataset_name	plain_attr_list	plain_num_rec	encode_dataset_name	encode_attr_list	encode_num_rec	q_length	padded	sim_adjust_flag	regression_model	plain_sim_funct	enc_sim_func	min_sim	encode_method	bf_hash_type/tmh_num_hash_bits/cmh_max_rand_int	num_hash_funct	bf_len/tmh_num_hash_tables/cmh_num_hash_col	bf_encode/tmh_key_len	bf_harden/tmh_val_len	graph_node_min_degree	graph_sim_list	graph_feat_list	graph_selected_feat	sim_hash_num_bit	sim_hash_block_funct	sim_comp_funct	sim_hash_match_sim	num_feat	use_num_feat	total_num_sim_edges	match_method	weight_list	num_corr_ident_rec	num_wrng_ident_rec	corr_top_10	corr_top_20	corr_top_50	corr_top_100	corr_top_200	corr_top_500	corr_top_1000	num_all_corr	num_all_wrng	scorr_top_10	scorr_top_20	scorr_top_50	scorr_top_100	scorr_top_200
20210505	1348	euro-census	1_2_8	4000	euro-census	1_2_8	4400	2	false	True	linear	dice	dice	0.2	bf	rh	15	1000	clk	none	20	[0.2]	all	all	500	hlsh	simtol	0.9	30	30	432	symmetric	[1.0, 0.0, 0.0]	4	279	2	2	3	4	4	4	4	4	279	2	2	3	4	4
20210505	1348	euro-census	1_2_8	4000	euro-census	1_2_8	4400	2	false	True	linear	dice	dice	0.2	bf	rh	15	1000	clk	none	20	[0.2]	all	all	500	hlsh	simtol	0.9	30	30	432	symmetric	[0.0, 1.0, 0.0]	4	281	2	3	3	3	3	4	4	4	281	2	3	3	3	3
20210505	1348	euro-census	1_2_8	4000	euro-census	1_2_8	4400	2	false	True	linear	dice	dice	0.2	bf	rh	15	1000	clk	none	20	[0.2]	all	all	500	hlsh	simtol	0.9	30	30	432	symmetric	[0.0, 0.0, 1.0]	3	295	0	0	0	0	3	3	3	3	295	0	0	0	0	3
20210505	1348	euro-census	1_2_8	4000	euro-census	1_2_8	4400	2	false	True	linear	dice	dice	0.2	bf	rh	15	1000	clk	none	20	[0.2]	all	all	500	hlsh	simtol	0.9	30	30	432	symmetric	[0.6, 0.3, 0.1]	4	285	2	3	3	3	3	4	4	4	285	2	3	3	3	3
20210505	1348	euro-census	1_2_8	4000	euro-census	1_2_8	4400	2	false	True	linear	dice	dice	0.2	bf	rh	15	1000	clk	none	20	[0.2]	all	all	500	hlsh	simtol	0.9	30	30	432	hungarian	[1.0, 0.0, 0.0]	4	307	2	2	3	4	4	4	4	4	331	2	2	3	4	4
20210505	1348	euro-census	1_2_8	4000	euro-census	1_2_8	4400	2	false	True	linear	dice	dice	0.2	bf	rh	15	1000	clk	none	20	[0.2]	all	all	500	hlsh	simtol	0.9	30	30	432	hungarian	[0.0, 1.0, 0.0]	4	307	2	3	3	3	3	4	4	4	331	2	3	3	3	3
20210505	1348	euro-census	1_2_8	4000	euro-census	1_2_8	4400	2	false	True	linear	dice	dice	0.2	bf	rh	15	1000	clk	none	20	[0.2]	all	all	500	hlsh	simtol	0.9	30	30	432	hungarian	[0.0, 0.0, 1.0]	3	298	0	0	0	0	3	3	3	3	298	0	0	0	0	3
20210505	1348	euro-census	1_2_8	4000	euro-census	1_2_8	4400	2	false	True	linear	dice	dice	0.2	bf	rh	15	1000	clk	none	20	[0.2]	all	all	500	hlsh	simtol	0.9	30	30	432	hungarian	[0.6, 0.3, 0.1]	4	307	2	3	3	3	3	4	4	4	331	2	3	3	3	3
20210505	1348	euro-census	1_2_8	4000	euro-census	1_2_8	4400	2	false	True	linear	dice	dice	0.2	bf	rh	15	1000	clk	none	20	[0.2]	all	all	500	hlsh	simtol	0.9	30	30	432	shapley	[1.0, 0.0, 0.0]	4	284	2	2	3	4	4	4	4	4	284	2	2	3	4	4
20210505	1348	euro-census	1_2_8	4000	euro-census	1_2_8	4400	2	false	True	linear	dice	dice	0.2	bf	rh	15	1000	clk	none	20	[0.2]	all	all	500	hlsh	simtol	0.9	30	30	432	shapley	[0.0, 1.0, 0.0]	4	283	2	3	3	3	3	4	4	4	283	2	3	3	3	3
20210505	1348	euro-census	1_2_8	4000	euro-census	1_2_8	4400	2	false	True	linear	dice	dice	0.2	bf	rh	15	1000	clk	none	20	[0.2]	all	all	500	hlsh	simtol	0.9	30	30	432	shapley	[0.0, 0.0, 1.0]	3	297	0	0	0	0	3	3	3	3	297	0	0	0	0	3
20210505	1348	euro-census	1_2_8	4000	euro-census	1_2_8	4400	2	false	True	linear	dice	dice	0.2	bf	rh	15	1000	clk	none	20	[0.2]	all	all	500	hlsh	simtol	0.9	30	30	432	shapley	[0.6, 0.3, 0.1]	4	293	2	3	3	3	3	4	4	4	293	2	3	3	3	3
20210505	1348	euro-census	1_2_8	4000	euro-census	1_2_8	4400	2	false	True	linear	dice	dice	0.2	bf	rh	15	1000	clk	none	20	[0.2]	all	all	500	hlsh	simtol	0.9	30	30	432	random	[0.0, 0.0, 0.0]	0	1	0	0	0	0	0	0	0	0	1	0	0	0	0	0
20210505	1348	euro-census	1_2_8	4000	euro-census	1_2_8	4400	2	false	True	linear	dice	dice	0.2	bf	rh	15	1000	clk	none	20	[0.2]	no-histo	all	500	hlsh	simtol	0.9	11	11	16601	symmetric	[1.0, 0.0, 0.0]	5	1696	2	3	4	5	5	5	5	5	1696	2	3	4	5	5
20210505	1348	euro-census	1_2_8	4000	euro-census	1_2_8	4400	2	false	True	linear	dice	dice	0.2	bf	rh	15	1000	clk	none	20	[0.2]	no-histo	all	500	hlsh	simtol	0.9	11	11	16601	symmetric	[0.0, 1.0, 0.0]	5	1911	0	0	0	3	5	5	5	5	1911	0	0	0	3	5
20210505	1348	euro-census	1_2_8	4000	euro-census	1_2_8	4400	2	false	True	linear	dice	dice	0.2	bf	rh	15	1000	clk	none	20	[0.2]	no-histo	all	500	hlsh	simtol	0.9	11	11	16601	symmetric	[0.0, 0.0, 1.0]	2	1752	0	0	0	0	1	2	2	2	1752	0	0	0	0	1
20210505	1348	euro-census	1_2_8	4000	euro-census	1_2_8	4400	2	false	True	linear	dice	dice	0.2	bf	rh	15	1000	clk	none	20	[0.2]	no-histo	all	500	hlsh	simtol	0.9	11	11	16601	symmetric	[0.6, 0.3, 0.1]	5	1916	0	0	0	4	5	5	5	5	1916	0	0	0	4	5
20210505	1348	euro-census	1_2_8	4000	euro-census	1_2_8	4400	2	false	True	linear	dice	dice	0.2	bf	rh	15	1000	clk	none	20	[0.2]	no-histo	all	500	hlsh	simtol	0.9	11	11	16601	hungarian	[1.0, 0.0, 0.0]	4	3149	2	3	3	4	4	4	4	4	3159	2	3	3	4	4
20210505	1348	euro-census	1_2_8	4000	euro-census	1_2_8	4400	2	false	True	linear	dice	dice	0.2	bf	rh	15	1000	clk	none	20	[0.2]	no-histo	all	500	hlsh	simtol	0.9	11	11	16601	hungarian	[0.0, 1.0, 0.0]	5	3148	0	0	0	3	5	5	5	5	3158	0	0	0	3	5
20210505	1348	euro-census	1_2_8	4000	euro-census	1_2_8	4400	2	false	True	linear	dice	dice	0.2	bf	rh	15	1000	clk	none	20	[0.2]	no-histo	all	500	hlsh	simtol	0.9	11	11	16601	hungarian	[0.0, 0.0, 1.0]	1	3126	0	0	0	0	0	1	1	1	3126	0	0	0	0	0
20210505	1348	euro-census	1_2_8	4000	euro-census	1_2_8	4400	2	false	True	linear	dice	dice	0.2	bf	rh	15	1000	clk	none	20	[0.2]	no-histo	all	500	hlsh	simtol	0.9	11	11	16601	hungarian	[0.6, 0.3, 0.1]	4	3149	0	0	0	3	4	4	4	4	3159	0	0	0	3	4
20210505	1348	euro-census	1_2_8	4000	euro-census	1_2_8	4400	2	false	True	linear	dice	dice	0.2	bf	rh	15	1000	clk	none	20	[0.2]	no-histo	all	500	hlsh	simtol	0.9	11	11	16601	shapley	[1.0, 0.0, 0.0]	5	2760	2	3	4	5	5	5	5	5	2760	2	3	4	5	5
20210505	1348	euro-census	1_2_8	4000	euro-census	1_2_8	4400	2	false	True	linear	dice	dice	0.2	bf	rh	15	1000	clk	none	20	[0.2]	no-histo	all	500	hlsh	simtol	0.9	11	11	16601	shapley	[0.0, 1.0, 0.0]	5	2744	0	0	0	3	5	5	5	5	2744	0	0	0	3	5
20210505	1348	euro-census	1_2_8	4000	euro-census	1_2_8	4400	2	false	True	linear	dice	dice	0.2	bf	rh	15	1000	clk	none	20	[0.2]	no-histo	all	500	hlsh	simtol	0.9	11	11	16601	shapley	[0.0, 0.0, 1.0]	3	3063	0	0	0	0	1	2	2	3	3063	0	0	0	0	1
20210505	1348	euro-census	1_2_8	4000	euro-census	1_2_8	4400	2	false	True	linear	dice	dice	0.2	bf	rh	15	1000	clk	none	20	[0.2]	no-histo	all	500	hlsh	simtol	0.9	11	11	16601	shapley	[0.6, 0.3, 0.1]	5	2769	0	0	0	4	5	5	5	5	2769	0	0	0	4	5
20210505	1348	euro-census	1_2_8	4000	euro-census	1_2_8	4400	2	false	True	linear	dice	dice	0.2	bf	rh	15	1000	clk	none	20	[0.2]	no-histo	all	500	hlsh	simtol	0.9	11	11	16601	random	[0.0, 0.0, 0.0]	0	1	0	0	0	0	0	0	0	0	1	0	0	0	0	0
20210505	1348	euro-census	1_2_8	4000	euro-census	1_2_8	4400	2	false	True	linear	dice	dice	0.2	bf	rh	15	1000	clk	none	20	[0.2]	one-central	all	500	hlsh	simtol	0.9	29	29	639	symmetric	[1.0, 0.0, 0.0]	4	345	2	2	3	4	4	4	4	4	345	2	2	3	4	4
20210505	1348	euro-census	1_2_8	4000	euro-census	1_2_8	4400	2	false	True	linear	dice	dice	0.2	bf	rh	15	1000	clk	none	20	[0.2]	one-central	all	500	hlsh	simtol	0.9	29	29	639	symmetric	[0.0, 1.0, 0.0]	4	353	2	3	3	3	3	4	4	4	353	2	3	3	3	3
20210505	1348	euro-census	1_2_8	4000	euro-census	1_2_8	4400	2	false	True	linear	dice	dice	0.2	bf	rh	15	1000	clk	none	20	[0.2]	one-central	all	500	hlsh	simtol	0.9	29	29	639	symmetric	[0.0, 0.0, 1.0]	3	380	0	0	0	0	3	3	3	3	380	0	0	0	0	3
20210505	1348	euro-census	1_2_8	4000	euro-census	1_2_8	4400	2	false	True	linear	dice	dice	0.2	bf	rh	15	1000	clk	none	20	[0.2]	one-central	all	500	hlsh	simtol	0.9	29	29	639	symmetric	[0.6, 0.3, 0.1]	4	366	2	3	3	3	3	4	4	4	366	2	3	3	3	3
20210505	1348	euro-census	1_2_8	4000	euro-census	1_2_8	4400	2	false	True	linear	dice	dice	0.2	bf	rh	15	1000	clk	none	20	[0.2]	one-central	all	500	hlsh	simtol	0.9	29	29	639	hungarian	[1.0, 0.0, 0.0]	4	411	2	2	3	4	4	4	4	4	439	2	2	3	4	4
20210505	1348	euro-census	1_2_8	4000	euro-census	1_2_8	4400	2	false	True	linear	dice	dice	0.2	bf	rh	15	1000	clk	none	20	[0.2]	one-central	all	500	hlsh	simtol	0.9	29	29	639	hungarian	[0.0, 1.0, 0.0]	4	411	2	3	3	3	3	4	4	4	438	2	3	3	3	3
20210505	1348	euro-census	1_2_8	4000	euro-census	1_2_8	4400	2	false	True	linear	dice	dice	0.2	bf	rh	15	1000	clk	none	20	[0.2]	one-central	all	500	hlsh	simtol	0.9	29	29	639	hungarian	[0.0, 0.0, 1.0]	4	394	0	0	0	0	3	4	4	4	394	0	0	0	0	3
20210505	1348	euro-census	1_2_8	4000	euro-census	1_2_8	4400	2	false	True	linear	dice	dice	0.2	bf	rh	15	1000	clk	none	20	[0.2]	one-central	all	500	hlsh	simtol	0.9	29	29	639	hungarian	[0.6, 0.3, 0.1]	4	411	2	3	3	3	3	4	4	4	439	2	3	3	3	3
20210505	1348	euro-census	1_2_8	4000	euro-census	1_2_8	4400	2	false	True	linear	dice	dice	0.2	bf	rh	15	1000	clk	none	20	[0.2]	one-central	all	500	hlsh	simtol	0.9	29	29	639	shapley	[1.0, 0.0, 0.0]	4	378	2	2	3	4	4	4	4	4	378	2	2	3	4	4
20210505	1348	euro-census	1_2_8	4000	euro-census	1_2_8	4400	2	false	True	linear	dice	dice	0.2	bf	rh	15	1000	clk	none	20	[0.2]	one-central	all	500	hlsh	simtol	0.9	29	29	639	shapley	[0.0, 1.0, 0.0]	4	375	2	3	3	3	3	4	4	4	375	2	3	3	3	3
20210505	1348	euro-census	1_2_8	4000	euro-census	1_2_8	4400	2	false	True	linear	dice	dice	0.2	bf	rh	15	1000	clk	none	20	[0.2]	one-central	all	500	hlsh	simtol	0.9	29	29	639	shapley	[0.0, 0.0, 1.0]	3	390	0	0	0	0	3	3	3	3	390	0	0	0	0	3
20210505	1348	euro-census	1_2_8	4000	euro-census	1_2_8	4400	2	false	True	linear	dice	dice	0.2	bf	rh	15	1000	clk	none	20	[0.2]	one-central	all	500	hlsh	simtol	0.9	29	29	639	shapley	[0.6, 0.3, 0.1]	4	383	2	3	3	3	3	4	4	4	383	2	3	3	3	3
20210505	1348	euro-census	1_2_8	4000	euro-census	1_2_8	4400	2	false	True	linear	dice	dice	0.2	bf	rh	15	1000	clk	none	20	[0.2]	one-central	all	500	hlsh	simtol	0.9	29	29	639	random	[0.0, 0.0, 0.0]	0	1	0	0	0	0	0	0	0	0	1	0	0	0	0	0
20210505	1348	euro-census	1_2_8	4000	euro-census	1_2_8	4400	2	false	True	linear	dice	dice	0.2	bf	rh	15	1000	clk	none	20	[0.2]	no-nf-central	all	500	hlsh	simtol	0.9	27	27	800	symmetric	[1.0, 0.0, 0.0]	3	450	2	2	2	3	3	3	3	3	450	2	2	2	3	3
20210505	1348	euro-census	1_2_8	4000	euro-census	1_2_8	4400	2	false	True	linear	dice	dice	0.2	bf	rh	15	1000	clk	none	20	[0.2]	no-nf-central	all	500	hlsh	simtol	0.9	27	27	800	symmetric	[0.0, 1.0, 0.0]	3	458	2	2	3	3	3	3	3	3	458	2	2	3	3	3
20210505	1348	euro-census	1_2_8	4000	euro-census	1_2_8	4400	2	false	True	linear	dice	dice	0.2	bf	rh	15	1000	clk	none	20	[0.2]	no-nf-central	all	500	hlsh	simtol	0.9	27	27	800	symmetric	[0.0, 0.0, 1.0]	3	490	0	0	0	0	0	3	3	3	490	0	0	0	0	0
20210505	1348	euro-census	1_2_8	4000	euro-census	1_2_8	4400	2	false	True	linear	dice	dice	0.2	bf	rh	15	1000	clk	none	20	[0.2]	no-nf-central	all	500	hlsh	simtol	0.9	27	27	800	symmetric	[0.6, 0.3, 0.1]	3	467	2	2	3	3	3	3	3	3	467	2	2	3	3	3
20210505	1348	euro-census	1_2_8	4000	euro-census	1_2_8	4400	2	false	True	linear	dice	dice	0.2	bf	rh	15	1000	clk	none	20	[0.2]	no-nf-central	all	500	hlsh	simtol	0.9	27	27	800	hungarian	[1.0, 0.0, 0.0]	3	533	2	2	2	3	3	3	3	3	577	2	2	2	3	3
20210505	1348	euro-census	1_2_8	4000	euro-census	1_2_8	4400	2	false	True	linear	dice	dice	0.2	bf	rh	15	1000	clk	none	20	[0.2]	no-nf-central	all	500	hlsh	simtol	0.9	27	27	800	hungarian	[0.0, 1.0, 0.0]	3	533	2	2	3	3	3	3	3	3	576	2	2	3	3	3
20210505	1348	euro-census	1_2_8	4000	euro-census	1_2_8	4400	2	false	True	linear	dice	dice	0.2	bf	rh	15	1000	clk	none	20	[0.2]	no-nf-central	all	500	hlsh	simtol	0.9	27	27	800	hungarian	[0.0, 0.0, 1.0]	3	493	0	0	0	0	0	3	3	3	493	0	0	0	0	0
20210505	1348	euro-census	1_2_8	4000	euro-census	1_2_8	4400	2	false	True	linear	dice	dice	0.2	bf	rh	15	1000	clk	none	20	[0.2]	no-nf-central	all	500	hlsh	simtol	0.9	27	27	800	hungarian	[0.6, 0.3, 0.1]	3	533	2	2	3	3	3	3	3	3	577	2	2	3	3	3
20210505	1348	euro-census	1_2_8	4000	euro-census	1_2_8	4400	2	false	True	linear	dice	dice	0.2	bf	rh	15	1000	clk	none	20	[0.2]	no-nf-central	all	500	hlsh	simtol	0.9	27	27	800	shapley	[1.0, 0.0, 0.0]	3	478	2	2	2	3	3	3	3	3	478	2	2	2	3	3
20210505	1348	euro-census	1_2_8	4000	euro-census	1_2_8	4400	2	false	True	linear	dice	dice	0.2	bf	rh	15	1000	clk	none	20	[0.2]	no-nf-central	all	500	hlsh	simtol	0.9	27	27	800	shapley	[0.0, 1.0, 0.0]	3	476	2	2	3	3	3	3	3	3	476	2	2	3	3	3
20210505	1348	euro-census	1_2_8	4000	euro-census	1_2_8	4400	2	false	True	linear	dice	dice	0.2	bf	rh	15	1000	clk	none	20	[0.2]	no-nf-central	all	500	hlsh	simtol	0.9	27	27	800	shapley	[0.0, 0.0, 1.0]	3	493	0	0	0	0	0	3	3	3	493	0	0	0	0	0
20210505	1348	euro-census	1_2_8	4000	euro-census	1_2_8	4400	2	false	True	linear	dice	dice	0.2	bf	rh	15	1000	clk	none	20	[0.2]	no-nf-central	all	500	hlsh	simtol	0.9	27	27	800	shapley	[0.6, 0.3, 0.1]	3	485	2	2	3	3	3	3	3	3	485	2	2	3	3	3
20210505	1348	euro-census	1_2_8	4000	euro-census	1_2_8	4400	2	false	True	linear	dice	dice	0.2	bf	rh	15	1000	clk	none	20	[0.2]	no-nf-central	all	500	hlsh	simtol	0.9	27	27	800	random	[0.0, 0.0, 0.0]	0	1	0	0	0	0	0	0	0	0	1	0	0	0	0	0
20210505	1348	euro-census	1_2_8	4000	euro-census	1_2_8	4400	2	false	True	linear	dice	dice	0.2	bf	rh	15	1000	clk	none	20	[0.2]	no-central	all	500	hlsh	simtol	0.9	28	28	1506	symmetric	[1.0, 0.0, 0.0]	4	701	2	2	3	4	4	4	4	4	701	2	2	3	4	4
20210505	1348	euro-census	1_2_8	4000	euro-census	1_2_8	4400	2	false	True	linear	dice	dice	0.2	bf	rh	15	1000	clk	none	20	[0.2]	no-central	all	500	hlsh	simtol	0.9	28	28	1506	symmetric	[0.0, 1.0, 0.0]	4	714	2	3	3	3	3	4	4	4	714	2	3	3	3	3
20210505	1348	euro-census	1_2_8	4000	euro-census	1_2_8	4400	2	false	True	linear	dice	dice	0.2	bf	rh	15	1000	clk	none	20	[0.2]	no-central	all	500	hlsh	simtol	0.9	28	28	1506	symmetric	[0.0, 0.0, 1.0]	3	788	0	0	0	0	0	3	3	3	788	0	0	0	0	0
20210505	1348	euro-census	1_2_8	4000	euro-census	1_2_8	4400	2	false	True	linear	dice	dice	0.2	bf	rh	15	1000	clk	none	20	[0.2]	no-central	all	500	hlsh	simtol	0.9	28	28	1506	symmetric	[0.6, 0.3, 0.1]	4	741	2	3	3	3	3	4	4	4	741	2	3	3	3	3
20210505	1348	euro-census	1_2_8	4000	euro-census	1_2_8	4400	2	false	True	linear	dice	dice	0.2	bf	rh	15	1000	clk	none	20	[0.2]	no-central	all	500	hlsh	simtol	0.9	28	28	1506	hungarian	[1.0, 0.0, 0.0]	3	869	2	2	3	3	3	3	3	3	928	2	2	3	3	3
20210505	1348	euro-census	1_2_8	4000	euro-census	1_2_8	4400	2	false	True	linear	dice	dice	0.2	bf	rh	15	1000	clk	none	20	[0.2]	no-central	all	500	hlsh	simtol	0.9	28	28	1506	hungarian	[0.0, 1.0, 0.0]	4	867	2	3	3	3	3	4	4	4	926	2	3	3	3	3
20210505	1348	euro-census	1_2_8	4000	euro-census	1_2_8	4400	2	false	True	linear	dice	dice	0.2	bf	rh	15	1000	clk	none	20	[0.2]	no-central	all	500	hlsh	simtol	0.9	28	28	1506	hungarian	[0.0, 0.0, 1.0]	3	829	0	0	0	0	0	3	3	3	829	0	0	0	0	0
20210505	1348	euro-census	1_2_8	4000	euro-census	1_2_8	4400	2	false	True	linear	dice	dice	0.2	bf	rh	15	1000	clk	none	20	[0.2]	no-central	all	500	hlsh	simtol	0.9	28	28	1506	hungarian	[0.6, 0.3, 0.1]	3	869	2	3	3	3	3	3	3	3	928	2	3	3	3	3
20210505	1348	euro-census	1_2_8	4000	euro-census	1_2_8	4400	2	false	True	linear	dice	dice	0.2	bf	rh	15	1000	clk	none	20	[0.2]	no-central	all	500	hlsh	simtol	0.9	28	28	1506	shapley	[1.0, 0.0, 0.0]	4	788	2	2	3	4	4	4	4	4	788	2	2	3	4	4
20210505	1348	euro-census	1_2_8	4000	euro-census	1_2_8	4400	2	false	True	linear	dice	dice	0.2	bf	rh	15	1000	clk	none	20	[0.2]	no-central	all	500	hlsh	simtol	0.9	28	28	1506	shapley	[0.0, 1.0, 0.0]	4	778	2	3	3	3	3	4	4	4	778	2	3	3	3	3
20210505	1348	euro-census	1_2_8	4000	euro-census	1_2_8	4400	2	false	True	linear	dice	dice	0.2	bf	rh	15	1000	clk	none	20	[0.2]	no-central	all	500	hlsh	simtol	0.9	28	28	1506	shapley	[0.0, 0.0, 1.0]	3	819	0	0	0	0	0	3	3	3	819	0	0	0	0	0
20210505	1348	euro-census	1_2_8	4000	euro-census	1_2_8	4400	2	false	True	linear	dice	dice	0.2	bf	rh	15	1000	clk	none	20	[0.2]	no-central	all	500	hlsh	simtol	0.9	28	28	1506	shapley	[0.6, 0.3, 0.1]	4	797	2	3	3	3	3	4	4	4	797	2	3	3	3	3
20210505	1348	euro-census	1_2_8	4000	euro-census	1_2_8	4400	2	false	True	linear	dice	dice	0.2	bf	rh	15	1000	clk	none	20	[0.2]	no-central	all	500	hlsh	simtol	0.9	28	28	1506	random	[0.0, 0.0, 0.0]	0	1	0	0	0	0	0	0	0	0	1	0	0	0	0	0
20210505	1348	euro-census	1_2_8	4000	euro-census	1_2_8	4400	2	false	True	linear	dice	dice	0.2	bf	rh	15	1000	clk	none	20	[0.2]	node2vec	all	500	hlsh	simtol	0.9	30	30	4154	symmetric	[1.0, 0.0, 0.0]	0	913	0	0	0	0	0	0	0	0	913	0	0	0	0	0
20210505	1348	euro-census	1_2_8	4000	euro-census	1_2_8	4400	2	false	True	linear	dice	dice	0.2	bf	rh	15	1000	clk	none	20	[0.2]	node2vec	all	500	hlsh	simtol	0.9	30	30	4154	symmetric	[0.0, 1.0, 0.0]	0	1014	0	0	0	0	0	0	0	0	1014	0	0	0	0	0
20210505	1348	euro-census	1_2_8	4000	euro-census	1_2_8	4400	2	false	True	linear	dice	dice	0.2	bf	rh	15	1000	clk	none	20	[0.2]	node2vec	all	500	hlsh	simtol	0.9	30	30	4154	symmetric	[0.0, 0.0, 1.0]	0	1310	0	0	0	0	0	0	0	0	1310	0	0	0	0	0
20210505	1348	euro-census	1_2_8	4000	euro-census	1_2_8	4400	2	false	True	linear	dice	dice	0.2	bf	rh	15	1000	clk	none	20	[0.2]	node2vec	all	500	hlsh	simtol	0.9	30	30	4154	symmetric	[0.6, 0.3, 0.1]	0	1101	0	0	0	0	0	0	0	0	1101	0	0	0	0	0
20210505	1348	euro-census	1_2_8	4000	euro-census	1_2_8	4400	2	false	True	linear	dice	dice	0.2	bf	rh	15	1000	clk	none	20	[0.2]	node2vec	all	500	hlsh	simtol	0.9	30	30	4154	hungarian	[1.0, 0.0, 0.0]	0	1580	0	0	0	0	0	0	0	0	1602	0	0	0	0	0
20210505	1348	euro-census	1_2_8	4000	euro-census	1_2_8	4400	2	false	True	linear	dice	dice	0.2	bf	rh	15	1000	clk	none	20	[0.2]	node2vec	all	500	hlsh	simtol	0.9	30	30	4154	hungarian	[0.0, 1.0, 0.0]	0	1580	0	0	0	0	0	0	0	0	1602	0	0	0	0	0
20210505	1348	euro-census	1_2_8	4000	euro-census	1_2_8	4400	2	false	True	linear	dice	dice	0.2	bf	rh	15	1000	clk	none	20	[0.2]	node2vec	all	500	hlsh	simtol	0.9	30	30	4154	hungarian	[0.0, 0.0, 1.0]	0	1544	0	0	0	0	0	0	0	0	1544	0	0	0	0	0
20210505	1348	euro-census	1_2_8	4000	euro-census	1_2_8	4400	2	false	True	linear	dice	dice	0.2	bf	rh	15	1000	clk	none	20	[0.2]	node2vec	all	500	hlsh	simtol	0.9	30	30	4154	hungarian	[0.6, 0.3, 0.1]	0	1580	0	0	0	0	0	0	0	0	1602	0	0	0	0	0
20210505	1348	euro-census	1_2_8	4000	euro-census	1_2_8	4400	2	false	True	linear	dice	dice	0.2	bf	rh	15	1000	clk	none	20	[0.2]	node2vec	all	500	hlsh	simtol	0.9	30	30	4154	shapley	[1.0, 0.0, 0.0]	0	1304	0	0	0	0	0	0	0	0	1304	0	0	0	0	0
20210505	1348	euro-census	1_2_8	4000	euro-census	1_2_8	4400	2	false	True	linear	dice	dice	0.2	bf	rh	15	1000	clk	none	20	[0.2]	node2vec	all	500	hlsh	simtol	0.9	30	30	4154	shapley	[0.0, 1.0, 0.0]	0	1281	0	0	0	0	0	0	0	0	1281	0	0	0	0	0
20210505	1348	euro-census	1_2_8	4000	euro-census	1_2_8	4400	2	false	True	linear	dice	dice	0.2	bf	rh	15	1000	clk	none	20	[0.2]	node2vec	all	500	hlsh	simtol	0.9	30	30	4154	shapley	[0.0, 0.0, 1.0]	0	1453	0	0	0	0	0	0	0	0	1453	0	0	0	0	0
20210505	1348	euro-census	1_2_8	4000	euro-census	1_2_8	4400	2	false	True	linear	dice	dice	0.2	bf	rh	15	1000	clk	none	20	[0.2]	node2vec	all	500	hlsh	simtol	0.9	30	30	4154	shapley	[0.6, 0.3, 0.1]	0	1327	0	0	0	0	0	0	0	0	1327	0	0	0	0	0
20210505	1348	euro-census	1_2_8	4000	euro-census	1_2_8	4400	2	false	True	linear	dice	dice	0.2	bf	rh	15	1000	clk	none	20	[0.2]	node2vec	all	500	hlsh	simtol	0.9	30	30	4154	random	[0.0, 0.0, 0.0]	0	1	0	0	0	0	0	0	0	0	1	0	0	0	0	0
20210505	1628	euro-census	1_2_8	4000	euro-census	1_2_8	4400	2	false	True	linear	dice	dice	0.2	bf	rh	15	1000	clk	none	20	[0.2]	all	all	500	hlsh	simtol	0.9	30	30	432	symmetric	[1.0, 0.0, 0.0]	4	279	2	2	3	4	4	4	4	4	279	2	2	3	4	4
20210505	1628	euro-census	1_2_8	4000	euro-census	1_2_8	4400	2	false	True	linear	dice	dice	0.2	bf	rh	15	1000	clk	none	20	[0.2]	all	all	500	hlsh	simtol	0.9	30	30	432	symmetric	[0.0, 1.0, 0.0]	4	281	2	3	3	3	3	4	4	4	281	2	3	3	3	3
20210505	1628	euro-census	1_2_8	4000	euro-census	1_2_8	4400	2	false	True	linear	dice	dice	0.2	bf	rh	15	1000	clk	none	20	[0.2]	all	all	500	hlsh	simtol	0.9	30	30	432	symmetric	[0.0, 0.0, 1.0]	3	295	0	0	0	0	3	3	3	3	295	0	0	0	0	3
20210505	1628	euro-census	1_2_8	4000	euro-census	1_2_8	4400	2	false	True	linear	dice	dice	0.2	bf	rh	15	1000	clk	none	20	[0.2]	all	all	500	hlsh	simtol	0.9	30	30	432	symmetric	[0.6, 0.3, 0.1]	4	285	2	3	3	3	3	4	4	4	285	2	3	3	3	3
20210505	1628	euro-census	1_2_8	4000	euro-census	1_2_8	4400	2	false	True	linear	dice	dice	0.2	bf	rh	15	1000	clk	none	20	[0.2]	all	all	500	hlsh	simtol	0.9	30	30	432	hungarian	[1.0, 0.0, 0.0]	4	306	2	2	3	4	4	4	4	4	340	2	2	3	4	4
20210505	1628	euro-census	1_2_8	4000	euro-census	1_2_8	4400	2	false	True	linear	dice	dice	0.2	bf	rh	15	1000	clk	none	20	[0.2]	all	all	500	hlsh	simtol	0.9	30	30	432	hungarian	[0.0, 1.0, 0.0]	4	306	2	3	3	3	3	4	4	4	340	2	3	3	3	3
20210505	1628	euro-census	1_2_8	4000	euro-census	1_2_8	4400	2	false	True	linear	dice	dice	0.2	bf	rh	15	1000	clk	none	20	[0.2]	all	all	500	hlsh	simtol	0.9	30	30	432	hungarian	[0.0, 0.0, 1.0]	4	297	0	0	0	0	3	4	4	4	297	0	0	0	0	3
20210505	1628	euro-census	1_2_8	4000	euro-census	1_2_8	4400	2	false	True	linear	dice	dice	0.2	bf	rh	15	1000	clk	none	20	[0.2]	all	all	500	hlsh	simtol	0.9	30	30	432	hungarian	[0.6, 0.3, 0.1]	4	306	2	3	3	3	3	4	4	4	340	2	3	3	3	3
20210505	1628	euro-census	1_2_8	4000	euro-census	1_2_8	4400	2	false	True	linear	dice	dice	0.2	bf	rh	15	1000	clk	none	20	[0.2]	all	all	500	hlsh	simtol	0.9	30	30	432	shapley	[1.0, 0.0, 0.0]	4	284	2	2	3	4	4	4	4	4	284	2	2	3	4	4
20210505	1628	euro-census	1_2_8	4000	euro-census	1_2_8	4400	2	false	True	linear	dice	dice	0.2	bf	rh	15	1000	clk	none	20	[0.2]	all	all	500	hlsh	simtol	0.9	30	30	432	shapley	[0.0, 1.0, 0.0]	4	283	2	3	3	3	3	4	4	4	283	2	3	3	3	3
20210505	1628	euro-census	1_2_8	4000	euro-census	1_2_8	4400	2	false	True	linear	dice	dice	0.2	bf	rh	15	1000	clk	none	20	[0.2]	all	all	500	hlsh	simtol	0.9	30	30	432	shapley	[0.0, 0.0, 1.0]	3	297	0	0	0	0	3	3	3	3	297	0	0	0	0	3
20210505	1628	euro-census	1_2_8	4000	euro-census	1_2_8	4400	2	false	True	linear	dice	dice	0.2	bf	rh	15	1000	clk	none	20	[0.2]	all	all	500	hlsh	simtol	0.9	30	30	432	shapley	[0.6, 0.3, 0.1]	4	293	2	3	3	3	3	4	4	4	293	2	3	3	3	3
20210505	1628	euro-census	1_2_8	4000	euro-census	1_2_8	4400	2	false	True	linear	dice	dice	0.2	bf	rh	15	1000	clk	none	20	[0.2]	all	all	500	hlsh	simtol	0.9	30	30	432	random	[0.0, 0.0, 0.0]	0	1	0	0	0	0	0	0	0	0	1	0	0	0	0	0
20210505	1628	euro-census	1_2_8	4000	euro-census	1_2_8	4400	2	false	True	linear	dice	dice	0.2	bf	rh	15	1000	clk	none	20	[0.2]	no-histo	all	500	hlsh	simtol	0.9	11	11	16601	symmetric	[1.0, 0.0, 0.0]	5	1696	2	3	4	5	5	5	5	5	1696	2	3	4	5	5
20210505	1628	euro-census	1_2_8	4000	euro-census	1_2_8	4400	2	false	True	linear	dice	dice	0.2	bf	rh	15	1000	clk	none	20	[0.2]	no-histo	all	500	hlsh	simtol	0.9	11	11	16601	symmetric	[0.0, 1.0, 0.0]	5	1911	0	0	0	3	5	5	5	5	1911	0	0	0	3	5
20210505	1628	euro-census	1_2_8	4000	euro-census	1_2_8	4400	2	false	True	linear	dice	dice	0.2	bf	rh	15	1000	clk	none	20	[0.2]	no-histo	all	500	hlsh	simtol	0.9	11	11	16601	symmetric	[0.0, 0.0, 1.0]	2	1750	0	0	0	0	0	2	2	2	1750	0	0	0	0	0
20210505	1628	euro-census	1_2_8	4000	euro-census	1_2_8	4400	2	false	True	linear	dice	dice	0.2	bf	rh	15	1000	clk	none	20	[0.2]	no-histo	all	500	hlsh	simtol	0.9	11	11	16601	symmetric	[0.6, 0.3, 0.1]	5	1916	0	0	0	4	5	5	5	5	1916	0	0	0	4	5
20210505	1628	euro-census	1_2_8	4000	euro-census	1_2_8	4400	2	false	True	linear	dice	dice	0.2	bf	rh	15	1000	clk	none	20	[0.2]	no-histo	all	500	hlsh	simtol	0.9	11	11	16601	hungarian	[1.0, 0.0, 0.0]	4	3145	2	3	3	4	4	4	4	4	3155	2	3	3	4	4
20210505	1628	euro-census	1_2_8	4000	euro-census	1_2_8	4400	2	false	True	linear	dice	dice	0.2	bf	rh	15	1000	clk	none	20	[0.2]	no-histo	all	500	hlsh	simtol	0.9	11	11	16601	hungarian	[0.0, 1.0, 0.0]	5	3144	0	0	0	3	5	5	5	5	3154	0	0	0	3	5
20210505	1628	euro-census	1_2_8	4000	euro-census	1_2_8	4400	2	false	True	linear	dice	dice	0.2	bf	rh	15	1000	clk	none	20	[0.2]	no-histo	all	500	hlsh	simtol	0.9	11	11	16601	hungarian	[0.0, 0.0, 1.0]	2	3125	0	0	0	0	0	2	2	2	3125	0	0	0	0	0
20210505	1628	euro-census	1_2_8	4000	euro-census	1_2_8	4400	2	false	True	linear	dice	dice	0.2	bf	rh	15	1000	clk	none	20	[0.2]	no-histo	all	500	hlsh	simtol	0.9	11	11	16601	hungarian	[0.6, 0.3, 0.1]	4	3145	0	0	0	3	4	4	4	4	3155	0	0	0	3	4
20210505	1628	euro-census	1_2_8	4000	euro-census	1_2_8	4400	2	false	True	linear	dice	dice	0.2	bf	rh	15	1000	clk	none	20	[0.2]	no-histo	all	500	hlsh	simtol	0.9	11	11	16601	shapley	[1.0, 0.0, 0.0]	5	2760	2	3	4	5	5	5	5	5	2760	2	3	4	5	5
20210505	1628	euro-census	1_2_8	4000	euro-census	1_2_8	4400	2	false	True	linear	dice	dice	0.2	bf	rh	15	1000	clk	none	20	[0.2]	no-histo	all	500	hlsh	simtol	0.9	11	11	16601	shapley	[0.0, 1.0, 0.0]	5	2744	0	0	0	3	5	5	5	5	2744	0	0	0	3	5
20210505	1628	euro-census	1_2_8	4000	euro-census	1_2_8	4400	2	false	True	linear	dice	dice	0.2	bf	rh	15	1000	clk	none	20	[0.2]	no-histo	all	500	hlsh	simtol	0.9	11	11	16601	shapley	[0.0, 0.0, 1.0]	2	3061	0	0	0	0	0	2	2	2	3061	0	0	0	0	0
20210505	1628	euro-census	1_2_8	4000	euro-census	1_2_8	4400	2	false	True	linear	dice	dice	0.2	bf	rh	15	1000	clk	none	20	[0.2]	no-histo	all	500	hlsh	simtol	0.9	11	11	16601	shapley	[0.6, 0.3, 0.1]	5	2769	0	0	0	4	5	5	5	5	2769	0	0	0	4	5
20210505	1628	euro-census	1_2_8	4000	euro-census	1_2_8	4400	2	false	True	linear	dice	dice	0.2	bf	rh	15	1000	clk	none	20	[0.2]	no-histo	all	500	hlsh	simtol	0.9	11	11	16601	random	[0.0, 0.0, 0.0]	0	1	0	0	0	0	0	0	0	0	1	0	0	0	0	0
20210505	1628	euro-census	1_2_8	4000	euro-census	1_2_8	4400	2	false	True	linear	dice	dice	0.2	bf	rh	15	1000	clk	none	20	[0.2]	one-central	all	500	hlsh	simtol	0.9	29	29	639	symmetric	[1.0, 0.0, 0.0]	4	345	2	2	3	4	4	4	4	4	345	2	2	3	4	4
20210505	1628	euro-census	1_2_8	4000	euro-census	1_2_8	4400	2	false	True	linear	dice	dice	0.2	bf	rh	15	1000	clk	none	20	[0.2]	one-central	all	500	hlsh	simtol	0.9	29	29	639	symmetric	[0.0, 1.0, 0.0]	4	353	2	3	3	3	3	4	4	4	353	2	3	3	3	3
20210505	1628	euro-census	1_2_8	4000	euro-census	1_2_8	4400	2	false	True	linear	dice	dice	0.2	bf	rh	15	1000	clk	none	20	[0.2]	one-central	all	500	hlsh	simtol	0.9	29	29	639	symmetric	[0.0, 0.0, 1.0]	3	381	0	0	0	0	3	3	3	3	381	0	0	0	0	3
20210505	1628	euro-census	1_2_8	4000	euro-census	1_2_8	4400	2	false	True	linear	dice	dice	0.2	bf	rh	15	1000	clk	none	20	[0.2]	one-central	all	500	hlsh	simtol	0.9	29	29	639	symmetric	[0.6, 0.3, 0.1]	4	366	2	3	3	3	3	4	4	4	366	2	3	3	3	3
20210505	1628	euro-census	1_2_8	4000	euro-census	1_2_8	4400	2	false	True	linear	dice	dice	0.2	bf	rh	15	1000	clk	none	20	[0.2]	one-central	all	500	hlsh	simtol	0.9	29	29	639	hungarian	[1.0, 0.0, 0.0]	4	409	2	2	3	4	4	4	4	4	437	2	2	3	4	4
20210505	1628	euro-census	1_2_8	4000	euro-census	1_2_8	4400	2	false	True	linear	dice	dice	0.2	bf	rh	15	1000	clk	none	20	[0.2]	one-central	all	500	hlsh	simtol	0.9	29	29	639	hungarian	[0.0, 1.0, 0.0]	4	409	2	3	3	3	3	4	4	4	436	2	3	3	3	3
20210505	1628	euro-census	1_2_8	4000	euro-census	1_2_8	4400	2	false	True	linear	dice	dice	0.2	bf	rh	15	1000	clk	none	20	[0.2]	one-central	all	500	hlsh	simtol	0.9	29	29	639	hungarian	[0.0, 0.0, 1.0]	4	394	0	0	0	0	3	4	4	4	394	0	0	0	0	3
20210505	1628	euro-census	1_2_8	4000	euro-census	1_2_8	4400	2	false	True	linear	dice	dice	0.2	bf	rh	15	1000	clk	none	20	[0.2]	one-central	all	500	hlsh	simtol	0.9	29	29	639	hungarian	[0.6, 0.3, 0.1]	4	409	2	3	3	3	3	4	4	4	437	2	3	3	3	3
20210505	1628	euro-census	1_2_8	4000	euro-census	1_2_8	4400	2	false	True	linear	dice	dice	0.2	bf	rh	15	1000	clk	none	20	[0.2]	one-central	all	500	hlsh	simtol	0.9	29	29	639	shapley	[1.0, 0.0, 0.0]	4	378	2	2	3	4	4	4	4	4	378	2	2	3	4	4
20210505	1628	euro-census	1_2_8	4000	euro-census	1_2_8	4400	2	false	True	linear	dice	dice	0.2	bf	rh	15	1000	clk	none	20	[0.2]	one-central	all	500	hlsh	simtol	0.9	29	29	639	shapley	[0.0, 1.0, 0.0]	4	375	2	3	3	3	3	4	4	4	375	2	3	3	3	3
20210505	1628	euro-census	1_2_8	4000	euro-census	1_2_8	4400	2	false	True	linear	dice	dice	0.2	bf	rh	15	1000	clk	none	20	[0.2]	one-central	all	500	hlsh	simtol	0.9	29	29	639	shapley	[0.0, 0.0, 1.0]	3	390	0	0	0	0	3	3	3	3	390	0	0	0	0	3
20210505	1628	euro-census	1_2_8	4000	euro-census	1_2_8	4400	2	false	True	linear	dice	dice	0.2	bf	rh	15	1000	clk	none	20	[0.2]	one-central	all	500	hlsh	simtol	0.9	29	29	639	shapley	[0.6, 0.3, 0.1]	4	383	2	3	3	3	3	4	4	4	383	2	3	3	3	3
20210505	1628	euro-census	1_2_8	4000	euro-census	1_2_8	4400	2	false	True	linear	dice	dice	0.2	bf	rh	15	1000	clk	none	20	[0.2]	one-central	all	500	hlsh	simtol	0.9	29	29	639	random	[0.0, 0.0, 0.0]	0	1	0	0	0	0	0	0	0	0	1	0	0	0	0	0
20210505	1628	euro-census	1_2_8	4000	euro-census	1_2_8	4400	2	false	True	linear	dice	dice	0.2	bf	rh	15	1000	clk	none	20	[0.2]	no-nf-central	all	500	hlsh	simtol	0.9	27	27	800	symmetric	[1.0, 0.0, 0.0]	3	450	2	2	2	3	3	3	3	3	450	2	2	2	3	3
20210505	1628	euro-census	1_2_8	4000	euro-census	1_2_8	4400	2	false	True	linear	dice	dice	0.2	bf	rh	15	1000	clk	none	20	[0.2]	no-nf-central	all	500	hlsh	simtol	0.9	27	27	800	symmetric	[0.0, 1.0, 0.0]	3	458	2	2	3	3	3	3	3	3	458	2	2	3	3	3
20210505	1628	euro-census	1_2_8	4000	euro-census	1_2_8	4400	2	false	True	linear	dice	dice	0.2	bf	rh	15	1000	clk	none	20	[0.2]	no-nf-central	all	500	hlsh	simtol	0.9	27	27	800	symmetric	[0.0, 0.0, 1.0]	3	488	0	0	0	0	0	3	3	3	488	0	0	0	0	0
20210505	1628	euro-census	1_2_8	4000	euro-census	1_2_8	4400	2	false	True	linear	dice	dice	0.2	bf	rh	15	1000	clk	none	20	[0.2]	no-nf-central	all	500	hlsh	simtol	0.9	27	27	800	symmetric	[0.6, 0.3, 0.1]	3	467	2	2	3	3	3	3	3	3	467	2	2	3	3	3
20210505	1628	euro-census	1_2_8	4000	euro-census	1_2_8	4400	2	false	True	linear	dice	dice	0.2	bf	rh	15	1000	clk	none	20	[0.2]	no-nf-central	all	500	hlsh	simtol	0.9	27	27	800	hungarian	[1.0, 0.0, 0.0]	3	524	2	2	2	3	3	3	3	3	568	2	2	2	3	3
20210505	1628	euro-census	1_2_8	4000	euro-census	1_2_8	4400	2	false	True	linear	dice	dice	0.2	bf	rh	15	1000	clk	none	20	[0.2]	no-nf-central	all	500	hlsh	simtol	0.9	27	27	800	hungarian	[0.0, 1.0, 0.0]	3	524	2	2	3	3	3	3	3	3	568	2	2	3	3	3
20210505	1628	euro-census	1_2_8	4000	euro-census	1_2_8	4400	2	false	True	linear	dice	dice	0.2	bf	rh	15	1000	clk	none	20	[0.2]	no-nf-central	all	500	hlsh	simtol	0.9	27	27	800	hungarian	[0.0, 0.0, 1.0]	3	493	0	0	0	0	0	3	3	3	493	0	0	0	0	0
20210505	1628	euro-census	1_2_8	4000	euro-census	1_2_8	4400	2	false	True	linear	dice	dice	0.2	bf	rh	15	1000	clk	none	20	[0.2]	no-nf-central	all	500	hlsh	simtol	0.9	27	27	800	hungarian	[0.6, 0.3, 0.1]	3	524	2	2	3	3	3	3	3	3	568	2	2	3	3	3
20210505	1628	euro-census	1_2_8	4000	euro-census	1_2_8	4400	2	false	True	linear	dice	dice	0.2	bf	rh	15	1000	clk	none	20	[0.2]	no-nf-central	all	500	hlsh	simtol	0.9	27	27	800	shapley	[1.0, 0.0, 0.0]	3	478	2	2	2	3	3	3	3	3	478	2	2	2	3	3
20210505	1628	euro-census	1_2_8	4000	euro-census	1_2_8	4400	2	false	True	linear	dice	dice	0.2	bf	rh	15	1000	clk	none	20	[0.2]	no-nf-central	all	500	hlsh	simtol	0.9	27	27	800	shapley	[0.0, 1.0, 0.0]	3	476	2	2	3	3	3	3	3	3	476	2	2	3	3	3
20210505	1628	euro-census	1_2_8	4000	euro-census	1_2_8	4400	2	false	True	linear	dice	dice	0.2	bf	rh	15	1000	clk	none	20	[0.2]	no-nf-central	all	500	hlsh	simtol	0.9	27	27	800	shapley	[0.0, 0.0, 1.0]	3	493	0	0	0	0	0	3	3	3	493	0	0	0	0	0
20210505	1628	euro-census	1_2_8	4000	euro-census	1_2_8	4400	2	false	True	linear	dice	dice	0.2	bf	rh	15	1000	clk	none	20	[0.2]	no-nf-central	all	500	hlsh	simtol	0.9	27	27	800	shapley	[0.6, 0.3, 0.1]	3	485	2	2	3	3	3	3	3	3	485	2	2	3	3	3
20210505	1628	euro-census	1_2_8	4000	euro-census	1_2_8	4400	2	false	True	linear	dice	dice	0.2	bf	rh	15	1000	clk	none	20	[0.2]	no-nf-central	all	500	hlsh	simtol	0.9	27	27	800	random	[0.0, 0.0, 0.0]	0	1	0	0	0	0	0	0	0	0	1	0	0	0	0	0
20210505	1628	euro-census	1_2_8	4000	euro-census	1_2_8	4400	2	false	True	linear	dice	dice	0.2	bf	rh	15	1000	clk	none	20	[0.2]	no-central	all	500	hlsh	simtol	0.9	28	28	1506	symmetric	[1.0, 0.0, 0.0]	4	701	2	2	3	4	4	4	4	4	701	2	2	3	4	4
20210505	1628	euro-census	1_2_8	4000	euro-census	1_2_8	4400	2	false	True	linear	dice	dice	0.2	bf	rh	15	1000	clk	none	20	[0.2]	no-central	all	500	hlsh	simtol	0.9	28	28	1506	symmetric	[0.0, 1.0, 0.0]	4	714	2	3	3	3	3	4	4	4	714	2	3	3	3	3
20210505	1628	euro-census	1_2_8	4000	euro-census	1_2_8	4400	2	false	True	linear	dice	dice	0.2	bf	rh	15	1000	clk	none	20	[0.2]	no-central	all	500	hlsh	simtol	0.9	28	28	1506	symmetric	[0.0, 0.0, 1.0]	3	788	0	0	0	0	0	3	3	3	788	0	0	0	0	0
20210505	1628	euro-census	1_2_8	4000	euro-census	1_2_8	4400	2	false	True	linear	dice	dice	0.2	bf	rh	15	1000	clk	none	20	[0.2]	no-central	all	500	hlsh	simtol	0.9	28	28	1506	symmetric	[0.6, 0.3, 0.1]	4	741	2	3	3	3	3	4	4	4	741	2	3	3	3	3
20210505	1628	euro-census	1_2_8	4000	euro-census	1_2_8	4400	2	false	True	linear	dice	dice	0.2	bf	rh	15	1000	clk	none	20	[0.2]	no-central	all	500	hlsh	simtol	0.9	28	28	1506	hungarian	[1.0, 0.0, 0.0]	3	875	2	2	3	3	3	3	3	3	933	2	2	3	3	3
20210505	1628	euro-census	1_2_8	4000	euro-census	1_2_8	4400	2	false	True	linear	dice	dice	0.2	bf	rh	15	1000	clk	none	20	[0.2]	no-central	all	500	hlsh	simtol	0.9	28	28	1506	hungarian	[0.0, 1.0, 0.0]	4	874	2	3	3	3	3	4	4	4	932	2	3	3	3	3
20210505	1628	euro-census	1_2_8	4000	euro-census	1_2_8	4400	2	false	True	linear	dice	dice	0.2	bf	rh	15	1000	clk	none	20	[0.2]	no-central	all	500	hlsh	simtol	0.9	28	28	1506	hungarian	[0.0, 0.0, 1.0]	3	829	0	0	0	0	0	3	3	3	829	0	0	0	0	0
20210505	1628	euro-census	1_2_8	4000	euro-census	1_2_8	4400	2	false	True	linear	dice	dice	0.2	bf	rh	15	1000	clk	none	20	[0.2]	no-central	all	500	hlsh	simtol	0.9	28	28	1506	hungarian	[0.6, 0.3, 0.1]	3	875	2	3	3	3	3	3	3	3	933	2	3	3	3	3
20210505	1628	euro-census	1_2_8	4000	euro-census	1_2_8	4400	2	false	True	linear	dice	dice	0.2	bf	rh	15	1000	clk	none	20	[0.2]	no-central	all	500	hlsh	simtol	0.9	28	28	1506	shapley	[1.0, 0.0, 0.0]	4	788	2	2	3	4	4	4	4	4	788	2	2	3	4	4
20210505	1628	euro-census	1_2_8	4000	euro-census	1_2_8	4400	2	false	True	linear	dice	dice	0.2	bf	rh	15	1000	clk	none	20	[0.2]	no-central	all	500	hlsh	simtol	0.9	28	28	1506	shapley	[0.0, 1.0, 0.0]	4	778	2	3	3	3	3	4	4	4	778	2	3	3	3	3
20210505	1628	euro-census	1_2_8	4000	euro-census	1_2_8	4400	2	false	True	linear	dice	dice	0.2	bf	rh	15	1000	clk	none	20	[0.2]	no-central	all	500	hlsh	simtol	0.9	28	28	1506	shapley	[0.0, 0.0, 1.0]	3	819	0	0	0	0	0	3	3	3	819	0	0	0	0	0
20210505	1628	euro-census	1_2_8	4000	euro-census	1_2_8	4400	2	false	True	linear	dice	dice	0.2	bf	rh	15	1000	clk	none	20	[0.2]	no-central	all	500	hlsh	simtol	0.9	28	28	1506	shapley	[0.6, 0.3, 0.1]	4	797	2	3	3	3	3	4	4	4	797	2	3	3	3	3
20210505	1628	euro-census	1_2_8	4000	euro-census	1_2_8	4400	2	false	True	linear	dice	dice	0.2	bf	rh	15	1000	clk	none	20	[0.2]	no-central	all	500	hlsh	simtol	0.9	28	28	1506	random	[0.0, 0.0, 0.0]	0	1	0	0	0	0	0	0	0	0	1	0	0	0	0	0
20210505	1628	euro-census	1_2_8	4000	euro-census	1_2_8	4400	2	false	True	linear	dice	dice	0.2	bf	rh	15	1000	clk	none	20	[0.2]	node2vec	all	500	hlsh	simtol	0.9	30	30	1989	symmetric	[1.0, 0.0, 0.0]	0	699	0	0	0	0	0	0	0	0	699	0	0	0	0	0
20210505	1628	euro-census	1_2_8	4000	euro-census	1_2_8	4400	2	false	True	linear	dice	dice	0.2	bf	rh	15	1000	clk	none	20	[0.2]	node2vec	all	500	hlsh	simtol	0.9	30	30	1989	symmetric	[0.0, 1.0, 0.0]	0	743	0	0	0	0	0	0	0	0	743	0	0	0	0	0
20210505	1628	euro-census	1_2_8	4000	euro-census	1_2_8	4400	2	false	True	linear	dice	dice	0.2	bf	rh	15	1000	clk	none	20	[0.2]	node2vec	all	500	hlsh	simtol	0.9	30	30	1989	symmetric	[0.0, 0.0, 1.0]	0	905	0	0	0	0	0	0	0	0	905	0	0	0	0	0
20210505	1628	euro-census	1_2_8	4000	euro-census	1_2_8	4400	2	false	True	linear	dice	dice	0.2	bf	rh	15	1000	clk	none	20	[0.2]	node2vec	all	500	hlsh	simtol	0.9	30	30	1989	symmetric	[0.6, 0.3, 0.1]	0	805	0	0	0	0	0	0	0	0	805	0	0	0	0	0
20210505	1628	euro-census	1_2_8	4000	euro-census	1_2_8	4400	2	false	True	linear	dice	dice	0.2	bf	rh	15	1000	clk	none	20	[0.2]	node2vec	all	500	hlsh	simtol	0.9	30	30	1989	hungarian	[1.0, 0.0, 0.0]	0	1010	0	0	0	0	0	0	0	0	1047	0	0	0	0	0
20210505	1628	euro-census	1_2_8	4000	euro-census	1_2_8	4400	2	false	True	linear	dice	dice	0.2	bf	rh	15	1000	clk	none	20	[0.2]	node2vec	all	500	hlsh	simtol	0.9	30	30	1989	hungarian	[0.0, 1.0, 0.0]	0	1010	0	0	0	0	0	0	0	0	1047	0	0	0	0	0
20210505	1628	euro-census	1_2_8	4000	euro-census	1_2_8	4400	2	false	True	linear	dice	dice	0.2	bf	rh	15	1000	clk	none	20	[0.2]	node2vec	all	500	hlsh	simtol	0.9	30	30	1989	hungarian	[0.0, 0.0, 1.0]	0	972	0	0	0	0	0	0	0	0	972	0	0	0	0	0
20210505	1628	euro-census	1_2_8	4000	euro-census	1_2_8	4400	2	false	True	linear	dice	dice	0.2	bf	rh	15	1000	clk	none	20	[0.2]	node2vec	all	500	hlsh	simtol	0.9	30	30	1989	hungarian	[0.6, 0.3, 0.1]	0	1010	0	0	0	0	0	0	0	0	1047	0	0	0	0	0
20210505	1628	euro-census	1_2_8	4000	euro-census	1_2_8	4400	2	false	True	linear	dice	dice	0.2	bf	rh	15	1000	clk	none	20	[0.2]	node2vec	all	500	hlsh	simtol	0.9	30	30	1989	shapley	[1.0, 0.0, 0.0]	0	875	0	0	0	0	0	0	0	0	875	0	0	0	0	0
20210505	1628	euro-census	1_2_8	4000	euro-census	1_2_8	4400	2	false	True	linear	dice	dice	0.2	bf	rh	15	1000	clk	none	20	[0.2]	node2vec	all	500	hlsh	simtol	0.9	30	30	1989	shapley	[0.0, 1.0, 0.0]	0	862	0	0	0	0	0	0	0	0	862	0	0	0	0	0
20210505	1628	euro-census	1_2_8	4000	euro-census	1_2_8	4400	2	false	True	linear	dice	dice	0.2	bf	rh	15	1000	clk	none	20	[0.2]	node2vec	all	500	hlsh	simtol	0.9	30	30	1989	shapley	[0.0, 0.0, 1.0]	0	943	0	0	0	0	0	0	0	0	943	0	0	0	0	0
20210505	1628	euro-census	1_2_8	4000	euro-census	1_2_8	4400	2	false	True	linear	dice	dice	0.2	bf	rh	15	1000	clk	none	20	[0.2]	node2vec	all	500	hlsh	simtol	0.9	30	30	1989	shapley	[0.6, 0.3, 0.1]	0	893	0	0	0	0	0	0	0	0	893	0	0	0	0	0
20210505	1628	euro-census	1_2_8	4000	euro-census	1_2_8	4400	2	false	True	linear	dice	dice	0.2	bf	rh	15	1000	clk	none	20	[0.2]	node2vec	all	500	hlsh	simtol	0.9	30	30	1989	random	[0.0, 0.0, 0.0]	0	1	0	0	0	0	0	0	0	0	1	0	0	0	0	0
20210505	1735	euro-census	1_2_8	4000	euro-census	1_2_8	4400	2	false	True	linear	dice	dice	0.2	bf	rh	15	1000	clk	none	20	[0.2]	all	all	500	hlsh	simtol	0.9	30	30	432	symmetric	[1.0, 0.0, 0.0]	4	279	2	2	3	4	4	4	4	4	279	2	2	3	4	4
20210505	1735	euro-census	1_2_8	4000	euro-census	1_2_8	4400	2	false	True	linear	dice	dice	0.2	bf	rh	15	1000	clk	none	20	[0.2]	all	all	500	hlsh	simtol	0.9	30	30	432	symmetric	[0.0, 1.0, 0.0]	4	281	2	3	3	3	3	4	4	4	281	2	3	3	3	3
20210505	1735	euro-census	1_2_8	4000	euro-census	1_2_8	4400	2	false	True	linear	dice	dice	0.2	bf	rh	15	1000	clk	none	20	[0.2]	all	all	500	hlsh	simtol	0.9	30	30	432	symmetric	[0.0, 0.0, 1.0]	3	296	0	0	0	0	3	3	3	3	296	0	0	0	0	3
20210505	1735	euro-census	1_2_8	4000	euro-census	1_2_8	4400	2	false	True	linear	dice	dice	0.2	bf	rh	15	1000	clk	none	20	[0.2]	all	all	500	hlsh	simtol	0.9	30	30	432	symmetric	[0.6, 0.3, 0.1]	4	285	2	3	3	3	3	4	4	4	285	2	3	3	3	3
20210505	1735	euro-census	1_2_8	4000	euro-census	1_2_8	4400	2	false	True	linear	dice	dice	0.2	bf	rh	15	1000	clk	none	20	[0.2]	all	all	500	hlsh	simtol	0.9	30	30	432	hungarian	[1.0, 0.0, 0.0]	4	306	2	2	3	4	4	4	4	4	328	2	2	3	4	4
20210505	1735	euro-census	1_2_8	4000	euro-census	1_2_8	4400	2	false	True	linear	dice	dice	0.2	bf	rh	15	1000	clk	none	20	[0.2]	all	all	500	hlsh	simtol	0.9	30	30	432	hungarian	[0.0, 1.0, 0.0]	4	306	2	3	3	3	3	4	4	4	328	2	3	3	3	3
20210505	1735	euro-census	1_2_8	4000	euro-census	1_2_8	4400	2	false	True	linear	dice	dice	0.2	bf	rh	15	1000	clk	none	20	[0.2]	all	all	500	hlsh	simtol	0.9	30	30	432	hungarian	[0.0, 0.0, 1.0]	4	297	0	0	0	0	3	4	4	4	297	0	0	0	0	3
20210505	1735	euro-census	1_2_8	4000	euro-census	1_2_8	4400	2	false	True	linear	dice	dice	0.2	bf	rh	15	1000	clk	none	20	[0.2]	all	all	500	hlsh	simtol	0.9	30	30	432	hungarian	[0.6, 0.3, 0.1]	4	306	2	3	3	3	3	4	4	4	328	2	3	3	3	3
20210505	1735	euro-census	1_2_8	4000	euro-census	1_2_8	4400	2	false	True	linear	dice	dice	0.2	bf	rh	15	1000	clk	none	20	[0.2]	all	all	500	hlsh	simtol	0.9	30	30	432	shapley	[1.0, 0.0, 0.0]	4	284	2	2	3	4	4	4	4	4	284	2	2	3	4	4
20210505	1735	euro-census	1_2_8	4000	euro-census	1_2_8	4400	2	false	True	linear	dice	dice	0.2	bf	rh	15	1000	clk	none	20	[0.2]	all	all	500	hlsh	simtol	0.9	30	30	432	shapley	[0.0, 1.0, 0.0]	4	283	2	3	3	3	3	4	4	4	283	2	3	3	3	3
20210505	1735	euro-census	1_2_8	4000	euro-census	1_2_8	4400	2	false	True	linear	dice	dice	0.2	bf	rh	15	1000	clk	none	20	[0.2]	all	all	500	hlsh	simtol	0.9	30	30	432	shapley	[0.0, 0.0, 1.0]	3	297	0	0	0	0	3	3	3	3	297	0	0	0	0	3
20210505	1735	euro-census	1_2_8	4000	euro-census	1_2_8	4400	2	false	True	linear	dice	dice	0.2	bf	rh	15	1000	clk	none	20	[0.2]	all	all	500	hlsh	simtol	0.9	30	30	432	shapley	[0.6, 0.3, 0.1]	4	293	2	3	3	3	3	4	4	4	293	2	3	3	3	3
20210505	1735	euro-census	1_2_8	4000	euro-census	1_2_8	4400	2	false	True	linear	dice	dice	0.2	bf	rh	15	1000	clk	none	20	[0.2]	all	all	500	hlsh	simtol	0.9	30	30	432	random	[0.0, 0.0, 0.0]	0	1	0	0	0	0	0	0	0	0	1	0	0	0	0	0
20210505	1735	euro-census	1_2_8	4000	euro-census	1_2_8	4400	2	false	True	linear	dice	dice	0.2	bf	rh	15	1000	clk	none	20	[0.2]	no-histo	all	500	hlsh	simtol	0.9	11	11	16601	symmetric	[1.0, 0.0, 0.0]	5	1696	2	3	4	5	5	5	5	5	1696	2	3	4	5	5
20210505	1735	euro-census	1_2_8	4000	euro-census	1_2_8	4400	2	false	True	linear	dice	dice	0.2	bf	rh	15	1000	clk	none	20	[0.2]	no-histo	all	500	hlsh	simtol	0.9	11	11	16601	symmetric	[0.0, 1.0, 0.0]	5	1911	0	0	0	3	5	5	5	5	1911	0	0	0	3	5
20210505	1735	euro-census	1_2_8	4000	euro-census	1_2_8	4400	2	false	True	linear	dice	dice	0.2	bf	rh	15	1000	clk	none	20	[0.2]	no-histo	all	500	hlsh	simtol	0.9	11	11	16601	symmetric	[0.0, 0.0, 1.0]	2	1743	0	0	0	0	0	2	2	2	1743	0	0	0	0	0
20210505	1735	euro-census	1_2_8	4000	euro-census	1_2_8	4400	2	false	True	linear	dice	dice	0.2	bf	rh	15	1000	clk	none	20	[0.2]	no-histo	all	500	hlsh	simtol	0.9	11	11	16601	symmetric	[0.6, 0.3, 0.1]	5	1916	0	0	0	4	5	5	5	5	1916	0	0	0	4	5
20210505	1735	euro-census	1_2_8	4000	euro-census	1_2_8	4400	2	false	True	linear	dice	dice	0.2	bf	rh	15	1000	clk	none	20	[0.2]	no-histo	all	500	hlsh	simtol	0.9	11	11	16601	hungarian	[1.0, 0.0, 0.0]	4	3150	2	3	3	4	4	4	4	4	3161	2	3	3	4	4
20210505	1735	euro-census	1_2_8	4000	euro-census	1_2_8	4400	2	false	True	linear	dice	dice	0.2	bf	rh	15	1000	clk	none	20	[0.2]	no-histo	all	500	hlsh	simtol	0.9	11	11	16601	hungarian	[0.0, 1.0, 0.0]	5	3149	0	0	0	3	5	5	5	5	3160	0	0	0	3	5
20210505	1735	euro-census	1_2_8	4000	euro-census	1_2_8	4400	2	false	True	linear	dice	dice	0.2	bf	rh	15	1000	clk	none	20	[0.2]	no-histo	all	500	hlsh	simtol	0.9	11	11	16601	hungarian	[0.0, 0.0, 1.0]	2	3125	0	0	0	0	0	2	2	2	3125	0	0	0	0	0
20210505	1735	euro-census	1_2_8	4000	euro-census	1_2_8	4400	2	false	True	linear	dice	dice	0.2	bf	rh	15	1000	clk	none	20	[0.2]	no-histo	all	500	hlsh	simtol	0.9	11	11	16601	hungarian	[0.6, 0.3, 0.1]	4	3150	0	0	0	3	4	4	4	4	3161	0	0	0	3	4
20210505	1735	euro-census	1_2_8	4000	euro-census	1_2_8	4400	2	false	True	linear	dice	dice	0.2	bf	rh	15	1000	clk	none	20	[0.2]	no-histo	all	500	hlsh	simtol	0.9	11	11	16601	shapley	[1.0, 0.0, 0.0]	5	2760	2	3	4	5	5	5	5	5	2760	2	3	4	5	5
20210505	1735	euro-census	1_2_8	4000	euro-census	1_2_8	4400	2	false	True	linear	dice	dice	0.2	bf	rh	15	1000	clk	none	20	[0.2]	no-histo	all	500	hlsh	simtol	0.9	11	11	16601	shapley	[0.0, 1.0, 0.0]	5	2744	0	0	0	3	5	5	5	5	2744	0	0	0	3	5
20210505	1735	euro-census	1_2_8	4000	euro-census	1_2_8	4400	2	false	True	linear	dice	dice	0.2	bf	rh	15	1000	clk	none	20	[0.2]	no-histo	all	500	hlsh	simtol	0.9	11	11	16601	shapley	[0.0, 0.0, 1.0]	3	3062	0	0	0	0	0	2	2	3	3062	0	0	0	0	0
20210505	1735	euro-census	1_2_8	4000	euro-census	1_2_8	4400	2	false	True	linear	dice	dice	0.2	bf	rh	15	1000	clk	none	20	[0.2]	no-histo	all	500	hlsh	simtol	0.9	11	11	16601	shapley	[0.6, 0.3, 0.1]	5	2769	0	0	0	4	5	5	5	5	2769	0	0	0	4	5
20210505	1735	euro-census	1_2_8	4000	euro-census	1_2_8	4400	2	false	True	linear	dice	dice	0.2	bf	rh	15	1000	clk	none	20	[0.2]	no-histo	all	500	hlsh	simtol	0.9	11	11	16601	random	[0.0, 0.0, 0.0]	0	1	0	0	0	0	0	0	0	0	1	0	0	0	0	0
20210505	1735	euro-census	1_2_8	4000	euro-census	1_2_8	4400	2	false	True	linear	dice	dice	0.2	bf	rh	15	1000	clk	none	20	[0.2]	one-central	all	500	hlsh	simtol	0.9	29	29	639	symmetric	[1.0, 0.0, 0.0]	4	345	2	2	3	4	4	4	4	4	345	2	2	3	4	4
20210505	1735	euro-census	1_2_8	4000	euro-census	1_2_8	4400	2	false	True	linear	dice	dice	0.2	bf	rh	15	1000	clk	none	20	[0.2]	one-central	all	500	hlsh	simtol	0.9	29	29	639	symmetric	[0.0, 1.0, 0.0]	4	353	2	3	3	3	3	4	4	4	353	2	3	3	3	3
20210505	1735	euro-census	1_2_8	4000	euro-census	1_2_8	4400	2	false	True	linear	dice	dice	0.2	bf	rh	15	1000	clk	none	20	[0.2]	one-central	all	500	hlsh	simtol	0.9	29	29	639	symmetric	[0.0, 0.0, 1.0]	3	381	0	0	0	0	3	3	3	3	381	0	0	0	0	3
20210505	1735	euro-census	1_2_8	4000	euro-census	1_2_8	4400	2	false	True	linear	dice	dice	0.2	bf	rh	15	1000	clk	none	20	[0.2]	one-central	all	500	hlsh	simtol	0.9	29	29	639	symmetric	[0.6, 0.3, 0.1]	4	366	2	3	3	3	3	4	4	4	366	2	3	3	3	3
20210505	1735	euro-census	1_2_8	4000	euro-census	1_2_8	4400	2	false	True	linear	dice	dice	0.2	bf	rh	15	1000	clk	none	20	[0.2]	one-central	all	500	hlsh	simtol	0.9	29	29	639	hungarian	[1.0, 0.0, 0.0]	4	413	2	2	3	4	4	4	4	4	442	2	2	3	4	4
20210505	1735	euro-census	1_2_8	4000	euro-census	1_2_8	4400	2	false	True	linear	dice	dice	0.2	bf	rh	15	1000	clk	none	20	[0.2]	one-central	all	500	hlsh	simtol	0.9	29	29	639	hungarian	[0.0, 1.0, 0.0]	4	413	2	3	3	3	3	4	4	4	441	2	3	3	3	3
20210505	1735	euro-census	1_2_8	4000	euro-census	1_2_8	4400	2	false	True	linear	dice	dice	0.2	bf	rh	15	1000	clk	none	20	[0.2]	one-central	all	500	hlsh	simtol	0.9	29	29	639	hungarian	[0.0, 0.0, 1.0]	3	395	0	0	0	0	3	3	3	3	395	0	0	0	0	3
20210505	1735	euro-census	1_2_8	4000	euro-census	1_2_8	4400	2	false	True	linear	dice	dice	0.2	bf	rh	15	1000	clk	none	20	[0.2]	one-central	all	500	hlsh	simtol	0.9	29	29	639	hungarian	[0.6, 0.3, 0.1]	4	413	2	3	3	3	3	4	4	4	442	2	3	3	3	3
20210505	1735	euro-census	1_2_8	4000	euro-census	1_2_8	4400	2	false	True	linear	dice	dice	0.2	bf	rh	15	1000	clk	none	20	[0.2]	one-central	all	500	hlsh	simtol	0.9	29	29	639	shapley	[1.0, 0.0, 0.0]	4	378	2	2	3	4	4	4	4	4	378	2	2	3	4	4
20210505	1735	euro-census	1_2_8	4000	euro-census	1_2_8	4400	2	false	True	linear	dice	dice	0.2	bf	rh	15	1000	clk	none	20	[0.2]	one-central	all	500	hlsh	simtol	0.9	29	29	639	shapley	[0.0, 1.0, 0.0]	4	375	2	3	3	3	3	4	4	4	375	2	3	3	3	3
20210505	1735	euro-census	1_2_8	4000	euro-census	1_2_8	4400	2	false	True	linear	dice	dice	0.2	bf	rh	15	1000	clk	none	20	[0.2]	one-central	all	500	hlsh	simtol	0.9	29	29	639	shapley	[0.0, 0.0, 1.0]	3	390	0	0	0	0	3	3	3	3	390	0	0	0	0	3
20210505	1735	euro-census	1_2_8	4000	euro-census	1_2_8	4400	2	false	True	linear	dice	dice	0.2	bf	rh	15	1000	clk	none	20	[0.2]	one-central	all	500	hlsh	simtol	0.9	29	29	639	shapley	[0.6, 0.3, 0.1]	4	383	2	3	3	3	3	4	4	4	383	2	3	3	3	3
20210505	1735	euro-census	1_2_8	4000	euro-census	1_2_8	4400	2	false	True	linear	dice	dice	0.2	bf	rh	15	1000	clk	none	20	[0.2]	one-central	all	500	hlsh	simtol	0.9	29	29	639	random	[0.0, 0.0, 0.0]	0	1	0	0	0	0	0	0	0	0	1	0	0	0	0	0
20210505	1735	euro-census	1_2_8	4000	euro-census	1_2_8	4400	2	false	True	linear	dice	dice	0.2	bf	rh	15	1000	clk	none	20	[0.2]	no-nf-central	all	500	hlsh	simtol	0.9	27	27	800	symmetric	[1.0, 0.0, 0.0]	3	450	2	2	2	3	3	3	3	3	450	2	2	2	3	3
20210505	1735	euro-census	1_2_8	4000	euro-census	1_2_8	4400	2	false	True	linear	dice	dice	0.2	bf	rh	15	1000	clk	none	20	[0.2]	no-nf-central	all	500	hlsh	simtol	0.9	27	27	800	symmetric	[0.0, 1.0, 0.0]	3	458	2	2	3	3	3	3	3	3	458	2	2	3	3	3
20210505	1735	euro-census	1_2_8	4000	euro-census	1_2_8	4400	2	false	True	linear	dice	dice	0.2	bf	rh	15	1000	clk	none	20	[0.2]	no-nf-central	all	500	hlsh	simtol	0.9	27	27	800	symmetric	[0.0, 0.0, 1.0]	3	488	0	0	0	0	0	3	3	3	488	0	0	0	0	0
20210505	1735	euro-census	1_2_8	4000	euro-census	1_2_8	4400	2	false	True	linear	dice	dice	0.2	bf	rh	15	1000	clk	none	20	[0.2]	no-nf-central	all	500	hlsh	simtol	0.9	27	27	800	symmetric	[0.6, 0.3, 0.1]	3	467	2	2	3	3	3	3	3	3	467	2	2	3	3	3
20210505	1735	euro-census	1_2_8	4000	euro-census	1_2_8	4400	2	false	True	linear	dice	dice	0.2	bf	rh	15	1000	clk	none	20	[0.2]	no-nf-central	all	500	hlsh	simtol	0.9	27	27	800	hungarian	[1.0, 0.0, 0.0]	3	528	2	2	2	3	3	3	3	3	575	2	2	2	3	3
20210505	1735	euro-census	1_2_8	4000	euro-census	1_2_8	4400	2	false	True	linear	dice	dice	0.2	bf	rh	15	1000	clk	none	20	[0.2]	no-nf-central	all	500	hlsh	simtol	0.9	27	27	800	hungarian	[0.0, 1.0, 0.0]	3	528	2	2	3	3	3	3	3	3	574	2	2	3	3	3
20210505	1735	euro-census	1_2_8	4000	euro-census	1_2_8	4400	2	false	True	linear	dice	dice	0.2	bf	rh	15	1000	clk	none	20	[0.2]	no-nf-central	all	500	hlsh	simtol	0.9	27	27	800	hungarian	[0.0, 0.0, 1.0]	3	493	0	0	0	0	0	3	3	3	493	0	0	0	0	0
20210505	1735	euro-census	1_2_8	4000	euro-census	1_2_8	4400	2	false	True	linear	dice	dice	0.2	bf	rh	15	1000	clk	none	20	[0.2]	no-nf-central	all	500	hlsh	simtol	0.9	27	27	800	hungarian	[0.6, 0.3, 0.1]	3	528	2	2	3	3	3	3	3	3	575	2	2	3	3	3
20210505	1735	euro-census	1_2_8	4000	euro-census	1_2_8	4400	2	false	True	linear	dice	dice	0.2	bf	rh	15	1000	clk	none	20	[0.2]	no-nf-central	all	500	hlsh	simtol	0.9	27	27	800	shapley	[1.0, 0.0, 0.0]	3	478	2	2	2	3	3	3	3	3	478	2	2	2	3	3
20210505	1735	euro-census	1_2_8	4000	euro-census	1_2_8	4400	2	false	True	linear	dice	dice	0.2	bf	rh	15	1000	clk	none	20	[0.2]	no-nf-central	all	500	hlsh	simtol	0.9	27	27	800	shapley	[0.0, 1.0, 0.0]	3	476	2	2	3	3	3	3	3	3	476	2	2	3	3	3
20210505	1735	euro-census	1_2_8	4000	euro-census	1_2_8	4400	2	false	True	linear	dice	dice	0.2	bf	rh	15	1000	clk	none	20	[0.2]	no-nf-central	all	500	hlsh	simtol	0.9	27	27	800	shapley	[0.0, 0.0, 1.0]	3	493	0	0	0	0	0	3	3	3	493	0	0	0	0	0
20210505	1735	euro-census	1_2_8	4000	euro-census	1_2_8	4400	2	false	True	linear	dice	dice	0.2	bf	rh	15	1000	clk	none	20	[0.2]	no-nf-central	all	500	hlsh	simtol	0.9	27	27	800	shapley	[0.6, 0.3, 0.1]	3	485	2	2	3	3	3	3	3	3	485	2	2	3	3	3
20210505	1735	euro-census	1_2_8	4000	euro-census	1_2_8	4400	2	false	True	linear	dice	dice	0.2	bf	rh	15	1000	clk	none	20	[0.2]	no-nf-central	all	500	hlsh	simtol	0.9	27	27	800	random	[0.0, 0.0, 0.0]	0	1	0	0	0	0	0	0	0	0	1	0	0	0	0	0
20210505	1735	euro-census	1_2_8	4000	euro-census	1_2_8	4400	2	false	True	linear	dice	dice	0.2	bf	rh	15	1000	clk	none	20	[0.2]	no-central	all	500	hlsh	simtol	0.9	28	28	1506	symmetric	[1.0, 0.0, 0.0]	4	701	2	2	3	4	4	4	4	4	701	2	2	3	4	4
20210505	1735	euro-census	1_2_8	4000	euro-census	1_2_8	4400	2	false	True	linear	dice	dice	0.2	bf	rh	15	1000	clk	none	20	[0.2]	no-central	all	500	hlsh	simtol	0.9	28	28	1506	symmetric	[0.0, 1.0, 0.0]	4	714	2	3	3	3	3	4	4	4	714	2	3	3	3	3
20210505	1735	euro-census	1_2_8	4000	euro-census	1_2_8	4400	2	false	True	linear	dice	dice	0.2	bf	rh	15	1000	clk	none	20	[0.2]	no-central	all	500	hlsh	simtol	0.9	28	28	1506	symmetric	[0.0, 0.0, 1.0]	3	786	0	0	0	0	0	3	3	3	786	0	0	0	0	0
20210505	1735	euro-census	1_2_8	4000	euro-census	1_2_8	4400	2	false	True	linear	dice	dice	0.2	bf	rh	15	1000	clk	none	20	[0.2]	no-central	all	500	hlsh	simtol	0.9	28	28	1506	symmetric	[0.6, 0.3, 0.1]	4	741	2	3	3	3	3	4	4	4	741	2	3	3	3	3
20210505	1735	euro-census	1_2_8	4000	euro-census	1_2_8	4400	2	false	True	linear	dice	dice	0.2	bf	rh	15	1000	clk	none	20	[0.2]	no-central	all	500	hlsh	simtol	0.9	28	28	1506	hungarian	[1.0, 0.0, 0.0]	3	878	2	2	3	3	3	3	3	3	937	2	2	3	3	3
20210505	1735	euro-census	1_2_8	4000	euro-census	1_2_8	4400	2	false	True	linear	dice	dice	0.2	bf	rh	15	1000	clk	none	20	[0.2]	no-central	all	500	hlsh	simtol	0.9	28	28	1506	hungarian	[0.0, 1.0, 0.0]	4	876	2	3	3	3	3	4	4	4	935	2	3	3	3	3
20210505	1735	euro-census	1_2_8	4000	euro-census	1_2_8	4400	2	false	True	linear	dice	dice	0.2	bf	rh	15	1000	clk	none	20	[0.2]	no-central	all	500	hlsh	simtol	0.9	28	28	1506	hungarian	[0.0, 0.0, 1.0]	3	829	0	0	0	0	0	3	3	3	829	0	0	0	0	0
20210505	1735	euro-census	1_2_8	4000	euro-census	1_2_8	4400	2	false	True	linear	dice	dice	0.2	bf	rh	15	1000	clk	none	20	[0.2]	no-central	all	500	hlsh	simtol	0.9	28	28	1506	hungarian	[0.6, 0.3, 0.1]	3	878	2	3	3	3	3	3	3	3	937	2	3	3	3	3
20210505	1735	euro-census	1_2_8	4000	euro-census	1_2_8	4400	2	false	True	linear	dice	dice	0.2	bf	rh	15	1000	clk	none	20	[0.2]	no-central	all	500	hlsh	simtol	0.9	28	28	1506	shapley	[1.0, 0.0, 0.0]	4	788	2	2	3	4	4	4	4	4	788	2	2	3	4	4
20210505	1735	euro-census	1_2_8	4000	euro-census	1_2_8	4400	2	false	True	linear	dice	dice	0.2	bf	rh	15	1000	clk	none	20	[0.2]	no-central	all	500	hlsh	simtol	0.9	28	28	1506	shapley	[0.0, 1.0, 0.0]	4	778	2	3	3	3	3	4	4	4	778	2	3	3	3	3
20210505	1735	euro-census	1_2_8	4000	euro-census	1_2_8	4400	2	false	True	linear	dice	dice	0.2	bf	rh	15	1000	clk	none	20	[0.2]	no-central	all	500	hlsh	simtol	0.9	28	28	1506	shapley	[0.0, 0.0, 1.0]	3	819	0	0	0	0	0	3	3	3	819	0	0	0	0	0
20210505	1735	euro-census	1_2_8	4000	euro-census	1_2_8	4400	2	false	True	linear	dice	dice	0.2	bf	rh	15	1000	clk	none	20	[0.2]	no-central	all	500	hlsh	simtol	0.9	28	28	1506	shapley	[0.6, 0.3, 0.1]	4	797	2	3	3	3	3	4	4	4	797	2	3	3	3	3
20210505	1735	euro-census	1_2_8	4000	euro-census	1_2_8	4400	2	false	True	linear	dice	dice	0.2	bf	rh	15	1000	clk	none	20	[0.2]	no-central	all	500	hlsh	simtol	0.9	28	28	1506	random	[0.0, 0.0, 0.0]	0	1	0	0	0	0	0	0	0	0	1	0	0	0	0	0
20210505	1735	euro-census	1_2_8	4000	euro-census	1_2_8	4400	2	false	True	linear	dice	dice	0.2	bf	rh	15	1000	clk	none	20	[0.2]	node2vec	all	500	hlsh	simtol	0.9	30	30	2173	symmetric	[1.0, 0.0, 0.0]	0	683	0	0	0	0	0	0	0	0	683	0	0	0	0	0
20210505	1735	euro-census	1_2_8	4000	euro-census	1_2_8	4400	2	false	True	linear	dice	dice	0.2	bf	rh	15	1000	clk	none	20	[0.2]	node2vec	all	500	hlsh	simtol	0.9	30	30	2173	symmetric	[0.0, 1.0, 0.0]	0	735	0	0	0	0	0	0	0	0	735	0	0	0	0	0
20210505	1735	euro-census	1_2_8	4000	euro-census	1_2_8	4400	2	false	True	linear	dice	dice	0.2	bf	rh	15	1000	clk	none	20	[0.2]	node2vec	all	500	hlsh	simtol	0.9	30	30	2173	symmetric	[0.0, 0.0, 1.0]	0	894	0	0	0	0	0	0	0	0	894	0	0	0	0	0
20210505	1735	euro-census	1_2_8	4000	euro-census	1_2_8	4400	2	false	True	linear	dice	dice	0.2	bf	rh	15	1000	clk	none	20	[0.2]	node2vec	all	500	hlsh	simtol	0.9	30	30	2173	symmetric	[0.6, 0.3, 0.1]	0	784	0	0	0	0	0	0	0	0	784	0	0	0	0	0
20210505	1735	euro-census	1_2_8	4000	euro-census	1_2_8	4400	2	false	True	linear	dice	dice	0.2	bf	rh	15	1000	clk	none	20	[0.2]	node2vec	all	500	hlsh	simtol	0.9	30	30	2173	hungarian	[1.0, 0.0, 0.0]	0	1009	0	0	0	0	0	0	0	0	1039	0	0	0	0	0
20210505	1735	euro-census	1_2_8	4000	euro-census	1_2_8	4400	2	false	True	linear	dice	dice	0.2	bf	rh	15	1000	clk	none	20	[0.2]	node2vec	all	500	hlsh	simtol	0.9	30	30	2173	hungarian	[0.0, 1.0, 0.0]	0	1009	0	0	0	0	0	0	0	0	1039	0	0	0	0	0
20210505	1735	euro-census	1_2_8	4000	euro-census	1_2_8	4400	2	false	True	linear	dice	dice	0.2	bf	rh	15	1000	clk	none	20	[0.2]	node2vec	all	500	hlsh	simtol	0.9	30	30	2173	hungarian	[0.0, 0.0, 1.0]	0	971	0	0	0	0	0	0	0	0	971	0	0	0	0	0
20210505	1735	euro-census	1_2_8	4000	euro-census	1_2_8	4400	2	false	True	linear	dice	dice	0.2	bf	rh	15	1000	clk	none	20	[0.2]	node2vec	all	500	hlsh	simtol	0.9	30	30	2173	hungarian	[0.6, 0.3, 0.1]	0	1009	0	0	0	0	0	0	0	0	1039	0	0	0	0	0
20210505	1735	euro-census	1_2_8	4000	euro-census	1_2_8	4400	2	false	True	linear	dice	dice	0.2	bf	rh	15	1000	clk	none	20	[0.2]	node2vec	all	500	hlsh	simtol	0.9	30	30	2173	shapley	[1.0, 0.0, 0.0]	0	876	0	0	0	0	0	0	0	0	876	0	0	0	0	0
20210505	1735	euro-census	1_2_8	4000	euro-census	1_2_8	4400	2	false	True	linear	dice	dice	0.2	bf	rh	15	1000	clk	none	20	[0.2]	node2vec	all	500	hlsh	simtol	0.9	30	30	2173	shapley	[0.0, 1.0, 0.0]	0	864	0	0	0	0	0	0	0	0	864	0	0	0	0	0
20210505	1735	euro-census	1_2_8	4000	euro-census	1_2_8	4400	2	false	True	linear	dice	dice	0.2	bf	rh	15	1000	clk	none	20	[0.2]	node2vec	all	500	hlsh	simtol	0.9	30	30	2173	shapley	[0.0, 0.0, 1.0]	0	941	0	0	0	0	0	0	0	0	941	0	0	0	0	0
20210505	1735	euro-census	1_2_8	4000	euro-census	1_2_8	4400	2	false	True	linear	dice	dice	0.2	bf	rh	15	1000	clk	none	20	[0.2]	node2vec	all	500	hlsh	simtol	0.9	30	30	2173	shapley	[0.6, 0.3, 0.1]	0	899	0	0	0	0	0	0	0	0	899	0	0	0	0	0
20210505	1735	euro-census	1_2_8	4000	euro-census	1_2_8	4400	2	false	True	linear	dice	dice	0.2	bf	rh	15	1000	clk	none	20	[0.2]	node2vec	all	500	hlsh	simtol	0.9	30	30	2173	random	[0.0, 0.0, 0.0]	0	1	0	0	0	0	0	0	0	0	1	0	0	0	0	0
20210505	1909	euro-census	1_2_8	4000	euro-census	1_2_8	4400	2	false	True	linear	dice	dice	0.2	bf	rh	15	1000	clk	none	20	[0.2]	all	all	500	hlsh	simtol	0.9	30	30	432	symmetric	[1.0, 0.0, 0.0]	4	279	2	2	3	4	4	4	4	4	279	2	2	3	4	4
20210505	1909	euro-census	1_2_8	4000	euro-census	1_2_8	4400	2	false	True	linear	dice	dice	0.2	bf	rh	15	1000	clk	none	20	[0.2]	all	all	500	hlsh	simtol	0.9	30	30	432	symmetric	[0.0, 1.0, 0.0]	4	281	2	3	3	3	3	4	4	4	281	2	3	3	3	3
20210505	1909	euro-census	1_2_8	4000	euro-census	1_2_8	4400	2	false	True	linear	dice	dice	0.2	bf	rh	15	1000	clk	none	20	[0.2]	all	all	500	hlsh	simtol	0.9	30	30	432	symmetric	[0.0, 0.0, 1.0]	3	295	0	0	0	0	3	3	3	3	295	0	0	0	0	3
20210505	1909	euro-census	1_2_8	4000	euro-census	1_2_8	4400	2	false	True	linear	dice	dice	0.2	bf	rh	15	1000	clk	none	20	[0.2]	all	all	500	hlsh	simtol	0.9	30	30	432	symmetric	[0.6, 0.3, 0.1]	4	285	2	3	3	3	3	4	4	4	285	2	3	3	3	3
20210505	1909	euro-census	1_2_8	4000	euro-census	1_2_8	4400	2	false	True	linear	dice	dice	0.2	bf	rh	15	1000	clk	none	20	[0.2]	all	all	500	hlsh	simtol	0.9	30	30	432	hungarian	[1.0, 0.0, 0.0]	4	306	2	2	3	4	4	4	4	4	335	2	2	3	4	4
20210505	1909	euro-census	1_2_8	4000	euro-census	1_2_8	4400	2	false	True	linear	dice	dice	0.2	bf	rh	15	1000	clk	none	20	[0.2]	all	all	500	hlsh	simtol	0.9	30	30	432	hungarian	[0.0, 1.0, 0.0]	4	306	2	3	3	3	3	4	4	4	335	2	3	3	3	3
20210505	1909	euro-census	1_2_8	4000	euro-census	1_2_8	4400	2	false	True	linear	dice	dice	0.2	bf	rh	15	1000	clk	none	20	[0.2]	all	all	500	hlsh	simtol	0.9	30	30	432	hungarian	[0.0, 0.0, 1.0]	3	298	0	0	0	0	3	3	3	3	298	0	0	0	0	3
20210505	1909	euro-census	1_2_8	4000	euro-census	1_2_8	4400	2	false	True	linear	dice	dice	0.2	bf	rh	15	1000	clk	none	20	[0.2]	all	all	500	hlsh	simtol	0.9	30	30	432	hungarian	[0.6, 0.3, 0.1]	4	306	2	3	3	3	3	4	4	4	335	2	3	3	3	3
20210505	1909	euro-census	1_2_8	4000	euro-census	1_2_8	4400	2	false	True	linear	dice	dice	0.2	bf	rh	15	1000	clk	none	20	[0.2]	all	all	500	hlsh	simtol	0.9	30	30	432	shapley	[1.0, 0.0, 0.0]	4	284	2	2	3	4	4	4	4	4	284	2	2	3	4	4
20210505	1909	euro-census	1_2_8	4000	euro-census	1_2_8	4400	2	false	True	linear	dice	dice	0.2	bf	rh	15	1000	clk	none	20	[0.2]	all	all	500	hlsh	simtol	0.9	30	30	432	shapley	[0.0, 1.0, 0.0]	4	283	2	3	3	3	3	4	4	4	283	2	3	3	3	3
20210505	1909	euro-census	1_2_8	4000	euro-census	1_2_8	4400	2	false	True	linear	dice	dice	0.2	bf	rh	15	1000	clk	none	20	[0.2]	all	all	500	hlsh	simtol	0.9	30	30	432	shapley	[0.0, 0.0, 1.0]	3	297	0	0	0	0	3	3	3	3	297	0	0	0	0	3
20210505	1909	euro-census	1_2_8	4000	euro-census	1_2_8	4400	2	false	True	linear	dice	dice	0.2	bf	rh	15	1000	clk	none	20	[0.2]	all	all	500	hlsh	simtol	0.9	30	30	432	shapley	[0.6, 0.3, 0.1]	4	293	2	3	3	3	3	4	4	4	293	2	3	3	3	3
20210505	1909	euro-census	1_2_8	4000	euro-census	1_2_8	4400	2	false	True	linear	dice	dice	0.2	bf	rh	15	1000	clk	none	20	[0.2]	all	all	500	hlsh	simtol	0.9	30	30	432	random	[0.0, 0.0, 0.0]	0	1	0	0	0	0	0	0	0	0	1	0	0	0	0	0
20210505	1909	euro-census	1_2_8	4000	euro-census	1_2_8	4400	2	false	True	linear	dice	dice	0.2	bf	rh	15	1000	clk	none	20	[0.2]	no-histo	all	500	hlsh	simtol	0.9	11	11	16601	symmetric	[1.0, 0.0, 0.0]	5	1696	2	3	4	5	5	5	5	5	1696	2	3	4	5	5
20210505	1909	euro-census	1_2_8	4000	euro-census	1_2_8	4400	2	false	True	linear	dice	dice	0.2	bf	rh	15	1000	clk	none	20	[0.2]	no-histo	all	500	hlsh	simtol	0.9	11	11	16601	symmetric	[0.0, 1.0, 0.0]	5	1911	0	0	0	3	5	5	5	5	1911	0	0	0	3	5
20210505	1909	euro-census	1_2_8	4000	euro-census	1_2_8	4400	2	false	True	linear	dice	dice	0.2	bf	rh	15	1000	clk	none	20	[0.2]	no-histo	all	500	hlsh	simtol	0.9	11	11	16601	symmetric	[0.0, 0.0, 1.0]	2	1756	0	0	0	0	0	2	2	2	1756	0	0	0	0	0
20210505	1909	euro-census	1_2_8	4000	euro-census	1_2_8	4400	2	false	True	linear	dice	dice	0.2	bf	rh	15	1000	clk	none	20	[0.2]	no-histo	all	500	hlsh	simtol	0.9	11	11	16601	symmetric	[0.6, 0.3, 0.1]	5	1916	0	0	0	4	5	5	5	5	1916	0	0	0	4	5
20210505	1909	euro-census	1_2_8	4000	euro-census	1_2_8	4400	2	false	True	linear	dice	dice	0.2	bf	rh	15	1000	clk	none	20	[0.2]	no-histo	all	500	hlsh	simtol	0.9	11	11	16601	hungarian	[1.0, 0.0, 0.0]	4	3141	2	3	3	4	4	4	4	4	3152	2	3	3	4	4
20210505	1909	euro-census	1_2_8	4000	euro-census	1_2_8	4400	2	false	True	linear	dice	dice	0.2	bf	rh	15	1000	clk	none	20	[0.2]	no-histo	all	500	hlsh	simtol	0.9	11	11	16601	hungarian	[0.0, 1.0, 0.0]	5	3140	0	0	0	3	5	5	5	5	3151	0	0	0	3	5
20210505	1909	euro-census	1_2_8	4000	euro-census	1_2_8	4400	2	false	True	linear	dice	dice	0.2	bf	rh	15	1000	clk	none	20	[0.2]	no-histo	all	500	hlsh	simtol	0.9	11	11	16601	hungarian	[0.0, 0.0, 1.0]	2	3125	0	0	0	0	0	2	2	2	3125	0	0	0	0	0
20210505	1909	euro-census	1_2_8	4000	euro-census	1_2_8	4400	2	false	True	linear	dice	dice	0.2	bf	rh	15	1000	clk	none	20	[0.2]	no-histo	all	500	hlsh	simtol	0.9	11	11	16601	hungarian	[0.6, 0.3, 0.1]	4	3141	0	0	0	3	4	4	4	4	3152	0	0	0	3	4
20210505	1909	euro-census	1_2_8	4000	euro-census	1_2_8	4400	2	false	True	linear	dice	dice	0.2	bf	rh	15	1000	clk	none	20	[0.2]	no-histo	all	500	hlsh	simtol	0.9	11	11	16601	shapley	[1.0, 0.0, 0.0]	5	2760	2	3	4	5	5	5	5	5	2760	2	3	4	5	5
20210505	1909	euro-census	1_2_8	4000	euro-census	1_2_8	4400	2	false	True	linear	dice	dice	0.2	bf	rh	15	1000	clk	none	20	[0.2]	no-histo	all	500	hlsh	simtol	0.9	11	11	16601	shapley	[0.0, 1.0, 0.0]	5	2744	0	0	0	3	5	5	5	5	2744	0	0	0	3	5
20210505	1909	euro-census	1_2_8	4000	euro-census	1_2_8	4400	2	false	True	linear	dice	dice	0.2	bf	rh	15	1000	clk	none	20	[0.2]	no-histo	all	500	hlsh	simtol	0.9	11	11	16601	shapley	[0.0, 0.0, 1.0]	2	3064	0	0	0	0	0	2	2	2	3064	0	0	0	0	0
20210505	1909	euro-census	1_2_8	4000	euro-census	1_2_8	4400	2	false	True	linear	dice	dice	0.2	bf	rh	15	1000	clk	none	20	[0.2]	no-histo	all	500	hlsh	simtol	0.9	11	11	16601	shapley	[0.6, 0.3, 0.1]	5	2769	0	0	0	4	5	5	5	5	2769	0	0	0	4	5
20210505	1909	euro-census	1_2_8	4000	euro-census	1_2_8	4400	2	false	True	linear	dice	dice	0.2	bf	rh	15	1000	clk	none	20	[0.2]	no-histo	all	500	hlsh	simtol	0.9	11	11	16601	random	[0.0, 0.0, 0.0]	0	1	0	0	0	0	0	0	0	0	1	0	0	0	0	0
20210505	1909	euro-census	1_2_8	4000	euro-census	1_2_8	4400	2	false	True	linear	dice	dice	0.2	bf	rh	15	1000	clk	none	20	[0.2]	one-central	all	500	hlsh	simtol	0.9	29	29	639	symmetric	[1.0, 0.0, 0.0]	4	345	2	2	3	4	4	4	4	4	345	2	2	3	4	4
20210505	1909	euro-census	1_2_8	4000	euro-census	1_2_8	4400	2	false	True	linear	dice	dice	0.2	bf	rh	15	1000	clk	none	20	[0.2]	one-central	all	500	hlsh	simtol	0.9	29	29	639	symmetric	[0.0, 1.0, 0.0]	4	353	2	3	3	3	3	4	4	4	353	2	3	3	3	3
20210505	1909	euro-census	1_2_8	4000	euro-census	1_2_8	4400	2	false	True	linear	dice	dice	0.2	bf	rh	15	1000	clk	none	20	[0.2]	one-central	all	500	hlsh	simtol	0.9	29	29	639	symmetric	[0.0, 0.0, 1.0]	3	380	0	0	0	0	3	3	3	3	380	0	0	0	0	3
20210505	1909	euro-census	1_2_8	4000	euro-census	1_2_8	4400	2	false	True	linear	dice	dice	0.2	bf	rh	15	1000	clk	none	20	[0.2]	one-central	all	500	hlsh	simtol	0.9	29	29	639	symmetric	[0.6, 0.3, 0.1]	4	366	2	3	3	3	3	4	4	4	366	2	3	3	3	3
20210505	1909	euro-census	1_2_8	4000	euro-census	1_2_8	4400	2	false	True	linear	dice	dice	0.2	bf	rh	15	1000	clk	none	20	[0.2]	one-central	all	500	hlsh	simtol	0.9	29	29	639	hungarian	[1.0, 0.0, 0.0]	4	411	2	2	3	4	4	4	4	4	439	2	2	3	4	4
20210505	1909	euro-census	1_2_8	4000	euro-census	1_2_8	4400	2	false	True	linear	dice	dice	0.2	bf	rh	15	1000	clk	none	20	[0.2]	one-central	all	500	hlsh	simtol	0.9	29	29	639	hungarian	[0.0, 1.0, 0.0]	4	411	2	3	3	3	3	4	4	4	439	2	3	3	3	3
20210505	1909	euro-census	1_2_8	4000	euro-census	1_2_8	4400	2	false	True	linear	dice	dice	0.2	bf	rh	15	1000	clk	none	20	[0.2]	one-central	all	500	hlsh	simtol	0.9	29	29	639	hungarian	[0.0, 0.0, 1.0]	3	395	0	0	0	0	3	3	3	3	395	0	0	0	0	3
20210505	1909	euro-census	1_2_8	4000	euro-census	1_2_8	4400	2	false	True	linear	dice	dice	0.2	bf	rh	15	1000	clk	none	20	[0.2]	one-central	all	500	hlsh	simtol	0.9	29	29	639	hungarian	[0.6, 0.3, 0.1]	4	411	2	3	3	3	3	4	4	4	439	2	3	3	3	3
20210505	1909	euro-census	1_2_8	4000	euro-census	1_2_8	4400	2	false	True	linear	dice	dice	0.2	bf	rh	15	1000	clk	none	20	[0.2]	one-central	all	500	hlsh	simtol	0.9	29	29	639	shapley	[1.0, 0.0, 0.0]	4	378	2	2	3	4	4	4	4	4	378	2	2	3	4	4
20210505	1909	euro-census	1_2_8	4000	euro-census	1_2_8	4400	2	false	True	linear	dice	dice	0.2	bf	rh	15	1000	clk	none	20	[0.2]	one-central	all	500	hlsh	simtol	0.9	29	29	639	shapley	[0.0, 1.0, 0.0]	4	375	2	3	3	3	3	4	4	4	375	2	3	3	3	3
20210505	1909	euro-census	1_2_8	4000	euro-census	1_2_8	4400	2	false	True	linear	dice	dice	0.2	bf	rh	15	1000	clk	none	20	[0.2]	one-central	all	500	hlsh	simtol	0.9	29	29	639	shapley	[0.0, 0.0, 1.0]	4	389	0	0	0	0	3	4	4	4	389	0	0	0	0	3
20210505	1909	euro-census	1_2_8	4000	euro-census	1_2_8	4400	2	false	True	linear	dice	dice	0.2	bf	rh	15	1000	clk	none	20	[0.2]	one-central	all	500	hlsh	simtol	0.9	29	29	639	shapley	[0.6, 0.3, 0.1]	4	383	2	3	3	3	3	4	4	4	383	2	3	3	3	3
20210505	1909	euro-census	1_2_8	4000	euro-census	1_2_8	4400	2	false	True	linear	dice	dice	0.2	bf	rh	15	1000	clk	none	20	[0.2]	one-central	all	500	hlsh	simtol	0.9	29	29	639	random	[0.0, 0.0, 0.0]	0	1	0	0	0	0	0	0	0	0	1	0	0	0	0	0
20210505	1909	euro-census	1_2_8	4000	euro-census	1_2_8	4400	2	false	True	linear	dice	dice	0.2	bf	rh	15	1000	clk	none	20	[0.2]	no-nf-central	all	500	hlsh	simtol	0.9	27	27	800	symmetric	[1.0, 0.0, 0.0]	3	450	2	2	2	3	3	3	3	3	450	2	2	2	3	3
20210505	1909	euro-census	1_2_8	4000	euro-census	1_2_8	4400	2	false	True	linear	dice	dice	0.2	bf	rh	15	1000	clk	none	20	[0.2]	no-nf-central	all	500	hlsh	simtol	0.9	27	27	800	symmetric	[0.0, 1.0, 0.0]	3	458	2	2	3	3	3	3	3	3	458	2	2	3	3	3
20210505	1909	euro-census	1_2_8	4000	euro-census	1_2_8	4400	2	false	True	linear	dice	dice	0.2	bf	rh	15	1000	clk	none	20	[0.2]	no-nf-central	all	500	hlsh	simtol	0.9	27	27	800	symmetric	[0.0, 0.0, 1.0]	3	489	0	0	0	0	0	3	3	3	489	0	0	0	0	0
20210505	1909	euro-census	1_2_8	4000	euro-census	1_2_8	4400	2	false	True	linear	dice	dice	0.2	bf	rh	15	1000	clk	none	20	[0.2]	no-nf-central	all	500	hlsh	simtol	0.9	27	27	800	symmetric	[0.6, 0.3, 0.1]	3	467	2	2	3	3	3	3	3	3	467	2	2	3	3	3
20210505	1909	euro-census	1_2_8	4000	euro-census	1_2_8	4400	2	false	True	linear	dice	dice	0.2	bf	rh	15	1000	clk	none	20	[0.2]	no-nf-central	all	500	hlsh	simtol	0.9	27	27	800	hungarian	[1.0, 0.0, 0.0]	3	524	2	2	2	3	3	3	3	3	565	2	2	2	3	3
20210505	1909	euro-census	1_2_8	4000	euro-census	1_2_8	4400	2	false	True	linear	dice	dice	0.2	bf	rh	15	1000	clk	none	20	[0.2]	no-nf-central	all	500	hlsh	simtol	0.9	27	27	800	hungarian	[0.0, 1.0, 0.0]	3	524	2	2	3	3	3	3	3	3	565	2	2	3	3	3
20210505	1909	euro-census	1_2_8	4000	euro-census	1_2_8	4400	2	false	True	linear	dice	dice	0.2	bf	rh	15	1000	clk	none	20	[0.2]	no-nf-central	all	500	hlsh	simtol	0.9	27	27	800	hungarian	[0.0, 0.0, 1.0]	3	493	0	0	0	0	0	3	3	3	493	0	0	0	0	0
20210505	1909	euro-census	1_2_8	4000	euro-census	1_2_8	4400	2	false	True	linear	dice	dice	0.2	bf	rh	15	1000	clk	none	20	[0.2]	no-nf-central	all	500	hlsh	simtol	0.9	27	27	800	hungarian	[0.6, 0.3, 0.1]	3	524	2	2	3	3	3	3	3	3	565	2	2	3	3	3
20210505	1909	euro-census	1_2_8	4000	euro-census	1_2_8	4400	2	false	True	linear	dice	dice	0.2	bf	rh	15	1000	clk	none	20	[0.2]	no-nf-central	all	500	hlsh	simtol	0.9	27	27	800	shapley	[1.0, 0.0, 0.0]	3	478	2	2	2	3	3	3	3	3	478	2	2	2	3	3
20210505	1909	euro-census	1_2_8	4000	euro-census	1_2_8	4400	2	false	True	linear	dice	dice	0.2	bf	rh	15	1000	clk	none	20	[0.2]	no-nf-central	all	500	hlsh	simtol	0.9	27	27	800	shapley	[0.0, 1.0, 0.0]	3	476	2	2	3	3	3	3	3	3	476	2	2	3	3	3
20210505	1909	euro-census	1_2_8	4000	euro-census	1_2_8	4400	2	false	True	linear	dice	dice	0.2	bf	rh	15	1000	clk	none	20	[0.2]	no-nf-central	all	500	hlsh	simtol	0.9	27	27	800	shapley	[0.0, 0.0, 1.0]	3	493	0	0	0	0	0	3	3	3	493	0	0	0	0	0
20210505	1909	euro-census	1_2_8	4000	euro-census	1_2_8	4400	2	false	True	linear	dice	dice	0.2	bf	rh	15	1000	clk	none	20	[0.2]	no-nf-central	all	500	hlsh	simtol	0.9	27	27	800	shapley	[0.6, 0.3, 0.1]	3	485	2	2	3	3	3	3	3	3	485	2	2	3	3	3
20210505	1909	euro-census	1_2_8	4000	euro-census	1_2_8	4400	2	false	True	linear	dice	dice	0.2	bf	rh	15	1000	clk	none	20	[0.2]	no-nf-central	all	500	hlsh	simtol	0.9	27	27	800	random	[0.0, 0.0, 0.0]	0	1	0	0	0	0	0	0	0	0	1	0	0	0	0	0
20210505	1909	euro-census	1_2_8	4000	euro-census	1_2_8	4400	2	false	True	linear	dice	dice	0.2	bf	rh	15	1000	clk	none	20	[0.2]	no-central	all	500	hlsh	simtol	0.9	28	28	1506	symmetric	[1.0, 0.0, 0.0]	4	701	2	2	3	4	4	4	4	4	701	2	2	3	4	4
20210505	1909	euro-census	1_2_8	4000	euro-census	1_2_8	4400	2	false	True	linear	dice	dice	0.2	bf	rh	15	1000	clk	none	20	[0.2]	no-central	all	500	hlsh	simtol	0.9	28	28	1506	symmetric	[0.0, 1.0, 0.0]	4	714	2	3	3	3	3	4	4	4	714	2	3	3	3	3
20210505	1909	euro-census	1_2_8	4000	euro-census	1_2_8	4400	2	false	True	linear	dice	dice	0.2	bf	rh	15	1000	clk	none	20	[0.2]	no-central	all	500	hlsh	simtol	0.9	28	28	1506	symmetric	[0.0, 0.0, 1.0]	3	789	0	0	0	0	0	3	3	3	789	0	0	0	0	0
20210505	1909	euro-census	1_2_8	4000	euro-census	1_2_8	4400	2	false	True	linear	dice	dice	0.2	bf	rh	15	1000	clk	none	20	[0.2]	no-central	all	500	hlsh	simtol	0.9	28	28	1506	symmetric	[0.6, 0.3, 0.1]	4	741	2	3	3	3	3	4	4	4	741	2	3	3	3	3
20210505	1909	euro-census	1_2_8	4000	euro-census	1_2_8	4400	2	false	True	linear	dice	dice	0.2	bf	rh	15	1000	clk	none	20	[0.2]	no-central	all	500	hlsh	simtol	0.9	28	28	1506	hungarian	[1.0, 0.0, 0.0]	3	866	2	2	3	3	3	3	3	3	916	2	2	3	3	3
20210505	1909	euro-census	1_2_8	4000	euro-census	1_2_8	4400	2	false	True	linear	dice	dice	0.2	bf	rh	15	1000	clk	none	20	[0.2]	no-central	all	500	hlsh	simtol	0.9	28	28	1506	hungarian	[0.0, 1.0, 0.0]	4	865	2	3	3	3	3	4	4	4	915	2	3	3	3	3
20210505	1909	euro-census	1_2_8	4000	euro-census	1_2_8	4400	2	false	True	linear	dice	dice	0.2	bf	rh	15	1000	clk	none	20	[0.2]	no-central	all	500	hlsh	simtol	0.9	28	28	1506	hungarian	[0.0, 0.0, 1.0]	3	829	0	0	0	0	0	3	3	3	829	0	0	0	0	0
20210505	1909	euro-census	1_2_8	4000	euro-census	1_2_8	4400	2	false	True	linear	dice	dice	0.2	bf	rh	15	1000	clk	none	20	[0.2]	no-central	all	500	hlsh	simtol	0.9	28	28	1506	hungarian	[0.6, 0.3, 0.1]	3	866	2	3	3	3	3	3	3	3	916	2	3	3	3	3
20210505	1909	euro-census	1_2_8	4000	euro-census	1_2_8	4400	2	false	True	linear	dice	dice	0.2	bf	rh	15	1000	clk	none	20	[0.2]	no-central	all	500	hlsh	simtol	0.9	28	28	1506	shapley	[1.0, 0.0, 0.0]	4	788	2	2	3	4	4	4	4	4	788	2	2	3	4	4
20210505	1909	euro-census	1_2_8	4000	euro-census	1_2_8	4400	2	false	True	linear	dice	dice	0.2	bf	rh	15	1000	clk	none	20	[0.2]	no-central	all	500	hlsh	simtol	0.9	28	28	1506	shapley	[0.0, 1.0, 0.0]	4	778	2	3	3	3	3	4	4	4	778	2	3	3	3	3
20210505	1909	euro-census	1_2_8	4000	euro-census	1_2_8	4400	2	false	True	linear	dice	dice	0.2	bf	rh	15	1000	clk	none	20	[0.2]	no-central	all	500	hlsh	simtol	0.9	28	28	1506	shapley	[0.0, 0.0, 1.0]	3	819	0	0	0	0	0	3	3	3	819	0	0	0	0	0
20210505	1909	euro-census	1_2_8	4000	euro-census	1_2_8	4400	2	false	True	linear	dice	dice	0.2	bf	rh	15	1000	clk	none	20	[0.2]	no-central	all	500	hlsh	simtol	0.9	28	28	1506	shapley	[0.6, 0.3, 0.1]	4	797	2	3	3	3	3	4	4	4	797	2	3	3	3	3
20210505	1909	euro-census	1_2_8	4000	euro-census	1_2_8	4400	2	false	True	linear	dice	dice	0.2	bf	rh	15	1000	clk	none	20	[0.2]	no-central	all	500	hlsh	simtol	0.9	28	28	1506	random	[0.0, 0.0, 0.0]	0	1	0	0	0	0	0	0	0	0	1	0	0	0	0	0
20210505	1909	euro-census	1_2_8	4000	euro-census	1_2_8	4400	2	false	True	linear	dice	dice	0.2	bf	rh	15	1000	clk	none	20	[0.2]	node2vec	all	500	hlsh	simtol	0.9	30	30	1602	symmetric	[1.0, 0.0, 0.0]	0	678	0	0	0	0	0	0	0	0	678	0	0	0	0	0
20210505	1909	euro-census	1_2_8	4000	euro-census	1_2_8	4400	2	false	True	linear	dice	dice	0.2	bf	rh	15	1000	clk	none	20	[0.2]	node2vec	all	500	hlsh	simtol	0.9	30	30	1602	symmetric	[0.0, 1.0, 0.0]	0	700	0	0	0	0	0	0	0	0	700	0	0	0	0	0
20210505	1909	euro-census	1_2_8	4000	euro-census	1_2_8	4400	2	false	True	linear	dice	dice	0.2	bf	rh	15	1000	clk	none	20	[0.2]	node2vec	all	500	hlsh	simtol	0.9	30	30	1602	symmetric	[0.0, 0.0, 1.0]	0	810	0	0	0	0	0	0	0	0	810	0	0	0	0	0
20210505	1909	euro-census	1_2_8	4000	euro-census	1_2_8	4400	2	false	True	linear	dice	dice	0.2	bf	rh	15	1000	clk	none	20	[0.2]	node2vec	all	500	hlsh	simtol	0.9	30	30	1602	symmetric	[0.6, 0.3, 0.1]	0	735	0	0	0	0	0	0	0	0	735	0	0	0	0	0
20210505	1909	euro-census	1_2_8	4000	euro-census	1_2_8	4400	2	false	True	linear	dice	dice	0.2	bf	rh	15	1000	clk	none	20	[0.2]	node2vec	all	500	hlsh	simtol	0.9	30	30	1602	hungarian	[1.0, 0.0, 0.0]	0	894	0	0	0	0	0	0	0	0	942	0	0	0	0	0
20210505	1909	euro-census	1_2_8	4000	euro-census	1_2_8	4400	2	false	True	linear	dice	dice	0.2	bf	rh	15	1000	clk	none	20	[0.2]	node2vec	all	500	hlsh	simtol	0.9	30	30	1602	hungarian	[0.0, 1.0, 0.0]	0	894	0	0	0	0	0	0	0	0	942	0	0	0	0	0
20210505	1909	euro-census	1_2_8	4000	euro-census	1_2_8	4400	2	false	True	linear	dice	dice	0.2	bf	rh	15	1000	clk	none	20	[0.2]	node2vec	all	500	hlsh	simtol	0.9	30	30	1602	hungarian	[0.0, 0.0, 1.0]	0	856	0	0	0	0	0	0	0	0	856	0	0	0	0	0
20210505	1909	euro-census	1_2_8	4000	euro-census	1_2_8	4400	2	false	True	linear	dice	dice	0.2	bf	rh	15	1000	clk	none	20	[0.2]	node2vec	all	500	hlsh	simtol	0.9	30	30	1602	hungarian	[0.6, 0.3, 0.1]	0	894	0	0	0	0	0	0	0	0	942	0	0	0	0	0
20210505	1909	euro-census	1_2_8	4000	euro-census	1_2_8	4400	2	false	True	linear	dice	dice	0.2	bf	rh	15	1000	clk	none	20	[0.2]	node2vec	all	500	hlsh	simtol	0.9	30	30	1602	shapley	[1.0, 0.0, 0.0]	0	779	0	0	0	0	0	0	0	0	779	0	0	0	0	0
20210505	1909	euro-census	1_2_8	4000	euro-census	1_2_8	4400	2	false	True	linear	dice	dice	0.2	bf	rh	15	1000	clk	none	20	[0.2]	node2vec	all	500	hlsh	simtol	0.9	30	30	1602	shapley	[0.0, 1.0, 0.0]	0	769	0	0	0	0	0	0	0	0	769	0	0	0	0	0
20210505	1909	euro-census	1_2_8	4000	euro-census	1_2_8	4400	2	false	True	linear	dice	dice	0.2	bf	rh	15	1000	clk	none	20	[0.2]	node2vec	all	500	hlsh	simtol	0.9	30	30	1602	shapley	[0.0, 0.0, 1.0]	0	832	0	0	0	0	0	0	0	0	832	0	0	0	0	0
20210505	1909	euro-census	1_2_8	4000	euro-census	1_2_8	4400	2	false	True	linear	dice	dice	0.2	bf	rh	15	1000	clk	none	20	[0.2]	node2vec	all	500	hlsh	simtol	0.9	30	30	1602	shapley	[0.6, 0.3, 0.1]	0	801	0	0	0	0	0	0	0	0	801	0	0	0	0	0
20210505	1909	euro-census	1_2_8	4000	euro-census	1_2_8	4400	2	false	True	linear	dice	dice	0.2	bf	rh	15	1000	clk	none	20	[0.2]	node2vec	all	500	hlsh	simtol	0.9	30	30	1602	random	[0.0, 0.0, 0.0]	0	1	0	0	0	0	0	0	0	0	1	0	0	0	0	0
20210505	2043	euro-census	1_2_8	4000	euro-census	1_2_8	4400	2	false	True	linear	dice	dice	0.2	bf	rh	15	1000	clk	none	20	[0.2]	all	all	500	hlsh	simtol	0.9	30	30	432	symmetric	[1.0, 0.0, 0.0]	4	279	2	2	3	4	4	4	4	4	279	2	2	3	4	4
20210505	2043	euro-census	1_2_8	4000	euro-census	1_2_8	4400	2	false	True	linear	dice	dice	0.2	bf	rh	15	1000	clk	none	20	[0.2]	all	all	500	hlsh	simtol	0.9	30	30	432	symmetric	[0.0, 1.0, 0.0]	4	281	2	3	3	3	3	4	4	4	281	2	3	3	3	3
20210505	2043	euro-census	1_2_8	4000	euro-census	1_2_8	4400	2	false	True	linear	dice	dice	0.2	bf	rh	15	1000	clk	none	20	[0.2]	all	all	500	hlsh	simtol	0.9	30	30	432	symmetric	[0.0, 0.0, 1.0]	3	296	0	0	0	0	3	3	3	3	296	0	0	0	0	3
20210505	2043	euro-census	1_2_8	4000	euro-census	1_2_8	4400	2	false	True	linear	dice	dice	0.2	bf	rh	15	1000	clk	none	20	[0.2]	all	all	500	hlsh	simtol	0.9	30	30	432	symmetric	[0.6, 0.3, 0.1]	4	285	2	3	3	3	3	4	4	4	285	2	3	3	3	3
20210505	2043	euro-census	1_2_8	4000	euro-census	1_2_8	4400	2	false	True	linear	dice	dice	0.2	bf	rh	15	1000	clk	none	20	[0.2]	all	all	500	hlsh	simtol	0.9	30	30	432	hungarian	[1.0, 0.0, 0.0]	4	302	2	2	3	4	4	4	4	4	327	2	2	3	4	4
20210505	2043	euro-census	1_2_8	4000	euro-census	1_2_8	4400	2	false	True	linear	dice	dice	0.2	bf	rh	15	1000	clk	none	20	[0.2]	all	all	500	hlsh	simtol	0.9	30	30	432	hungarian	[0.0, 1.0, 0.0]	4	302	2	3	3	3	3	4	4	4	327	2	3	3	3	3
20210505	2043	euro-census	1_2_8	4000	euro-census	1_2_8	4400	2	false	True	linear	dice	dice	0.2	bf	rh	15	1000	clk	none	20	[0.2]	all	all	500	hlsh	simtol	0.9	30	30	432	hungarian	[0.0, 0.0, 1.0]	4	297	0	0	0	0	3	4	4	4	297	0	0	0	0	3
20210505	2043	euro-census	1_2_8	4000	euro-census	1_2_8	4400	2	false	True	linear	dice	dice	0.2	bf	rh	15	1000	clk	none	20	[0.2]	all	all	500	hlsh	simtol	0.9	30	30	432	hungarian	[0.6, 0.3, 0.1]	4	302	2	3	3	3	3	4	4	4	327	2	3	3	3	3
20210505	2043	euro-census	1_2_8	4000	euro-census	1_2_8	4400	2	false	True	linear	dice	dice	0.2	bf	rh	15	1000	clk	none	20	[0.2]	all	all	500	hlsh	simtol	0.9	30	30	432	shapley	[1.0, 0.0, 0.0]	4	284	2	2	3	4	4	4	4	4	284	2	2	3	4	4
20210505	2043	euro-census	1_2_8	4000	euro-census	1_2_8	4400	2	false	True	linear	dice	dice	0.2	bf	rh	15	1000	clk	none	20	[0.2]	all	all	500	hlsh	simtol	0.9	30	30	432	shapley	[0.0, 1.0, 0.0]	4	283	2	3	3	3	3	4	4	4	283	2	3	3	3	3
20210505	2043	euro-census	1_2_8	4000	euro-census	1_2_8	4400	2	false	True	linear	dice	dice	0.2	bf	rh	15	1000	clk	none	20	[0.2]	all	all	500	hlsh	simtol	0.9	30	30	432	shapley	[0.0, 0.0, 1.0]	3	297	0	0	0	0	3	3	3	3	297	0	0	0	0	3
20210505	2043	euro-census	1_2_8	4000	euro-census	1_2_8	4400	2	false	True	linear	dice	dice	0.2	bf	rh	15	1000	clk	none	20	[0.2]	all	all	500	hlsh	simtol	0.9	30	30	432	shapley	[0.6, 0.3, 0.1]	4	293	2	3	3	3	3	4	4	4	293	2	3	3	3	3
20210505	2043	euro-census	1_2_8	4000	euro-census	1_2_8	4400	2	false	True	linear	dice	dice	0.2	bf	rh	15	1000	clk	none	20	[0.2]	all	all	500	hlsh	simtol	0.9	30	30	432	random	[0.0, 0.0, 0.0]	0	1	0	0	0	0	0	0	0	0	1	0	0	0	0	0
20210505	2043	euro-census	1_2_8	4000	euro-census	1_2_8	4400	2	false	True	linear	dice	dice	0.2	bf	rh	15	1000	clk	none	20	[0.2]	no-histo	all	500	hlsh	simtol	0.9	11	11	16601	symmetric	[1.0, 0.0, 0.0]	5	1696	2	3	4	5	5	5	5	5	1696	2	3	4	5	5
20210505	2043	euro-census	1_2_8	4000	euro-census	1_2_8	4400	2	false	True	linear	dice	dice	0.2	bf	rh	15	1000	clk	none	20	[0.2]	no-histo	all	500	hlsh	simtol	0.9	11	11	16601	symmetric	[0.0, 1.0, 0.0]	5	1911	0	0	0	3	5	5	5	5	1911	0	0	0	3	5
20210505	2043	euro-census	1_2_8	4000	euro-census	1_2_8	4400	2	false	True	linear	dice	dice	0.2	bf	rh	15	1000	clk	none	20	[0.2]	no-histo	all	500	hlsh	simtol	0.9	11	11	16601	symmetric	[0.0, 0.0, 1.0]	1	1760	0	0	0	0	0	1	1	1	1760	0	0	0	0	0
20210505	2043	euro-census	1_2_8	4000	euro-census	1_2_8	4400	2	false	True	linear	dice	dice	0.2	bf	rh	15	1000	clk	none	20	[0.2]	no-histo	all	500	hlsh	simtol	0.9	11	11	16601	symmetric	[0.6, 0.3, 0.1]	5	1916	0	0	0	4	5	5	5	5	1916	0	0	0	4	5
20210505	2043	euro-census	1_2_8	4000	euro-census	1_2_8	4400	2	false	True	linear	dice	dice	0.2	bf	rh	15	1000	clk	none	20	[0.2]	no-histo	all	500	hlsh	simtol	0.9	11	11	16601	hungarian	[1.0, 0.0, 0.0]	4	3145	2	3	3	4	4	4	4	4	3156	2	3	3	4	4
20210505	2043	euro-census	1_2_8	4000	euro-census	1_2_8	4400	2	false	True	linear	dice	dice	0.2	bf	rh	15	1000	clk	none	20	[0.2]	no-histo	all	500	hlsh	simtol	0.9	11	11	16601	hungarian	[0.0, 1.0, 0.0]	5	3144	0	0	0	3	5	5	5	5	3155	0	0	0	3	5
20210505	2043	euro-census	1_2_8	4000	euro-census	1_2_8	4400	2	false	True	linear	dice	dice	0.2	bf	rh	15	1000	clk	none	20	[0.2]	no-histo	all	500	hlsh	simtol	0.9	11	11	16601	hungarian	[0.0, 0.0, 1.0]	2	3125	0	0	0	0	0	2	2	2	3125	0	0	0	0	0
20210505	2043	euro-census	1_2_8	4000	euro-census	1_2_8	4400	2	false	True	linear	dice	dice	0.2	bf	rh	15	1000	clk	none	20	[0.2]	no-histo	all	500	hlsh	simtol	0.9	11	11	16601	hungarian	[0.6, 0.3, 0.1]	4	3145	0	0	0	3	4	4	4	4	3156	0	0	0	3	4
20210505	2043	euro-census	1_2_8	4000	euro-census	1_2_8	4400	2	false	True	linear	dice	dice	0.2	bf	rh	15	1000	clk	none	20	[0.2]	no-histo	all	500	hlsh	simtol	0.9	11	11	16601	shapley	[1.0, 0.0, 0.0]	5	2760	2	3	4	5	5	5	5	5	2760	2	3	4	5	5
20210505	2043	euro-census	1_2_8	4000	euro-census	1_2_8	4400	2	false	True	linear	dice	dice	0.2	bf	rh	15	1000	clk	none	20	[0.2]	no-histo	all	500	hlsh	simtol	0.9	11	11	16601	shapley	[0.0, 1.0, 0.0]	5	2744	0	0	0	3	5	5	5	5	2744	0	0	0	3	5
20210505	2043	euro-census	1_2_8	4000	euro-census	1_2_8	4400	2	false	True	linear	dice	dice	0.2	bf	rh	15	1000	clk	none	20	[0.2]	no-histo	all	500	hlsh	simtol	0.9	11	11	16601	shapley	[0.0, 0.0, 1.0]	2	3065	0	0	0	0	0	1	1	2	3065	0	0	0	0	0
20210505	2043	euro-census	1_2_8	4000	euro-census	1_2_8	4400	2	false	True	linear	dice	dice	0.2	bf	rh	15	1000	clk	none	20	[0.2]	no-histo	all	500	hlsh	simtol	0.9	11	11	16601	shapley	[0.6, 0.3, 0.1]	5	2769	0	0	0	4	5	5	5	5	2769	0	0	0	4	5
20210505	2043	euro-census	1_2_8	4000	euro-census	1_2_8	4400	2	false	True	linear	dice	dice	0.2	bf	rh	15	1000	clk	none	20	[0.2]	no-histo	all	500	hlsh	simtol	0.9	11	11	16601	random	[0.0, 0.0, 0.0]	0	1	0	0	0	0	0	0	0	0	1	0	0	0	0	0
20210505	2043	euro-census	1_2_8	4000	euro-census	1_2_8	4400	2	false	True	linear	dice	dice	0.2	bf	rh	15	1000	clk	none	20	[0.2]	one-central	all	500	hlsh	simtol	0.9	29	29	639	symmetric	[1.0, 0.0, 0.0]	4	345	2	2	3	4	4	4	4	4	345	2	2	3	4	4
20210505	2043	euro-census	1_2_8	4000	euro-census	1_2_8	4400	2	false	True	linear	dice	dice	0.2	bf	rh	15	1000	clk	none	20	[0.2]	one-central	all	500	hlsh	simtol	0.9	29	29	639	symmetric	[0.0, 1.0, 0.0]	4	353	2	3	3	3	3	4	4	4	353	2	3	3	3	3
20210505	2043	euro-census	1_2_8	4000	euro-census	1_2_8	4400	2	false	True	linear	dice	dice	0.2	bf	rh	15	1000	clk	none	20	[0.2]	one-central	all	500	hlsh	simtol	0.9	29	29	639	symmetric	[0.0, 0.0, 1.0]	3	381	0	0	0	0	3	3	3	3	381	0	0	0	0	3
20210505	2043	euro-census	1_2_8	4000	euro-census	1_2_8	4400	2	false	True	linear	dice	dice	0.2	bf	rh	15	1000	clk	none	20	[0.2]	one-central	all	500	hlsh	simtol	0.9	29	29	639	symmetric	[0.6, 0.3, 0.1]	4	366	2	3	3	3	3	4	4	4	366	2	3	3	3	3
20210505	2043	euro-census	1_2_8	4000	euro-census	1_2_8	4400	2	false	True	linear	dice	dice	0.2	bf	rh	15	1000	clk	none	20	[0.2]	one-central	all	500	hlsh	simtol	0.9	29	29	639	hungarian	[1.0, 0.0, 0.0]	4	416	2	2	3	4	4	4	4	4	447	2	2	3	4	4
20210505	2043	euro-census	1_2_8	4000	euro-census	1_2_8	4400	2	false	True	linear	dice	dice	0.2	bf	rh	15	1000	clk	none	20	[0.2]	one-central	all	500	hlsh	simtol	0.9	29	29	639	hungarian	[0.0, 1.0, 0.0]	4	416	2	3	3	3	3	4	4	4	447	2	3	3	3	3
20210505	2043	euro-census	1_2_8	4000	euro-census	1_2_8	4400	2	false	True	linear	dice	dice	0.2	bf	rh	15	1000	clk	none	20	[0.2]	one-central	all	500	hlsh	simtol	0.9	29	29	639	hungarian	[0.0, 0.0, 1.0]	4	394	0	0	0	0	3	4	4	4	394	0	0	0	0	3
20210505	2043	euro-census	1_2_8	4000	euro-census	1_2_8	4400	2	false	True	linear	dice	dice	0.2	bf	rh	15	1000	clk	none	20	[0.2]	one-central	all	500	hlsh	simtol	0.9	29	29	639	hungarian	[0.6, 0.3, 0.1]	4	416	2	3	3	3	3	4	4	4	447	2	3	3	3	3
20210505	2043	euro-census	1_2_8	4000	euro-census	1_2_8	4400	2	false	True	linear	dice	dice	0.2	bf	rh	15	1000	clk	none	20	[0.2]	one-central	all	500	hlsh	simtol	0.9	29	29	639	shapley	[1.0, 0.0, 0.0]	4	378	2	2	3	4	4	4	4	4	378	2	2	3	4	4
20210505	2043	euro-census	1_2_8	4000	euro-census	1_2_8	4400	2	false	True	linear	dice	dice	0.2	bf	rh	15	1000	clk	none	20	[0.2]	one-central	all	500	hlsh	simtol	0.9	29	29	639	shapley	[0.0, 1.0, 0.0]	4	375	2	3	3	3	3	4	4	4	375	2	3	3	3	3
20210505	2043	euro-census	1_2_8	4000	euro-census	1_2_8	4400	2	false	True	linear	dice	dice	0.2	bf	rh	15	1000	clk	none	20	[0.2]	one-central	all	500	hlsh	simtol	0.9	29	29	639	shapley	[0.0, 0.0, 1.0]	3	390	0	0	0	0	3	3	3	3	390	0	0	0	0	3
20210505	2043	euro-census	1_2_8	4000	euro-census	1_2_8	4400	2	false	True	linear	dice	dice	0.2	bf	rh	15	1000	clk	none	20	[0.2]	one-central	all	500	hlsh	simtol	0.9	29	29	639	shapley	[0.6, 0.3, 0.1]	4	383	2	3	3	3	3	4	4	4	383	2	3	3	3	3
20210505	2043	euro-census	1_2_8	4000	euro-census	1_2_8	4400	2	false	True	linear	dice	dice	0.2	bf	rh	15	1000	clk	none	20	[0.2]	one-central	all	500	hlsh	simtol	0.9	29	29	639	random	[0.0, 0.0, 0.0]	0	1	0	0	0	0	0	0	0	0	1	0	0	0	0	0
20210505	2043	euro-census	1_2_8	4000	euro-census	1_2_8	4400	2	false	True	linear	dice	dice	0.2	bf	rh	15	1000	clk	none	20	[0.2]	no-nf-central	all	500	hlsh	simtol	0.9	27	27	800	symmetric	[1.0, 0.0, 0.0]	3	450	2	2	2	3	3	3	3	3	450	2	2	2	3	3
20210505	2043	euro-census	1_2_8	4000	euro-census	1_2_8	4400	2	false	True	linear	dice	dice	0.2	bf	rh	15	1000	clk	none	20	[0.2]	no-nf-central	all	500	hlsh	simtol	0.9	27	27	800	symmetric	[0.0, 1.0, 0.0]	3	458	2	2	3	3	3	3	3	3	458	2	2	3	3	3
20210505	2043	euro-census	1_2_8	4000	euro-census	1_2_8	4400	2	false	True	linear	dice	dice	0.2	bf	rh	15	1000	clk	none	20	[0.2]	no-nf-central	all	500	hlsh	simtol	0.9	27	27	800	symmetric	[0.0, 0.0, 1.0]	3	488	0	0	0	0	0	3	3	3	488	0	0	0	0	0
20210505	2043	euro-census	1_2_8	4000	euro-census	1_2_8	4400	2	false	True	linear	dice	dice	0.2	bf	rh	15	1000	clk	none	20	[0.2]	no-nf-central	all	500	hlsh	simtol	0.9	27	27	800	symmetric	[0.6, 0.3, 0.1]	3	467	2	2	3	3	3	3	3	3	467	2	2	3	3	3
20210505	2043	euro-census	1_2_8	4000	euro-census	1_2_8	4400	2	false	True	linear	dice	dice	0.2	bf	rh	15	1000	clk	none	20	[0.2]	no-nf-central	all	500	hlsh	simtol	0.9	27	27	800	hungarian	[1.0, 0.0, 0.0]	3	525	2	2	2	3	3	3	3	3	564	2	2	2	3	3
20210505	2043	euro-census	1_2_8	4000	euro-census	1_2_8	4400	2	false	True	linear	dice	dice	0.2	bf	rh	15	1000	clk	none	20	[0.2]	no-nf-central	all	500	hlsh	simtol	0.9	27	27	800	hungarian	[0.0, 1.0, 0.0]	3	525	2	2	3	3	3	3	3	3	563	2	2	3	3	3
20210505	2043	euro-census	1_2_8	4000	euro-census	1_2_8	4400	2	false	True	linear	dice	dice	0.2	bf	rh	15	1000	clk	none	20	[0.2]	no-nf-central	all	500	hlsh	simtol	0.9	27	27	800	hungarian	[0.0, 0.0, 1.0]	3	493	0	0	0	0	0	3	3	3	493	0	0	0	0	0
20210505	2043	euro-census	1_2_8	4000	euro-census	1_2_8	4400	2	false	True	linear	dice	dice	0.2	bf	rh	15	1000	clk	none	20	[0.2]	no-nf-central	all	500	hlsh	simtol	0.9	27	27	800	hungarian	[0.6, 0.3, 0.1]	3	525	2	2	3	3	3	3	3	3	564	2	2	3	3	3
20210505	2043	euro-census	1_2_8	4000	euro-census	1_2_8	4400	2	false	True	linear	dice	dice	0.2	bf	rh	15	1000	clk	none	20	[0.2]	no-nf-central	all	500	hlsh	simtol	0.9	27	27	800	shapley	[1.0, 0.0, 0.0]	3	478	2	2	2	3	3	3	3	3	478	2	2	2	3	3
20210505	2043	euro-census	1_2_8	4000	euro-census	1_2_8	4400	2	false	True	linear	dice	dice	0.2	bf	rh	15	1000	clk	none	20	[0.2]	no-nf-central	all	500	hlsh	simtol	0.9	27	27	800	shapley	[0.0, 1.0, 0.0]	3	476	2	2	3	3	3	3	3	3	476	2	2	3	3	3
20210505	2043	euro-census	1_2_8	4000	euro-census	1_2_8	4400	2	false	True	linear	dice	dice	0.2	bf	rh	15	1000	clk	none	20	[0.2]	no-nf-central	all	500	hlsh	simtol	0.9	27	27	800	shapley	[0.0, 0.0, 1.0]	3	493	0	0	0	0	0	3	3	3	493	0	0	0	0	0
20210505	2043	euro-census	1_2_8	4000	euro-census	1_2_8	4400	2	false	True	linear	dice	dice	0.2	bf	rh	15	1000	clk	none	20	[0.2]	no-nf-central	all	500	hlsh	simtol	0.9	27	27	800	shapley	[0.6, 0.3, 0.1]	3	485	2	2	3	3	3	3	3	3	485	2	2	3	3	3
20210505	2043	euro-census	1_2_8	4000	euro-census	1_2_8	4400	2	false	True	linear	dice	dice	0.2	bf	rh	15	1000	clk	none	20	[0.2]	no-nf-central	all	500	hlsh	simtol	0.9	27	27	800	random	[0.0, 0.0, 0.0]	0	1	0	0	0	0	0	0	0	0	1	0	0	0	0	0
20210505	2043	euro-census	1_2_8	4000	euro-census	1_2_8	4400	2	false	True	linear	dice	dice	0.2	bf	rh	15	1000	clk	none	20	[0.2]	no-central	all	500	hlsh	simtol	0.9	28	28	1506	symmetric	[1.0, 0.0, 0.0]	4	701	2	2	3	4	4	4	4	4	701	2	2	3	4	4
20210505	2043	euro-census	1_2_8	4000	euro-census	1_2_8	4400	2	false	True	linear	dice	dice	0.2	bf	rh	15	1000	clk	none	20	[0.2]	no-central	all	500	hlsh	simtol	0.9	28	28	1506	symmetric	[0.0, 1.0, 0.0]	4	714	2	3	3	3	3	4	4	4	714	2	3	3	3	3
20210505	2043	euro-census	1_2_8	4000	euro-census	1_2_8	4400	2	false	True	linear	dice	dice	0.2	bf	rh	15	1000	clk	none	20	[0.2]	no-central	all	500	hlsh	simtol	0.9	28	28	1506	symmetric	[0.0, 0.0, 1.0]	3	788	0	0	0	0	0	3	3	3	788	0	0	0	0	0
20210505	2043	euro-census	1_2_8	4000	euro-census	1_2_8	4400	2	false	True	linear	dice	dice	0.2	bf	rh	15	1000	clk	none	20	[0.2]	no-central	all	500	hlsh	simtol	0.9	28	28	1506	symmetric	[0.6, 0.3, 0.1]	4	741	2	3	3	3	3	4	4	4	741	2	3	3	3	3
20210505	2043	euro-census	1_2_8	4000	euro-census	1_2_8	4400	2	false	True	linear	dice	dice	0.2	bf	rh	15	1000	clk	none	20	[0.2]	no-central	all	500	hlsh	simtol	0.9	28	28	1506	hungarian	[1.0, 0.0, 0.0]	3	866	2	2	3	3	3	3	3	3	929	2	2	3	3	3
20210505	2043	euro-census	1_2_8	4000	euro-census	1_2_8	4400	2	false	True	linear	dice	dice	0.2	bf	rh	15	1000	clk	none	20	[0.2]	no-central	all	500	hlsh	simtol	0.9	28	28	1506	hungarian	[0.0, 1.0, 0.0]	4	865	2	3	3	3	3	4	4	4	928	2	3	3	3	3
20210505	2043	euro-census	1_2_8	4000	euro-census	1_2_8	4400	2	false	True	linear	dice	dice	0.2	bf	rh	15	1000	clk	none	20	[0.2]	no-central	all	500	hlsh	simtol	0.9	28	28	1506	hungarian	[0.0, 0.0, 1.0]	3	829	0	0	0	0	0	3	3	3	829	0	0	0	0	0
20210505	2043	euro-census	1_2_8	4000	euro-census	1_2_8	4400	2	false	True	linear	dice	dice	0.2	bf	rh	15	1000	clk	none	20	[0.2]	no-central	all	500	hlsh	simtol	0.9	28	28	1506	hungarian	[0.6, 0.3, 0.1]	3	866	2	3	3	3	3	3	3	3	929	2	3	3	3	3
20210505	2043	euro-census	1_2_8	4000	euro-census	1_2_8	4400	2	false	True	linear	dice	dice	0.2	bf	rh	15	1000	clk	none	20	[0.2]	no-central	all	500	hlsh	simtol	0.9	28	28	1506	shapley	[1.0, 0.0, 0.0]	4	788	2	2	3	4	4	4	4	4	788	2	2	3	4	4
20210505	2043	euro-census	1_2_8	4000	euro-census	1_2_8	4400	2	false	True	linear	dice	dice	0.2	bf	rh	15	1000	clk	none	20	[0.2]	no-central	all	500	hlsh	simtol	0.9	28	28	1506	shapley	[0.0, 1.0, 0.0]	4	778	2	3	3	3	3	4	4	4	778	2	3	3	3	3
20210505	2043	euro-census	1_2_8	4000	euro-census	1_2_8	4400	2	false	True	linear	dice	dice	0.2	bf	rh	15	1000	clk	none	20	[0.2]	no-central	all	500	hlsh	simtol	0.9	28	28	1506	shapley	[0.0, 0.0, 1.0]	3	819	0	0	0	0	0	3	3	3	819	0	0	0	0	0
20210505	2043	euro-census	1_2_8	4000	euro-census	1_2_8	4400	2	false	True	linear	dice	dice	0.2	bf	rh	15	1000	clk	none	20	[0.2]	no-central	all	500	hlsh	simtol	0.9	28	28	1506	shapley	[0.6, 0.3, 0.1]	4	797	2	3	3	3	3	4	4	4	797	2	3	3	3	3
20210505	2043	euro-census	1_2_8	4000	euro-census	1_2_8	4400	2	false	True	linear	dice	dice	0.2	bf	rh	15	1000	clk	none	20	[0.2]	no-central	all	500	hlsh	simtol	0.9	28	28	1506	random	[0.0, 0.0, 0.0]	0	1	0	0	0	0	0	0	0	0	1	0	0	0	0	0
20210505	2043	euro-census	1_2_8	4000	euro-census	1_2_8	4400	2	false	True	linear	dice	dice	0.2	bf	rh	15	1000	clk	none	20	[0.2]	node2vec	all	500	hlsh	simtol	0.9	30	30	1941	symmetric	[1.0, 0.0, 0.0]	0	708	0	0	0	0	0	0	0	0	708	0	0	0	0	0
20210505	2043	euro-census	1_2_8	4000	euro-census	1_2_8	4400	2	false	True	linear	dice	dice	0.2	bf	rh	15	1000	clk	none	20	[0.2]	node2vec	all	500	hlsh	simtol	0.9	30	30	1941	symmetric	[0.0, 1.0, 0.0]	0	750	0	0	0	0	0	0	0	0	750	0	0	0	0	0
20210505	2043	euro-census	1_2_8	4000	euro-census	1_2_8	4400	2	false	True	linear	dice	dice	0.2	bf	rh	15	1000	clk	none	20	[0.2]	node2vec	all	500	hlsh	simtol	0.9	30	30	1941	symmetric	[0.0, 0.0, 1.0]	0	901	0	0	0	0	0	0	0	0	901	0	0	0	0	0
20210505	2043	euro-census	1_2_8	4000	euro-census	1_2_8	4400	2	false	True	linear	dice	dice	0.2	bf	rh	15	1000	clk	none	20	[0.2]	node2vec	all	500	hlsh	simtol	0.9	30	30	1941	symmetric	[0.6, 0.3, 0.1]	0	806	0	0	0	0	0	0	0	0	806	0	0	0	0	0
20210505	2043	euro-census	1_2_8	4000	euro-census	1_2_8	4400	2	false	True	linear	dice	dice	0.2	bf	rh	15	1000	clk	none	20	[0.2]	node2vec	all	500	hlsh	simtol	0.9	30	30	1941	hungarian	[1.0, 0.0, 0.0]	0	996	0	0	0	0	0	0	0	0	1025	0	0	0	0	0
20210505	2043	euro-census	1_2_8	4000	euro-census	1_2_8	4400	2	false	True	linear	dice	dice	0.2	bf	rh	15	1000	clk	none	20	[0.2]	node2vec	all	500	hlsh	simtol	0.9	30	30	1941	hungarian	[0.0, 1.0, 0.0]	0	996	0	0	0	0	0	0	0	0	1025	0	0	0	0	0
20210505	2043	euro-census	1_2_8	4000	euro-census	1_2_8	4400	2	false	True	linear	dice	dice	0.2	bf	rh	15	1000	clk	none	20	[0.2]	node2vec	all	500	hlsh	simtol	0.9	30	30	1941	hungarian	[0.0, 0.0, 1.0]	0	958	0	0	0	0	0	0	0	0	958	0	0	0	0	0
20210505	2043	euro-census	1_2_8	4000	euro-census	1_2_8	4400	2	false	True	linear	dice	dice	0.2	bf	rh	15	1000	clk	none	20	[0.2]	node2vec	all	500	hlsh	simtol	0.9	30	30	1941	hungarian	[0.6, 0.3, 0.1]	0	996	0	0	0	0	0	0	0	0	1025	0	0	0	0	0
20210505	2043	euro-census	1_2_8	4000	euro-census	1_2_8	4400	2	false	True	linear	dice	dice	0.2	bf	rh	15	1000	clk	none	20	[0.2]	node2vec	all	500	hlsh	simtol	0.9	30	30	1941	shapley	[1.0, 0.0, 0.0]	0	855	0	0	0	0	0	0	0	0	855	0	0	0	0	0
20210505	2043	euro-census	1_2_8	4000	euro-census	1_2_8	4400	2	false	True	linear	dice	dice	0.2	bf	rh	15	1000	clk	none	20	[0.2]	node2vec	all	500	hlsh	simtol	0.9	30	30	1941	shapley	[0.0, 1.0, 0.0]	0	841	0	0	0	0	0	0	0	0	841	0	0	0	0	0
20210505	2043	euro-census	1_2_8	4000	euro-census	1_2_8	4400	2	false	True	linear	dice	dice	0.2	bf	rh	15	1000	clk	none	20	[0.2]	node2vec	all	500	hlsh	simtol	0.9	30	30	1941	shapley	[0.0, 0.0, 1.0]	0	925	0	0	0	0	0	0	0	0	925	0	0	0	0	0
20210505	2043	euro-census	1_2_8	4000	euro-census	1_2_8	4400	2	false	True	linear	dice	dice	0.2	bf	rh	15	1000	clk	none	20	[0.2]	node2vec	all	500	hlsh	simtol	0.9	30	30	1941	shapley	[0.6, 0.3, 0.1]	0	881	0	0	0	0	0	0	0	0	881	0	0	0	0	0
20210505	2043	euro-census	1_2_8	4000	euro-census	1_2_8	4400	2	false	True	linear	dice	dice	0.2	bf	rh	15	1000	clk	none	20	[0.2]	node2vec	all	500	hlsh	simtol	0.9	30	30	1941	random	[0.0, 0.0, 0.0]	0	1	0	0	0	0	0	0	0	0	1	0	0	0	0	0
20210505	2317	euro-census	1_2_8	4000	euro-census	1_2_8	4400	2	false	True	linear	dice	dice	0.2	bf	rh	15	1000	clk	none	20	[0.2]	all	all	500	hlsh	simtol	0.9	30	30	432	symmetric	[1.0, 0.0, 0.0]	4	279	2	2	3	4	4	4	4	4	279	2	2	3	4	4
20210505	2317	euro-census	1_2_8	4000	euro-census	1_2_8	4400	2	false	True	linear	dice	dice	0.2	bf	rh	15	1000	clk	none	20	[0.2]	all	all	500	hlsh	simtol	0.9	30	30	432	symmetric	[0.0, 1.0, 0.0]	4	281	2	3	3	3	3	4	4	4	281	2	3	3	3	3
20210505	2317	euro-census	1_2_8	4000	euro-census	1_2_8	4400	2	false	True	linear	dice	dice	0.2	bf	rh	15	1000	clk	none	20	[0.2]	all	all	500	hlsh	simtol	0.9	30	30	432	symmetric	[0.0, 0.0, 1.0]	3	295	0	0	0	0	3	3	3	3	295	0	0	0	0	3
20210505	2317	euro-census	1_2_8	4000	euro-census	1_2_8	4400	2	false	True	linear	dice	dice	0.2	bf	rh	15	1000	clk	none	20	[0.2]	all	all	500	hlsh	simtol	0.9	30	30	432	symmetric	[0.6, 0.3, 0.1]	4	285	2	3	3	3	3	4	4	4	285	2	3	3	3	3
20210505	2317	euro-census	1_2_8	4000	euro-census	1_2_8	4400	2	false	True	linear	dice	dice	0.2	bf	rh	15	1000	clk	none	20	[0.2]	all	all	500	hlsh	simtol	0.9	30	30	432	hungarian	[1.0, 0.0, 0.0]	4	307	2	2	3	4	4	4	4	4	329	2	2	3	4	4
20210505	2317	euro-census	1_2_8	4000	euro-census	1_2_8	4400	2	false	True	linear	dice	dice	0.2	bf	rh	15	1000	clk	none	20	[0.2]	all	all	500	hlsh	simtol	0.9	30	30	432	hungarian	[0.0, 1.0, 0.0]	4	307	2	3	3	3	3	4	4	4	329	2	3	3	3	3
20210505	2317	euro-census	1_2_8	4000	euro-census	1_2_8	4400	2	false	True	linear	dice	dice	0.2	bf	rh	15	1000	clk	none	20	[0.2]	all	all	500	hlsh	simtol	0.9	30	30	432	hungarian	[0.0, 0.0, 1.0]	4	297	0	0	0	0	3	4	4	4	297	0	0	0	0	3
20210505	2317	euro-census	1_2_8	4000	euro-census	1_2_8	4400	2	false	True	linear	dice	dice	0.2	bf	rh	15	1000	clk	none	20	[0.2]	all	all	500	hlsh	simtol	0.9	30	30	432	hungarian	[0.6, 0.3, 0.1]	4	307	2	3	3	3	3	4	4	4	329	2	3	3	3	3
20210505	2317	euro-census	1_2_8	4000	euro-census	1_2_8	4400	2	false	True	linear	dice	dice	0.2	bf	rh	15	1000	clk	none	20	[0.2]	all	all	500	hlsh	simtol	0.9	30	30	432	shapley	[1.0, 0.0, 0.0]	4	284	2	2	3	4	4	4	4	4	284	2	2	3	4	4
20210505	2317	euro-census	1_2_8	4000	euro-census	1_2_8	4400	2	false	True	linear	dice	dice	0.2	bf	rh	15	1000	clk	none	20	[0.2]	all	all	500	hlsh	simtol	0.9	30	30	432	shapley	[0.0, 1.0, 0.0]	4	283	2	3	3	3	3	4	4	4	283	2	3	3	3	3
20210505	2317	euro-census	1_2_8	4000	euro-census	1_2_8	4400	2	false	True	linear	dice	dice	0.2	bf	rh	15	1000	clk	none	20	[0.2]	all	all	500	hlsh	simtol	0.9	30	30	432	shapley	[0.0, 0.0, 1.0]	3	297	0	0	0	0	3	3	3	3	297	0	0	0	0	3
20210505	2317	euro-census	1_2_8	4000	euro-census	1_2_8	4400	2	false	True	linear	dice	dice	0.2	bf	rh	15	1000	clk	none	20	[0.2]	all	all	500	hlsh	simtol	0.9	30	30	432	shapley	[0.6, 0.3, 0.1]	4	293	2	3	3	3	3	4	4	4	293	2	3	3	3	3
20210505	2317	euro-census	1_2_8	4000	euro-census	1_2_8	4400	2	false	True	linear	dice	dice	0.2	bf	rh	15	1000	clk	none	20	[0.2]	all	all	500	hlsh	simtol	0.9	30	30	432	random	[0.0, 0.0, 0.0]	0	1	0	0	0	0	0	0	0	0	1	0	0	0	0	0
20210505	2317	euro-census	1_2_8	4000	euro-census	1_2_8	4400	2	false	True	linear	dice	dice	0.2	bf	rh	15	1000	clk	none	20	[0.2]	no-histo	all	500	hlsh	simtol	0.9	11	11	16601	symmetric	[1.0, 0.0, 0.0]	5	1696	2	3	4	5	5	5	5	5	1696	2	3	4	5	5
20210505	2317	euro-census	1_2_8	4000	euro-census	1_2_8	4400	2	false	True	linear	dice	dice	0.2	bf	rh	15	1000	clk	none	20	[0.2]	no-histo	all	500	hlsh	simtol	0.9	11	11	16601	symmetric	[0.0, 1.0, 0.0]	5	1911	0	0	0	3	5	5	5	5	1911	0	0	0	3	5
20210505	2317	euro-census	1_2_8	4000	euro-census	1_2_8	4400	2	false	True	linear	dice	dice	0.2	bf	rh	15	1000	clk	none	20	[0.2]	no-histo	all	500	hlsh	simtol	0.9	11	11	16601	symmetric	[0.0, 0.0, 1.0]	2	1746	0	0	0	0	0	2	2	2	1746	0	0	0	0	0
20210505	2317	euro-census	1_2_8	4000	euro-census	1_2_8	4400	2	false	True	linear	dice	dice	0.2	bf	rh	15	1000	clk	none	20	[0.2]	no-histo	all	500	hlsh	simtol	0.9	11	11	16601	symmetric	[0.6, 0.3, 0.1]	5	1916	0	0	0	4	5	5	5	5	1916	0	0	0	4	5
20210505	2317	euro-census	1_2_8	4000	euro-census	1_2_8	4400	2	false	True	linear	dice	dice	0.2	bf	rh	15	1000	clk	none	20	[0.2]	no-histo	all	500	hlsh	simtol	0.9	11	11	16601	hungarian	[1.0, 0.0, 0.0]	4	3144	2	3	3	4	4	4	4	4	3155	2	3	3	4	4
20210505	2317	euro-census	1_2_8	4000	euro-census	1_2_8	4400	2	false	True	linear	dice	dice	0.2	bf	rh	15	1000	clk	none	20	[0.2]	no-histo	all	500	hlsh	simtol	0.9	11	11	16601	hungarian	[0.0, 1.0, 0.0]	5	3143	0	0	0	3	5	5	5	5	3154	0	0	0	3	5
20210505	2317	euro-census	1_2_8	4000	euro-census	1_2_8	4400	2	false	True	linear	dice	dice	0.2	bf	rh	15	1000	clk	none	20	[0.2]	no-histo	all	500	hlsh	simtol	0.9	11	11	16601	hungarian	[0.0, 0.0, 1.0]	3	3124	0	0	0	0	0	2	2	3	3124	0	0	0	0	0
20210505	2317	euro-census	1_2_8	4000	euro-census	1_2_8	4400	2	false	True	linear	dice	dice	0.2	bf	rh	15	1000	clk	none	20	[0.2]	no-histo	all	500	hlsh	simtol	0.9	11	11	16601	hungarian	[0.6, 0.3, 0.1]	4	3144	0	0	0	3	4	4	4	4	3155	0	0	0	3	4
20210505	2317	euro-census	1_2_8	4000	euro-census	1_2_8	4400	2	false	True	linear	dice	dice	0.2	bf	rh	15	1000	clk	none	20	[0.2]	no-histo	all	500	hlsh	simtol	0.9	11	11	16601	shapley	[1.0, 0.0, 0.0]	5	2760	2	3	4	5	5	5	5	5	2760	2	3	4	5	5
20210505	2317	euro-census	1_2_8	4000	euro-census	1_2_8	4400	2	false	True	linear	dice	dice	0.2	bf	rh	15	1000	clk	none	20	[0.2]	no-histo	all	500	hlsh	simtol	0.9	11	11	16601	shapley	[0.0, 1.0, 0.0]	5	2744	0	0	0	3	5	5	5	5	2744	0	0	0	3	5
20210505	2317	euro-census	1_2_8	4000	euro-census	1_2_8	4400	2	false	True	linear	dice	dice	0.2	bf	rh	15	1000	clk	none	20	[0.2]	no-histo	all	500	hlsh	simtol	0.9	11	11	16601	shapley	[0.0, 0.0, 1.0]	2	3065	0	0	0	0	0	2	2	2	3065	0	0	0	0	0
20210505	2317	euro-census	1_2_8	4000	euro-census	1_2_8	4400	2	false	True	linear	dice	dice	0.2	bf	rh	15	1000	clk	none	20	[0.2]	no-histo	all	500	hlsh	simtol	0.9	11	11	16601	shapley	[0.6, 0.3, 0.1]	5	2769	0	0	0	4	5	5	5	5	2769	0	0	0	4	5
20210505	2317	euro-census	1_2_8	4000	euro-census	1_2_8	4400	2	false	True	linear	dice	dice	0.2	bf	rh	15	1000	clk	none	20	[0.2]	no-histo	all	500	hlsh	simtol	0.9	11	11	16601	random	[0.0, 0.0, 0.0]	0	1	0	0	0	0	0	0	0	0	1	0	0	0	0	0
20210505	2317	euro-census	1_2_8	4000	euro-census	1_2_8	4400	2	false	True	linear	dice	dice	0.2	bf	rh	15	1000	clk	none	20	[0.2]	one-central	all	500	hlsh	simtol	0.9	29	29	639	symmetric	[1.0, 0.0, 0.0]	4	345	2	2	3	4	4	4	4	4	345	2	2	3	4	4
20210505	2317	euro-census	1_2_8	4000	euro-census	1_2_8	4400	2	false	True	linear	dice	dice	0.2	bf	rh	15	1000	clk	none	20	[0.2]	one-central	all	500	hlsh	simtol	0.9	29	29	639	symmetric	[0.0, 1.0, 0.0]	4	353	2	3	3	3	3	4	4	4	353	2	3	3	3	3
20210505	2317	euro-census	1_2_8	4000	euro-census	1_2_8	4400	2	false	True	linear	dice	dice	0.2	bf	rh	15	1000	clk	none	20	[0.2]	one-central	all	500	hlsh	simtol	0.9	29	29	639	symmetric	[0.0, 0.0, 1.0]	3	381	0	0	0	0	3	3	3	3	381	0	0	0	0	3
20210505	2317	euro-census	1_2_8	4000	euro-census	1_2_8	4400	2	false	True	linear	dice	dice	0.2	bf	rh	15	1000	clk	none	20	[0.2]	one-central	all	500	hlsh	simtol	0.9	29	29	639	symmetric	[0.6, 0.3, 0.1]	4	366	2	3	3	3	3	4	4	4	366	2	3	3	3	3
20210505	2317	euro-census	1_2_8	4000	euro-census	1_2_8	4400	2	false	True	linear	dice	dice	0.2	bf	rh	15	1000	clk	none	20	[0.2]	one-central	all	500	hlsh	simtol	0.9	29	29	639	hungarian	[1.0, 0.0, 0.0]	4	412	2	2	3	4	4	4	4	4	434	2	2	3	4	4
20210505	2317	euro-census	1_2_8	4000	euro-census	1_2_8	4400	2	false	True	linear	dice	dice	0.2	bf	rh	15	1000	clk	none	20	[0.2]	one-central	all	500	hlsh	simtol	0.9	29	29	639	hungarian	[0.0, 1.0, 0.0]	4	412	2	3	3	3	3	4	4	4	434	2	3	3	3	3
20210505	2317	euro-census	1_2_8	4000	euro-census	1_2_8	4400	2	false	True	linear	dice	dice	0.2	bf	rh	15	1000	clk	none	20	[0.2]	one-central	all	500	hlsh	simtol	0.9	29	29	639	hungarian	[0.0, 0.0, 1.0]	4	394	0	0	0	0	3	4	4	4	394	0	0	0	0	3
20210505	2317	euro-census	1_2_8	4000	euro-census	1_2_8	4400	2	false	True	linear	dice	dice	0.2	bf	rh	15	1000	clk	none	20	[0.2]	one-central	all	500	hlsh	simtol	0.9	29	29	639	hungarian	[0.6, 0.3, 0.1]	4	412	2	3	3	3	3	4	4	4	434	2	3	3	3	3
20210505	2317	euro-census	1_2_8	4000	euro-census	1_2_8	4400	2	false	True	linear	dice	dice	0.2	bf	rh	15	1000	clk	none	20	[0.2]	one-central	all	500	hlsh	simtol	0.9	29	29	639	shapley	[1.0, 0.0, 0.0]	4	378	2	2	3	4	4	4	4	4	378	2	2	3	4	4
20210505	2317	euro-census	1_2_8	4000	euro-census	1_2_8	4400	2	false	True	linear	dice	dice	0.2	bf	rh	15	1000	clk	none	20	[0.2]	one-central	all	500	hlsh	simtol	0.9	29	29	639	shapley	[0.0, 1.0, 0.0]	4	375	2	3	3	3	3	4	4	4	375	2	3	3	3	3
20210505	2317	euro-census	1_2_8	4000	euro-census	1_2_8	4400	2	false	True	linear	dice	dice	0.2	bf	rh	15	1000	clk	none	20	[0.2]	one-central	all	500	hlsh	simtol	0.9	29	29	639	shapley	[0.0, 0.0, 1.0]	3	390	0	0	0	0	3	3	3	3	390	0	0	0	0	3
20210505	2317	euro-census	1_2_8	4000	euro-census	1_2_8	4400	2	false	True	linear	dice	dice	0.2	bf	rh	15	1000	clk	none	20	[0.2]	one-central	all	500	hlsh	simtol	0.9	29	29	639	shapley	[0.6, 0.3, 0.1]	4	383	2	3	3	3	3	4	4	4	383	2	3	3	3	3
20210505	2317	euro-census	1_2_8	4000	euro-census	1_2_8	4400	2	false	True	linear	dice	dice	0.2	bf	rh	15	1000	clk	none	20	[0.2]	one-central	all	500	hlsh	simtol	0.9	29	29	639	random	[0.0, 0.0, 0.0]	0	1	0	0	0	0	0	0	0	0	1	0	0	0	0	0
20210505	2317	euro-census	1_2_8	4000	euro-census	1_2_8	4400	2	false	True	linear	dice	dice	0.2	bf	rh	15	1000	clk	none	20	[0.2]	no-nf-central	all	500	hlsh	simtol	0.9	27	27	800	symmetric	[1.0, 0.0, 0.0]	3	450	2	2	2	3	3	3	3	3	450	2	2	2	3	3
20210505	2317	euro-census	1_2_8	4000	euro-census	1_2_8	4400	2	false	True	linear	dice	dice	0.2	bf	rh	15	1000	clk	none	20	[0.2]	no-nf-central	all	500	hlsh	simtol	0.9	27	27	800	symmetric	[0.0, 1.0, 0.0]	3	458	2	2	3	3	3	3	3	3	458	2	2	3	3	3
20210505	2317	euro-census	1_2_8	4000	euro-census	1_2_8	4400	2	false	True	linear	dice	dice	0.2	bf	rh	15	1000	clk	none	20	[0.2]	no-nf-central	all	500	hlsh	simtol	0.9	27	27	800	symmetric	[0.0, 0.0, 1.0]	3	490	0	0	0	0	0	3	3	3	490	0	0	0	0	0
20210505	2317	euro-census	1_2_8	4000	euro-census	1_2_8	4400	2	false	True	linear	dice	dice	0.2	bf	rh	15	1000	clk	none	20	[0.2]	no-nf-central	all	500	hlsh	simtol	0.9	27	27	800	symmetric	[0.6, 0.3, 0.1]	3	467	2	2	3	3	3	3	3	3	467	2	2	3	3	3
20210505	2317	euro-census	1_2_8	4000	euro-census	1_2_8	4400	2	false	True	linear	dice	dice	0.2	bf	rh	15	1000	clk	none	20	[0.2]	no-nf-central	all	500	hlsh	simtol	0.9	27	27	800	hungarian	[1.0, 0.0, 0.0]	3	525	2	2	2	3	3	3	3	3	562	2	2	2	3	3
20210505	2317	euro-census	1_2_8	4000	euro-census	1_2_8	4400	2	false	True	linear	dice	dice	0.2	bf	rh	15	1000	clk	none	20	[0.2]	no-nf-central	all	500	hlsh	simtol	0.9	27	27	800	hungarian	[0.0, 1.0, 0.0]	3	525	2	2	3	3	3	3	3	3	562	2	2	3	3	3
20210505	2317	euro-census	1_2_8	4000	euro-census	1_2_8	4400	2	false	True	linear	dice	dice	0.2	bf	rh	15	1000	clk	none	20	[0.2]	no-nf-central	all	500	hlsh	simtol	0.9	27	27	800	hungarian	[0.0, 0.0, 1.0]	3	493	0	0	0	0	0	3	3	3	493	0	0	0	0	0
20210505	2317	euro-census	1_2_8	4000	euro-census	1_2_8	4400	2	false	True	linear	dice	dice	0.2	bf	rh	15	1000	clk	none	20	[0.2]	no-nf-central	all	500	hlsh	simtol	0.9	27	27	800	hungarian	[0.6, 0.3, 0.1]	3	525	2	2	3	3	3	3	3	3	562	2	2	3	3	3
20210505	2317	euro-census	1_2_8	4000	euro-census	1_2_8	4400	2	false	True	linear	dice	dice	0.2	bf	rh	15	1000	clk	none	20	[0.2]	no-nf-central	all	500	hlsh	simtol	0.9	27	27	800	shapley	[1.0, 0.0, 0.0]	3	478	2	2	2	3	3	3	3	3	478	2	2	2	3	3
20210505	2317	euro-census	1_2_8	4000	euro-census	1_2_8	4400	2	false	True	linear	dice	dice	0.2	bf	rh	15	1000	clk	none	20	[0.2]	no-nf-central	all	500	hlsh	simtol	0.9	27	27	800	shapley	[0.0, 1.0, 0.0]	3	476	2	2	3	3	3	3	3	3	476	2	2	3	3	3
20210505	2317	euro-census	1_2_8	4000	euro-census	1_2_8	4400	2	false	True	linear	dice	dice	0.2	bf	rh	15	1000	clk	none	20	[0.2]	no-nf-central	all	500	hlsh	simtol	0.9	27	27	800	shapley	[0.0, 0.0, 1.0]	3	493	0	0	0	0	0	3	3	3	493	0	0	0	0	0
20210505	2317	euro-census	1_2_8	4000	euro-census	1_2_8	4400	2	false	True	linear	dice	dice	0.2	bf	rh	15	1000	clk	none	20	[0.2]	no-nf-central	all	500	hlsh	simtol	0.9	27	27	800	shapley	[0.6, 0.3, 0.1]	3	485	2	2	3	3	3	3	3	3	485	2	2	3	3	3
20210505	2317	euro-census	1_2_8	4000	euro-census	1_2_8	4400	2	false	True	linear	dice	dice	0.2	bf	rh	15	1000	clk	none	20	[0.2]	no-nf-central	all	500	hlsh	simtol	0.9	27	27	800	random	[0.0, 0.0, 0.0]	0	1	0	0	0	0	0	0	0	0	1	0	0	0	0	0
20210505	2317	euro-census	1_2_8	4000	euro-census	1_2_8	4400	2	false	True	linear	dice	dice	0.2	bf	rh	15	1000	clk	none	20	[0.2]	no-central	all	500	hlsh	simtol	0.9	28	28	1506	symmetric	[1.0, 0.0, 0.0]	4	701	2	2	3	4	4	4	4	4	701	2	2	3	4	4
20210505	2317	euro-census	1_2_8	4000	euro-census	1_2_8	4400	2	false	True	linear	dice	dice	0.2	bf	rh	15	1000	clk	none	20	[0.2]	no-central	all	500	hlsh	simtol	0.9	28	28	1506	symmetric	[0.0, 1.0, 0.0]	4	714	2	3	3	3	3	4	4	4	714	2	3	3	3	3
20210505	2317	euro-census	1_2_8	4000	euro-census	1_2_8	4400	2	false	True	linear	dice	dice	0.2	bf	rh	15	1000	clk	none	20	[0.2]	no-central	all	500	hlsh	simtol	0.9	28	28	1506	symmetric	[0.0, 0.0, 1.0]	3	787	0	0	0	0	0	3	3	3	787	0	0	0	0	0
20210505	2317	euro-census	1_2_8	4000	euro-census	1_2_8	4400	2	false	True	linear	dice	dice	0.2	bf	rh	15	1000	clk	none	20	[0.2]	no-central	all	500	hlsh	simtol	0.9	28	28	1506	symmetric	[0.6, 0.3, 0.1]	4	741	2	3	3	3	3	4	4	4	741	2	3	3	3	3
20210505	2317	euro-census	1_2_8	4000	euro-census	1_2_8	4400	2	false	True	linear	dice	dice	0.2	bf	rh	15	1000	clk	none	20	[0.2]	no-central	all	500	hlsh	simtol	0.9	28	28	1506	hungarian	[1.0, 0.0, 0.0]	3	874	2	2	3	3	3	3	3	3	924	2	2	3	3	3
20210505	2317	euro-census	1_2_8	4000	euro-census	1_2_8	4400	2	false	True	linear	dice	dice	0.2	bf	rh	15	1000	clk	none	20	[0.2]	no-central	all	500	hlsh	simtol	0.9	28	28	1506	hungarian	[0.0, 1.0, 0.0]	4	873	2	3	3	3	3	4	4	4	923	2	3	3	3	3
20210505	2317	euro-census	1_2_8	4000	euro-census	1_2_8	4400	2	false	True	linear	dice	dice	0.2	bf	rh	15	1000	clk	none	20	[0.2]	no-central	all	500	hlsh	simtol	0.9	28	28	1506	hungarian	[0.0, 0.0, 1.0]	3	829	0	0	0	0	0	3	3	3	829	0	0	0	0	0
20210505	2317	euro-census	1_2_8	4000	euro-census	1_2_8	4400	2	false	True	linear	dice	dice	0.2	bf	rh	15	1000	clk	none	20	[0.2]	no-central	all	500	hlsh	simtol	0.9	28	28	1506	hungarian	[0.6, 0.3, 0.1]	3	874	2	3	3	3	3	3	3	3	924	2	3	3	3	3
20210505	2317	euro-census	1_2_8	4000	euro-census	1_2_8	4400	2	false	True	linear	dice	dice	0.2	bf	rh	15	1000	clk	none	20	[0.2]	no-central	all	500	hlsh	simtol	0.9	28	28	1506	shapley	[1.0, 0.0, 0.0]	4	788	2	2	3	4	4	4	4	4	788	2	2	3	4	4
20210505	2317	euro-census	1_2_8	4000	euro-census	1_2_8	4400	2	false	True	linear	dice	dice	0.2	bf	rh	15	1000	clk	none	20	[0.2]	no-central	all	500	hlsh	simtol	0.9	28	28	1506	shapley	[0.0, 1.0, 0.0]	4	778	2	3	3	3	3	4	4	4	778	2	3	3	3	3
20210505	2317	euro-census	1_2_8	4000	euro-census	1_2_8	4400	2	false	True	linear	dice	dice	0.2	bf	rh	15	1000	clk	none	20	[0.2]	no-central	all	500	hlsh	simtol	0.9	28	28	1506	shapley	[0.0, 0.0, 1.0]	3	819	0	0	0	0	0	3	3	3	819	0	0	0	0	0
20210505	2317	euro-census	1_2_8	4000	euro-census	1_2_8	4400	2	false	True	linear	dice	dice	0.2	bf	rh	15	1000	clk	none	20	[0.2]	no-central	all	500	hlsh	simtol	0.9	28	28	1506	shapley	[0.6, 0.3, 0.1]	4	797	2	3	3	3	3	4	4	4	797	2	3	3	3	3
20210505	2317	euro-census	1_2_8	4000	euro-census	1_2_8	4400	2	false	True	linear	dice	dice	0.2	bf	rh	15	1000	clk	none	20	[0.2]	no-central	all	500	hlsh	simtol	0.9	28	28	1506	random	[0.0, 0.0, 0.0]	0	1	0	0	0	0	0	0	0	0	1	0	0	0	0	0
20210505	2317	euro-census	1_2_8	4000	euro-census	1_2_8	4400	2	false	True	linear	dice	dice	0.2	bf	rh	15	1000	clk	none	20	[0.2]	node2vec	all	500	hlsh	simtol	0.9	30	30	3708	symmetric	[1.0, 0.0, 0.0]	0	818	0	0	0	0	0	0	0	0	818	0	0	0	0	0
20210505	2317	euro-census	1_2_8	4000	euro-census	1_2_8	4400	2	false	True	linear	dice	dice	0.2	bf	rh	15	1000	clk	none	20	[0.2]	node2vec	all	500	hlsh	simtol	0.9	30	30	3708	symmetric	[0.0, 1.0, 0.0]	0	919	0	0	0	0	0	0	0	0	919	0	0	0	0	0
20210505	2317	euro-census	1_2_8	4000	euro-census	1_2_8	4400	2	false	True	linear	dice	dice	0.2	bf	rh	15	1000	clk	none	20	[0.2]	node2vec	all	500	hlsh	simtol	0.9	30	30	3708	symmetric	[0.0, 0.0, 1.0]	0	1216	0	0	0	0	0	0	0	0	1216	0	0	0	0	0
20210505	2317	euro-census	1_2_8	4000	euro-census	1_2_8	4400	2	false	True	linear	dice	dice	0.2	bf	rh	15	1000	clk	none	20	[0.2]	node2vec	all	500	hlsh	simtol	0.9	30	30	3708	symmetric	[0.6, 0.3, 0.1]	0	1002	0	0	0	0	0	0	0	0	1002	0	0	0	0	0
20210505	2317	euro-census	1_2_8	4000	euro-census	1_2_8	4400	2	false	True	linear	dice	dice	0.2	bf	rh	15	1000	clk	none	20	[0.2]	node2vec	all	500	hlsh	simtol	0.9	30	30	3708	hungarian	[1.0, 0.0, 0.0]	0	1432	0	0	0	0	0	0	0	0	1458	0	0	0	0	0
20210505	2317	euro-census	1_2_8	4000	euro-census	1_2_8	4400	2	false	True	linear	dice	dice	0.2	bf	rh	15	1000	clk	none	20	[0.2]	node2vec	all	500	hlsh	simtol	0.9	30	30	3708	hungarian	[0.0, 1.0, 0.0]	0	1432	0	0	0	0	0	0	0	0	1458	0	0	0	0	0
20210505	2317	euro-census	1_2_8	4000	euro-census	1_2_8	4400	2	false	True	linear	dice	dice	0.2	bf	rh	15	1000	clk	none	20	[0.2]	node2vec	all	500	hlsh	simtol	0.9	30	30	3708	hungarian	[0.0, 0.0, 1.0]	0	1407	0	0	0	0	0	0	0	0	1407	0	0	0	0	0
20210505	2317	euro-census	1_2_8	4000	euro-census	1_2_8	4400	2	false	True	linear	dice	dice	0.2	bf	rh	15	1000	clk	none	20	[0.2]	node2vec	all	500	hlsh	simtol	0.9	30	30	3708	hungarian	[0.6, 0.3, 0.1]	0	1432	0	0	0	0	0	0	0	0	1458	0	0	0	0	0
20210505	2317	euro-census	1_2_8	4000	euro-census	1_2_8	4400	2	false	True	linear	dice	dice	0.2	bf	rh	15	1000	clk	none	20	[0.2]	node2vec	all	500	hlsh	simtol	0.9	30	30	3708	shapley	[1.0, 0.0, 0.0]	0	1211	0	0	0	0	0	0	0	0	1211	0	0	0	0	0
20210505	2317	euro-census	1_2_8	4000	euro-census	1_2_8	4400	2	false	True	linear	dice	dice	0.2	bf	rh	15	1000	clk	none	20	[0.2]	node2vec	all	500	hlsh	simtol	0.9	30	30	3708	shapley	[0.0, 1.0, 0.0]	0	1197	0	0	0	0	0	0	0	0	1197	0	0	0	0	0
20210505	2317	euro-census	1_2_8	4000	euro-census	1_2_8	4400	2	false	True	linear	dice	dice	0.2	bf	rh	15	1000	clk	none	20	[0.2]	node2vec	all	500	hlsh	simtol	0.9	30	30	3708	shapley	[0.0, 0.0, 1.0]	0	1339	0	0	0	0	0	0	0	0	1339	0	0	0	0	0
20210505	2317	euro-census	1_2_8	4000	euro-census	1_2_8	4400	2	false	True	linear	dice	dice	0.2	bf	rh	15	1000	clk	none	20	[0.2]	node2vec	all	500	hlsh	simtol	0.9	30	30	3708	shapley	[0.6, 0.3, 0.1]	0	1244	0	0	0	0	0	0	0	0	1244	0	0	0	0	0
20210505	2317	euro-census	1_2_8	4000	euro-census	1_2_8	4400	2	false	True	linear	dice	dice	0.2	bf	rh	15	1000	clk	none	20	[0.2]	node2vec	all	500	hlsh	simtol	0.9	30	30	3708	random	[0.0, 0.0, 0.0]	0	1	0	0	0	0	0	0	0	0	1	0	0	0	0	0
																																		5	3150	2	3	4	5	5	5	5	5	3161
[truncated: 31 more columns]
