# Supplementary material for: On the effectiveness of graph matching attacks against privacy-preserving record linkage
Source: PLoS One. 2022 Sep 22;17(9):e0267893. doi: 10.1371/journal.pone.0267893 (PMC9499274; doi:10.1371/journal.pone.0267893)
Supplement: S1 File — (ZIP) [file pone.0267893.s001.zip › Random-4000/4000-4500.csv]

date	time	plain_dataset_name	plain_attr_list	plain_num_rec	encode_dataset_name	encode_attr_list	encode_num_rec	q_length	padded	sim_adjust_flag	regression_model	plain_sim_funct	enc_sim_func	min_sim	encode_method	bf_hash_type/tmh_num_hash_bits/cmh_max_rand_int	num_hash_funct	bf_len/tmh_num_hash_tables/cmh_num_hash_col	bf_encode/tmh_key_len	bf_harden/tmh_val_len	graph_node_min_degree	graph_sim_list	graph_feat_list	graph_selected_feat	sim_hash_num_bit	sim_hash_block_funct	sim_comp_funct	sim_hash_match_sim	num_feat	use_num_feat	total_num_sim_edges	match_method	weight_list	num_corr_ident_rec	num_wrng_ident_rec	corr_top_10	corr_top_20	corr_top_50	corr_top_100	corr_top_200	corr_top_500	corr_top_1000	num_all_corr	num_all_wrng	scorr_top_10	scorr_top_20	scorr_top_50	scorr_top_100	scorr_top_200
20210506	1028	euro-census	1_2_8	4000	euro-census	1_2_8	4500	2	false	True	linear	dice	dice	0.2	bf	rh	15	1000	clk	none	20	[0.2]	all	all	500	hlsh	simtol	0.9	30	30	236	symmetric	[1.0, 0.0, 0.0]	4	175	2	2	3	4	4	4	4	4	175	2	2	3	4	4
20210506	1028	euro-census	1_2_8	4000	euro-census	1_2_8	4500	2	false	True	linear	dice	dice	0.2	bf	rh	15	1000	clk	none	20	[0.2]	all	all	500	hlsh	simtol	0.9	30	30	236	symmetric	[0.0, 1.0, 0.0]	4	177	2	2	3	3	4	4	4	4	177	2	2	3	3	4
20210506	1028	euro-census	1_2_8	4000	euro-census	1_2_8	4500	2	false	True	linear	dice	dice	0.2	bf	rh	15	1000	clk	none	20	[0.2]	all	all	500	hlsh	simtol	0.9	30	30	236	symmetric	[0.0, 0.0, 1.0]	4	180	0	0	0	1	4	4	4	4	180	0	0	0	1	4
20210506	1028	euro-census	1_2_8	4000	euro-census	1_2_8	4500	2	false	True	linear	dice	dice	0.2	bf	rh	15	1000	clk	none	20	[0.2]	all	all	500	hlsh	simtol	0.9	30	30	236	symmetric	[0.6, 0.3, 0.1]	4	178	2	2	3	3	4	4	4	4	178	2	2	3	3	4
20210506	1028	euro-census	1_2_8	4000	euro-census	1_2_8	4500	2	false	True	linear	dice	dice	0.2	bf	rh	15	1000	clk	none	20	[0.2]	all	all	500	hlsh	simtol	0.9	30	30	236	hungarian	[1.0, 0.0, 0.0]	4	189	2	2	3	4	4	4	4	4	199	2	2	3	4	4
20210506	1028	euro-census	1_2_8	4000	euro-census	1_2_8	4500	2	false	True	linear	dice	dice	0.2	bf	rh	15	1000	clk	none	20	[0.2]	all	all	500	hlsh	simtol	0.9	30	30	236	hungarian	[0.0, 1.0, 0.0]	4	189	2	2	3	3	4	4	4	4	199	2	2	3	3	4
20210506	1028	euro-census	1_2_8	4000	euro-census	1_2_8	4500	2	false	True	linear	dice	dice	0.2	bf	rh	15	1000	clk	none	20	[0.2]	all	all	500	hlsh	simtol	0.9	30	30	236	hungarian	[0.0, 0.0, 1.0]	3	183	0	0	0	1	3	3	3	3	183	0	0	0	1	3
20210506	1028	euro-census	1_2_8	4000	euro-census	1_2_8	4500	2	false	True	linear	dice	dice	0.2	bf	rh	15	1000	clk	none	20	[0.2]	all	all	500	hlsh	simtol	0.9	30	30	236	hungarian	[0.6, 0.3, 0.1]	4	189	2	2	3	3	4	4	4	4	199	2	2	3	3	4
20210506	1028	euro-census	1_2_8	4000	euro-census	1_2_8	4500	2	false	True	linear	dice	dice	0.2	bf	rh	15	1000	clk	none	20	[0.2]	all	all	500	hlsh	simtol	0.9	30	30	236	shapley	[1.0, 0.0, 0.0]	4	180	2	2	3	4	4	4	4	4	180	2	2	3	4	4
20210506	1028	euro-census	1_2_8	4000	euro-census	1_2_8	4500	2	false	True	linear	dice	dice	0.2	bf	rh	15	1000	clk	none	20	[0.2]	all	all	500	hlsh	simtol	0.9	30	30	236	shapley	[0.0, 1.0, 0.0]	4	179	2	2	3	3	4	4	4	4	179	2	2	3	3	4
20210506	1028	euro-census	1_2_8	4000	euro-census	1_2_8	4500	2	false	True	linear	dice	dice	0.2	bf	rh	15	1000	clk	none	20	[0.2]	all	all	500	hlsh	simtol	0.9	30	30	236	shapley	[0.0, 0.0, 1.0]	4	182	0	0	0	1	4	4	4	4	182	0	0	0	1	4
20210506	1028	euro-census	1_2_8	4000	euro-census	1_2_8	4500	2	false	True	linear	dice	dice	0.2	bf	rh	15	1000	clk	none	20	[0.2]	all	all	500	hlsh	simtol	0.9	30	30	236	shapley	[0.6, 0.3, 0.1]	4	181	2	2	3	3	4	4	4	4	181	2	2	3	3	4
20210506	1028	euro-census	1_2_8	4000	euro-census	1_2_8	4500	2	false	True	linear	dice	dice	0.2	bf	rh	15	1000	clk	none	20	[0.2]	all	all	500	hlsh	simtol	0.9	30	30	236	random	[0.0, 0.0, 0.0]	0	1	0	0	0	0	0	0	0	0	1	0	0	0	0	0
20210506	1028	euro-census	1_2_8	4000	euro-census	1_2_8	4500	2	false	True	linear	dice	dice	0.2	bf	rh	15	1000	clk	none	20	[0.2]	no-histo	all	500	hlsh	simtol	0.9	11	11	16417	symmetric	[1.0, 0.0, 0.0]	5	1669	2	3	3	4	5	5	5	5	1669	2	3	3	4	5
20210506	1028	euro-census	1_2_8	4000	euro-census	1_2_8	4500	2	false	True	linear	dice	dice	0.2	bf	rh	15	1000	clk	none	20	[0.2]	no-histo	all	500	hlsh	simtol	0.9	11	11	16417	symmetric	[0.0, 1.0, 0.0]	5	1916	0	0	0	2	5	5	5	5	1916	0	0	0	2	5
20210506	1028	euro-census	1_2_8	4000	euro-census	1_2_8	4500	2	false	True	linear	dice	dice	0.2	bf	rh	15	1000	clk	none	20	[0.2]	no-histo	all	500	hlsh	simtol	0.9	11	11	16417	symmetric	[0.0, 0.0, 1.0]	2	1757	0	0	0	0	0	2	2	2	1757	0	0	0	0	0
20210506	1028	euro-census	1_2_8	4000	euro-census	1_2_8	4500	2	false	True	linear	dice	dice	0.2	bf	rh	15	1000	clk	none	20	[0.2]	no-histo	all	500	hlsh	simtol	0.9	11	11	16417	symmetric	[0.6, 0.3, 0.1]	5	1923	0	0	0	4	5	5	5	5	1923	0	0	0	4	5
20210506	1028	euro-census	1_2_8	4000	euro-census	1_2_8	4500	2	false	True	linear	dice	dice	0.2	bf	rh	15	1000	clk	none	20	[0.2]	no-histo	all	500	hlsh	simtol	0.9	11	11	16417	hungarian	[1.0, 0.0, 0.0]	5	3109	2	3	4	5	5	5	5	5	3140	2	3	4	5	5
20210506	1028	euro-census	1_2_8	4000	euro-census	1_2_8	4500	2	false	True	linear	dice	dice	0.2	bf	rh	15	1000	clk	none	20	[0.2]	no-histo	all	500	hlsh	simtol	0.9	11	11	16417	hungarian	[0.0, 1.0, 0.0]	5	3109	0	0	0	2	5	5	5	5	3140	0	0	0	2	5
20210506	1028	euro-census	1_2_8	4000	euro-census	1_2_8	4500	2	false	True	linear	dice	dice	0.2	bf	rh	15	1000	clk	none	20	[0.2]	no-histo	all	500	hlsh	simtol	0.9	11	11	16417	hungarian	[0.0, 0.0, 1.0]	3	3091	0	0	0	0	0	2	2	3	3091	0	0	0	0	0
20210506	1028	euro-census	1_2_8	4000	euro-census	1_2_8	4500	2	false	True	linear	dice	dice	0.2	bf	rh	15	1000	clk	none	20	[0.2]	no-histo	all	500	hlsh	simtol	0.9	11	11	16417	hungarian	[0.6, 0.3, 0.1]	5	3109	0	0	0	4	5	5	5	5	3140	0	0	0	4	5
20210506	1028	euro-census	1_2_8	4000	euro-census	1_2_8	4500	2	false	True	linear	dice	dice	0.2	bf	rh	15	1000	clk	none	20	[0.2]	no-histo	all	500	hlsh	simtol	0.9	11	11	16417	shapley	[1.0, 0.0, 0.0]	5	2744	2	3	3	4	5	5	5	5	2744	2	3	3	4	5
20210506	1028	euro-census	1_2_8	4000	euro-census	1_2_8	4500	2	false	True	linear	dice	dice	0.2	bf	rh	15	1000	clk	none	20	[0.2]	no-histo	all	500	hlsh	simtol	0.9	11	11	16417	shapley	[0.0, 1.0, 0.0]	5	2734	0	0	0	2	5	5	5	5	2734	0	0	0	2	5
20210506	1028	euro-census	1_2_8	4000	euro-census	1_2_8	4500	2	false	True	linear	dice	dice	0.2	bf	rh	15	1000	clk	none	20	[0.2]	no-histo	all	500	hlsh	simtol	0.9	11	11	16417	shapley	[0.0, 0.0, 1.0]	3	3017	0	0	0	0	0	2	2	3	3017	0	0	0	0	0
20210506	1028	euro-census	1_2_8	4000	euro-census	1_2_8	4500	2	false	True	linear	dice	dice	0.2	bf	rh	15	1000	clk	none	20	[0.2]	no-histo	all	500	hlsh	simtol	0.9	11	11	16417	shapley	[0.6, 0.3, 0.1]	5	2750	0	0	0	4	5	5	5	5	2750	0	0	0	4	5
20210506	1028	euro-census	1_2_8	4000	euro-census	1_2_8	4500	2	false	True	linear	dice	dice	0.2	bf	rh	15	1000	clk	none	20	[0.2]	no-histo	all	500	hlsh	simtol	0.9	11	11	16417	random	[0.0, 0.0, 0.0]	0	1	0	0	0	0	0	0	0	0	1	0	0	0	0	0
20210506	1028	euro-census	1_2_8	4000	euro-census	1_2_8	4500	2	false	True	linear	dice	dice	0.2	bf	rh	15	1000	clk	none	20	[0.2]	one-central	all	500	hlsh	simtol	0.9	29	29	393	symmetric	[1.0, 0.0, 0.0]	4	221	2	2	3	4	4	4	4	4	221	2	2	3	4	4
20210506	1028	euro-census	1_2_8	4000	euro-census	1_2_8	4500	2	false	True	linear	dice	dice	0.2	bf	rh	15	1000	clk	none	20	[0.2]	one-central	all	500	hlsh	simtol	0.9	29	29	393	symmetric	[0.0, 1.0, 0.0]	4	224	2	3	3	3	4	4	4	4	224	2	3	3	3	4
20210506	1028	euro-census	1_2_8	4000	euro-census	1_2_8	4500	2	false	True	linear	dice	dice	0.2	bf	rh	15	1000	clk	none	20	[0.2]	one-central	all	500	hlsh	simtol	0.9	29	29	393	symmetric	[0.0, 0.0, 1.0]	3	239	0	0	0	2	3	3	3	3	239	0	0	0	2	3
20210506	1028	euro-census	1_2_8	4000	euro-census	1_2_8	4500	2	false	True	linear	dice	dice	0.2	bf	rh	15	1000	clk	none	20	[0.2]	one-central	all	500	hlsh	simtol	0.9	29	29	393	symmetric	[0.6, 0.3, 0.1]	4	226	2	3	3	3	4	4	4	4	226	2	3	3	3	4
20210506	1028	euro-census	1_2_8	4000	euro-census	1_2_8	4500	2	false	True	linear	dice	dice	0.2	bf	rh	15	1000	clk	none	20	[0.2]	one-central	all	500	hlsh	simtol	0.9	29	29	393	hungarian	[1.0, 0.0, 0.0]	3	257	2	2	3	3	3	3	3	3	277	2	2	3	3	3
20210506	1028	euro-census	1_2_8	4000	euro-census	1_2_8	4500	2	false	True	linear	dice	dice	0.2	bf	rh	15	1000	clk	none	20	[0.2]	one-central	all	500	hlsh	simtol	0.9	29	29	393	hungarian	[0.0, 1.0, 0.0]	3	257	2	3	3	3	3	3	3	3	277	2	3	3	3	3
20210506	1028	euro-census	1_2_8	4000	euro-census	1_2_8	4500	2	false	True	linear	dice	dice	0.2	bf	rh	15	1000	clk	none	20	[0.2]	one-central	all	500	hlsh	simtol	0.9	29	29	393	hungarian	[0.0, 0.0, 1.0]	3	247	0	0	0	2	3	3	3	3	247	0	0	0	2	3
20210506	1028	euro-census	1_2_8	4000	euro-census	1_2_8	4500	2	false	True	linear	dice	dice	0.2	bf	rh	15	1000	clk	none	20	[0.2]	one-central	all	500	hlsh	simtol	0.9	29	29	393	hungarian	[0.6, 0.3, 0.1]	3	257	2	3	3	3	3	3	3	3	277	2	3	3	3	3
20210506	1028	euro-census	1_2_8	4000	euro-census	1_2_8	4500	2	false	True	linear	dice	dice	0.2	bf	rh	15	1000	clk	none	20	[0.2]	one-central	all	500	hlsh	simtol	0.9	29	29	393	shapley	[1.0, 0.0, 0.0]	4	236	2	2	3	4	4	4	4	4	236	2	2	3	4	4
20210506	1028	euro-census	1_2_8	4000	euro-census	1_2_8	4500	2	false	True	linear	dice	dice	0.2	bf	rh	15	1000	clk	none	20	[0.2]	one-central	all	500	hlsh	simtol	0.9	29	29	393	shapley	[0.0, 1.0, 0.0]	4	236	2	3	3	3	4	4	4	4	236	2	3	3	3	4
20210506	1028	euro-census	1_2_8	4000	euro-census	1_2_8	4500	2	false	True	linear	dice	dice	0.2	bf	rh	15	1000	clk	none	20	[0.2]	one-central	all	500	hlsh	simtol	0.9	29	29	393	shapley	[0.0, 0.0, 1.0]	3	245	0	0	0	2	3	3	3	3	245	0	0	0	2	3
20210506	1028	euro-census	1_2_8	4000	euro-census	1_2_8	4500	2	false	True	linear	dice	dice	0.2	bf	rh	15	1000	clk	none	20	[0.2]	one-central	all	500	hlsh	simtol	0.9	29	29	393	shapley	[0.6, 0.3, 0.1]	4	236	2	3	3	3	4	4	4	4	236	2	3	3	3	4
20210506	1028	euro-census	1_2_8	4000	euro-census	1_2_8	4500	2	false	True	linear	dice	dice	0.2	bf	rh	15	1000	clk	none	20	[0.2]	one-central	all	500	hlsh	simtol	0.9	29	29	393	random	[0.0, 0.0, 0.0]	0	1	0	0	0	0	0	0	0	0	1	0	0	0	0	0
20210506	1028	euro-census	1_2_8	4000	euro-census	1_2_8	4500	2	false	True	linear	dice	dice	0.2	bf	rh	15	1000	clk	none	20	[0.2]	no-nf-central	all	500	hlsh	simtol	0.9	27	27	444	symmetric	[1.0, 0.0, 0.0]	3	283	2	2	2	3	3	3	3	3	283	2	2	2	3	3
20210506	1028	euro-census	1_2_8	4000	euro-census	1_2_8	4500	2	false	True	linear	dice	dice	0.2	bf	rh	15	1000	clk	none	20	[0.2]	no-nf-central	all	500	hlsh	simtol	0.9	27	27	444	symmetric	[0.0, 1.0, 0.0]	3	286	2	2	3	3	3	3	3	3	286	2	2	3	3	3
20210506	1028	euro-census	1_2_8	4000	euro-census	1_2_8	4500	2	false	True	linear	dice	dice	0.2	bf	rh	15	1000	clk	none	20	[0.2]	no-nf-central	all	500	hlsh	simtol	0.9	27	27	444	symmetric	[0.0, 0.0, 1.0]	3	296	0	0	1	1	3	3	3	3	296	0	0	1	1	3
20210506	1028	euro-census	1_2_8	4000	euro-census	1_2_8	4500	2	false	True	linear	dice	dice	0.2	bf	rh	15	1000	clk	none	20	[0.2]	no-nf-central	all	500	hlsh	simtol	0.9	27	27	444	symmetric	[0.6, 0.3, 0.1]	3	288	2	2	3	3	3	3	3	3	288	2	2	3	3	3
20210506	1028	euro-census	1_2_8	4000	euro-census	1_2_8	4500	2	false	True	linear	dice	dice	0.2	bf	rh	15	1000	clk	none	20	[0.2]	no-nf-central	all	500	hlsh	simtol	0.9	27	27	444	hungarian	[1.0, 0.0, 0.0]	3	310	2	2	2	3	3	3	3	3	331	2	2	2	3	3
20210506	1028	euro-census	1_2_8	4000	euro-census	1_2_8	4500	2	false	True	linear	dice	dice	0.2	bf	rh	15	1000	clk	none	20	[0.2]	no-nf-central	all	500	hlsh	simtol	0.9	27	27	444	hungarian	[0.0, 1.0, 0.0]	3	310	2	2	3	3	3	3	3	3	331	2	2	3	3	3
20210506	1028	euro-census	1_2_8	4000	euro-census	1_2_8	4500	2	false	True	linear	dice	dice	0.2	bf	rh	15	1000	clk	none	20	[0.2]	no-nf-central	all	500	hlsh	simtol	0.9	27	27	444	hungarian	[0.0, 0.0, 1.0]	3	298	0	0	1	1	3	3	3	3	298	0	0	1	1	3
20210506	1028	euro-census	1_2_8	4000	euro-census	1_2_8	4500	2	false	True	linear	dice	dice	0.2	bf	rh	15	1000	clk	none	20	[0.2]	no-nf-central	all	500	hlsh	simtol	0.9	27	27	444	hungarian	[0.6, 0.3, 0.1]	3	310	2	2	3	3	3	3	3	3	331	2	2	3	3	3
20210506	1028	euro-census	1_2_8	4000	euro-census	1_2_8	4500	2	false	True	linear	dice	dice	0.2	bf	rh	15	1000	clk	none	20	[0.2]	no-nf-central	all	500	hlsh	simtol	0.9	27	27	444	shapley	[1.0, 0.0, 0.0]	3	293	2	2	2	3	3	3	3	3	293	2	2	2	3	3
20210506	1028	euro-census	1_2_8	4000	euro-census	1_2_8	4500	2	false	True	linear	dice	dice	0.2	bf	rh	15	1000	clk	none	20	[0.2]	no-nf-central	all	500	hlsh	simtol	0.9	27	27	444	shapley	[0.0, 1.0, 0.0]	3	291	2	2	3	3	3	3	3	3	291	2	2	3	3	3
20210506	1028	euro-census	1_2_8	4000	euro-census	1_2_8	4500	2	false	True	linear	dice	dice	0.2	bf	rh	15	1000	clk	none	20	[0.2]	no-nf-central	all	500	hlsh	simtol	0.9	27	27	444	shapley	[0.0, 0.0, 1.0]	3	296	0	0	1	1	3	3	3	3	296	0	0	1	1	3
20210506	1028	euro-census	1_2_8	4000	euro-census	1_2_8	4500	2	false	True	linear	dice	dice	0.2	bf	rh	15	1000	clk	none	20	[0.2]	no-nf-central	all	500	hlsh	simtol	0.9	27	27	444	shapley	[0.6, 0.3, 0.1]	3	293	2	2	3	3	3	3	3	3	293	2	2	3	3	3
20210506	1028	euro-census	1_2_8	4000	euro-census	1_2_8	4500	2	false	True	linear	dice	dice	0.2	bf	rh	15	1000	clk	none	20	[0.2]	no-nf-central	all	500	hlsh	simtol	0.9	27	27	444	random	[0.0, 0.0, 0.0]	0	1	0	0	0	0	0	0	0	0	1	0	0	0	0	0
20210506	1028	euro-census	1_2_8	4000	euro-census	1_2_8	4500	2	false	True	linear	dice	dice	0.2	bf	rh	15	1000	clk	none	20	[0.2]	no-central	all	500	hlsh	simtol	0.9	28	28	1043	symmetric	[1.0, 0.0, 0.0]	4	540	2	2	3	4	4	4	4	4	540	2	2	3	4	4
20210506	1028	euro-census	1_2_8	4000	euro-census	1_2_8	4500	2	false	True	linear	dice	dice	0.2	bf	rh	15	1000	clk	none	20	[0.2]	no-central	all	500	hlsh	simtol	0.9	28	28	1043	symmetric	[0.0, 1.0, 0.0]	4	549	2	3	3	3	3	4	4	4	549	2	3	3	3	3
20210506	1028	euro-census	1_2_8	4000	euro-census	1_2_8	4500	2	false	True	linear	dice	dice	0.2	bf	rh	15	1000	clk	none	20	[0.2]	no-central	all	500	hlsh	simtol	0.9	28	28	1043	symmetric	[0.0, 0.0, 1.0]	3	606	0	0	0	0	0	3	3	3	606	0	0	0	0	0
20210506	1028	euro-census	1_2_8	4000	euro-census	1_2_8	4500	2	false	True	linear	dice	dice	0.2	bf	rh	15	1000	clk	none	20	[0.2]	no-central	all	500	hlsh	simtol	0.9	28	28	1043	symmetric	[0.6, 0.3, 0.1]	4	572	2	3	3	3	3	4	4	4	572	2	3	3	3	3
20210506	1028	euro-census	1_2_8	4000	euro-census	1_2_8	4500	2	false	True	linear	dice	dice	0.2	bf	rh	15	1000	clk	none	20	[0.2]	no-central	all	500	hlsh	simtol	0.9	28	28	1043	hungarian	[1.0, 0.0, 0.0]	3	650	2	2	3	3	3	3	3	3	695	2	2	3	3	3
20210506	1028	euro-census	1_2_8	4000	euro-census	1_2_8	4500	2	false	True	linear	dice	dice	0.2	bf	rh	15	1000	clk	none	20	[0.2]	no-central	all	500	hlsh	simtol	0.9	28	28	1043	hungarian	[0.0, 1.0, 0.0]	4	649	2	3	3	3	3	4	4	4	693	2	3	3	3	3
20210506	1028	euro-census	1_2_8	4000	euro-census	1_2_8	4500	2	false	True	linear	dice	dice	0.2	bf	rh	15	1000	clk	none	20	[0.2]	no-central	all	500	hlsh	simtol	0.9	28	28	1043	hungarian	[0.0, 0.0, 1.0]	3	620	0	0	0	0	0	3	3	3	620	0	0	0	0	0
20210506	1028	euro-census	1_2_8	4000	euro-census	1_2_8	4500	2	false	True	linear	dice	dice	0.2	bf	rh	15	1000	clk	none	20	[0.2]	no-central	all	500	hlsh	simtol	0.9	28	28	1043	hungarian	[0.6, 0.3, 0.1]	3	650	2	3	3	3	3	3	3	3	695	2	3	3	3	3
20210506	1028	euro-census	1_2_8	4000	euro-census	1_2_8	4500	2	false	True	linear	dice	dice	0.2	bf	rh	15	1000	clk	none	20	[0.2]	no-central	all	500	hlsh	simtol	0.9	28	28	1043	shapley	[1.0, 0.0, 0.0]	4	587	2	2	3	4	4	4	4	4	587	2	2	3	4	4
20210506	1028	euro-census	1_2_8	4000	euro-census	1_2_8	4500	2	false	True	linear	dice	dice	0.2	bf	rh	15	1000	clk	none	20	[0.2]	no-central	all	500	hlsh	simtol	0.9	28	28	1043	shapley	[0.0, 1.0, 0.0]	4	579	2	3	3	3	3	4	4	4	579	2	3	3	3	3
20210506	1028	euro-census	1_2_8	4000	euro-census	1_2_8	4500	2	false	True	linear	dice	dice	0.2	bf	rh	15	1000	clk	none	20	[0.2]	no-central	all	500	hlsh	simtol	0.9	28	28	1043	shapley	[0.0, 0.0, 1.0]	3	615	0	0	0	0	0	3	3	3	615	0	0	0	0	0
20210506	1028	euro-census	1_2_8	4000	euro-census	1_2_8	4500	2	false	True	linear	dice	dice	0.2	bf	rh	15	1000	clk	none	20	[0.2]	no-central	all	500	hlsh	simtol	0.9	28	28	1043	shapley	[0.6, 0.3, 0.1]	4	602	2	3	3	3	3	4	4	4	602	2	3	3	3	3
20210506	1028	euro-census	1_2_8	4000	euro-census	1_2_8	4500	2	false	True	linear	dice	dice	0.2	bf	rh	15	1000	clk	none	20	[0.2]	no-central	all	500	hlsh	simtol	0.9	28	28	1043	random	[0.0, 0.0, 0.0]	0	1	0	0	0	0	0	0	0	0	1	0	0	0	0	0
20210506	1028	euro-census	1_2_8	4000	euro-census	1_2_8	4500	2	false	True	linear	dice	dice	0.2	bf	rh	15	1000	clk	none	20	[0.2]	node2vec	all	500	hlsh	simtol	0.9	30	30	2700	symmetric	[1.0, 0.0, 0.0]	0	827	0	0	0	0	0	0	0	0	826	0	0	0	0	0
20210506	1028	euro-census	1_2_8	4000	euro-census	1_2_8	4500	2	false	True	linear	dice	dice	0.2	bf	rh	15	1000	clk	none	20	[0.2]	node2vec	all	500	hlsh	simtol	0.9	30	30	2700	symmetric	[0.0, 1.0, 0.0]	0	892	0	0	0	0	0	0	0	0	891	0	0	0	0	0
20210506	1028	euro-census	1_2_8	4000	euro-census	1_2_8	4500	2	false	True	linear	dice	dice	0.2	bf	rh	15	1000	clk	none	20	[0.2]	node2vec	all	500	hlsh	simtol	0.9	30	30	2700	symmetric	[0.0, 0.0, 1.0]	0	1058	0	0	0	0	0	0	0	0	1057	0	0	0	0	0
20210506	1028	euro-census	1_2_8	4000	euro-census	1_2_8	4500	2	false	True	linear	dice	dice	0.2	bf	rh	15	1000	clk	none	20	[0.2]	node2vec	all	500	hlsh	simtol	0.9	30	30	2700	symmetric	[0.6, 0.3, 0.1]	0	953	0	0	0	0	0	0	0	0	952	0	0	0	0	0
20210506	1028	euro-census	1_2_8	4000	euro-census	1_2_8	4500	2	false	True	linear	dice	dice	0.2	bf	rh	15	1000	clk	none	20	[0.2]	node2vec	all	500	hlsh	simtol	0.9	30	30	2700	hungarian	[1.0, 0.0, 0.0]	0	1249	0	0	0	0	0	0	0	0	1275	0	0	0	0	0
20210506	1028	euro-census	1_2_8	4000	euro-census	1_2_8	4500	2	false	True	linear	dice	dice	0.2	bf	rh	15	1000	clk	none	20	[0.2]	node2vec	all	500	hlsh	simtol	0.9	30	30	2700	hungarian	[0.0, 1.0, 0.0]	0	1248	0	0	0	0	0	0	0	0	1274	0	0	0	0	0
20210506	1028	euro-census	1_2_8	4000	euro-census	1_2_8	4500	2	false	True	linear	dice	dice	0.2	bf	rh	15	1000	clk	none	20	[0.2]	node2vec	all	500	hlsh	simtol	0.9	30	30	2700	hungarian	[0.0, 0.0, 1.0]	0	1189	0	0	0	0	0	0	0	0	1188	0	0	0	0	0
20210506	1028	euro-census	1_2_8	4000	euro-census	1_2_8	4500	2	false	True	linear	dice	dice	0.2	bf	rh	15	1000	clk	none	20	[0.2]	node2vec	all	500	hlsh	simtol	0.9	30	30	2700	hungarian	[0.6, 0.3, 0.1]	0	1249	0	0	0	0	0	0	0	0	1275	0	0	0	0	0
20210506	1028	euro-census	1_2_8	4000	euro-census	1_2_8	4500	2	false	True	linear	dice	dice	0.2	bf	rh	15	1000	clk	none	20	[0.2]	node2vec	all	500	hlsh	simtol	0.9	30	30	2700	shapley	[1.0, 0.0, 0.0]	0	1060	0	0	0	0	0	0	0	0	1059	0	0	0	0	0
20210506	1028	euro-census	1_2_8	4000	euro-census	1_2_8	4500	2	false	True	linear	dice	dice	0.2	bf	rh	15	1000	clk	none	20	[0.2]	node2vec	all	500	hlsh	simtol	0.9	30	30	2700	shapley	[0.0, 1.0, 0.0]	0	1048	0	0	0	0	0	0	0	0	1047	0	0	0	0	0
20210506	1028	euro-census	1_2_8	4000	euro-census	1_2_8	4500	2	false	True	linear	dice	dice	0.2	bf	rh	15	1000	clk	none	20	[0.2]	node2vec	all	500	hlsh	simtol	0.9	30	30	2700	shapley	[0.0, 0.0, 1.0]	0	1143	0	0	0	0	0	0	0	0	1142	0	0	0	0	0
20210506	1028	euro-census	1_2_8	4000	euro-census	1_2_8	4500	2	false	True	linear	dice	dice	0.2	bf	rh	15	1000	clk	none	20	[0.2]	node2vec	all	500	hlsh	simtol	0.9	30	30	2700	shapley	[0.6, 0.3, 0.1]	0	1084	0	0	0	0	0	0	0	0	1083	0	0	0	0	0
20210506	1028	euro-census	1_2_8	4000	euro-census	1_2_8	4500	2	false	True	linear	dice	dice	0.2	bf	rh	15	1000	clk	none	20	[0.2]	node2vec	all	500	hlsh	simtol	0.9	30	30	2700	random	[0.0, 0.0, 0.0]	0	1	0	0	0	0	0	0	0	0	1	0	0	0	0	0
20210506	1137	euro-census	1_2_8	4000	euro-census	1_2_8	4500	2	false	True	linear	dice	dice	0.2	bf	rh	15	1000	clk	none	20	[0.2]	all	all	500	hlsh	simtol	0.9	30	30	236	symmetric	[1.0, 0.0, 0.0]	4	175	2	2	3	4	4	4	4	4	175	2	2	3	4	4
20210506	1137	euro-census	1_2_8	4000	euro-census	1_2_8	4500	2	false	True	linear	dice	dice	0.2	bf	rh	15	1000	clk	none	20	[0.2]	all	all	500	hlsh	simtol	0.9	30	30	236	symmetric	[0.0, 1.0, 0.0]	4	177	2	2	3	3	4	4	4	4	177	2	2	3	3	4
20210506	1137	euro-census	1_2_8	4000	euro-census	1_2_8	4500	2	false	True	linear	dice	dice	0.2	bf	rh	15	1000	clk	none	20	[0.2]	all	all	500	hlsh	simtol	0.9	30	30	236	symmetric	[0.0, 0.0, 1.0]	4	181	0	0	0	1	4	4	4	4	181	0	0	0	1	4
20210506	1137	euro-census	1_2_8	4000	euro-census	1_2_8	4500	2	false	True	linear	dice	dice	0.2	bf	rh	15	1000	clk	none	20	[0.2]	all	all	500	hlsh	simtol	0.9	30	30	236	symmetric	[0.6, 0.3, 0.1]	4	178	2	2	3	3	4	4	4	4	178	2	2	3	3	4
20210506	1137	euro-census	1_2_8	4000	euro-census	1_2_8	4500	2	false	True	linear	dice	dice	0.2	bf	rh	15	1000	clk	none	20	[0.2]	all	all	500	hlsh	simtol	0.9	30	30	236	hungarian	[1.0, 0.0, 0.0]	4	187	2	2	3	4	4	4	4	4	199	2	2	3	4	4
20210506	1137	euro-census	1_2_8	4000	euro-census	1_2_8	4500	2	false	True	linear	dice	dice	0.2	bf	rh	15	1000	clk	none	20	[0.2]	all	all	500	hlsh	simtol	0.9	30	30	236	hungarian	[0.0, 1.0, 0.0]	4	187	2	2	3	3	4	4	4	4	199	2	2	3	3	4
20210506	1137	euro-census	1_2_8	4000	euro-census	1_2_8	4500	2	false	True	linear	dice	dice	0.2	bf	rh	15	1000	clk	none	20	[0.2]	all	all	500	hlsh	simtol	0.9	30	30	236	hungarian	[0.0, 0.0, 1.0]	3	183	0	0	0	1	3	3	3	3	183	0	0	0	1	3
20210506	1137	euro-census	1_2_8	4000	euro-census	1_2_8	4500	2	false	True	linear	dice	dice	0.2	bf	rh	15	1000	clk	none	20	[0.2]	all	all	500	hlsh	simtol	0.9	30	30	236	hungarian	[0.6, 0.3, 0.1]	4	187	2	2	3	3	4	4	4	4	199	2	2	3	3	4
20210506	1137	euro-census	1_2_8	4000	euro-census	1_2_8	4500	2	false	True	linear	dice	dice	0.2	bf	rh	15	1000	clk	none	20	[0.2]	all	all	500	hlsh	simtol	0.9	30	30	236	shapley	[1.0, 0.0, 0.0]	4	180	2	2	3	4	4	4	4	4	180	2	2	3	4	4
20210506	1137	euro-census	1_2_8	4000	euro-census	1_2_8	4500	2	false	True	linear	dice	dice	0.2	bf	rh	15	1000	clk	none	20	[0.2]	all	all	500	hlsh	simtol	0.9	30	30	236	shapley	[0.0, 1.0, 0.0]	4	179	2	2	3	3	4	4	4	4	179	2	2	3	3	4
20210506	1137	euro-census	1_2_8	4000	euro-census	1_2_8	4500	2	false	True	linear	dice	dice	0.2	bf	rh	15	1000	clk	none	20	[0.2]	all	all	500	hlsh	simtol	0.9	30	30	236	shapley	[0.0, 0.0, 1.0]	4	182	0	0	0	1	4	4	4	4	182	0	0	0	1	4
20210506	1137	euro-census	1_2_8	4000	euro-census	1_2_8	4500	2	false	True	linear	dice	dice	0.2	bf	rh	15	1000	clk	none	20	[0.2]	all	all	500	hlsh	simtol	0.9	30	30	236	shapley	[0.6, 0.3, 0.1]	4	181	2	2	3	3	4	4	4	4	181	2	2	3	3	4
20210506	1137	euro-census	1_2_8	4000	euro-census	1_2_8	4500	2	false	True	linear	dice	dice	0.2	bf	rh	15	1000	clk	none	20	[0.2]	all	all	500	hlsh	simtol	0.9	30	30	236	random	[0.0, 0.0, 0.0]	0	1	0	0	0	0	0	0	0	0	1	0	0	0	0	0
20210506	1137	euro-census	1_2_8	4000	euro-census	1_2_8	4500	2	false	True	linear	dice	dice	0.2	bf	rh	15	1000	clk	none	20	[0.2]	no-histo	all	500	hlsh	simtol	0.9	11	11	16417	symmetric	[1.0, 0.0, 0.0]	5	1669	2	3	3	4	5	5	5	5	1669	2	3	3	4	5
20210506	1137	euro-census	1_2_8	4000	euro-census	1_2_8	4500	2	false	True	linear	dice	dice	0.2	bf	rh	15	1000	clk	none	20	[0.2]	no-histo	all	500	hlsh	simtol	0.9	11	11	16417	symmetric	[0.0, 1.0, 0.0]	5	1916	0	0	0	2	5	5	5	5	1916	0	0	0	2	5
20210506	1137	euro-census	1_2_8	4000	euro-census	1_2_8	4500	2	false	True	linear	dice	dice	0.2	bf	rh	15	1000	clk	none	20	[0.2]	no-histo	all	500	hlsh	simtol	0.9	11	11	16417	symmetric	[0.0, 0.0, 1.0]	2	1763	0	0	0	0	0	2	2	2	1763	0	0	0	0	0
20210506	1137	euro-census	1_2_8	4000	euro-census	1_2_8	4500	2	false	True	linear	dice	dice	0.2	bf	rh	15	1000	clk	none	20	[0.2]	no-histo	all	500	hlsh	simtol	0.9	11	11	16417	symmetric	[0.6, 0.3, 0.1]	5	1923	0	0	0	4	5	5	5	5	1923	0	0	0	4	5
20210506	1137	euro-census	1_2_8	4000	euro-census	1_2_8	4500	2	false	True	linear	dice	dice	0.2	bf	rh	15	1000	clk	none	20	[0.2]	no-histo	all	500	hlsh	simtol	0.9	11	11	16417	hungarian	[1.0, 0.0, 0.0]	5	3113	2	3	4	5	5	5	5	5	3137	2	3	4	5	5
20210506	1137	euro-census	1_2_8	4000	euro-census	1_2_8	4500	2	false	True	linear	dice	dice	0.2	bf	rh	15	1000	clk	none	20	[0.2]	no-histo	all	500	hlsh	simtol	0.9	11	11	16417	hungarian	[0.0, 1.0, 0.0]	5	3113	0	0	0	2	5	5	5	5	3137	0	0	0	2	5
20210506	1137	euro-census	1_2_8	4000	euro-census	1_2_8	4500	2	false	True	linear	dice	dice	0.2	bf	rh	15	1000	clk	none	20	[0.2]	no-histo	all	500	hlsh	simtol	0.9	11	11	16417	hungarian	[0.0, 0.0, 1.0]	2	3092	0	0	0	0	0	1	1	2	3092	0	0	0	0	0
20210506	1137	euro-census	1_2_8	4000	euro-census	1_2_8	4500	2	false	True	linear	dice	dice	0.2	bf	rh	15	1000	clk	none	20	[0.2]	no-histo	all	500	hlsh	simtol	0.9	11	11	16417	hungarian	[0.6, 0.3, 0.1]	5	3113	0	0	0	4	5	5	5	5	3137	0	0	0	4	5
20210506	1137	euro-census	1_2_8	4000	euro-census	1_2_8	4500	2	false	True	linear	dice	dice	0.2	bf	rh	15	1000	clk	none	20	[0.2]	no-histo	all	500	hlsh	simtol	0.9	11	11	16417	shapley	[1.0, 0.0, 0.0]	5	2744	2	3	3	4	5	5	5	5	2744	2	3	3	4	5
20210506	1137	euro-census	1_2_8	4000	euro-census	1_2_8	4500	2	false	True	linear	dice	dice	0.2	bf	rh	15	1000	clk	none	20	[0.2]	no-histo	all	500	hlsh	simtol	0.9	11	11	16417	shapley	[0.0, 1.0, 0.0]	5	2734	0	0	0	2	5	5	5	5	2734	0	0	0	2	5
20210506	1137	euro-census	1_2_8	4000	euro-census	1_2_8	4500	2	false	True	linear	dice	dice	0.2	bf	rh	15	1000	clk	none	20	[0.2]	no-histo	all	500	hlsh	simtol	0.9	11	11	16417	shapley	[0.0, 0.0, 1.0]	4	3019	0	0	0	0	0	2	2	4	3019	0	0	0	0	0
20210506	1137	euro-census	1_2_8	4000	euro-census	1_2_8	4500	2	false	True	linear	dice	dice	0.2	bf	rh	15	1000	clk	none	20	[0.2]	no-histo	all	500	hlsh	simtol	0.9	11	11	16417	shapley	[0.6, 0.3, 0.1]	5	2750	0	0	0	4	5	5	5	5	2750	0	0	0	4	5
20210506	1137	euro-census	1_2_8	4000	euro-census	1_2_8	4500	2	false	True	linear	dice	dice	0.2	bf	rh	15	1000	clk	none	20	[0.2]	no-histo	all	500	hlsh	simtol	0.9	11	11	16417	random	[0.0, 0.0, 0.0]	0	1	0	0	0	0	0	0	0	0	1	0	0	0	0	0
20210506	1137	euro-census	1_2_8	4000	euro-census	1_2_8	4500	2	false	True	linear	dice	dice	0.2	bf	rh	15	1000	clk	none	20	[0.2]	one-central	all	500	hlsh	simtol	0.9	29	29	393	symmetric	[1.0, 0.0, 0.0]	4	221	2	2	3	4	4	4	4	4	221	2	2	3	4	4
20210506	1137	euro-census	1_2_8	4000	euro-census	1_2_8	4500	2	false	True	linear	dice	dice	0.2	bf	rh	15	1000	clk	none	20	[0.2]	one-central	all	500	hlsh	simtol	0.9	29	29	393	symmetric	[0.0, 1.0, 0.0]	4	224	2	3	3	3	4	4	4	4	224	2	3	3	3	4
20210506	1137	euro-census	1_2_8	4000	euro-census	1_2_8	4500	2	false	True	linear	dice	dice	0.2	bf	rh	15	1000	clk	none	20	[0.2]	one-central	all	500	hlsh	simtol	0.9	29	29	393	symmetric	[0.0, 0.0, 1.0]	3	240	0	0	0	2	3	3	3	3	240	0	0	0	2	3
20210506	1137	euro-census	1_2_8	4000	euro-census	1_2_8	4500	2	false	True	linear	dice	dice	0.2	bf	rh	15	1000	clk	none	20	[0.2]	one-central	all	500	hlsh	simtol	0.9	29	29	393	symmetric	[0.6, 0.3, 0.1]	4	226	2	3	3	3	4	4	4	4	226	2	3	3	3	4
20210506	1137	euro-census	1_2_8	4000	euro-census	1_2_8	4500	2	false	True	linear	dice	dice	0.2	bf	rh	15	1000	clk	none	20	[0.2]	one-central	all	500	hlsh	simtol	0.9	29	29	393	hungarian	[1.0, 0.0, 0.0]	3	254	2	2	3	3	3	3	3	3	279	2	2	3	3	3
20210506	1137	euro-census	1_2_8	4000	euro-census	1_2_8	4500	2	false	True	linear	dice	dice	0.2	bf	rh	15	1000	clk	none	20	[0.2]	one-central	all	500	hlsh	simtol	0.9	29	29	393	hungarian	[0.0, 1.0, 0.0]	3	254	2	3	3	3	3	3	3	3	279	2	3	3	3	3
20210506	1137	euro-census	1_2_8	4000	euro-census	1_2_8	4500	2	false	True	linear	dice	dice	0.2	bf	rh	15	1000	clk	none	20	[0.2]	one-central	all	500	hlsh	simtol	0.9	29	29	393	hungarian	[0.0, 0.0, 1.0]	3	247	0	0	0	2	3	3	3	3	247	0	0	0	2	3
20210506	1137	euro-census	1_2_8	4000	euro-census	1_2_8	4500	2	false	True	linear	dice	dice	0.2	bf	rh	15	1000	clk	none	20	[0.2]	one-central	all	500	hlsh	simtol	0.9	29	29	393	hungarian	[0.6, 0.3, 0.1]	3	254	2	3	3	3	3	3	3	3	279	2	3	3	3	3
20210506	1137	euro-census	1_2_8	4000	euro-census	1_2_8	4500	2	false	True	linear	dice	dice	0.2	bf	rh	15	1000	clk	none	20	[0.2]	one-central	all	500	hlsh	simtol	0.9	29	29	393	shapley	[1.0, 0.0, 0.0]	4	236	2	2	3	4	4	4	4	4	236	2	2	3	4	4
20210506	1137	euro-census	1_2_8	4000	euro-census	1_2_8	4500	2	false	True	linear	dice	dice	0.2	bf	rh	15	1000	clk	none	20	[0.2]	one-central	all	500	hlsh	simtol	0.9	29	29	393	shapley	[0.0, 1.0, 0.0]	4	236	2	3	3	3	4	4	4	4	236	2	3	3	3	4
20210506	1137	euro-census	1_2_8	4000	euro-census	1_2_8	4500	2	false	True	linear	dice	dice	0.2	bf	rh	15	1000	clk	none	20	[0.2]	one-central	all	500	hlsh	simtol	0.9	29	29	393	shapley	[0.0, 0.0, 1.0]	3	245	0	0	0	2	3	3	3	3	245	0	0	0	2	3
20210506	1137	euro-census	1_2_8	4000	euro-census	1_2_8	4500	2	false	True	linear	dice	dice	0.2	bf	rh	15	1000	clk	none	20	[0.2]	one-central	all	500	hlsh	simtol	0.9	29	29	393	shapley	[0.6, 0.3, 0.1]	4	236	2	3	3	3	4	4	4	4	236	2	3	3	3	4
20210506	1137	euro-census	1_2_8	4000	euro-census	1_2_8	4500	2	false	True	linear	dice	dice	0.2	bf	rh	15	1000	clk	none	20	[0.2]	one-central	all	500	hlsh	simtol	0.9	29	29	393	random	[0.0, 0.0, 0.0]	0	1	0	0	0	0	0	0	0	0	1	0	0	0	0	0
20210506	1137	euro-census	1_2_8	4000	euro-census	1_2_8	4500	2	false	True	linear	dice	dice	0.2	bf	rh	15	1000	clk	none	20	[0.2]	no-nf-central	all	500	hlsh	simtol	0.9	27	27	444	symmetric	[1.0, 0.0, 0.0]	3	283	2	2	2	3	3	3	3	3	283	2	2	2	3	3
20210506	1137	euro-census	1_2_8	4000	euro-census	1_2_8	4500	2	false	True	linear	dice	dice	0.2	bf	rh	15	1000	clk	none	20	[0.2]	no-nf-central	all	500	hlsh	simtol	0.9	27	27	444	symmetric	[0.0, 1.0, 0.0]	3	286	2	2	3	3	3	3	3	3	286	2	2	3	3	3
20210506	1137	euro-census	1_2_8	4000	euro-census	1_2_8	4500	2	false	True	linear	dice	dice	0.2	bf	rh	15	1000	clk	none	20	[0.2]	no-nf-central	all	500	hlsh	simtol	0.9	27	27	444	symmetric	[0.0, 0.0, 1.0]	3	296	0	0	1	1	3	3	3	3	296	0	0	1	1	3
20210506	1137	euro-census	1_2_8	4000	euro-census	1_2_8	4500	2	false	True	linear	dice	dice	0.2	bf	rh	15	1000	clk	none	20	[0.2]	no-nf-central	all	500	hlsh	simtol	0.9	27	27	444	symmetric	[0.6, 0.3, 0.1]	3	288	2	2	3	3	3	3	3	3	288	2	2	3	3	3
20210506	1137	euro-census	1_2_8	4000	euro-census	1_2_8	4500	2	false	True	linear	dice	dice	0.2	bf	rh	15	1000	clk	none	20	[0.2]	no-nf-central	all	500	hlsh	simtol	0.9	27	27	444	hungarian	[1.0, 0.0, 0.0]	3	311	2	2	2	3	3	3	3	3	327	2	2	2	3	3
20210506	1137	euro-census	1_2_8	4000	euro-census	1_2_8	4500	2	false	True	linear	dice	dice	0.2	bf	rh	15	1000	clk	none	20	[0.2]	no-nf-central	all	500	hlsh	simtol	0.9	27	27	444	hungarian	[0.0, 1.0, 0.0]	3	311	2	2	3	3	3	3	3	3	327	2	2	3	3	3
20210506	1137	euro-census	1_2_8	4000	euro-census	1_2_8	4500	2	false	True	linear	dice	dice	0.2	bf	rh	15	1000	clk	none	20	[0.2]	no-nf-central	all	500	hlsh	simtol	0.9	27	27	444	hungarian	[0.0, 0.0, 1.0]	3	298	0	0	1	1	3	3	3	3	298	0	0	1	1	3
20210506	1137	euro-census	1_2_8	4000	euro-census	1_2_8	4500	2	false	True	linear	dice	dice	0.2	bf	rh	15	1000	clk	none	20	[0.2]	no-nf-central	all	500	hlsh	simtol	0.9	27	27	444	hungarian	[0.6, 0.3, 0.1]	3	311	2	2	3	3	3	3	3	3	327	2	2	3	3	3
20210506	1137	euro-census	1_2_8	4000	euro-census	1_2_8	4500	2	false	True	linear	dice	dice	0.2	bf	rh	15	1000	clk	none	20	[0.2]	no-nf-central	all	500	hlsh	simtol	0.9	27	27	444	shapley	[1.0, 0.0, 0.0]	3	293	2	2	2	3	3	3	3	3	293	2	2	2	3	3
20210506	1137	euro-census	1_2_8	4000	euro-census	1_2_8	4500	2	false	True	linear	dice	dice	0.2	bf	rh	15	1000	clk	none	20	[0.2]	no-nf-central	all	500	hlsh	simtol	0.9	27	27	444	shapley	[0.0, 1.0, 0.0]	3	291	2	2	3	3	3	3	3	3	291	2	2	3	3	3
20210506	1137	euro-census	1_2_8	4000	euro-census	1_2_8	4500	2	false	True	linear	dice	dice	0.2	bf	rh	15	1000	clk	none	20	[0.2]	no-nf-central	all	500	hlsh	simtol	0.9	27	27	444	shapley	[0.0, 0.0, 1.0]	3	296	0	0	1	1	3	3	3	3	296	0	0	1	1	3
20210506	1137	euro-census	1_2_8	4000	euro-census	1_2_8	4500	2	false	True	linear	dice	dice	0.2	bf	rh	15	1000	clk	none	20	[0.2]	no-nf-central	all	500	hlsh	simtol	0.9	27	27	444	shapley	[0.6, 0.3, 0.1]	3	293	2	2	3	3	3	3	3	3	293	2	2	3	3	3
20210506	1137	euro-census	1_2_8	4000	euro-census	1_2_8	4500	2	false	True	linear	dice	dice	0.2	bf	rh	15	1000	clk	none	20	[0.2]	no-nf-central	all	500	hlsh	simtol	0.9	27	27	444	random	[0.0, 0.0, 0.0]	0	1	0	0	0	0	0	0	0	0	1	0	0	0	0	0
20210506	1137	euro-census	1_2_8	4000	euro-census	1_2_8	4500	2	false	True	linear	dice	dice	0.2	bf	rh	15	1000	clk	none	20	[0.2]	no-central	all	500	hlsh	simtol	0.9	28	28	1043	symmetric	[1.0, 0.0, 0.0]	4	540	2	2	3	4	4	4	4	4	540	2	2	3	4	4
20210506	1137	euro-census	1_2_8	4000	euro-census	1_2_8	4500	2	false	True	linear	dice	dice	0.2	bf	rh	15	1000	clk	none	20	[0.2]	no-central	all	500	hlsh	simtol	0.9	28	28	1043	symmetric	[0.0, 1.0, 0.0]	4	549	2	3	3	3	3	4	4	4	549	2	3	3	3	3
20210506	1137	euro-census	1_2_8	4000	euro-census	1_2_8	4500	2	false	True	linear	dice	dice	0.2	bf	rh	15	1000	clk	none	20	[0.2]	no-central	all	500	hlsh	simtol	0.9	28	28	1043	symmetric	[0.0, 0.0, 1.0]	3	606	0	0	0	0	0	3	3	3	606	0	0	0	0	0
20210506	1137	euro-census	1_2_8	4000	euro-census	1_2_8	4500	2	false	True	linear	dice	dice	0.2	bf	rh	15	1000	clk	none	20	[0.2]	no-central	all	500	hlsh	simtol	0.9	28	28	1043	symmetric	[0.6, 0.3, 0.1]	4	572	2	3	3	3	3	4	4	4	572	2	3	3	3	3
20210506	1137	euro-census	1_2_8	4000	euro-census	1_2_8	4500	2	false	True	linear	dice	dice	0.2	bf	rh	15	1000	clk	none	20	[0.2]	no-central	all	500	hlsh	simtol	0.9	28	28	1043	hungarian	[1.0, 0.0, 0.0]	3	646	2	2	3	3	3	3	3	3	694	2	2	3	3	3
20210506	1137	euro-census	1_2_8	4000	euro-census	1_2_8	4500	2	false	True	linear	dice	dice	0.2	bf	rh	15	1000	clk	none	20	[0.2]	no-central	all	500	hlsh	simtol	0.9	28	28	1043	hungarian	[0.0, 1.0, 0.0]	4	645	2	3	3	3	3	4	4	4	692	2	3	3	3	3
20210506	1137	euro-census	1_2_8	4000	euro-census	1_2_8	4500	2	false	True	linear	dice	dice	0.2	bf	rh	15	1000	clk	none	20	[0.2]	no-central	all	500	hlsh	simtol	0.9	28	28	1043	hungarian	[0.0, 0.0, 1.0]	3	620	0	0	0	0	0	3	3	3	620	0	0	0	0	0
20210506	1137	euro-census	1_2_8	4000	euro-census	1_2_8	4500	2	false	True	linear	dice	dice	0.2	bf	rh	15	1000	clk	none	20	[0.2]	no-central	all	500	hlsh	simtol	0.9	28	28	1043	hungarian	[0.6, 0.3, 0.1]	3	646	2	3	3	3	3	3	3	3	694	2	3	3	3	3
20210506	1137	euro-census	1_2_8	4000	euro-census	1_2_8	4500	2	false	True	linear	dice	dice	0.2	bf	rh	15	1000	clk	none	20	[0.2]	no-central	all	500	hlsh	simtol	0.9	28	28	1043	shapley	[1.0, 0.0, 0.0]	4	587	2	2	3	4	4	4	4	4	587	2	2	3	4	4
20210506	1137	euro-census	1_2_8	4000	euro-census	1_2_8	4500	2	false	True	linear	dice	dice	0.2	bf	rh	15	1000	clk	none	20	[0.2]	no-central	all	500	hlsh	simtol	0.9	28	28	1043	shapley	[0.0, 1.0, 0.0]	4	579	2	3	3	3	3	4	4	4	579	2	3	3	3	3
20210506	1137	euro-census	1_2_8	4000	euro-census	1_2_8	4500	2	false	True	linear	dice	dice	0.2	bf	rh	15	1000	clk	none	20	[0.2]	no-central	all	500	hlsh	simtol	0.9	28	28	1043	shapley	[0.0, 0.0, 1.0]	3	615	0	0	0	0	0	3	3	3	615	0	0	0	0	0
20210506	1137	euro-census	1_2_8	4000	euro-census	1_2_8	4500	2	false	True	linear	dice	dice	0.2	bf	rh	15	1000	clk	none	20	[0.2]	no-central	all	500	hlsh	simtol	0.9	28	28	1043	shapley	[0.6, 0.3, 0.1]	4	602	2	3	3	3	3	4	4	4	602	2	3	3	3	3
20210506	1137	euro-census	1_2_8	4000	euro-census	1_2_8	4500	2	false	True	linear	dice	dice	0.2	bf	rh	15	1000	clk	none	20	[0.2]	no-central	all	500	hlsh	simtol	0.9	28	28	1043	random	[0.0, 0.0, 0.0]	0	1	0	0	0	0	0	0	0	0	1	0	0	0	0	0
20210506	1137	euro-census	1_2_8	4000	euro-census	1_2_8	4500	2	false	True	linear	dice	dice	0.2	bf	rh	15	1000	clk	none	20	[0.2]	node2vec	all	500	hlsh	simtol	0.9	30	30	2656	symmetric	[1.0, 0.0, 0.0]	0	879	0	0	0	0	0	0	0	0	878	0	0	0	0	0
20210506	1137	euro-census	1_2_8	4000	euro-census	1_2_8	4500	2	false	True	linear	dice	dice	0.2	bf	rh	15	1000	clk	none	20	[0.2]	node2vec	all	500	hlsh	simtol	0.9	30	30	2656	symmetric	[0.0, 1.0, 0.0]	0	924	0	0	0	0	0	0	0	0	923	0	0	0	0	0
20210506	1137	euro-census	1_2_8	4000	euro-census	1_2_8	4500	2	false	True	linear	dice	dice	0.2	bf	rh	15	1000	clk	none	20	[0.2]	node2vec	all	500	hlsh	simtol	0.9	30	30	2656	symmetric	[0.0, 0.0, 1.0]	0	1096	0	0	0	0	0	0	0	0	1095	0	0	0	0	0
20210506	1137	euro-census	1_2_8	4000	euro-census	1_2_8	4500	2	false	True	linear	dice	dice	0.2	bf	rh	15	1000	clk	none	20	[0.2]	node2vec	all	500	hlsh	simtol	0.9	30	30	2656	symmetric	[0.6, 0.3, 0.1]	0	974	0	0	0	0	0	0	0	0	973	0	0	0	0	0
20210506	1137	euro-census	1_2_8	4000	euro-census	1_2_8	4500	2	false	True	linear	dice	dice	0.2	bf	rh	15	1000	clk	none	20	[0.2]	node2vec	all	500	hlsh	simtol	0.9	30	30	2656	hungarian	[1.0, 0.0, 0.0]	0	1249	0	0	0	0	0	0	0	0	1287	0	0	0	0	0
20210506	1137	euro-census	1_2_8	4000	euro-census	1_2_8	4500	2	false	True	linear	dice	dice	0.2	bf	rh	15	1000	clk	none	20	[0.2]	node2vec	all	500	hlsh	simtol	0.9	30	30	2656	hungarian	[0.0, 1.0, 0.0]	0	1249	0	0	0	0	0	0	0	0	1287	0	0	0	0	0
20210506	1137	euro-census	1_2_8	4000	euro-census	1_2_8	4500	2	false	True	linear	dice	dice	0.2	bf	rh	15	1000	clk	none	20	[0.2]	node2vec	all	500	hlsh	simtol	0.9	30	30	2656	hungarian	[0.0, 0.0, 1.0]	0	1199	0	0	0	0	0	0	0	0	1198	0	0	0	0	0
20210506	1137	euro-census	1_2_8	4000	euro-census	1_2_8	4500	2	false	True	linear	dice	dice	0.2	bf	rh	15	1000	clk	none	20	[0.2]	node2vec	all	500	hlsh	simtol	0.9	30	30	2656	hungarian	[0.6, 0.3, 0.1]	0	1249	0	0	0	0	0	0	0	0	1287	0	0	0	0	0
20210506	1137	euro-census	1_2_8	4000	euro-census	1_2_8	4500	2	false	True	linear	dice	dice	0.2	bf	rh	15	1000	clk	none	20	[0.2]	node2vec	all	500	hlsh	simtol	0.9	30	30	2656	shapley	[1.0, 0.0, 0.0]	0	1078	0	0	0	0	0	0	0	0	1077	0	0	0	0	0
20210506	1137	euro-census	1_2_8	4000	euro-census	1_2_8	4500	2	false	True	linear	dice	dice	0.2	bf	rh	15	1000	clk	none	20	[0.2]	node2vec	all	500	hlsh	simtol	0.9	30	30	2656	shapley	[0.0, 1.0, 0.0]	0	1067	0	0	0	0	0	0	0	0	1066	0	0	0	0	0
20210506	1137	euro-census	1_2_8	4000	euro-census	1_2_8	4500	2	false	True	linear	dice	dice	0.2	bf	rh	15	1000	clk	none	20	[0.2]	node2vec	all	500	hlsh	simtol	0.9	30	30	2656	shapley	[0.0, 0.0, 1.0]	0	1166	0	0	0	0	0	0	0	0	1165	0	0	0	0	0
20210506	1137	euro-census	1_2_8	4000	euro-census	1_2_8	4500	2	false	True	linear	dice	dice	0.2	bf	rh	15	1000	clk	none	20	[0.2]	node2vec	all	500	hlsh	simtol	0.9	30	30	2656	shapley	[0.6, 0.3, 0.1]	0	1103	0	0	0	0	0	0	0	0	1102	0	0	0	0	0
20210506	1137	euro-census	1_2_8	4000	euro-census	1_2_8	4500	2	false	True	linear	dice	dice	0.2	bf	rh	15	1000	clk	none	20	[0.2]	node2vec	all	500	hlsh	simtol	0.9	30	30	2656	random	[0.0, 0.0, 0.0]	0	1	0	0	0	0	0	0	0	0	1	0	0	0	0	0
20210506	1239	euro-census	1_2_8	4000	euro-census	1_2_8	4500	2	false	True	linear	dice	dice	0.2	bf	rh	15	1000	clk	none	20	[0.2]	all	all	500	hlsh	simtol	0.9	30	30	236	symmetric	[1.0, 0.0, 0.0]	4	175	2	2	3	4	4	4	4	4	175	2	2	3	4	4
20210506	1239	euro-census	1_2_8	4000	euro-census	1_2_8	4500	2	false	True	linear	dice	dice	0.2	bf	rh	15	1000	clk	none	20	[0.2]	all	all	500	hlsh	simtol	0.9	30	30	236	symmetric	[0.0, 1.0, 0.0]	4	177	2	2	3	3	4	4	4	4	177	2	2	3	3	4
20210506	1239	euro-census	1_2_8	4000	euro-census	1_2_8	4500	2	false	True	linear	dice	dice	0.2	bf	rh	15	1000	clk	none	20	[0.2]	all	all	500	hlsh	simtol	0.9	30	30	236	symmetric	[0.0, 0.0, 1.0]	4	180	0	0	0	1	4	4	4	4	180	0	0	0	1	4
20210506	1239	euro-census	1_2_8	4000	euro-census	1_2_8	4500	2	false	True	linear	dice	dice	0.2	bf	rh	15	1000	clk	none	20	[0.2]	all	all	500	hlsh	simtol	0.9	30	30	236	symmetric	[0.6, 0.3, 0.1]	4	178	2	2	3	3	4	4	4	4	178	2	2	3	3	4
20210506	1239	euro-census	1_2_8	4000	euro-census	1_2_8	4500	2	false	True	linear	dice	dice	0.2	bf	rh	15	1000	clk	none	20	[0.2]	all	all	500	hlsh	simtol	0.9	30	30	236	hungarian	[1.0, 0.0, 0.0]	4	188	2	2	3	4	4	4	4	4	194	2	2	3	4	4
20210506	1239	euro-census	1_2_8	4000	euro-census	1_2_8	4500	2	false	True	linear	dice	dice	0.2	bf	rh	15	1000	clk	none	20	[0.2]	all	all	500	hlsh	simtol	0.9	30	30	236	hungarian	[0.0, 1.0, 0.0]	4	188	2	2	3	3	4	4	4	4	194	2	2	3	3	4
20210506	1239	euro-census	1_2_8	4000	euro-census	1_2_8	4500	2	false	True	linear	dice	dice	0.2	bf	rh	15	1000	clk	none	20	[0.2]	all	all	500	hlsh	simtol	0.9	30	30	236	hungarian	[0.0, 0.0, 1.0]	4	182	0	0	0	1	4	4	4	4	182	0	0	0	1	4
20210506	1239	euro-census	1_2_8	4000	euro-census	1_2_8	4500	2	false	True	linear	dice	dice	0.2	bf	rh	15	1000	clk	none	20	[0.2]	all	all	500	hlsh	simtol	0.9	30	30	236	hungarian	[0.6, 0.3, 0.1]	4	188	2	2	3	3	4	4	4	4	194	2	2	3	3	4
20210506	1239	euro-census	1_2_8	4000	euro-census	1_2_8	4500	2	false	True	linear	dice	dice	0.2	bf	rh	15	1000	clk	none	20	[0.2]	all	all	500	hlsh	simtol	0.9	30	30	236	shapley	[1.0, 0.0, 0.0]	4	180	2	2	3	4	4	4	4	4	180	2	2	3	4	4
20210506	1239	euro-census	1_2_8	4000	euro-census	1_2_8	4500	2	false	True	linear	dice	dice	0.2	bf	rh	15	1000	clk	none	20	[0.2]	all	all	500	hlsh	simtol	0.9	30	30	236	shapley	[0.0, 1.0, 0.0]	4	179	2	2	3	3	4	4	4	4	179	2	2	3	3	4
20210506	1239	euro-census	1_2_8	4000	euro-census	1_2_8	4500	2	false	True	linear	dice	dice	0.2	bf	rh	15	1000	clk	none	20	[0.2]	all	all	500	hlsh	simtol	0.9	30	30	236	shapley	[0.0, 0.0, 1.0]	4	182	0	0	0	1	4	4	4	4	182	0	0	0	1	4
20210506	1239	euro-census	1_2_8	4000	euro-census	1_2_8	4500	2	false	True	linear	dice	dice	0.2	bf	rh	15	1000	clk	none	20	[0.2]	all	all	500	hlsh	simtol	0.9	30	30	236	shapley	[0.6, 0.3, 0.1]	4	181	2	2	3	3	4	4	4	4	181	2	2	3	3	4
20210506	1239	euro-census	1_2_8	4000	euro-census	1_2_8	4500	2	false	True	linear	dice	dice	0.2	bf	rh	15	1000	clk	none	20	[0.2]	all	all	500	hlsh	simtol	0.9	30	30	236	random	[0.0, 0.0, 0.0]	0	1	0	0	0	0	0	0	0	0	1	0	0	0	0	0
20210506	1239	euro-census	1_2_8	4000	euro-census	1_2_8	4500	2	false	True	linear	dice	dice	0.2	bf	rh	15	1000	clk	none	20	[0.2]	no-histo	all	500	hlsh	simtol	0.9	11	11	16417	symmetric	[1.0, 0.0, 0.0]	5	1669	2	3	3	4	5	5	5	5	1669	2	3	3	4	5
20210506	1239	euro-census	1_2_8	4000	euro-census	1_2_8	4500	2	false	True	linear	dice	dice	0.2	bf	rh	15	1000	clk	none	20	[0.2]	no-histo	all	500	hlsh	simtol	0.9	11	11	16417	symmetric	[0.0, 1.0, 0.0]	5	1916	0	0	0	2	5	5	5	5	1916	0	0	0	2	5
20210506	1239	euro-census	1_2_8	4000	euro-census	1_2_8	4500	2	false	True	linear	dice	dice	0.2	bf	rh	15	1000	clk	none	20	[0.2]	no-histo	all	500	hlsh	simtol	0.9	11	11	16417	symmetric	[0.0, 0.0, 1.0]	2	1763	0	0	0	0	0	2	2	2	1763	0	0	0	0	0
20210506	1239	euro-census	1_2_8	4000	euro-census	1_2_8	4500	2	false	True	linear	dice	dice	0.2	bf	rh	15	1000	clk	none	20	[0.2]	no-histo	all	500	hlsh	simtol	0.9	11	11	16417	symmetric	[0.6, 0.3, 0.1]	5	1923	0	0	0	4	5	5	5	5	1923	0	0	0	4	5
20210506	1239	euro-census	1_2_8	4000	euro-census	1_2_8	4500	2	false	True	linear	dice	dice	0.2	bf	rh	15	1000	clk	none	20	[0.2]	no-histo	all	500	hlsh	simtol	0.9	11	11	16417	hungarian	[1.0, 0.0, 0.0]	5	3110	2	3	4	5	5	5	5	5	3128	2	3	4	5	5
20210506	1239	euro-census	1_2_8	4000	euro-census	1_2_8	4500	2	false	True	linear	dice	dice	0.2	bf	rh	15	1000	clk	none	20	[0.2]	no-histo	all	500	hlsh	simtol	0.9	11	11	16417	hungarian	[0.0, 1.0, 0.0]	5	3110	0	0	0	2	5	5	5	5	3128	0	0	0	2	5
20210506	1239	euro-census	1_2_8	4000	euro-census	1_2_8	4500	2	false	True	linear	dice	dice	0.2	bf	rh	15	1000	clk	none	20	[0.2]	no-histo	all	500	hlsh	simtol	0.9	11	11	16417	hungarian	[0.0, 0.0, 1.0]	3	3091	0	0	0	0	0	1	1	3	3091	0	0	0	0	0
20210506	1239	euro-census	1_2_8	4000	euro-census	1_2_8	4500	2	false	True	linear	dice	dice	0.2	bf	rh	15	1000	clk	none	20	[0.2]	no-histo	all	500	hlsh	simtol	0.9	11	11	16417	hungarian	[0.6, 0.3, 0.1]	5	3110	0	0	0	4	5	5	5	5	3128	0	0	0	4	5
20210506	1239	euro-census	1_2_8	4000	euro-census	1_2_8	4500	2	false	True	linear	dice	dice	0.2	bf	rh	15	1000	clk	none	20	[0.2]	no-histo	all	500	hlsh	simtol	0.9	11	11	16417	shapley	[1.0, 0.0, 0.0]	5	2744	2	3	3	4	5	5	5	5	2744	2	3	3	4	5
20210506	1239	euro-census	1_2_8	4000	euro-census	1_2_8	4500	2	false	True	linear	dice	dice	0.2	bf	rh	15	1000	clk	none	20	[0.2]	no-histo	all	500	hlsh	simtol	0.9	11	11	16417	shapley	[0.0, 1.0, 0.0]	5	2734	0	0	0	2	5	5	5	5	2734	0	0	0	2	5
20210506	1239	euro-census	1_2_8	4000	euro-census	1_2_8	4500	2	false	True	linear	dice	dice	0.2	bf	rh	15	1000	clk	none	20	[0.2]	no-histo	all	500	hlsh	simtol	0.9	11	11	16417	shapley	[0.0, 0.0, 1.0]	3	3020	0	0	0	0	0	2	2	3	3020	0	0	0	0	0
20210506	1239	euro-census	1_2_8	4000	euro-census	1_2_8	4500	2	false	True	linear	dice	dice	0.2	bf	rh	15	1000	clk	none	20	[0.2]	no-histo	all	500	hlsh	simtol	0.9	11	11	16417	shapley	[0.6, 0.3, 0.1]	5	2750	0	0	0	4	5	5	5	5	2750	0	0	0	4	5
20210506	1239	euro-census	1_2_8	4000	euro-census	1_2_8	4500	2	false	True	linear	dice	dice	0.2	bf	rh	15	1000	clk	none	20	[0.2]	no-histo	all	500	hlsh	simtol	0.9	11	11	16417	random	[0.0, 0.0, 0.0]	0	1	0	0	0	0	0	0	0	0	1	0	0	0	0	0
20210506	1239	euro-census	1_2_8	4000	euro-census	1_2_8	4500	2	false	True	linear	dice	dice	0.2	bf	rh	15	1000	clk	none	20	[0.2]	one-central	all	500	hlsh	simtol	0.9	29	29	393	symmetric	[1.0, 0.0, 0.0]	4	221	2	2	3	4	4	4	4	4	221	2	2	3	4	4
20210506	1239	euro-census	1_2_8	4000	euro-census	1_2_8	4500	2	false	True	linear	dice	dice	0.2	bf	rh	15	1000	clk	none	20	[0.2]	one-central	all	500	hlsh	simtol	0.9	29	29	393	symmetric	[0.0, 1.0, 0.0]	4	224	2	3	3	3	4	4	4	4	224	2	3	3	3	4
20210506	1239	euro-census	1_2_8	4000	euro-census	1_2_8	4500	2	false	True	linear	dice	dice	0.2	bf	rh	15	1000	clk	none	20	[0.2]	one-central	all	500	hlsh	simtol	0.9	29	29	393	symmetric	[0.0, 0.0, 1.0]	3	240	0	0	0	2	3	3	3	3	240	0	0	0	2	3
20210506	1239	euro-census	1_2_8	4000	euro-census	1_2_8	4500	2	false	True	linear	dice	dice	0.2	bf	rh	15	1000	clk	none	20	[0.2]	one-central	all	500	hlsh	simtol	0.9	29	29	393	symmetric	[0.6, 0.3, 0.1]	4	226	2	3	3	3	4	4	4	4	226	2	3	3	3	4
20210506	1239	euro-census	1_2_8	4000	euro-census	1_2_8	4500	2	false	True	linear	dice	dice	0.2	bf	rh	15	1000	clk	none	20	[0.2]	one-central	all	500	hlsh	simtol	0.9	29	29	393	hungarian	[1.0, 0.0, 0.0]	3	255	2	2	3	3	3	3	3	3	277	2	2	3	3	3
20210506	1239	euro-census	1_2_8	4000	euro-census	1_2_8	4500	2	false	True	linear	dice	dice	0.2	bf	rh	15	1000	clk	none	20	[0.2]	one-central	all	500	hlsh	simtol	0.9	29	29	393	hungarian	[0.0, 1.0, 0.0]	3	255	2	3	3	3	3	3	3	3	277	2	3	3	3	3
20210506	1239	euro-census	1_2_8	4000	euro-census	1_2_8	4500	2	false	True	linear	dice	dice	0.2	bf	rh	15	1000	clk	none	20	[0.2]	one-central	all	500	hlsh	simtol	0.9	29	29	393	hungarian	[0.0, 0.0, 1.0]	3	247	0	0	0	2	3	3	3	3	247	0	0	0	2	3
20210506	1239	euro-census	1_2_8	4000	euro-census	1_2_8	4500	2	false	True	linear	dice	dice	0.2	bf	rh	15	1000	clk	none	20	[0.2]	one-central	all	500	hlsh	simtol	0.9	29	29	393	hungarian	[0.6, 0.3, 0.1]	3	255	2	3	3	3	3	3	3	3	277	2	3	3	3	3
20210506	1239	euro-census	1_2_8	4000	euro-census	1_2_8	4500	2	false	True	linear	dice	dice	0.2	bf	rh	15	1000	clk	none	20	[0.2]	one-central	all	500	hlsh	simtol	0.9	29	29	393	shapley	[1.0, 0.0, 0.0]	4	236	2	2	3	4	4	4	4	4	236	2	2	3	4	4
20210506	1239	euro-census	1_2_8	4000	euro-census	1_2_8	4500	2	false	True	linear	dice	dice	0.2	bf	rh	15	1000	clk	none	20	[0.2]	one-central	all	500	hlsh	simtol	0.9	29	29	393	shapley	[0.0, 1.0, 0.0]	4	236	2	3	3	3	4	4	4	4	236	2	3	3	3	4
20210506	1239	euro-census	1_2_8	4000	euro-census	1_2_8	4500	2	false	True	linear	dice	dice	0.2	bf	rh	15	1000	clk	none	20	[0.2]	one-central	all	500	hlsh	simtol	0.9	29	29	393	shapley	[0.0, 0.0, 1.0]	3	245	0	0	0	2	3	3	3	3	245	0	0	0	2	3
20210506	1239	euro-census	1_2_8	4000	euro-census	1_2_8	4500	2	false	True	linear	dice	dice	0.2	bf	rh	15	1000	clk	none	20	[0.2]	one-central	all	500	hlsh	simtol	0.9	29	29	393	shapley	[0.6, 0.3, 0.1]	4	236	2	3	3	3	4	4	4	4	236	2	3	3	3	4
20210506	1239	euro-census	1_2_8	4000	euro-census	1_2_8	4500	2	false	True	linear	dice	dice	0.2	bf	rh	15	1000	clk	none	20	[0.2]	one-central	all	500	hlsh	simtol	0.9	29	29	393	random	[0.0, 0.0, 0.0]	0	1	0	0	0	0	0	0	0	0	1	0	0	0	0	0
20210506	1239	euro-census	1_2_8	4000	euro-census	1_2_8	4500	2	false	True	linear	dice	dice	0.2	bf	rh	15	1000	clk	none	20	[0.2]	no-nf-central	all	500	hlsh	simtol	0.9	27	27	444	symmetric	[1.0, 0.0, 0.0]	3	283	2	2	2	3	3	3	3	3	283	2	2	2	3	3
20210506	1239	euro-census	1_2_8	4000	euro-census	1_2_8	4500	2	false	True	linear	dice	dice	0.2	bf	rh	15	1000	clk	none	20	[0.2]	no-nf-central	all	500	hlsh	simtol	0.9	27	27	444	symmetric	[0.0, 1.0, 0.0]	3	286	2	2	3	3	3	3	3	3	286	2	2	3	3	3
20210506	1239	euro-census	1_2_8	4000	euro-census	1_2_8	4500	2	false	True	linear	dice	dice	0.2	bf	rh	15	1000	clk	none	20	[0.2]	no-nf-central	all	500	hlsh	simtol	0.9	27	27	444	symmetric	[0.0, 0.0, 1.0]	3	296	0	0	1	1	3	3	3	3	296	0	0	1	1	3
20210506	1239	euro-census	1_2_8	4000	euro-census	1_2_8	4500	2	false	True	linear	dice	dice	0.2	bf	rh	15	1000	clk	none	20	[0.2]	no-nf-central	all	500	hlsh	simtol	0.9	27	27	444	symmetric	[0.6, 0.3, 0.1]	3	288	2	2	3	3	3	3	3	3	288	2	2	3	3	3
20210506	1239	euro-census	1_2_8	4000	euro-census	1_2_8	4500	2	false	True	linear	dice	dice	0.2	bf	rh	15	1000	clk	none	20	[0.2]	no-nf-central	all	500	hlsh	simtol	0.9	27	27	444	hungarian	[1.0, 0.0, 0.0]	3	314	2	2	2	3	3	3	3	3	329	2	2	2	3	3
20210506	1239	euro-census	1_2_8	4000	euro-census	1_2_8	4500	2	false	True	linear	dice	dice	0.2	bf	rh	15	1000	clk	none	20	[0.2]	no-nf-central	all	500	hlsh	simtol	0.9	27	27	444	hungarian	[0.0, 1.0, 0.0]	3	314	2	2	3	3	3	3	3	3	329	2	2	3	3	3
20210506	1239	euro-census	1_2_8	4000	euro-census	1_2_8	4500	2	false	True	linear	dice	dice	0.2	bf	rh	15	1000	clk	none	20	[0.2]	no-nf-central	all	500	hlsh	simtol	0.9	27	27	444	hungarian	[0.0, 0.0, 1.0]	3	298	0	0	1	1	3	3	3	3	298	0	0	1	1	3
20210506	1239	euro-census	1_2_8	4000	euro-census	1_2_8	4500	2	false	True	linear	dice	dice	0.2	bf	rh	15	1000	clk	none	20	[0.2]	no-nf-central	all	500	hlsh	simtol	0.9	27	27	444	hungarian	[0.6, 0.3, 0.1]	3	314	2	2	3	3	3	3	3	3	329	2	2	3	3	3
20210506	1239	euro-census	1_2_8	4000	euro-census	1_2_8	4500	2	false	True	linear	dice	dice	0.2	bf	rh	15	1000	clk	none	20	[0.2]	no-nf-central	all	500	hlsh	simtol	0.9	27	27	444	shapley	[1.0, 0.0, 0.0]	3	293	2	2	2	3	3	3	3	3	293	2	2	2	3	3
20210506	1239	euro-census	1_2_8	4000	euro-census	1_2_8	4500	2	false	True	linear	dice	dice	0.2	bf	rh	15	1000	clk	none	20	[0.2]	no-nf-central	all	500	hlsh	simtol	0.9	27	27	444	shapley	[0.0, 1.0, 0.0]	3	291	2	2	3	3	3	3	3	3	291	2	2	3	3	3
20210506	1239	euro-census	1_2_8	4000	euro-census	1_2_8	4500	2	false	True	linear	dice	dice	0.2	bf	rh	15	1000	clk	none	20	[0.2]	no-nf-central	all	500	hlsh	simtol	0.9	27	27	444	shapley	[0.0, 0.0, 1.0]	3	296	0	0	1	1	3	3	3	3	296	0	0	1	1	3
20210506	1239	euro-census	1_2_8	4000	euro-census	1_2_8	4500	2	false	True	linear	dice	dice	0.2	bf	rh	15	1000	clk	none	20	[0.2]	no-nf-central	all	500	hlsh	simtol	0.9	27	27	444	shapley	[0.6, 0.3, 0.1]	3	293	2	2	3	3	3	3	3	3	293	2	2	3	3	3
20210506	1239	euro-census	1_2_8	4000	euro-census	1_2_8	4500	2	false	True	linear	dice	dice	0.2	bf	rh	15	1000	clk	none	20	[0.2]	no-nf-central	all	500	hlsh	simtol	0.9	27	27	444	random	[0.0, 0.0, 0.0]	0	1	0	0	0	0	0	0	0	0	1	0	0	0	0	0
20210506	1239	euro-census	1_2_8	4000	euro-census	1_2_8	4500	2	false	True	linear	dice	dice	0.2	bf	rh	15	1000	clk	none	20	[0.2]	no-central	all	500	hlsh	simtol	0.9	28	28	1043	symmetric	[1.0, 0.0, 0.0]	4	540	2	2	3	4	4	4	4	4	540	2	2	3	4	4
20210506	1239	euro-census	1_2_8	4000	euro-census	1_2_8	4500	2	false	True	linear	dice	dice	0.2	bf	rh	15	1000	clk	none	20	[0.2]	no-central	all	500	hlsh	simtol	0.9	28	28	1043	symmetric	[0.0, 1.0, 0.0]	4	549	2	3	3	3	3	4	4	4	549	2	3	3	3	3
20210506	1239	euro-census	1_2_8	4000	euro-census	1_2_8	4500	2	false	True	linear	dice	dice	0.2	bf	rh	15	1000	clk	none	20	[0.2]	no-central	all	500	hlsh	simtol	0.9	28	28	1043	symmetric	[0.0, 0.0, 1.0]	3	606	0	0	0	0	0	3	3	3	606	0	0	0	0	0
20210506	1239	euro-census	1_2_8	4000	euro-census	1_2_8	4500	2	false	True	linear	dice	dice	0.2	bf	rh	15	1000	clk	none	20	[0.2]	no-central	all	500	hlsh	simtol	0.9	28	28	1043	symmetric	[0.6, 0.3, 0.1]	4	572	2	3	3	3	3	4	4	4	572	2	3	3	3	3
20210506	1239	euro-census	1_2_8	4000	euro-census	1_2_8	4500	2	false	True	linear	dice	dice	0.2	bf	rh	15	1000	clk	none	20	[0.2]	no-central	all	500	hlsh	simtol	0.9	28	28	1043	hungarian	[1.0, 0.0, 0.0]	3	651	2	2	3	3	3	3	3	3	689	2	2	3	3	3
20210506	1239	euro-census	1_2_8	4000	euro-census	1_2_8	4500	2	false	True	linear	dice	dice	0.2	bf	rh	15	1000	clk	none	20	[0.2]	no-central	all	500	hlsh	simtol	0.9	28	28	1043	hungarian	[0.0, 1.0, 0.0]	4	650	2	3	3	3	3	4	4	4	687	2	3	3	3	3
20210506	1239	euro-census	1_2_8	4000	euro-census	1_2_8	4500	2	false	True	linear	dice	dice	0.2	bf	rh	15	1000	clk	none	20	[0.2]	no-central	all	500	hlsh	simtol	0.9	28	28	1043	hungarian	[0.0, 0.0, 1.0]	3	620	0	0	0	0	0	3	3	3	620	0	0	0	0	0
20210506	1239	euro-census	1_2_8	4000	euro-census	1_2_8	4500	2	false	True	linear	dice	dice	0.2	bf	rh	15	1000	clk	none	20	[0.2]	no-central	all	500	hlsh	simtol	0.9	28	28	1043	hungarian	[0.6, 0.3, 0.1]	3	651	2	3	3	3	3	3	3	3	689	2	3	3	3	3
20210506	1239	euro-census	1_2_8	4000	euro-census	1_2_8	4500	2	false	True	linear	dice	dice	0.2	bf	rh	15	1000	clk	none	20	[0.2]	no-central	all	500	hlsh	simtol	0.9	28	28	1043	shapley	[1.0, 0.0, 0.0]	4	587	2	2	3	4	4	4	4	4	587	2	2	3	4	4
20210506	1239	euro-census	1_2_8	4000	euro-census	1_2_8	4500	2	false	True	linear	dice	dice	0.2	bf	rh	15	1000	clk	none	20	[0.2]	no-central	all	500	hlsh	simtol	0.9	28	28	1043	shapley	[0.0, 1.0, 0.0]	4	579	2	3	3	3	3	4	4	4	579	2	3	3	3	3
20210506	1239	euro-census	1_2_8	4000	euro-census	1_2_8	4500	2	false	True	linear	dice	dice	0.2	bf	rh	15	1000	clk	none	20	[0.2]	no-central	all	500	hlsh	simtol	0.9	28	28	1043	shapley	[0.0, 0.0, 1.0]	3	615	0	0	0	0	0	3	3	3	615	0	0	0	0	0
20210506	1239	euro-census	1_2_8	4000	euro-census	1_2_8	4500	2	false	True	linear	dice	dice	0.2	bf	rh	15	1000	clk	none	20	[0.2]	no-central	all	500	hlsh	simtol	0.9	28	28	1043	shapley	[0.6, 0.3, 0.1]	4	602	2	3	3	3	3	4	4	4	602	2	3	3	3	3
20210506	1239	euro-census	1_2_8	4000	euro-census	1_2_8	4500	2	false	True	linear	dice	dice	0.2	bf	rh	15	1000	clk	none	20	[0.2]	no-central	all	500	hlsh	simtol	0.9	28	28	1043	random	[0.0, 0.0, 0.0]	0	1	0	0	0	0	0	0	0	0	1	0	0	0	0	0
20210506	1239	euro-census	1_2_8	4000	euro-census	1_2_8	4500	2	false	True	linear	dice	dice	0.2	bf	rh	15	1000	clk	none	20	[0.2]	node2vec	all	500	hlsh	simtol	0.9	30	30	2719	symmetric	[1.0, 0.0, 0.0]	0	847	0	0	0	0	0	0	0	0	847	0	0	0	0	0
20210506	1239	euro-census	1_2_8	4000	euro-census	1_2_8	4500	2	false	True	linear	dice	dice	0.2	bf	rh	15	1000	clk	none	20	[0.2]	node2vec	all	500	hlsh	simtol	0.9	30	30	2719	symmetric	[0.0, 1.0, 0.0]	0	908	0	0	0	0	0	0	0	0	908	0	0	0	0	0
20210506	1239	euro-census	1_2_8	4000	euro-census	1_2_8	4500	2	false	True	linear	dice	dice	0.2	bf	rh	15	1000	clk	none	20	[0.2]	node2vec	all	500	hlsh	simtol	0.9	30	30	2719	symmetric	[0.0, 0.0, 1.0]	0	1125	0	0	0	0	0	0	0	0	1124	0	0	0	0	0
20210506	1239	euro-census	1_2_8	4000	euro-census	1_2_8	4500	2	false	True	linear	dice	dice	0.2	bf	rh	15	1000	clk	none	20	[0.2]	node2vec	all	500	hlsh	simtol	0.9	30	30	2719	symmetric	[0.6, 0.3, 0.1]	0	983	0	0	0	0	0	0	0	0	982	0	0	0	0	0
20210506	1239	euro-census	1_2_8	4000	euro-census	1_2_8	4500	2	false	True	linear	dice	dice	0.2	bf	rh	15	1000	clk	none	20	[0.2]	node2vec	all	500	hlsh	simtol	0.9	30	30	2719	hungarian	[1.0, 0.0, 0.0]	0	1280	0	0	0	0	0	0	0	0	1321	0	0	0	0	0
20210506	1239	euro-census	1_2_8	4000	euro-census	1_2_8	4500	2	false	True	linear	dice	dice	0.2	bf	rh	15	1000	clk	none	20	[0.2]	node2vec	all	500	hlsh	simtol	0.9	30	30	2719	hungarian	[0.0, 1.0, 0.0]	0	1280	0	0	0	0	0	0	0	0	1320	0	0	0	0	0
20210506	1239	euro-census	1_2_8	4000	euro-census	1_2_8	4500	2	false	True	linear	dice	dice	0.2	bf	rh	15	1000	clk	none	20	[0.2]	node2vec	all	500	hlsh	simtol	0.9	30	30	2719	hungarian	[0.0, 0.0, 1.0]	0	1235	0	0	0	0	0	0	0	0	1234	0	0	0	0	0
20210506	1239	euro-census	1_2_8	4000	euro-census	1_2_8	4500	2	false	True	linear	dice	dice	0.2	bf	rh	15	1000	clk	none	20	[0.2]	node2vec	all	500	hlsh	simtol	0.9	30	30	2719	hungarian	[0.6, 0.3, 0.1]	0	1280	0	0	0	0	0	0	0	0	1321	0	0	0	0	0
20210506	1239	euro-census	1_2_8	4000	euro-census	1_2_8	4500	2	false	True	linear	dice	dice	0.2	bf	rh	15	1000	clk	none	20	[0.2]	node2vec	all	500	hlsh	simtol	0.9	30	30	2719	shapley	[1.0, 0.0, 0.0]	0	1106	0	0	0	0	0	0	0	0	1106	0	0	0	0	0
20210506	1239	euro-census	1_2_8	4000	euro-census	1_2_8	4500	2	false	True	linear	dice	dice	0.2	bf	rh	15	1000	clk	none	20	[0.2]	node2vec	all	500	hlsh	simtol	0.9	30	30	2719	shapley	[0.0, 1.0, 0.0]	0	1086	0	0	0	0	0	0	0	0	1086	0	0	0	0	0
20210506	1239	euro-census	1_2_8	4000	euro-census	1_2_8	4500	2	false	True	linear	dice	dice	0.2	bf	rh	15	1000	clk	none	20	[0.2]	node2vec	all	500	hlsh	simtol	0.9	30	30	2719	shapley	[0.0, 0.0, 1.0]	0	1192	0	0	0	0	0	0	0	0	1191	0	0	0	0	0
20210506	1239	euro-census	1_2_8	4000	euro-census	1_2_8	4500	2	false	True	linear	dice	dice	0.2	bf	rh	15	1000	clk	none	20	[0.2]	node2vec	all	500	hlsh	simtol	0.9	30	30	2719	shapley	[0.6, 0.3, 0.1]	0	1123	0	0	0	0	0	0	0	0	1122	0	0	0	0	0
20210506	1239	euro-census	1_2_8	4000	euro-census	1_2_8	4500	2	false	True	linear	dice	dice	0.2	bf	rh	15	1000	clk	none	20	[0.2]	node2vec	all	500	hlsh	simtol	0.9	30	30	2719	random	[0.0, 0.0, 0.0]	0	1	0	0	0	0	0	0	0	0	1	0	0	0	0	0
20210506	1343	euro-census	1_2_8	4000	euro-census	1_2_8	4500	2	false	True	linear	dice	dice	0.2	bf	rh	15	1000	clk	none	20	[0.2]	all	all	500	hlsh	simtol	0.9	30	30	236	symmetric	[1.0, 0.0, 0.0]	4	175	2	2	3	4	4	4	4	4	175	2	2	3	4	4
20210506	1343	euro-census	1_2_8	4000	euro-census	1_2_8	4500	2	false	True	linear	dice	dice	0.2	bf	rh	15	1000	clk	none	20	[0.2]	all	all	500	hlsh	simtol	0.9	30	30	236	symmetric	[0.0, 1.0, 0.0]	4	177	2	2	3	3	4	4	4	4	177	2	2	3	3	4
20210506	1343	euro-census	1_2_8	4000	euro-census	1_2_8	4500	2	false	True	linear	dice	dice	0.2	bf	rh	15	1000	clk	none	20	[0.2]	all	all	500	hlsh	simtol	0.9	30	30	236	symmetric	[0.0, 0.0, 1.0]	3	182	0	0	0	1	3	3	3	3	182	0	0	0	1	3
20210506	1343	euro-census	1_2_8	4000	euro-census	1_2_8	4500	2	false	True	linear	dice	dice	0.2	bf	rh	15	1000	clk	none	20	[0.2]	all	all	500	hlsh	simtol	0.9	30	30	236	symmetric	[0.6, 0.3, 0.1]	4	178	2	2	3	3	4	4	4	4	178	2	2	3	3	4
20210506	1343	euro-census	1_2_8	4000	euro-census	1_2_8	4500	2	false	True	linear	dice	dice	0.2	bf	rh	15	1000	clk	none	20	[0.2]	all	all	500	hlsh	simtol	0.9	30	30	236	hungarian	[1.0, 0.0, 0.0]	4	184	2	2	3	4	4	4	4	4	196	2	2	3	4	4
20210506	1343	euro-census	1_2_8	4000	euro-census	1_2_8	4500	2	false	True	linear	dice	dice	0.2	bf	rh	15	1000	clk	none	20	[0.2]	all	all	500	hlsh	simtol	0.9	30	30	236	hungarian	[0.0, 1.0, 0.0]	4	184	2	2	3	3	4	4	4	4	196	2	2	3	3	4
20210506	1343	euro-census	1_2_8	4000	euro-census	1_2_8	4500	2	false	True	linear	dice	dice	0.2	bf	rh	15	1000	clk	none	20	[0.2]	all	all	500	hlsh	simtol	0.9	30	30	236	hungarian	[0.0, 0.0, 1.0]	4	182	0	0	0	1	4	4	4	4	182	0	0	0	1	4
20210506	1343	euro-census	1_2_8	4000	euro-census	1_2_8	4500	2	false	True	linear	dice	dice	0.2	bf	rh	15	1000	clk	none	20	[0.2]	all	all	500	hlsh	simtol	0.9	30	30	236	hungarian	[0.6, 0.3, 0.1]	4	184	2	2	3	3	4	4	4	4	196	2	2	3	3	4
20210506	1343	euro-census	1_2_8	4000	euro-census	1_2_8	4500	2	false	True	linear	dice	dice	0.2	bf	rh	15	1000	clk	none	20	[0.2]	all	all	500	hlsh	simtol	0.9	30	30	236	shapley	[1.0, 0.0, 0.0]	4	180	2	2	3	4	4	4	4	4	180	2	2	3	4	4
20210506	1343	euro-census	1_2_8	4000	euro-census	1_2_8	4500	2	false	True	linear	dice	dice	0.2	bf	rh	15	1000	clk	none	20	[0.2]	all	all	500	hlsh	simtol	0.9	30	30	236	shapley	[0.0, 1.0, 0.0]	4	179	2	2	3	3	4	4	4	4	179	2	2	3	3	4
20210506	1343	euro-census	1_2_8	4000	euro-census	1_2_8	4500	2	false	True	linear	dice	dice	0.2	bf	rh	15	1000	clk	none	20	[0.2]	all	all	500	hlsh	simtol	0.9	30	30	236	shapley	[0.0, 0.0, 1.0]	3	183	0	0	0	1	3	3	3	3	183	0	0	0	1	3
20210506	1343	euro-census	1_2_8	4000	euro-census	1_2_8	4500	2	false	True	linear	dice	dice	0.2	bf	rh	15	1000	clk	none	20	[0.2]	all	all	500	hlsh	simtol	0.9	30	30	236	shapley	[0.6, 0.3, 0.1]	4	181	2	2	3	3	4	4	4	4	181	2	2	3	3	4
20210506	1343	euro-census	1_2_8	4000	euro-census	1_2_8	4500	2	false	True	linear	dice	dice	0.2	bf	rh	15	1000	clk	none	20	[0.2]	all	all	500	hlsh	simtol	0.9	30	30	236	random	[0.0, 0.0, 0.0]	0	1	0	0	0	0	0	0	0	0	1	0	0	0	0	0
20210506	1343	euro-census	1_2_8	4000	euro-census	1_2_8	4500	2	false	True	linear	dice	dice	0.2	bf	rh	15	1000	clk	none	20	[0.2]	no-histo	all	500	hlsh	simtol	0.9	11	11	16417	symmetric	[1.0, 0.0, 0.0]	5	1669	2	3	3	4	5	5	5	5	1669	2	3	3	4	5
20210506	1343	euro-census	1_2_8	4000	euro-census	1_2_8	4500	2	false	True	linear	dice	dice	0.2	bf	rh	15	1000	clk	none	20	[0.2]	no-histo	all	500	hlsh	simtol	0.9	11	11	16417	symmetric	[0.0, 1.0, 0.0]	5	1916	0	0	0	2	5	5	5	5	1916	0	0	0	2	5
20210506	1343	euro-census	1_2_8	4000	euro-census	1_2_8	4500	2	false	True	linear	dice	dice	0.2	bf	rh	15	1000	clk	none	20	[0.2]	no-histo	all	500	hlsh	simtol	0.9	11	11	16417	symmetric	[0.0, 0.0, 1.0]	2	1751	0	0	0	0	0	2	2	2	1751	0	0	0	0	0
20210506	1343	euro-census	1_2_8	4000	euro-census	1_2_8	4500	2	false	True	linear	dice	dice	0.2	bf	rh	15	1000	clk	none	20	[0.2]	no-histo	all	500	hlsh	simtol	0.9	11	11	16417	symmetric	[0.6, 0.3, 0.1]	5	1923	0	0	0	4	5	5	5	5	1923	0	0	0	4	5
20210506	1343	euro-census	1_2_8	4000	euro-census	1_2_8	4500	2	false	True	linear	dice	dice	0.2	bf	rh	15	1000	clk	none	20	[0.2]	no-histo	all	500	hlsh	simtol	0.9	11	11	16417	hungarian	[1.0, 0.0, 0.0]	5	3108	2	3	4	5	5	5	5	5	3130	2	3	4	5	5
20210506	1343	euro-census	1_2_8	4000	euro-census	1_2_8	4500	2	false	True	linear	dice	dice	0.2	bf	rh	15	1000	clk	none	20	[0.2]	no-histo	all	500	hlsh	simtol	0.9	11	11	16417	hungarian	[0.0, 1.0, 0.0]	5	3108	0	0	0	2	5	5	5	5	3130	0	0	0	2	5
20210506	1343	euro-census	1_2_8	4000	euro-census	1_2_8	4500	2	false	True	linear	dice	dice	0.2	bf	rh	15	1000	clk	none	20	[0.2]	no-histo	all	500	hlsh	simtol	0.9	11	11	16417	hungarian	[0.0, 0.0, 1.0]	3	3091	0	0	0	0	0	2	2	3	3091	0	0	0	0	0
20210506	1343	euro-census	1_2_8	4000	euro-census	1_2_8	4500	2	false	True	linear	dice	dice	0.2	bf	rh	15	1000	clk	none	20	[0.2]	no-histo	all	500	hlsh	simtol	0.9	11	11	16417	hungarian	[0.6, 0.3, 0.1]	5	3108	0	0	0	4	5	5	5	5	3130	0	0	0	4	5
20210506	1343	euro-census	1_2_8	4000	euro-census	1_2_8	4500	2	false	True	linear	dice	dice	0.2	bf	rh	15	1000	clk	none	20	[0.2]	no-histo	all	500	hlsh	simtol	0.9	11	11	16417	shapley	[1.0, 0.0, 0.0]	5	2744	2	3	3	4	5	5	5	5	2744	2	3	3	4	5
20210506	1343	euro-census	1_2_8	4000	euro-census	1_2_8	4500	2	false	True	linear	dice	dice	0.2	bf	rh	15	1000	clk	none	20	[0.2]	no-histo	all	500	hlsh	simtol	0.9	11	11	16417	shapley	[0.0, 1.0, 0.0]	5	2734	0	0	0	2	5	5	5	5	2734	0	0	0	2	5
20210506	1343	euro-census	1_2_8	4000	euro-census	1_2_8	4500	2	false	True	linear	dice	dice	0.2	bf	rh	15	1000	clk	none	20	[0.2]	no-histo	all	500	hlsh	simtol	0.9	11	11	16417	shapley	[0.0, 0.0, 1.0]	2	3021	0	0	0	0	0	2	2	2	3021	0	0	0	0	0
20210506	1343	euro-census	1_2_8	4000	euro-census	1_2_8	4500	2	false	True	linear	dice	dice	0.2	bf	rh	15	1000	clk	none	20	[0.2]	no-histo	all	500	hlsh	simtol	0.9	11	11	16417	shapley	[0.6, 0.3, 0.1]	5	2750	0	0	0	4	5	5	5	5	2750	0	0	0	4	5
20210506	1343	euro-census	1_2_8	4000	euro-census	1_2_8	4500	2	false	True	linear	dice	dice	0.2	bf	rh	15	1000	clk	none	20	[0.2]	no-histo	all	500	hlsh	simtol	0.9	11	11	16417	random	[0.0, 0.0, 0.0]	0	1	0	0	0	0	0	0	0	0	1	0	0	0	0	0
20210506	1343	euro-census	1_2_8	4000	euro-census	1_2_8	4500	2	false	True	linear	dice	dice	0.2	bf	rh	15	1000	clk	none	20	[0.2]	one-central	all	500	hlsh	simtol	0.9	29	29	393	symmetric	[1.0, 0.0, 0.0]	4	221	2	2	3	4	4	4	4	4	221	2	2	3	4	4
20210506	1343	euro-census	1_2_8	4000	euro-census	1_2_8	4500	2	false	True	linear	dice	dice	0.2	bf	rh	15	1000	clk	none	20	[0.2]	one-central	all	500	hlsh	simtol	0.9	29	29	393	symmetric	[0.0, 1.0, 0.0]	4	224	2	3	3	3	4	4	4	4	224	2	3	3	3	4
20210506	1343	euro-census	1_2_8	4000	euro-census	1_2_8	4500	2	false	True	linear	dice	dice	0.2	bf	rh	15	1000	clk	none	20	[0.2]	one-central	all	500	hlsh	simtol	0.9	29	29	393	symmetric	[0.0, 0.0, 1.0]	3	239	0	0	0	2	3	3	3	3	239	0	0	0	2	3
20210506	1343	euro-census	1_2_8	4000	euro-census	1_2_8	4500	2	false	True	linear	dice	dice	0.2	bf	rh	15	1000	clk	none	20	[0.2]	one-central	all	500	hlsh	simtol	0.9	29	29	393	symmetric	[0.6, 0.3, 0.1]	4	226	2	3	3	3	4	4	4	4	226	2	3	3	3	4
20210506	1343	euro-census	1_2_8	4000	euro-census	1_2_8	4500	2	false	True	linear	dice	dice	0.2	bf	rh	15	1000	clk	none	20	[0.2]	one-central	all	500	hlsh	simtol	0.9	29	29	393	hungarian	[1.0, 0.0, 0.0]	3	256	2	2	3	3	3	3	3	3	274	2	2	3	3	3
20210506	1343	euro-census	1_2_8	4000	euro-census	1_2_8	4500	2	false	True	linear	dice	dice	0.2	bf	rh	15	1000	clk	none	20	[0.2]	one-central	all	500	hlsh	simtol	0.9	29	29	393	hungarian	[0.0, 1.0, 0.0]	3	256	2	3	3	3	3	3	3	3	274	2	3	3	3	3
20210506	1343	euro-census	1_2_8	4000	euro-census	1_2_8	4500	2	false	True	linear	dice	dice	0.2	bf	rh	15	1000	clk	none	20	[0.2]	one-central	all	500	hlsh	simtol	0.9	29	29	393	hungarian	[0.0, 0.0, 1.0]	3	247	0	0	0	2	3	3	3	3	247	0	0	0	2	3
20210506	1343	euro-census	1_2_8	4000	euro-census	1_2_8	4500	2	false	True	linear	dice	dice	0.2	bf	rh	15	1000	clk	none	20	[0.2]	one-central	all	500	hlsh	simtol	0.9	29	29	393	hungarian	[0.6, 0.3, 0.1]	3	256	2	3	3	3	3	3	3	3	274	2	3	3	3	3
20210506	1343	euro-census	1_2_8	4000	euro-census	1_2_8	4500	2	false	True	linear	dice	dice	0.2	bf	rh	15	1000	clk	none	20	[0.2]	one-central	all	500	hlsh	simtol	0.9	29	29	393	shapley	[1.0, 0.0, 0.0]	4	236	2	2	3	4	4	4	4	4	236	2	2	3	4	4
20210506	1343	euro-census	1_2_8	4000	euro-census	1_2_8	4500	2	false	True	linear	dice	dice	0.2	bf	rh	15	1000	clk	none	20	[0.2]	one-central	all	500	hlsh	simtol	0.9	29	29	393	shapley	[0.0, 1.0, 0.0]	4	236	2	3	3	3	4	4	4	4	236	2	3	3	3	4
20210506	1343	euro-census	1_2_8	4000	euro-census	1_2_8	4500	2	false	True	linear	dice	dice	0.2	bf	rh	15	1000	clk	none	20	[0.2]	one-central	all	500	hlsh	simtol	0.9	29	29	393	shapley	[0.0, 0.0, 1.0]	3	245	0	0	0	2	3	3	3	3	245	0	0	0	2	3
20210506	1343	euro-census	1_2_8	4000	euro-census	1_2_8	4500	2	false	True	linear	dice	dice	0.2	bf	rh	15	1000	clk	none	20	[0.2]	one-central	all	500	hlsh	simtol	0.9	29	29	393	shapley	[0.6, 0.3, 0.1]	4	236	2	3	3	3	4	4	4	4	236	2	3	3	3	4
20210506	1343	euro-census	1_2_8	4000	euro-census	1_2_8	4500	2	false	True	linear	dice	dice	0.2	bf	rh	15	1000	clk	none	20	[0.2]	one-central	all	500	hlsh	simtol	0.9	29	29	393	random	[0.0, 0.0, 0.0]	0	1	0	0	0	0	0	0	0	0	1	0	0	0	0	0
20210506	1343	euro-census	1_2_8	4000	euro-census	1_2_8	4500	2	false	True	linear	dice	dice	0.2	bf	rh	15	1000	clk	none	20	[0.2]	no-nf-central	all	500	hlsh	simtol	0.9	27	27	444	symmetric	[1.0, 0.0, 0.0]	3	283	2	2	2	3	3	3	3	3	283	2	2	2	3	3
20210506	1343	euro-census	1_2_8	4000	euro-census	1_2_8	4500	2	false	True	linear	dice	dice	0.2	bf	rh	15	1000	clk	none	20	[0.2]	no-nf-central	all	500	hlsh	simtol	0.9	27	27	444	symmetric	[0.0, 1.0, 0.0]	3	286	2	2	3	3	3	3	3	3	286	2	2	3	3	3
20210506	1343	euro-census	1_2_8	4000	euro-census	1_2_8	4500	2	false	True	linear	dice	dice	0.2	bf	rh	15	1000	clk	none	20	[0.2]	no-nf-central	all	500	hlsh	simtol	0.9	27	27	444	symmetric	[0.0, 0.0, 1.0]	3	296	0	1	1	1	3	3	3	3	296	0	1	1	1	3
20210506	1343	euro-census	1_2_8	4000	euro-census	1_2_8	4500	2	false	True	linear	dice	dice	0.2	bf	rh	15	1000	clk	none	20	[0.2]	no-nf-central	all	500	hlsh	simtol	0.9	27	27	444	symmetric	[0.6, 0.3, 0.1]	3	288	2	2	3	3	3	3	3	3	288	2	2	3	3	3
20210506	1343	euro-census	1_2_8	4000	euro-census	1_2_8	4500	2	false	True	linear	dice	dice	0.2	bf	rh	15	1000	clk	none	20	[0.2]	no-nf-central	all	500	hlsh	simtol	0.9	27	27	444	hungarian	[1.0, 0.0, 0.0]	3	312	2	2	2	3	3	3	3	3	337	2	2	2	3	3
20210506	1343	euro-census	1_2_8	4000	euro-census	1_2_8	4500	2	false	True	linear	dice	dice	0.2	bf	rh	15	1000	clk	none	20	[0.2]	no-nf-central	all	500	hlsh	simtol	0.9	27	27	444	hungarian	[0.0, 1.0, 0.0]	3	312	2	2	3	3	3	3	3	3	336	2	2	3	3	3
20210506	1343	euro-census	1_2_8	4000	euro-census	1_2_8	4500	2	false	True	linear	dice	dice	0.2	bf	rh	15	1000	clk	none	20	[0.2]	no-nf-central	all	500	hlsh	simtol	0.9	27	27	444	hungarian	[0.0, 0.0, 1.0]	3	298	0	1	1	1	3	3	3	3	298	0	1	1	1	3
20210506	1343	euro-census	1_2_8	4000	euro-census	1_2_8	4500	2	false	True	linear	dice	dice	0.2	bf	rh	15	1000	clk	none	20	[0.2]	no-nf-central	all	500	hlsh	simtol	0.9	27	27	444	hungarian	[0.6, 0.3, 0.1]	3	312	2	2	3	3	3	3	3	3	337	2	2	3	3	3
20210506	1343	euro-census	1_2_8	4000	euro-census	1_2_8	4500	2	false	True	linear	dice	dice	0.2	bf	rh	15	1000	clk	none	20	[0.2]	no-nf-central	all	500	hlsh	simtol	0.9	27	27	444	shapley	[1.0, 0.0, 0.0]	3	293	2	2	2	3	3	3	3	3	293	2	2	2	3	3
20210506	1343	euro-census	1_2_8	4000	euro-census	1_2_8	4500	2	false	True	linear	dice	dice	0.2	bf	rh	15	1000	clk	none	20	[0.2]	no-nf-central	all	500	hlsh	simtol	0.9	27	27	444	shapley	[0.0, 1.0, 0.0]	3	291	2	2	3	3	3	3	3	3	291	2	2	3	3	3
20210506	1343	euro-census	1_2_8	4000	euro-census	1_2_8	4500	2	false	True	linear	dice	dice	0.2	bf	rh	15	1000	clk	none	20	[0.2]	no-nf-central	all	500	hlsh	simtol	0.9	27	27	444	shapley	[0.0, 0.0, 1.0]	3	296	0	1	1	1	3	3	3	3	296	0	1	1	1	3
20210506	1343	euro-census	1_2_8	4000	euro-census	1_2_8	4500	2	false	True	linear	dice	dice	0.2	bf	rh	15	1000	clk	none	20	[0.2]	no-nf-central	all	500	hlsh	simtol	0.9	27	27	444	shapley	[0.6, 0.3, 0.1]	3	293	2	2	3	3	3	3	3	3	293	2	2	3	3	3
20210506	1343	euro-census	1_2_8	4000	euro-census	1_2_8	4500	2	false	True	linear	dice	dice	0.2	bf	rh	15	1000	clk	none	20	[0.2]	no-nf-central	all	500	hlsh	simtol	0.9	27	27	444	random	[0.0, 0.0, 0.0]	0	1	0	0	0	0	0	0	0	0	1	0	0	0	0	0
20210506	1343	euro-census	1_2_8	4000	euro-census	1_2_8	4500	2	false	True	linear	dice	dice	0.2	bf	rh	15	1000	clk	none	20	[0.2]	no-central	all	500	hlsh	simtol	0.9	28	28	1043	symmetric	[1.0, 0.0, 0.0]	4	540	2	2	3	4	4	4	4	4	540	2	2	3	4	4
20210506	1343	euro-census	1_2_8	4000	euro-census	1_2_8	4500	2	false	True	linear	dice	dice	0.2	bf	rh	15	1000	clk	none	20	[0.2]	no-central	all	500	hlsh	simtol	0.9	28	28	1043	symmetric	[0.0, 1.0, 0.0]	4	549	2	3	3	3	3	4	4	4	549	2	3	3	3	3
20210506	1343	euro-census	1_2_8	4000	euro-census	1_2_8	4500	2	false	True	linear	dice	dice	0.2	bf	rh	15	1000	clk	none	20	[0.2]	no-central	all	500	hlsh	simtol	0.9	28	28	1043	symmetric	[0.0, 0.0, 1.0]	3	605	0	0	0	0	0	3	3	3	605	0	0	0	0	0
20210506	1343	euro-census	1_2_8	4000	euro-census	1_2_8	4500	2	false	True	linear	dice	dice	0.2	bf	rh	15	1000	clk	none	20	[0.2]	no-central	all	500	hlsh	simtol	0.9	28	28	1043	symmetric	[0.6, 0.3, 0.1]	4	572	2	3	3	3	3	4	4	4	572	2	3	3	3	3
20210506	1343	euro-census	1_2_8	4000	euro-census	1_2_8	4500	2	false	True	linear	dice	dice	0.2	bf	rh	15	1000	clk	none	20	[0.2]	no-central	all	500	hlsh	simtol	0.9	28	28	1043	hungarian	[1.0, 0.0, 0.0]	3	647	2	2	3	3	3	3	3	3	693	2	2	3	3	3
20210506	1343	euro-census	1_2_8	4000	euro-census	1_2_8	4500	2	false	True	linear	dice	dice	0.2	bf	rh	15	1000	clk	none	20	[0.2]	no-central	all	500	hlsh	simtol	0.9	28	28	1043	hungarian	[0.0, 1.0, 0.0]	4	646	2	3	3	3	3	4	4	4	692	2	3	3	3	3
20210506	1343	euro-census	1_2_8	4000	euro-census	1_2_8	4500	2	false	True	linear	dice	dice	0.2	bf	rh	15	1000	clk	none	20	[0.2]	no-central	all	500	hlsh	simtol	0.9	28	28	1043	hungarian	[0.0, 0.0, 1.0]	3	620	0	0	0	0	0	3	3	3	620	0	0	0	0	0
20210506	1343	euro-census	1_2_8	4000	euro-census	1_2_8	4500	2	false	True	linear	dice	dice	0.2	bf	rh	15	1000	clk	none	20	[0.2]	no-central	all	500	hlsh	simtol	0.9	28	28	1043	hungarian	[0.6, 0.3, 0.1]	3	647	2	3	3	3	3	3	3	3	693	2	3	3	3	3
20210506	1343	euro-census	1_2_8	4000	euro-census	1_2_8	4500	2	false	True	linear	dice	dice	0.2	bf	rh	15	1000	clk	none	20	[0.2]	no-central	all	500	hlsh	simtol	0.9	28	28	1043	shapley	[1.0, 0.0, 0.0]	4	587	2	2	3	4	4	4	4	4	587	2	2	3	4	4
20210506	1343	euro-census	1_2_8	4000	euro-census	1_2_8	4500	2	false	True	linear	dice	dice	0.2	bf	rh	15	1000	clk	none	20	[0.2]	no-central	all	500	hlsh	simtol	0.9	28	28	1043	shapley	[0.0, 1.0, 0.0]	4	579	2	3	3	3	3	4	4	4	579	2	3	3	3	3
20210506	1343	euro-census	1_2_8	4000	euro-census	1_2_8	4500	2	false	True	linear	dice	dice	0.2	bf	rh	15	1000	clk	none	20	[0.2]	no-central	all	500	hlsh	simtol	0.9	28	28	1043	shapley	[0.0, 0.0, 1.0]	3	615	0	0	0	0	0	3	3	3	615	0	0	0	0	0
20210506	1343	euro-census	1_2_8	4000	euro-census	1_2_8	4500	2	false	True	linear	dice	dice	0.2	bf	rh	15	1000	clk	none	20	[0.2]	no-central	all	500	hlsh	simtol	0.9	28	28	1043	shapley	[0.6, 0.3, 0.1]	4	602	2	3	3	3	3	4	4	4	602	2	3	3	3	3
20210506	1343	euro-census	1_2_8	4000	euro-census	1_2_8	4500	2	false	True	linear	dice	dice	0.2	bf	rh	15	1000	clk	none	20	[0.2]	no-central	all	500	hlsh	simtol	0.9	28	28	1043	random	[0.0, 0.0, 0.0]	0	1	0	0	0	0	0	0	0	0	1	0	0	0	0	0
20210506	1343	euro-census	1_2_8	4000	euro-census	1_2_8	4500	2	false	True	linear	dice	dice	0.2	bf	rh	15	1000	clk	none	20	[0.2]	node2vec	all	500	hlsh	simtol	0.9	30	30	3532	symmetric	[1.0, 0.0, 0.0]	0	844	0	0	0	0	0	0	0	0	844	0	0	0	0	0
20210506	1343	euro-census	1_2_8	4000	euro-census	1_2_8	4500	2	false	True	linear	dice	dice	0.2	bf	rh	15	1000	clk	none	20	[0.2]	node2vec	all	500	hlsh	simtol	0.9	30	30	3532	symmetric	[0.0, 1.0, 0.0]	0	943	0	0	0	0	0	0	0	0	943	0	0	0	0	0
20210506	1343	euro-census	1_2_8	4000	euro-census	1_2_8	4500	2	false	True	linear	dice	dice	0.2	bf	rh	15	1000	clk	none	20	[0.2]	node2vec	all	500	hlsh	simtol	0.9	30	30	3532	symmetric	[0.0, 0.0, 1.0]	0	1203	0	0	0	0	0	0	0	0	1203	0	0	0	0	0
20210506	1343	euro-census	1_2_8	4000	euro-census	1_2_8	4500	2	false	True	linear	dice	dice	0.2	bf	rh	15	1000	clk	none	20	[0.2]	node2vec	all	500	hlsh	simtol	0.9	30	30	3532	symmetric	[0.6, 0.3, 0.1]	0	1037	0	0	0	0	0	0	0	0	1037	0	0	0	0	0
20210506	1343	euro-census	1_2_8	4000	euro-census	1_2_8	4500	2	false	True	linear	dice	dice	0.2	bf	rh	15	1000	clk	none	20	[0.2]	node2vec	all	500	hlsh	simtol	0.9	30	30	3532	hungarian	[1.0, 0.0, 0.0]	0	1432	0	0	0	0	0	0	0	0	1449	0	0	0	0	0
20210506	1343	euro-census	1_2_8	4000	euro-census	1_2_8	4500	2	false	True	linear	dice	dice	0.2	bf	rh	15	1000	clk	none	20	[0.2]	node2vec	all	500	hlsh	simtol	0.9	30	30	3532	hungarian	[0.0, 1.0, 0.0]	0	1432	0	0	0	0	0	0	0	0	1449	0	0	0	0	0
20210506	1343	euro-census	1_2_8	4000	euro-census	1_2_8	4500	2	false	True	linear	dice	dice	0.2	bf	rh	15	1000	clk	none	20	[0.2]	node2vec	all	500	hlsh	simtol	0.9	30	30	3532	hungarian	[0.0, 0.0, 1.0]	0	1394	0	0	0	0	0	0	0	0	1394	0	0	0	0	0
20210506	1343	euro-census	1_2_8	4000	euro-census	1_2_8	4500	2	false	True	linear	dice	dice	0.2	bf	rh	15	1000	clk	none	20	[0.2]	node2vec	all	500	hlsh	simtol	0.9	30	30	3532	hungarian	[0.6, 0.3, 0.1]	0	1432	0	0	0	0	0	0	0	0	1449	0	0	0	0	0
20210506	1343	euro-census	1_2_8	4000	euro-census	1_2_8	4500	2	false	True	linear	dice	dice	0.2	bf	rh	15	1000	clk	none	20	[0.2]	node2vec	all	500	hlsh	simtol	0.9	30	30	3532	shapley	[1.0, 0.0, 0.0]	0	1196	0	0	0	0	0	0	0	0	1196	0	0	0	0	0
20210506	1343	euro-census	1_2_8	4000	euro-census	1_2_8	4500	2	false	True	linear	dice	dice	0.2	bf	rh	15	1000	clk	none	20	[0.2]	node2vec	all	500	hlsh	simtol	0.9	30	30	3532	shapley	[0.0, 1.0, 0.0]	0	1184	0	0	0	0	0	0	0	0	1184	0	0	0	0	0
20210506	1343	euro-census	1_2_8	4000	euro-census	1_2_8	4500	2	false	True	linear	dice	dice	0.2	bf	rh	15	1000	clk	none	20	[0.2]	node2vec	all	500	hlsh	simtol	0.9	30	30	3532	shapley	[0.0, 0.0, 1.0]	0	1327	0	0	0	0	0	0	0	0	1327	0	0	0	0	0
20210506	1343	euro-census	1_2_8	4000	euro-census	1_2_8	4500	2	false	True	linear	dice	dice	0.2	bf	rh	15	1000	clk	none	20	[0.2]	node2vec	all	500	hlsh	simtol	0.9	30	30	3532	shapley	[0.6, 0.3, 0.1]	0	1230	0	0	0	0	0	0	0	0	1230	0	0	0	0	0
20210506	1343	euro-census	1_2_8	4000	euro-census	1_2_8	4500	2	false	True	linear	dice	dice	0.2	bf	rh	15	1000	clk	none	20	[0.2]	node2vec	all	500	hlsh	simtol	0.9	30	30	3532	random	[0.0, 0.0, 0.0]	0	1	0	0	0	0	0	0	0	0	1	0	0	0	0	0
20210506	1511	euro-census	1_2_8	4000	euro-census	1_2_8	4500	2	false	True	linear	dice	dice	0.2	bf	rh	15	1000	clk	none	20	[0.2]	all	all	500	hlsh	simtol	0.9	30	30	236	symmetric	[1.0, 0.0, 0.0]	4	175	2	2	3	4	4	4	4	4	175	2	2	3	4	4
20210506	1511	euro-census	1_2_8	4000	euro-census	1_2_8	4500	2	false	True	linear	dice	dice	0.2	bf	rh	15	1000	clk	none	20	[0.2]	all	all	500	hlsh	simtol	0.9	30	30	236	symmetric	[0.0, 1.0, 0.0]	4	177	2	2	3	3	4	4	4	4	177	2	2	3	3	4
20210506	1511	euro-census	1_2_8	4000	euro-census	1_2_8	4500	2	false	True	linear	dice	dice	0.2	bf	rh	15	1000	clk	none	20	[0.2]	all	all	500	hlsh	simtol	0.9	30	30	236	symmetric	[0.0, 0.0, 1.0]	3	182	0	0	0	1	3	3	3	3	182	0	0	0	1	3
20210506	1511	euro-census	1_2_8	4000	euro-census	1_2_8	4500	2	false	True	linear	dice	dice	0.2	bf	rh	15	1000	clk	none	20	[0.2]	all	all	500	hlsh	simtol	0.9	30	30	236	symmetric	[0.6, 0.3, 0.1]	4	178	2	2	3	3	4	4	4	4	178	2	2	3	3	4
20210506	1511	euro-census	1_2_8	4000	euro-census	1_2_8	4500	2	false	True	linear	dice	dice	0.2	bf	rh	15	1000	clk	none	20	[0.2]	all	all	500	hlsh	simtol	0.9	30	30	236	hungarian	[1.0, 0.0, 0.0]	4	189	2	2	3	4	4	4	4	4	197	2	2	3	4	4
20210506	1511	euro-census	1_2_8	4000	euro-census	1_2_8	4500	2	false	True	linear	dice	dice	0.2	bf	rh	15	1000	clk	none	20	[0.2]	all	all	500	hlsh	simtol	0.9	30	30	236	hungarian	[0.0, 1.0, 0.0]	4	189	2	2	3	3	4	4	4	4	197	2	2	3	3	4
20210506	1511	euro-census	1_2_8	4000	euro-census	1_2_8	4500	2	false	True	linear	dice	dice	0.2	bf	rh	15	1000	clk	none	20	[0.2]	all	all	500	hlsh	simtol	0.9	30	30	236	hungarian	[0.0, 0.0, 1.0]	3	183	0	0	0	1	3	3	3	3	183	0	0	0	1	3
20210506	1511	euro-census	1_2_8	4000	euro-census	1_2_8	4500	2	false	True	linear	dice	dice	0.2	bf	rh	15	1000	clk	none	20	[0.2]	all	all	500	hlsh	simtol	0.9	30	30	236	hungarian	[0.6, 0.3, 0.1]	4	189	2	2	3	3	4	4	4	4	197	2	2	3	3	4
20210506	1511	euro-census	1_2_8	4000	euro-census	1_2_8	4500	2	false	True	linear	dice	dice	0.2	bf	rh	15	1000	clk	none	20	[0.2]	all	all	500	hlsh	simtol	0.9	30	30	236	shapley	[1.0, 0.0, 0.0]	4	180	2	2	3	4	4	4	4	4	180	2	2	3	4	4
20210506	1511	euro-census	1_2_8	4000	euro-census	1_2_8	4500	2	false	True	linear	dice	dice	0.2	bf	rh	15	1000	clk	none	20	[0.2]	all	all	500	hlsh	simtol	0.9	30	30	236	shapley	[0.0, 1.0, 0.0]	4	179	2	2	3	3	4	4	4	4	179	2	2	3	3	4
20210506	1511	euro-census	1_2_8	4000	euro-census	1_2_8	4500	2	false	True	linear	dice	dice	0.2	bf	rh	15	1000	clk	none	20	[0.2]	all	all	500	hlsh	simtol	0.9	30	30	236	shapley	[0.0, 0.0, 1.0]	3	183	0	0	0	1	3	3	3	3	183	0	0	0	1	3
20210506	1511	euro-census	1_2_8	4000	euro-census	1_2_8	4500	2	false	True	linear	dice	dice	0.2	bf	rh	15	1000	clk	none	20	[0.2]	all	all	500	hlsh	simtol	0.9	30	30	236	shapley	[0.6, 0.3, 0.1]	4	181	2	2	3	3	4	4	4	4	181	2	2	3	3	4
20210506	1511	euro-census	1_2_8	4000	euro-census	1_2_8	4500	2	false	True	linear	dice	dice	0.2	bf	rh	15	1000	clk	none	20	[0.2]	all	all	500	hlsh	simtol	0.9	30	30	236	random	[0.0, 0.0, 0.0]	0	1	0	0	0	0	0	0	0	0	1	0	0	0	0	0
20210506	1511	euro-census	1_2_8	4000	euro-census	1_2_8	4500	2	false	True	linear	dice	dice	0.2	bf	rh	15	1000	clk	none	20	[0.2]	no-histo	all	500	hlsh	simtol	0.9	11	11	16417	symmetric	[1.0, 0.0, 0.0]	5	1669	2	3	3	4	5	5	5	5	1669	2	3	3	4	5
20210506	1511	euro-census	1_2_8	4000	euro-census	1_2_8	4500	2	false	True	linear	dice	dice	0.2	bf	rh	15	1000	clk	none	20	[0.2]	no-histo	all	500	hlsh	simtol	0.9	11	11	16417	symmetric	[0.0, 1.0, 0.0]	5	1916	0	0	0	2	5	5	5	5	1916	0	0	0	2	5
20210506	1511	euro-census	1_2_8	4000	euro-census	1_2_8	4500	2	false	True	linear	dice	dice	0.2	bf	rh	15	1000	clk	none	20	[0.2]	no-histo	all	500	hlsh	simtol	0.9	11	11	16417	symmetric	[0.0, 0.0, 1.0]	2	1766	0	0	0	0	0	2	2	2	1766	0	0	0	0	0
20210506	1511	euro-census	1_2_8	4000	euro-census	1_2_8	4500	2	false	True	linear	dice	dice	0.2	bf	rh	15	1000	clk	none	20	[0.2]	no-histo	all	500	hlsh	simtol	0.9	11	11	16417	symmetric	[0.6, 0.3, 0.1]	5	1923	0	0	0	4	5	5	5	5	1923	0	0	0	4	5
20210506	1511	euro-census	1_2_8	4000	euro-census	1_2_8	4500	2	false	True	linear	dice	dice	0.2	bf	rh	15	1000	clk	none	20	[0.2]	no-histo	all	500	hlsh	simtol	0.9	11	11	16417	hungarian	[1.0, 0.0, 0.0]	5	3111	2	3	4	5	5	5	5	5	3129	2	3	4	5	5
20210506	1511	euro-census	1_2_8	4000	euro-census	1_2_8	4500	2	false	True	linear	dice	dice	0.2	bf	rh	15	1000	clk	none	20	[0.2]	no-histo	all	500	hlsh	simtol	0.9	11	11	16417	hungarian	[0.0, 1.0, 0.0]	5	3111	0	0	0	2	5	5	5	5	3129	0	0	0	2	5
20210506	1511	euro-census	1_2_8	4000	euro-census	1_2_8	4500	2	false	True	linear	dice	dice	0.2	bf	rh	15	1000	clk	none	20	[0.2]	no-histo	all	500	hlsh	simtol	0.9	11	11	16417	hungarian	[0.0, 0.0, 1.0]	4	3090	0	0	0	0	0	2	2	4	3090	0	0	0	0	0
20210506	1511	euro-census	1_2_8	4000	euro-census	1_2_8	4500	2	false	True	linear	dice	dice	0.2	bf	rh	15	1000	clk	none	20	[0.2]	no-histo	all	500	hlsh	simtol	0.9	11	11	16417	hungarian	[0.6, 0.3, 0.1]	5	3111	0	0	0	4	5	5	5	5	3129	0	0	0	4	5
20210506	1511	euro-census	1_2_8	4000	euro-census	1_2_8	4500	2	false	True	linear	dice	dice	0.2	bf	rh	15	1000	clk	none	20	[0.2]	no-histo	all	500	hlsh	simtol	0.9	11	11	16417	shapley	[1.0, 0.0, 0.0]	5	2744	2	3	3	4	5	5	5	5	2744	2	3	3	4	5
20210506	1511	euro-census	1_2_8	4000	euro-census	1_2_8	4500	2	false	True	linear	dice	dice	0.2	bf	rh	15	1000	clk	none	20	[0.2]	no-histo	all	500	hlsh	simtol	0.9	11	11	16417	shapley	[0.0, 1.0, 0.0]	5	2734	0	0	0	2	5	5	5	5	2734	0	0	0	2	5
20210506	1511	euro-census	1_2_8	4000	euro-census	1_2_8	4500	2	false	True	linear	dice	dice	0.2	bf	rh	15	1000	clk	none	20	[0.2]	no-histo	all	500	hlsh	simtol	0.9	11	11	16417	shapley	[0.0, 0.0, 1.0]	3	3018	0	0	0	0	0	2	2	3	3018	0	0	0	0	0
20210506	1511	euro-census	1_2_8	4000	euro-census	1_2_8	4500	2	false	True	linear	dice	dice	0.2	bf	rh	15	1000	clk	none	20	[0.2]	no-histo	all	500	hlsh	simtol	0.9	11	11	16417	shapley	[0.6, 0.3, 0.1]	5	2750	0	0	0	4	5	5	5	5	2750	0	0	0	4	5
20210506	1511	euro-census	1_2_8	4000	euro-census	1_2_8	4500	2	false	True	linear	dice	dice	0.2	bf	rh	15	1000	clk	none	20	[0.2]	no-histo	all	500	hlsh	simtol	0.9	11	11	16417	random	[0.0, 0.0, 0.0]	0	1	0	0	0	0	0	0	0	0	1	0	0	0	0	0
20210506	1511	euro-census	1_2_8	4000	euro-census	1_2_8	4500	2	false	True	linear	dice	dice	0.2	bf	rh	15	1000	clk	none	20	[0.2]	one-central	all	500	hlsh	simtol	0.9	29	29	393	symmetric	[1.0, 0.0, 0.0]	4	221	2	2	3	4	4	4	4	4	221	2	2	3	4	4
20210506	1511	euro-census	1_2_8	4000	euro-census	1_2_8	4500	2	false	True	linear	dice	dice	0.2	bf	rh	15	1000	clk	none	20	[0.2]	one-central	all	500	hlsh	simtol	0.9	29	29	393	symmetric	[0.0, 1.0, 0.0]	4	224	2	3	3	3	4	4	4	4	224	2	3	3	3	4
20210506	1511	euro-census	1_2_8	4000	euro-census	1_2_8	4500	2	false	True	linear	dice	dice	0.2	bf	rh	15	1000	clk	none	20	[0.2]	one-central	all	500	hlsh	simtol	0.9	29	29	393	symmetric	[0.0, 0.0, 1.0]	3	239	0	0	0	2	3	3	3	3	239	0	0	0	2	3
20210506	1511	euro-census	1_2_8	4000	euro-census	1_2_8	4500	2	false	True	linear	dice	dice	0.2	bf	rh	15	1000	clk	none	20	[0.2]	one-central	all	500	hlsh	simtol	0.9	29	29	393	symmetric	[0.6, 0.3, 0.1]	4	226	2	3	3	3	4	4	4	4	226	2	3	3	3	4
20210506	1511	euro-census	1_2_8	4000	euro-census	1_2_8	4500	2	false	True	linear	dice	dice	0.2	bf	rh	15	1000	clk	none	20	[0.2]	one-central	all	500	hlsh	simtol	0.9	29	29	393	hungarian	[1.0, 0.0, 0.0]	3	253	2	2	3	3	3	3	3	3	280	2	2	3	3	3
20210506	1511	euro-census	1_2_8	4000	euro-census	1_2_8	4500	2	false	True	linear	dice	dice	0.2	bf	rh	15	1000	clk	none	20	[0.2]	one-central	all	500	hlsh	simtol	0.9	29	29	393	hungarian	[0.0, 1.0, 0.0]	3	253	2	3	3	3	3	3	3	3	280	2	3	3	3	3
20210506	1511	euro-census	1_2_8	4000	euro-census	1_2_8	4500	2	false	True	linear	dice	dice	0.2	bf	rh	15	1000	clk	none	20	[0.2]	one-central	all	500	hlsh	simtol	0.9	29	29	393	hungarian	[0.0, 0.0, 1.0]	3	247	0	0	0	2	3	3	3	3	247	0	0	0	2	3
20210506	1511	euro-census	1_2_8	4000	euro-census	1_2_8	4500	2	false	True	linear	dice	dice	0.2	bf	rh	15	1000	clk	none	20	[0.2]	one-central	all	500	hlsh	simtol	0.9	29	29	393	hungarian	[0.6, 0.3, 0.1]	3	253	2	3	3	3	3	3	3	3	280	2	3	3	3	3
20210506	1511	euro-census	1_2_8	4000	euro-census	1_2_8	4500	2	false	True	linear	dice	dice	0.2	bf	rh	15	1000	clk	none	20	[0.2]	one-central	all	500	hlsh	simtol	0.9	29	29	393	shapley	[1.0, 0.0, 0.0]	4	236	2	2	3	4	4	4	4	4	236	2	2	3	4	4
20210506	1511	euro-census	1_2_8	4000	euro-census	1_2_8	4500	2	false	True	linear	dice	dice	0.2	bf	rh	15	1000	clk	none	20	[0.2]	one-central	all	500	hlsh	simtol	0.9	29	29	393	shapley	[0.0, 1.0, 0.0]	4	236	2	3	3	3	4	4	4	4	236	2	3	3	3	4
20210506	1511	euro-census	1_2_8	4000	euro-census	1_2_8	4500	2	false	True	linear	dice	dice	0.2	bf	rh	15	1000	clk	none	20	[0.2]	one-central	all	500	hlsh	simtol	0.9	29	29	393	shapley	[0.0, 0.0, 1.0]	3	245	0	0	0	2	3	3	3	3	245	0	0	0	2	3
20210506	1511	euro-census	1_2_8	4000	euro-census	1_2_8	4500	2	false	True	linear	dice	dice	0.2	bf	rh	15	1000	clk	none	20	[0.2]	one-central	all	500	hlsh	simtol	0.9	29	29	393	shapley	[0.6, 0.3, 0.1]	4	236	2	3	3	3	4	4	4	4	236	2	3	3	3	4
20210506	1511	euro-census	1_2_8	4000	euro-census	1_2_8	4500	2	false	True	linear	dice	dice	0.2	bf	rh	15	1000	clk	none	20	[0.2]	one-central	all	500	hlsh	simtol	0.9	29	29	393	random	[0.0, 0.0, 0.0]	0	1	0	0	0	0	0	0	0	0	1	0	0	0	0	0
20210506	1511	euro-census	1_2_8	4000	euro-census	1_2_8	4500	2	false	True	linear	dice	dice	0.2	bf	rh	15	1000	clk	none	20	[0.2]	no-nf-central	all	500	hlsh	simtol	0.9	27	27	444	symmetric	[1.0, 0.0, 0.0]	3	283	2	2	2	3	3	3	3	3	283	2	2	2	3	3
20210506	1511	euro-census	1_2_8	4000	euro-census	1_2_8	4500	2	false	True	linear	dice	dice	0.2	bf	rh	15	1000	clk	none	20	[0.2]	no-nf-central	all	500	hlsh	simtol	0.9	27	27	444	symmetric	[0.0, 1.0, 0.0]	3	286	2	2	3	3	3	3	3	3	286	2	2	3	3	3
20210506	1511	euro-census	1_2_8	4000	euro-census	1_2_8	4500	2	false	True	linear	dice	dice	0.2	bf	rh	15	1000	clk	none	20	[0.2]	no-nf-central	all	500	hlsh	simtol	0.9	27	27	444	symmetric	[0.0, 0.0, 1.0]	3	296	0	0	1	1	3	3	3	3	296	0	0	1	1	3
20210506	1511	euro-census	1_2_8	4000	euro-census	1_2_8	4500	2	false	True	linear	dice	dice	0.2	bf	rh	15	1000	clk	none	20	[0.2]	no-nf-central	all	500	hlsh	simtol	0.9	27	27	444	symmetric	[0.6, 0.3, 0.1]	3	288	2	2	3	3	3	3	3	3	288	2	2	3	3	3
20210506	1511	euro-census	1_2_8	4000	euro-census	1_2_8	4500	2	false	True	linear	dice	dice	0.2	bf	rh	15	1000	clk	none	20	[0.2]	no-nf-central	all	500	hlsh	simtol	0.9	27	27	444	hungarian	[1.0, 0.0, 0.0]	3	315	2	2	2	3	3	3	3	3	338	2	2	2	3	3
20210506	1511	euro-census	1_2_8	4000	euro-census	1_2_8	4500	2	false	True	linear	dice	dice	0.2	bf	rh	15	1000	clk	none	20	[0.2]	no-nf-central	all	500	hlsh	simtol	0.9	27	27	444	hungarian	[0.0, 1.0, 0.0]	3	315	2	2	3	3	3	3	3	3	337	2	2	3	3	3
20210506	1511	euro-census	1_2_8	4000	euro-census	1_2_8	4500	2	false	True	linear	dice	dice	0.2	bf	rh	15	1000	clk	none	20	[0.2]	no-nf-central	all	500	hlsh	simtol	0.9	27	27	444	hungarian	[0.0, 0.0, 1.0]	3	298	0	0	1	1	3	3	3	3	298	0	0	1	1	3
20210506	1511	euro-census	1_2_8	4000	euro-census	1_2_8	4500	2	false	True	linear	dice	dice	0.2	bf	rh	15	1000	clk	none	20	[0.2]	no-nf-central	all	500	hlsh	simtol	0.9	27	27	444	hungarian	[0.6, 0.3, 0.1]	3	315	2	2	3	3	3	3	3	3	338	2	2	3	3	3
20210506	1511	euro-census	1_2_8	4000	euro-census	1_2_8	4500	2	false	True	linear	dice	dice	0.2	bf	rh	15	1000	clk	none	20	[0.2]	no-nf-central	all	500	hlsh	simtol	0.9	27	27	444	shapley	[1.0, 0.0, 0.0]	3	293	2	2	2	3	3	3	3	3	293	2	2	2	3	3
20210506	1511	euro-census	1_2_8	4000	euro-census	1_2_8	4500	2	false	True	linear	dice	dice	0.2	bf	rh	15	1000	clk	none	20	[0.2]	no-nf-central	all	500	hlsh	simtol	0.9	27	27	444	shapley	[0.0, 1.0, 0.0]	3	291	2	2	3	3	3	3	3	3	291	2	2	3	3	3
20210506	1511	euro-census	1_2_8	4000	euro-census	1_2_8	4500	2	false	True	linear	dice	dice	0.2	bf	rh	15	1000	clk	none	20	[0.2]	no-nf-central	all	500	hlsh	simtol	0.9	27	27	444	shapley	[0.0, 0.0, 1.0]	3	296	0	0	1	1	3	3	3	3	296	0	0	1	1	3
20210506	1511	euro-census	1_2_8	4000	euro-census	1_2_8	4500	2	false	True	linear	dice	dice	0.2	bf	rh	15	1000	clk	none	20	[0.2]	no-nf-central	all	500	hlsh	simtol	0.9	27	27	444	shapley	[0.6, 0.3, 0.1]	3	293	2	2	3	3	3	3	3	3	293	2	2	3	3	3
20210506	1511	euro-census	1_2_8	4000	euro-census	1_2_8	4500	2	false	True	linear	dice	dice	0.2	bf	rh	15	1000	clk	none	20	[0.2]	no-nf-central	all	500	hlsh	simtol	0.9	27	27	444	random	[0.0, 0.0, 0.0]	0	1	0	0	0	0	0	0	0	0	1	0	0	0	0	0
20210506	1511	euro-census	1_2_8	4000	euro-census	1_2_8	4500	2	false	True	linear	dice	dice	0.2	bf	rh	15	1000	clk	none	20	[0.2]	no-central	all	500	hlsh	simtol	0.9	28	28	1043	symmetric	[1.0, 0.0, 0.0]	4	540	2	2	3	4	4	4	4	4	540	2	2	3	4	4
20210506	1511	euro-census	1_2_8	4000	euro-census	1_2_8	4500	2	false	True	linear	dice	dice	0.2	bf	rh	15	1000	clk	none	20	[0.2]	no-central	all	500	hlsh	simtol	0.9	28	28	1043	symmetric	[0.0, 1.0, 0.0]	4	549	2	3	3	3	3	4	4	4	549	2	3	3	3	3
20210506	1511	euro-census	1_2_8	4000	euro-census	1_2_8	4500	2	false	True	linear	dice	dice	0.2	bf	rh	15	1000	clk	none	20	[0.2]	no-central	all	500	hlsh	simtol	0.9	28	28	1043	symmetric	[0.0, 0.0, 1.0]	3	606	0	0	0	0	0	3	3	3	606	0	0	0	0	0
20210506	1511	euro-census	1_2_8	4000	euro-census	1_2_8	4500	2	false	True	linear	dice	dice	0.2	bf	rh	15	1000	clk	none	20	[0.2]	no-central	all	500	hlsh	simtol	0.9	28	28	1043	symmetric	[0.6, 0.3, 0.1]	4	572	2	3	3	3	3	4	4	4	572	2	3	3	3	3
20210506	1511	euro-census	1_2_8	4000	euro-census	1_2_8	4500	2	false	True	linear	dice	dice	0.2	bf	rh	15	1000	clk	none	20	[0.2]	no-central	all	500	hlsh	simtol	0.9	28	28	1043	hungarian	[1.0, 0.0, 0.0]	3	653	2	2	3	3	3	3	3	3	692	2	2	3	3	3
20210506	1511	euro-census	1_2_8	4000	euro-census	1_2_8	4500	2	false	True	linear	dice	dice	0.2	bf	rh	15	1000	clk	none	20	[0.2]	no-central	all	500	hlsh	simtol	0.9	28	28	1043	hungarian	[0.0, 1.0, 0.0]	4	652	2	3	3	3	3	4	4	4	691	2	3	3	3	3
20210506	1511	euro-census	1_2_8	4000	euro-census	1_2_8	4500	2	false	True	linear	dice	dice	0.2	bf	rh	15	1000	clk	none	20	[0.2]	no-central	all	500	hlsh	simtol	0.9	28	28	1043	hungarian	[0.0, 0.0, 1.0]	3	620	0	0	0	0	0	3	3	3	620	0	0	0	0	0
20210506	1511	euro-census	1_2_8	4000	euro-census	1_2_8	4500	2	false	True	linear	dice	dice	0.2	bf	rh	15	1000	clk	none	20	[0.2]	no-central	all	500	hlsh	simtol	0.9	28	28	1043	hungarian	[0.6, 0.3, 0.1]	3	653	2	3	3	3	3	3	3	3	692	2	3	3	3	3
20210506	1511	euro-census	1_2_8	4000	euro-census	1_2_8	4500	2	false	True	linear	dice	dice	0.2	bf	rh	15	1000	clk	none	20	[0.2]	no-central	all	500	hlsh	simtol	0.9	28	28	1043	shapley	[1.0, 0.0, 0.0]	4	587	2	2	3	4	4	4	4	4	587	2	2	3	4	4
20210506	1511	euro-census	1_2_8	4000	euro-census	1_2_8	4500	2	false	True	linear	dice	dice	0.2	bf	rh	15	1000	clk	none	20	[0.2]	no-central	all	500	hlsh	simtol	0.9	28	28	1043	shapley	[0.0, 1.0, 0.0]	4	579	2	3	3	3	3	4	4	4	579	2	3	3	3	3
20210506	1511	euro-census	1_2_8	4000	euro-census	1_2_8	4500	2	false	True	linear	dice	dice	0.2	bf	rh	15	1000	clk	none	20	[0.2]	no-central	all	500	hlsh	simtol	0.9	28	28	1043	shapley	[0.0, 0.0, 1.0]	3	615	0	0	0	0	0	3	3	3	615	0	0	0	0	0
20210506	1511	euro-census	1_2_8	4000	euro-census	1_2_8	4500	2	false	True	linear	dice	dice	0.2	bf	rh	15	1000	clk	none	20	[0.2]	no-central	all	500	hlsh	simtol	0.9	28	28	1043	shapley	[0.6, 0.3, 0.1]	4	602	2	3	3	3	3	4	4	4	602	2	3	3	3	3
20210506	1511	euro-census	1_2_8	4000	euro-census	1_2_8	4500	2	false	True	linear	dice	dice	0.2	bf	rh	15	1000	clk	none	20	[0.2]	no-central	all	500	hlsh	simtol	0.9	28	28	1043	random	[0.0, 0.0, 0.0]	0	1	0	0	0	0	0	0	0	0	1	0	0	0	0	0
20210506	1511	euro-census	1_2_8	4000	euro-census	1_2_8	4500	2	false	True	linear	dice	dice	0.2	bf	rh	15	1000	clk	none	20	[0.2]	node2vec	all	500	hlsh	simtol	0.9	30	30	2791	symmetric	[1.0, 0.0, 0.0]	0	812	0	0	0	0	0	0	0	0	812	0	0	0	0	0
20210506	1511	euro-census	1_2_8	4000	euro-census	1_2_8	4500	2	false	True	linear	dice	dice	0.2	bf	rh	15	1000	clk	none	20	[0.2]	node2vec	all	500	hlsh	simtol	0.9	30	30	2791	symmetric	[0.0, 1.0, 0.0]	0	881	0	0	0	0	0	0	0	0	881	0	0	0	0	0
20210506	1511	euro-census	1_2_8	4000	euro-census	1_2_8	4500	2	false	True	linear	dice	dice	0.2	bf	rh	15	1000	clk	none	20	[0.2]	node2vec	all	500	hlsh	simtol	0.9	30	30	2791	symmetric	[0.0, 0.0, 1.0]	0	1112	0	0	0	0	0	0	0	0	1112	0	0	0	0	0
20210506	1511	euro-census	1_2_8	4000	euro-census	1_2_8	4500	2	false	True	linear	dice	dice	0.2	bf	rh	15	1000	clk	none	20	[0.2]	node2vec	all	500	hlsh	simtol	0.9	30	30	2791	symmetric	[0.6, 0.3, 0.1]	0	965	0	0	0	0	0	0	0	0	965	0	0	0	0	0
20210506	1511	euro-census	1_2_8	4000	euro-census	1_2_8	4500	2	false	True	linear	dice	dice	0.2	bf	rh	15	1000	clk	none	20	[0.2]	node2vec	all	500	hlsh	simtol	0.9	30	30	2791	hungarian	[1.0, 0.0, 0.0]	0	1258	0	0	0	0	0	0	0	0	1304	0	0	0	0	0
20210506	1511	euro-census	1_2_8	4000	euro-census	1_2_8	4500	2	false	True	linear	dice	dice	0.2	bf	rh	15	1000	clk	none	20	[0.2]	node2vec	all	500	hlsh	simtol	0.9	30	30	2791	hungarian	[0.0, 1.0, 0.0]	0	1258	0	0	0	0	0	0	0	0	1303	0	0	0	0	0
20210506	1511	euro-census	1_2_8	4000	euro-census	1_2_8	4500	2	false	True	linear	dice	dice	0.2	bf	rh	15	1000	clk	none	20	[0.2]	node2vec	all	500	hlsh	simtol	0.9	30	30	2791	hungarian	[0.0, 0.0, 1.0]	0	1228	0	0	0	0	0	0	0	0	1228	0	0	0	0	0
20210506	1511	euro-census	1_2_8	4000	euro-census	1_2_8	4500	2	false	True	linear	dice	dice	0.2	bf	rh	15	1000	clk	none	20	[0.2]	node2vec	all	500	hlsh	simtol	0.9	30	30	2791	hungarian	[0.6, 0.3, 0.1]	0	1258	0	0	0	0	0	0	0	0	1304	0	0	0	0	0
20210506	1511	euro-census	1_2_8	4000	euro-census	1_2_8	4500	2	false	True	linear	dice	dice	0.2	bf	rh	15	1000	clk	none	20	[0.2]	node2vec	all	500	hlsh	simtol	0.9	30	30	2791	shapley	[1.0, 0.0, 0.0]	0	1081	0	0	0	0	0	0	0	0	1081	0	0	0	0	0
20210506	1511	euro-census	1_2_8	4000	euro-census	1_2_8	4500	2	false	True	linear	dice	dice	0.2	bf	rh	15	1000	clk	none	20	[0.2]	node2vec	all	500	hlsh	simtol	0.9	30	30	2791	shapley	[0.0, 1.0, 0.0]	0	1058	0	0	0	0	0	0	0	0	1058	0	0	0	0	0
20210506	1511	euro-census	1_2_8	4000	euro-census	1_2_8	4500	2	false	True	linear	dice	dice	0.2	bf	rh	15	1000	clk	none	20	[0.2]	node2vec	all	500	hlsh	simtol	0.9	30	30	2791	shapley	[0.0, 0.0, 1.0]	0	1181	0	0	0	0	0	0	0	0	1181	0	0	0	0	0
20210506	1511	euro-census	1_2_8	4000	euro-census	1_2_8	4500	2	false	True	linear	dice	dice	0.2	bf	rh	15	1000	clk	none	20	[0.2]	node2vec	all	500	hlsh	simtol	0.9	30	30	2791	shapley	[0.6, 0.3, 0.1]	0	1111	0	0	0	0	0	0	0	0	1111	0	0	0	0	0
20210506	1511	euro-census	1_2_8	4000	euro-census	1_2_8	4500	2	false	True	linear	dice	dice	0.2	bf	rh	15	1000	clk	none	20	[0.2]	node2vec	all	500	hlsh	simtol	0.9	30	30	2791	random	[0.0, 0.0, 0.0]	0	1	0	0	0	0	0	0	0	0	1	0	0	0	0	0
																																		5	3113	2	3	4	5	5	5	5	5	3140
[truncated: 31 more columns]
