# Supplementary material for: On the effectiveness of graph matching attacks against privacy-preserving record linkage
Source: PLoS One. 2022 Sep 22;17(9):e0267893. doi: 10.1371/journal.pone.0267893 (PMC9499274; doi:10.1371/journal.pone.0267893)
Supplement: S1 File — (ZIP) [file pone.0267893.s001.zip › Random-4000/4000-4200.csv]

date	time	plain_dataset_name	plain_attr_list	plain_num_rec	encode_dataset_name	encode_attr_list	encode_num_rec	q_length	padded	sim_adjust_flag	regression_model	plain_sim_funct	enc_sim_func	min_sim	encode_method	bf_hash_type/tmh_num_hash_bits/cmh_max_rand_int	num_hash_funct	bf_len/tmh_num_hash_tables/cmh_num_hash_col	bf_encode/tmh_key_len	bf_harden/tmh_val_len	graph_node_min_degree	graph_sim_list	graph_feat_list	graph_selected_feat	sim_hash_num_bit	sim_hash_block_funct	sim_comp_funct	sim_hash_match_sim	num_feat	use_num_feat	total_num_sim_edges	match_method	weight_list	num_corr_ident_rec	num_wrng_ident_rec	corr_top_10	corr_top_20	corr_top_50	corr_top_100	corr_top_200	corr_top_500	corr_top_1000	num_all_corr	num_all_wrng	scorr_top_10	scorr_top_20	scorr_top_50	scorr_top_100	scorr_top_200
20210430	1405	euro-census	1_2_8	4000	euro-census	1_2_8	4200	2	false	True	linear	dice	dice	0.2	bf	rh	15	1000	clk	none	20	[0.2]	all	all	500	hlsh	simtol	0.9	30	30	9777	symmetric	[1.0, 0.0, 0.0]	61	1394	9	16	33	42	52	59	61	61	1394	9	16	33	42	52
20210430	1405	euro-census	1_2_8	4000	euro-census	1_2_8	4200	2	false	True	linear	dice	dice	0.2	bf	rh	15	1000	clk	none	20	[0.2]	all	all	500	hlsh	simtol	0.9	30	30	9777	symmetric	[0.0, 1.0, 0.0]	61	1544	10	20	27	30	30	55	61	61	1544	10	20	27	30	30
20210430	1405	euro-census	1_2_8	4000	euro-census	1_2_8	4200	2	false	True	linear	dice	dice	0.2	bf	rh	15	1000	clk	none	20	[0.2]	all	all	500	hlsh	simtol	0.9	30	30	9777	symmetric	[0.0, 0.0, 1.0]	45	1573	0	1	2	2	14	35	44	45	1573	0	1	2	2	14
20210430	1405	euro-census	1_2_8	4000	euro-census	1_2_8	4200	2	false	True	linear	dice	dice	0.2	bf	rh	15	1000	clk	none	20	[0.2]	all	all	500	hlsh	simtol	0.9	30	30	9777	symmetric	[0.6, 0.3, 0.1]	61	1576	10	20	27	30	30	56	61	61	1576	10	20	27	30	30
20210430	1405	euro-census	1_2_8	4000	euro-census	1_2_8	4200	2	false	True	linear	dice	dice	0.2	bf	rh	15	1000	clk	none	20	[0.2]	all	all	500	hlsh	simtol	0.9	30	30	9777	hungarian	[1.0, 0.0, 0.0]	58	2364	9	16	34	43	51	56	58	58	2397	9	16	34	43	51
20210430	1405	euro-census	1_2_8	4000	euro-census	1_2_8	4200	2	false	True	linear	dice	dice	0.2	bf	rh	15	1000	clk	none	20	[0.2]	all	all	500	hlsh	simtol	0.9	30	30	9777	hungarian	[0.0, 1.0, 0.0]	58	2363	10	20	27	30	30	57	58	58	2396	10	20	27	30	30
20210430	1405	euro-census	1_2_8	4000	euro-census	1_2_8	4200	2	false	True	linear	dice	dice	0.2	bf	rh	15	1000	clk	none	20	[0.2]	all	all	500	hlsh	simtol	0.9	30	30	9777	hungarian	[0.0, 0.0, 1.0]	43	2329	0	1	2	2	14	34	41	43	2329	0	1	2	2	14
20210430	1405	euro-census	1_2_8	4000	euro-census	1_2_8	4200	2	false	True	linear	dice	dice	0.2	bf	rh	15	1000	clk	none	20	[0.2]	all	all	500	hlsh	simtol	0.9	30	30	9777	hungarian	[0.6, 0.3, 0.1]	58	2364	10	20	27	30	30	55	58	58	2397	10	20	27	30	30
20210430	1405	euro-census	1_2_8	4000	euro-census	1_2_8	4200	2	false	True	linear	dice	dice	0.2	bf	rh	15	1000	clk	none	20	[0.2]	all	all	500	hlsh	simtol	0.9	30	30	9777	shapley	[1.0, 0.0, 0.0]	61	2100	9	16	33	42	52	59	61	61	2100	9	16	33	42	52
20210430	1405	euro-census	1_2_8	4000	euro-census	1_2_8	4200	2	false	True	linear	dice	dice	0.2	bf	rh	15	1000	clk	none	20	[0.2]	all	all	500	hlsh	simtol	0.9	30	30	9777	shapley	[0.0, 1.0, 0.0]	61	2082	10	20	27	30	30	55	61	61	2082	10	20	27	30	30
20210430	1405	euro-census	1_2_8	4000	euro-census	1_2_8	4200	2	false	True	linear	dice	dice	0.2	bf	rh	15	1000	clk	none	20	[0.2]	all	all	500	hlsh	simtol	0.9	30	30	9777	shapley	[0.0, 0.0, 1.0]	48	2288	0	1	2	2	14	35	45	48	2288	0	1	2	2	14
20210430	1405	euro-census	1_2_8	4000	euro-census	1_2_8	4200	2	false	True	linear	dice	dice	0.2	bf	rh	15	1000	clk	none	20	[0.2]	all	all	500	hlsh	simtol	0.9	30	30	9777	shapley	[0.6, 0.3, 0.1]	61	2124	10	20	27	30	30	56	61	61	2124	10	20	27	30	30
20210430	1405	euro-census	1_2_8	4000	euro-census	1_2_8	4200	2	false	True	linear	dice	dice	0.2	bf	rh	15	1000	clk	none	20	[0.2]	all	all	500	hlsh	simtol	0.9	30	30	9777	random	[0.0, 0.0, 0.0]	0	1	0	0	0	0	0	0	0	0	1	0	0	0	0	0
20210430	1405	euro-census	1_2_8	4000	euro-census	1_2_8	4200	2	false	True	linear	dice	dice	0.2	bf	rh	15	1000	clk	none	20	[0.2]	no-histo	all	500	hlsh	simtol	0.9	11	11	16487	symmetric	[1.0, 0.0, 0.0]	57	1657	8	17	26	37	43	48	52	57	1657	8	17	26	37	43
20210430	1405	euro-census	1_2_8	4000	euro-census	1_2_8	4200	2	false	True	linear	dice	dice	0.2	bf	rh	15	1000	clk	none	20	[0.2]	no-histo	all	500	hlsh	simtol	0.9	11	11	16487	symmetric	[0.0, 1.0, 0.0]	57	1880	0	0	0	21	36	49	54	57	1880	0	0	0	21	36
20210430	1405	euro-census	1_2_8	4000	euro-census	1_2_8	4200	2	false	True	linear	dice	dice	0.2	bf	rh	15	1000	clk	none	20	[0.2]	no-histo	all	500	hlsh	simtol	0.9	11	11	16487	symmetric	[0.0, 0.0, 1.0]	17	1684	0	0	0	0	3	7	15	17	1684	0	0	0	0	3
20210430	1405	euro-census	1_2_8	4000	euro-census	1_2_8	4200	2	false	True	linear	dice	dice	0.2	bf	rh	15	1000	clk	none	20	[0.2]	no-histo	all	500	hlsh	simtol	0.9	11	11	16487	symmetric	[0.6, 0.3, 0.1]	57	1896	0	0	0	20	38	52	56	57	1896	0	0	0	20	38
20210430	1405	euro-census	1_2_8	4000	euro-census	1_2_8	4200	2	false	True	linear	dice	dice	0.2	bf	rh	15	1000	clk	none	20	[0.2]	no-histo	all	500	hlsh	simtol	0.9	11	11	16487	hungarian	[1.0, 0.0, 0.0]	47	3080	9	14	24	30	35	37	42	47	3089	9	14	24	30	35
20210430	1405	euro-census	1_2_8	4000	euro-census	1_2_8	4200	2	false	True	linear	dice	dice	0.2	bf	rh	15	1000	clk	none	20	[0.2]	no-histo	all	500	hlsh	simtol	0.9	11	11	16487	hungarian	[0.0, 1.0, 0.0]	52	3075	0	0	0	21	35	44	49	52	3084	0	0	0	21	35
20210430	1405	euro-census	1_2_8	4000	euro-census	1_2_8	4200	2	false	True	linear	dice	dice	0.2	bf	rh	15	1000	clk	none	20	[0.2]	no-histo	all	500	hlsh	simtol	0.9	11	11	16487	hungarian	[0.0, 0.0, 1.0]	16	3086	0	0	0	0	0	7	12	16	3086	0	0	0	0	0
20210430	1405	euro-census	1_2_8	4000	euro-census	1_2_8	4200	2	false	True	linear	dice	dice	0.2	bf	rh	15	1000	clk	none	20	[0.2]	no-histo	all	500	hlsh	simtol	0.9	11	11	16487	hungarian	[0.6, 0.3, 0.1]	48	3079	0	0	0	21	33	44	47	48	3088	0	0	0	21	33
20210430	1405	euro-census	1_2_8	4000	euro-census	1_2_8	4200	2	false	True	linear	dice	dice	0.2	bf	rh	15	1000	clk	none	20	[0.2]	no-histo	all	500	hlsh	simtol	0.9	11	11	16487	shapley	[1.0, 0.0, 0.0]	57	2714	8	17	26	37	43	48	52	57	2714	8	17	26	37	43
20210430	1405	euro-census	1_2_8	4000	euro-census	1_2_8	4200	2	false	True	linear	dice	dice	0.2	bf	rh	15	1000	clk	none	20	[0.2]	no-histo	all	500	hlsh	simtol	0.9	11	11	16487	shapley	[0.0, 1.0, 0.0]	57	2682	0	0	0	21	36	49	53	57	2682	0	0	0	21	36
20210430	1405	euro-census	1_2_8	4000	euro-census	1_2_8	4200	2	false	True	linear	dice	dice	0.2	bf	rh	15	1000	clk	none	20	[0.2]	no-histo	all	500	hlsh	simtol	0.9	11	11	16487	shapley	[0.0, 0.0, 1.0]	21	3022	0	0	0	0	3	7	15	21	3022	0	0	0	0	3
20210430	1405	euro-census	1_2_8	4000	euro-census	1_2_8	4200	2	false	True	linear	dice	dice	0.2	bf	rh	15	1000	clk	none	20	[0.2]	no-histo	all	500	hlsh	simtol	0.9	11	11	16487	shapley	[0.6, 0.3, 0.1]	57	2723	0	0	0	20	38	52	56	57	2723	0	0	0	20	38
20210430	1405	euro-census	1_2_8	4000	euro-census	1_2_8	4200	2	false	True	linear	dice	dice	0.2	bf	rh	15	1000	clk	none	20	[0.2]	no-histo	all	500	hlsh	simtol	0.9	11	11	16487	random	[0.0, 0.0, 0.0]	0	1	0	0	0	0	0	0	0	0	1	0	0	0	0	0
20210430	1405	euro-census	1_2_8	4000	euro-census	1_2_8	4200	2	false	True	linear	dice	dice	0.2	bf	rh	15	1000	clk	none	20	[0.2]	one-central	all	500	hlsh	simtol	0.9	29	29	9619	symmetric	[1.0, 0.0, 0.0]	61	1421	9	16	33	42	52	59	61	61	1421	9	16	33	42	52
20210430	1405	euro-census	1_2_8	4000	euro-census	1_2_8	4200	2	false	True	linear	dice	dice	0.2	bf	rh	15	1000	clk	none	20	[0.2]	one-central	all	500	hlsh	simtol	0.9	29	29	9619	symmetric	[0.0, 1.0, 0.0]	61	1598	10	20	29	32	32	54	61	61	1598	10	20	29	32	32
20210430	1405	euro-census	1_2_8	4000	euro-census	1_2_8	4200	2	false	True	linear	dice	dice	0.2	bf	rh	15	1000	clk	none	20	[0.2]	one-central	all	500	hlsh	simtol	0.9	29	29	9619	symmetric	[0.0, 0.0, 1.0]	46	1612	0	0	0	1	17	34	42	46	1612	0	0	0	1	17
20210430	1405	euro-census	1_2_8	4000	euro-census	1_2_8	4200	2	false	True	linear	dice	dice	0.2	bf	rh	15	1000	clk	none	20	[0.2]	one-central	all	500	hlsh	simtol	0.9	29	29	9619	symmetric	[0.6, 0.3, 0.1]	61	1593	10	20	29	32	32	56	61	61	1593	10	20	29	32	32
20210430	1405	euro-census	1_2_8	4000	euro-census	1_2_8	4200	2	false	True	linear	dice	dice	0.2	bf	rh	15	1000	clk	none	20	[0.2]	one-central	all	500	hlsh	simtol	0.9	29	29	9619	hungarian	[1.0, 0.0, 0.0]	59	2392	9	16	33	43	52	57	59	59	2435	9	16	33	43	52
20210430	1405	euro-census	1_2_8	4000	euro-census	1_2_8	4200	2	false	True	linear	dice	dice	0.2	bf	rh	15	1000	clk	none	20	[0.2]	one-central	all	500	hlsh	simtol	0.9	29	29	9619	hungarian	[0.0, 1.0, 0.0]	60	2391	10	20	29	32	32	57	60	60	2434	10	20	29	32	32
20210430	1405	euro-census	1_2_8	4000	euro-census	1_2_8	4200	2	false	True	linear	dice	dice	0.2	bf	rh	15	1000	clk	none	20	[0.2]	one-central	all	500	hlsh	simtol	0.9	29	29	9619	hungarian	[0.0, 0.0, 1.0]	47	2358	0	0	0	1	17	32	41	47	2358	0	0	0	1	17
20210430	1405	euro-census	1_2_8	4000	euro-census	1_2_8	4200	2	false	True	linear	dice	dice	0.2	bf	rh	15	1000	clk	none	20	[0.2]	one-central	all	500	hlsh	simtol	0.9	29	29	9619	hungarian	[0.6, 0.3, 0.1]	59	2392	10	20	29	32	32	55	59	59	2435	10	20	29	32	32
20210430	1405	euro-census	1_2_8	4000	euro-census	1_2_8	4200	2	false	True	linear	dice	dice	0.2	bf	rh	15	1000	clk	none	20	[0.2]	one-central	all	500	hlsh	simtol	0.9	29	29	9619	shapley	[1.0, 0.0, 0.0]	61	2122	9	16	33	42	52	59	61	61	2122	9	16	33	42	52
20210430	1405	euro-census	1_2_8	4000	euro-census	1_2_8	4200	2	false	True	linear	dice	dice	0.2	bf	rh	15	1000	clk	none	20	[0.2]	one-central	all	500	hlsh	simtol	0.9	29	29	9619	shapley	[0.0, 1.0, 0.0]	61	2117	10	20	29	32	32	54	61	61	2117	10	20	29	32	32
20210430	1405	euro-census	1_2_8	4000	euro-census	1_2_8	4200	2	false	True	linear	dice	dice	0.2	bf	rh	15	1000	clk	none	20	[0.2]	one-central	all	500	hlsh	simtol	0.9	29	29	9619	shapley	[0.0, 0.0, 1.0]	47	2323	0	0	0	1	17	34	42	47	2323	0	0	0	1	17
20210430	1405	euro-census	1_2_8	4000	euro-census	1_2_8	4200	2	false	True	linear	dice	dice	0.2	bf	rh	15	1000	clk	none	20	[0.2]	one-central	all	500	hlsh	simtol	0.9	29	29	9619	shapley	[0.6, 0.3, 0.1]	61	2138	10	20	29	32	32	56	61	61	2138	10	20	29	32	32
20210430	1405	euro-census	1_2_8	4000	euro-census	1_2_8	4200	2	false	True	linear	dice	dice	0.2	bf	rh	15	1000	clk	none	20	[0.2]	one-central	all	500	hlsh	simtol	0.9	29	29	9619	random	[0.0, 0.0, 0.0]	0	1	0	0	0	0	0	0	0	0	1	0	0	0	0	0
20210430	1405	euro-census	1_2_8	4000	euro-census	1_2_8	4200	2	false	True	linear	dice	dice	0.2	bf	rh	15	1000	clk	none	20	[0.2]	no-nf-central	all	500	hlsh	simtol	0.9	27	27	11356	symmetric	[1.0, 0.0, 0.0]	61	1435	9	16	33	42	52	59	61	61	1435	9	16	33	42	52
20210430	1405	euro-census	1_2_8	4000	euro-census	1_2_8	4200	2	false	True	linear	dice	dice	0.2	bf	rh	15	1000	clk	none	20	[0.2]	no-nf-central	all	500	hlsh	simtol	0.9	27	27	11356	symmetric	[0.0, 1.0, 0.0]	61	1622	10	19	26	28	28	52	61	61	1622	10	19	26	28	28
20210430	1405	euro-census	1_2_8	4000	euro-census	1_2_8	4200	2	false	True	linear	dice	dice	0.2	bf	rh	15	1000	clk	none	20	[0.2]	no-nf-central	all	500	hlsh	simtol	0.9	27	27	11356	symmetric	[0.0, 0.0, 1.0]	44	1543	0	0	0	5	22	39	42	44	1543	0	0	0	5	22
20210430	1405	euro-census	1_2_8	4000	euro-census	1_2_8	4200	2	false	True	linear	dice	dice	0.2	bf	rh	15	1000	clk	none	20	[0.2]	no-nf-central	all	500	hlsh	simtol	0.9	27	27	11356	symmetric	[0.6, 0.3, 0.1]	61	1608	10	19	26	28	28	56	61	61	1608	10	19	26	28	28
20210430	1405	euro-census	1_2_8	4000	euro-census	1_2_8	4200	2	false	True	linear	dice	dice	0.2	bf	rh	15	1000	clk	none	20	[0.2]	no-nf-central	all	500	hlsh	simtol	0.9	27	27	11356	hungarian	[1.0, 0.0, 0.0]	59	2487	9	16	34	43	52	57	59	59	2525	9	16	34	43	52
20210430	1405	euro-census	1_2_8	4000	euro-census	1_2_8	4200	2	false	True	linear	dice	dice	0.2	bf	rh	15	1000	clk	none	20	[0.2]	no-nf-central	all	500	hlsh	simtol	0.9	27	27	11356	hungarian	[0.0, 1.0, 0.0]	60	2486	10	19	26	28	28	52	60	60	2524	10	19	26	28	28
20210430	1405	euro-census	1_2_8	4000	euro-census	1_2_8	4200	2	false	True	linear	dice	dice	0.2	bf	rh	15	1000	clk	none	20	[0.2]	no-nf-central	all	500	hlsh	simtol	0.9	27	27	11356	hungarian	[0.0, 0.0, 1.0]	42	2448	0	0	0	5	22	35	38	42	2448	0	0	0	5	22
20210430	1405	euro-census	1_2_8	4000	euro-census	1_2_8	4200	2	false	True	linear	dice	dice	0.2	bf	rh	15	1000	clk	none	20	[0.2]	no-nf-central	all	500	hlsh	simtol	0.9	27	27	11356	hungarian	[0.6, 0.3, 0.1]	59	2487	10	19	26	28	28	55	59	59	2525	10	19	26	28	28
20210430	1405	euro-census	1_2_8	4000	euro-census	1_2_8	4200	2	false	True	linear	dice	dice	0.2	bf	rh	15	1000	clk	none	20	[0.2]	no-nf-central	all	500	hlsh	simtol	0.9	27	27	11356	shapley	[1.0, 0.0, 0.0]	61	2238	9	16	33	42	52	59	61	61	2238	9	16	33	42	52
20210430	1405	euro-census	1_2_8	4000	euro-census	1_2_8	4200	2	false	True	linear	dice	dice	0.2	bf	rh	15	1000	clk	none	20	[0.2]	no-nf-central	all	500	hlsh	simtol	0.9	27	27	11356	shapley	[0.0, 1.0, 0.0]	61	2215	10	19	26	28	28	52	61	61	2215	10	19	26	28	28
20210430	1405	euro-census	1_2_8	4000	euro-census	1_2_8	4200	2	false	True	linear	dice	dice	0.2	bf	rh	15	1000	clk	none	20	[0.2]	no-nf-central	all	500	hlsh	simtol	0.9	27	27	11356	shapley	[0.0, 0.0, 1.0]	47	2414	0	0	0	5	22	39	44	47	2414	0	0	0	5	22
20210430	1405	euro-census	1_2_8	4000	euro-census	1_2_8	4200	2	false	True	linear	dice	dice	0.2	bf	rh	15	1000	clk	none	20	[0.2]	no-nf-central	all	500	hlsh	simtol	0.9	27	27	11356	shapley	[0.6, 0.3, 0.1]	61	2249	10	19	26	28	28	56	61	61	2249	10	19	26	28	28
20210430	1405	euro-census	1_2_8	4000	euro-census	1_2_8	4200	2	false	True	linear	dice	dice	0.2	bf	rh	15	1000	clk	none	20	[0.2]	no-nf-central	all	500	hlsh	simtol	0.9	27	27	11356	random	[0.0, 0.0, 0.0]	0	1	0	0	0	0	0	0	0	0	1	0	0	0	0	0
20210430	1405	euro-census	1_2_8	4000	euro-census	1_2_8	4200	2	false	True	linear	dice	dice	0.2	bf	rh	15	1000	clk	none	20	[0.2]	no-central	all	500	hlsh	simtol	0.9	28	28	11413	symmetric	[1.0, 0.0, 0.0]	61	1442	9	16	33	42	52	59	61	61	1442	9	16	33	42	52
20210430	1405	euro-census	1_2_8	4000	euro-census	1_2_8	4200	2	false	True	linear	dice	dice	0.2	bf	rh	15	1000	clk	none	20	[0.2]	no-central	all	500	hlsh	simtol	0.9	28	28	11413	symmetric	[0.0, 1.0, 0.0]	61	1611	10	19	24	26	26	54	61	61	1611	10	19	24	26	26
20210430	1405	euro-census	1_2_8	4000	euro-census	1_2_8	4200	2	false	True	linear	dice	dice	0.2	bf	rh	15	1000	clk	none	20	[0.2]	no-central	all	500	hlsh	simtol	0.9	28	28	11413	symmetric	[0.0, 0.0, 1.0]	42	1596	1	2	2	8	19	37	40	42	1596	1	2	2	8	19
20210430	1405	euro-census	1_2_8	4000	euro-census	1_2_8	4200	2	false	True	linear	dice	dice	0.2	bf	rh	15	1000	clk	none	20	[0.2]	no-central	all	500	hlsh	simtol	0.9	28	28	11413	symmetric	[0.6, 0.3, 0.1]	61	1619	10	19	24	26	26	57	61	61	1619	10	19	24	26	26
20210430	1405	euro-census	1_2_8	4000	euro-census	1_2_8	4200	2	false	True	linear	dice	dice	0.2	bf	rh	15	1000	clk	none	20	[0.2]	no-central	all	500	hlsh	simtol	0.9	28	28	11413	hungarian	[1.0, 0.0, 0.0]	58	2513	9	16	34	43	52	56	58	58	2547	9	16	34	43	52
20210430	1405	euro-census	1_2_8	4000	euro-census	1_2_8	4200	2	false	True	linear	dice	dice	0.2	bf	rh	15	1000	clk	none	20	[0.2]	no-central	all	500	hlsh	simtol	0.9	28	28	11413	hungarian	[0.0, 1.0, 0.0]	58	2513	10	19	24	26	26	53	58	58	2547	10	19	24	26	26
20210430	1405	euro-census	1_2_8	4000	euro-census	1_2_8	4200	2	false	True	linear	dice	dice	0.2	bf	rh	15	1000	clk	none	20	[0.2]	no-central	all	500	hlsh	simtol	0.9	28	28	11413	hungarian	[0.0, 0.0, 1.0]	45	2477	1	2	2	8	19	36	39	45	2477	1	2	2	8	19
20210430	1405	euro-census	1_2_8	4000	euro-census	1_2_8	4200	2	false	True	linear	dice	dice	0.2	bf	rh	15	1000	clk	none	20	[0.2]	no-central	all	500	hlsh	simtol	0.9	28	28	11413	hungarian	[0.6, 0.3, 0.1]	58	2513	10	19	24	26	26	56	58	58	2547	10	19	24	26	26
20210430	1405	euro-census	1_2_8	4000	euro-census	1_2_8	4200	2	false	True	linear	dice	dice	0.2	bf	rh	15	1000	clk	none	20	[0.2]	no-central	all	500	hlsh	simtol	0.9	28	28	11413	shapley	[1.0, 0.0, 0.0]	61	2252	9	16	33	42	52	59	61	61	2252	9	16	33	42	52
20210430	1405	euro-census	1_2_8	4000	euro-census	1_2_8	4200	2	false	True	linear	dice	dice	0.2	bf	rh	15	1000	clk	none	20	[0.2]	no-central	all	500	hlsh	simtol	0.9	28	28	11413	shapley	[0.0, 1.0, 0.0]	61	2237	10	19	24	26	26	54	61	61	2237	10	19	24	26	26
20210430	1405	euro-census	1_2_8	4000	euro-census	1_2_8	4200	2	false	True	linear	dice	dice	0.2	bf	rh	15	1000	clk	none	20	[0.2]	no-central	all	500	hlsh	simtol	0.9	28	28	11413	shapley	[0.0, 0.0, 1.0]	46	2448	1	2	2	8	19	37	41	46	2448	1	2	2	8	19
20210430	1405	euro-census	1_2_8	4000	euro-census	1_2_8	4200	2	false	True	linear	dice	dice	0.2	bf	rh	15	1000	clk	none	20	[0.2]	no-central	all	500	hlsh	simtol	0.9	28	28	11413	shapley	[0.6, 0.3, 0.1]	61	2261	10	19	24	26	26	57	61	61	2261	10	19	24	26	26
20210430	1405	euro-census	1_2_8	4000	euro-census	1_2_8	4200	2	false	True	linear	dice	dice	0.2	bf	rh	15	1000	clk	none	20	[0.2]	no-central	all	500	hlsh	simtol	0.9	28	28	11413	random	[0.0, 0.0, 0.0]	0	1	0	0	0	0	0	0	0	0	1	0	0	0	0	0
20210430	1405	euro-census	1_2_8	4000	euro-census	1_2_8	4200	2	false	True	linear	dice	dice	0.2	bf	rh	15	1000	clk	none	20	[0.2]	node2vec	all	500	hlsh	simtol	0.9	30	30	1708	symmetric	[1.0, 0.0, 0.0]	0	650	0	0	0	0	0	0	0	0	650	0	0	0	0	0
20210430	1405	euro-census	1_2_8	4000	euro-census	1_2_8	4200	2	false	True	linear	dice	dice	0.2	bf	rh	15	1000	clk	none	20	[0.2]	node2vec	all	500	hlsh	simtol	0.9	30	30	1708	symmetric	[0.0, 1.0, 0.0]	0	686	0	0	0	0	0	0	0	0	686	0	0	0	0	0
20210430	1405	euro-census	1_2_8	4000	euro-census	1_2_8	4200	2	false	True	linear	dice	dice	0.2	bf	rh	15	1000	clk	none	20	[0.2]	node2vec	all	500	hlsh	simtol	0.9	30	30	1708	symmetric	[0.0, 0.0, 1.0]	0	811	0	0	0	0	0	0	0	0	811	0	0	0	0	0
20210430	1405	euro-census	1_2_8	4000	euro-census	1_2_8	4200	2	false	True	linear	dice	dice	0.2	bf	rh	15	1000	clk	none	20	[0.2]	node2vec	all	500	hlsh	simtol	0.9	30	30	1708	symmetric	[0.6, 0.3, 0.1]	0	737	0	0	0	0	0	0	0	0	737	0	0	0	0	0
20210430	1405	euro-census	1_2_8	4000	euro-census	1_2_8	4200	2	false	True	linear	dice	dice	0.2	bf	rh	15	1000	clk	none	20	[0.2]	node2vec	all	500	hlsh	simtol	0.9	30	30	1708	hungarian	[1.0, 0.0, 0.0]	0	892	0	0	0	0	0	0	0	0	922	0	0	0	0	0
20210430	1405	euro-census	1_2_8	4000	euro-census	1_2_8	4200	2	false	True	linear	dice	dice	0.2	bf	rh	15	1000	clk	none	20	[0.2]	node2vec	all	500	hlsh	simtol	0.9	30	30	1708	hungarian	[0.0, 1.0, 0.0]	0	892	0	0	0	0	0	0	0	0	922	0	0	0	0	0
20210430	1405	euro-census	1_2_8	4000	euro-census	1_2_8	4200	2	false	True	linear	dice	dice	0.2	bf	rh	15	1000	clk	none	20	[0.2]	node2vec	all	500	hlsh	simtol	0.9	30	30	1708	hungarian	[0.0, 0.0, 1.0]	0	865	0	0	0	0	0	0	0	0	865	0	0	0	0	0
20210430	1405	euro-census	1_2_8	4000	euro-census	1_2_8	4200	2	false	True	linear	dice	dice	0.2	bf	rh	15	1000	clk	none	20	[0.2]	node2vec	all	500	hlsh	simtol	0.9	30	30	1708	hungarian	[0.6, 0.3, 0.1]	0	892	0	0	0	0	0	0	0	0	922	0	0	0	0	0
20210430	1405	euro-census	1_2_8	4000	euro-census	1_2_8	4200	2	false	True	linear	dice	dice	0.2	bf	rh	15	1000	clk	none	20	[0.2]	node2vec	all	500	hlsh	simtol	0.9	30	30	1708	shapley	[1.0, 0.0, 0.0]	0	785	0	0	0	0	0	0	0	0	785	0	0	0	0	0
20210430	1405	euro-census	1_2_8	4000	euro-census	1_2_8	4200	2	false	True	linear	dice	dice	0.2	bf	rh	15	1000	clk	none	20	[0.2]	node2vec	all	500	hlsh	simtol	0.9	30	30	1708	shapley	[0.0, 1.0, 0.0]	0	771	0	0	0	0	0	0	0	0	771	0	0	0	0	0
20210430	1405	euro-census	1_2_8	4000	euro-census	1_2_8	4200	2	false	True	linear	dice	dice	0.2	bf	rh	15	1000	clk	none	20	[0.2]	node2vec	all	500	hlsh	simtol	0.9	30	30	1708	shapley	[0.0, 0.0, 1.0]	0	842	0	0	0	0	0	0	0	0	842	0	0	0	0	0
20210430	1405	euro-census	1_2_8	4000	euro-census	1_2_8	4200	2	false	True	linear	dice	dice	0.2	bf	rh	15	1000	clk	none	20	[0.2]	node2vec	all	500	hlsh	simtol	0.9	30	30	1708	shapley	[0.6, 0.3, 0.1]	0	798	0	0	0	0	0	0	0	0	798	0	0	0	0	0
20210430	1405	euro-census	1_2_8	4000	euro-census	1_2_8	4200	2	false	True	linear	dice	dice	0.2	bf	rh	15	1000	clk	none	20	[0.2]	node2vec	all	500	hlsh	simtol	0.9	30	30	1708	random	[0.0, 0.0, 0.0]	0	1	0	0	0	0	0	0	0	0	1	0	0	0	0	0
20210430	1553	euro-census	1_2_8	4000	euro-census	1_2_8	4200	2	false	True	linear	dice	dice	0.2	bf	rh	15	1000	clk	none	20	[0.2]	all	all	500	hlsh	simtol	0.9	30	30	9777	symmetric	[1.0, 0.0, 0.0]	61	1394	9	16	33	42	52	59	61	61	1394	9	16	33	42	52
20210430	1553	euro-census	1_2_8	4000	euro-census	1_2_8	4200	2	false	True	linear	dice	dice	0.2	bf	rh	15	1000	clk	none	20	[0.2]	all	all	500	hlsh	simtol	0.9	30	30	9777	symmetric	[0.0, 1.0, 0.0]	61	1544	10	20	27	30	30	55	61	61	1544	10	20	27	30	30
20210430	1553	euro-census	1_2_8	4000	euro-census	1_2_8	4200	2	false	True	linear	dice	dice	0.2	bf	rh	15	1000	clk	none	20	[0.2]	all	all	500	hlsh	simtol	0.9	30	30	9777	symmetric	[0.0, 0.0, 1.0]	44	1572	1	1	2	2	13	34	43	44	1572	1	1	2	2	13
20210430	1553	euro-census	1_2_8	4000	euro-census	1_2_8	4200	2	false	True	linear	dice	dice	0.2	bf	rh	15	1000	clk	none	20	[0.2]	all	all	500	hlsh	simtol	0.9	30	30	9777	symmetric	[0.6, 0.3, 0.1]	61	1576	10	20	27	30	30	56	61	61	1576	10	20	27	30	30
20210430	1553	euro-census	1_2_8	4000	euro-census	1_2_8	4200	2	false	True	linear	dice	dice	0.2	bf	rh	15	1000	clk	none	20	[0.2]	all	all	500	hlsh	simtol	0.9	30	30	9777	hungarian	[1.0, 0.0, 0.0]	59	2356	9	16	34	43	51	57	59	59	2397	9	16	34	43	51
20210430	1553	euro-census	1_2_8	4000	euro-census	1_2_8	4200	2	false	True	linear	dice	dice	0.2	bf	rh	15	1000	clk	none	20	[0.2]	all	all	500	hlsh	simtol	0.9	30	30	9777	hungarian	[0.0, 1.0, 0.0]	59	2356	10	20	27	30	30	57	58	59	2397	10	20	27	30	30
20210430	1553	euro-census	1_2_8	4000	euro-census	1_2_8	4200	2	false	True	linear	dice	dice	0.2	bf	rh	15	1000	clk	none	20	[0.2]	all	all	500	hlsh	simtol	0.9	30	30	9777	hungarian	[0.0, 0.0, 1.0]	43	2329	1	1	2	2	13	33	42	43	2329	1	1	2	2	13
20210430	1553	euro-census	1_2_8	4000	euro-census	1_2_8	4200	2	false	True	linear	dice	dice	0.2	bf	rh	15	1000	clk	none	20	[0.2]	all	all	500	hlsh	simtol	0.9	30	30	9777	hungarian	[0.6, 0.3, 0.1]	59	2356	10	20	27	30	30	55	59	59	2397	10	20	27	30	30
20210430	1553	euro-census	1_2_8	4000	euro-census	1_2_8	4200	2	false	True	linear	dice	dice	0.2	bf	rh	15	1000	clk	none	20	[0.2]	all	all	500	hlsh	simtol	0.9	30	30	9777	shapley	[1.0, 0.0, 0.0]	61	2100	9	16	33	42	52	59	61	61	2100	9	16	33	42	52
20210430	1553	euro-census	1_2_8	4000	euro-census	1_2_8	4200	2	false	True	linear	dice	dice	0.2	bf	rh	15	1000	clk	none	20	[0.2]	all	all	500	hlsh	simtol	0.9	30	30	9777	shapley	[0.0, 1.0, 0.0]	61	2082	10	20	27	30	30	55	61	61	2082	10	20	27	30	30
20210430	1553	euro-census	1_2_8	4000	euro-census	1_2_8	4200	2	false	True	linear	dice	dice	0.2	bf	rh	15	1000	clk	none	20	[0.2]	all	all	500	hlsh	simtol	0.9	30	30	9777	shapley	[0.0, 0.0, 1.0]	47	2289	1	1	2	2	13	34	42	47	2289	1	1	2	2	13
20210430	1553	euro-census	1_2_8	4000	euro-census	1_2_8	4200	2	false	True	linear	dice	dice	0.2	bf	rh	15	1000	clk	none	20	[0.2]	all	all	500	hlsh	simtol	0.9	30	30	9777	shapley	[0.6, 0.3, 0.1]	61	2124	10	20	27	30	30	56	61	61	2124	10	20	27	30	30
20210430	1553	euro-census	1_2_8	4000	euro-census	1_2_8	4200	2	false	True	linear	dice	dice	0.2	bf	rh	15	1000	clk	none	20	[0.2]	all	all	500	hlsh	simtol	0.9	30	30	9777	random	[0.0, 0.0, 0.0]	0	1	0	0	0	0	0	0	0	0	1	0	0	0	0	0
20210430	1553	euro-census	1_2_8	4000	euro-census	1_2_8	4200	2	false	True	linear	dice	dice	0.2	bf	rh	15	1000	clk	none	20	[0.2]	no-histo	all	500	hlsh	simtol	0.9	11	11	16487	symmetric	[1.0, 0.0, 0.0]	57	1657	8	17	26	37	43	48	52	57	1657	8	17	26	37	43
20210430	1553	euro-census	1_2_8	4000	euro-census	1_2_8	4200	2	false	True	linear	dice	dice	0.2	bf	rh	15	1000	clk	none	20	[0.2]	no-histo	all	500	hlsh	simtol	0.9	11	11	16487	symmetric	[0.0, 1.0, 0.0]	57	1880	0	0	0	21	36	49	54	57	1880	0	0	0	21	36
20210430	1553	euro-census	1_2_8	4000	euro-census	1_2_8	4200	2	false	True	linear	dice	dice	0.2	bf	rh	15	1000	clk	none	20	[0.2]	no-histo	all	500	hlsh	simtol	0.9	11	11	16487	symmetric	[0.0, 0.0, 1.0]	17	1679	0	0	0	0	2	8	15	17	1679	0	0	0	0	2
20210430	1553	euro-census	1_2_8	4000	euro-census	1_2_8	4200	2	false	True	linear	dice	dice	0.2	bf	rh	15	1000	clk	none	20	[0.2]	no-histo	all	500	hlsh	simtol	0.9	11	11	16487	symmetric	[0.6, 0.3, 0.1]	57	1896	0	0	0	20	38	52	56	57	1896	0	0	0	20	38
20210430	1553	euro-census	1_2_8	4000	euro-census	1_2_8	4200	2	false	True	linear	dice	dice	0.2	bf	rh	15	1000	clk	none	20	[0.2]	no-histo	all	500	hlsh	simtol	0.9	11	11	16487	hungarian	[1.0, 0.0, 0.0]	47	3072	9	14	24	30	35	37	42	47	3077	9	14	24	30	35
20210430	1553	euro-census	1_2_8	4000	euro-census	1_2_8	4200	2	false	True	linear	dice	dice	0.2	bf	rh	15	1000	clk	none	20	[0.2]	no-histo	all	500	hlsh	simtol	0.9	11	11	16487	hungarian	[0.0, 1.0, 0.0]	52	3067	0	0	0	21	35	44	49	52	3072	0	0	0	21	35
20210430	1553	euro-census	1_2_8	4000	euro-census	1_2_8	4200	2	false	True	linear	dice	dice	0.2	bf	rh	15	1000	clk	none	20	[0.2]	no-histo	all	500	hlsh	simtol	0.9	11	11	16487	hungarian	[0.0, 0.0, 1.0]	19	3083	0	0	0	0	0	8	14	19	3083	0	0	0	0	0
20210430	1553	euro-census	1_2_8	4000	euro-census	1_2_8	4200	2	false	True	linear	dice	dice	0.2	bf	rh	15	1000	clk	none	20	[0.2]	no-histo	all	500	hlsh	simtol	0.9	11	11	16487	hungarian	[0.6, 0.3, 0.1]	48	3071	0	0	0	21	33	44	47	48	3076	0	0	0	21	33
20210430	1553	euro-census	1_2_8	4000	euro-census	1_2_8	4200	2	false	True	linear	dice	dice	0.2	bf	rh	15	1000	clk	none	20	[0.2]	no-histo	all	500	hlsh	simtol	0.9	11	11	16487	shapley	[1.0, 0.0, 0.0]	57	2714	8	17	26	37	43	48	52	57	2714	8	17	26	37	43
20210430	1553	euro-census	1_2_8	4000	euro-census	1_2_8	4200	2	false	True	linear	dice	dice	0.2	bf	rh	15	1000	clk	none	20	[0.2]	no-histo	all	500	hlsh	simtol	0.9	11	11	16487	shapley	[0.0, 1.0, 0.0]	57	2682	0	0	0	21	36	49	53	57	2682	0	0	0	21	36
20210430	1553	euro-census	1_2_8	4000	euro-census	1_2_8	4200	2	false	True	linear	dice	dice	0.2	bf	rh	15	1000	clk	none	20	[0.2]	no-histo	all	500	hlsh	simtol	0.9	11	11	16487	shapley	[0.0, 0.0, 1.0]	21	3026	0	0	0	0	2	8	15	21	3026	0	0	0	0	2
20210430	1553	euro-census	1_2_8	4000	euro-census	1_2_8	4200	2	false	True	linear	dice	dice	0.2	bf	rh	15	1000	clk	none	20	[0.2]	no-histo	all	500	hlsh	simtol	0.9	11	11	16487	shapley	[0.6, 0.3, 0.1]	57	2723	0	0	0	20	38	52	56	57	2723	0	0	0	20	38
20210430	1553	euro-census	1_2_8	4000	euro-census	1_2_8	4200	2	false	True	linear	dice	dice	0.2	bf	rh	15	1000	clk	none	20	[0.2]	no-histo	all	500	hlsh	simtol	0.9	11	11	16487	random	[0.0, 0.0, 0.0]	0	1	0	0	0	0	0	0	0	0	1	0	0	0	0	0
20210430	1553	euro-census	1_2_8	4000	euro-census	1_2_8	4200	2	false	True	linear	dice	dice	0.2	bf	rh	15	1000	clk	none	20	[0.2]	one-central	all	500	hlsh	simtol	0.9	29	29	9619	symmetric	[1.0, 0.0, 0.0]	61	1421	9	16	33	42	52	59	61	61	1421	9	16	33	42	52
20210430	1553	euro-census	1_2_8	4000	euro-census	1_2_8	4200	2	false	True	linear	dice	dice	0.2	bf	rh	15	1000	clk	none	20	[0.2]	one-central	all	500	hlsh	simtol	0.9	29	29	9619	symmetric	[0.0, 1.0, 0.0]	61	1598	10	20	29	32	32	54	61	61	1598	10	20	29	32	32
20210430	1553	euro-census	1_2_8	4000	euro-census	1_2_8	4200	2	false	True	linear	dice	dice	0.2	bf	rh	15	1000	clk	none	20	[0.2]	one-central	all	500	hlsh	simtol	0.9	29	29	9619	symmetric	[0.0, 0.0, 1.0]	48	1611	1	1	1	1	17	32	42	48	1611	1	1	1	1	17
20210430	1553	euro-census	1_2_8	4000	euro-census	1_2_8	4200	2	false	True	linear	dice	dice	0.2	bf	rh	15	1000	clk	none	20	[0.2]	one-central	all	500	hlsh	simtol	0.9	29	29	9619	symmetric	[0.6, 0.3, 0.1]	61	1593	10	20	29	32	32	56	61	61	1593	10	20	29	32	32
20210430	1553	euro-census	1_2_8	4000	euro-census	1_2_8	4200	2	false	True	linear	dice	dice	0.2	bf	rh	15	1000	clk	none	20	[0.2]	one-central	all	500	hlsh	simtol	0.9	29	29	9619	hungarian	[1.0, 0.0, 0.0]	59	2395	9	16	33	43	52	57	59	59	2438	9	16	33	43	52
20210430	1553	euro-census	1_2_8	4000	euro-census	1_2_8	4200	2	false	True	linear	dice	dice	0.2	bf	rh	15	1000	clk	none	20	[0.2]	one-central	all	500	hlsh	simtol	0.9	29	29	9619	hungarian	[0.0, 1.0, 0.0]	60	2393	10	20	29	32	32	57	60	60	2436	10	20	29	32	32
20210430	1553	euro-census	1_2_8	4000	euro-census	1_2_8	4200	2	false	True	linear	dice	dice	0.2	bf	rh	15	1000	clk	none	20	[0.2]	one-central	all	500	hlsh	simtol	0.9	29	29	9619	hungarian	[0.0, 0.0, 1.0]	49	2356	1	1	1	1	17	32	41	49	2356	1	1	1	1	17
20210430	1553	euro-census	1_2_8	4000	euro-census	1_2_8	4200	2	false	True	linear	dice	dice	0.2	bf	rh	15	1000	clk	none	20	[0.2]	one-central	all	500	hlsh	simtol	0.9	29	29	9619	hungarian	[0.6, 0.3, 0.1]	59	2395	10	20	29	32	32	55	59	59	2438	10	20	29	32	32
20210430	1553	euro-census	1_2_8	4000	euro-census	1_2_8	4200	2	false	True	linear	dice	dice	0.2	bf	rh	15	1000	clk	none	20	[0.2]	one-central	all	500	hlsh	simtol	0.9	29	29	9619	shapley	[1.0, 0.0, 0.0]	61	2122	9	16	33	42	52	59	61	61	2122	9	16	33	42	52
20210430	1553	euro-census	1_2_8	4000	euro-census	1_2_8	4200	2	false	True	linear	dice	dice	0.2	bf	rh	15	1000	clk	none	20	[0.2]	one-central	all	500	hlsh	simtol	0.9	29	29	9619	shapley	[0.0, 1.0, 0.0]	61	2117	10	20	29	32	32	54	61	61	2117	10	20	29	32	32
20210430	1553	euro-census	1_2_8	4000	euro-census	1_2_8	4200	2	false	True	linear	dice	dice	0.2	bf	rh	15	1000	clk	none	20	[0.2]	one-central	all	500	hlsh	simtol	0.9	29	29	9619	shapley	[0.0, 0.0, 1.0]	52	2320	1	1	1	1	17	32	43	52	2320	1	1	1	1	17
20210430	1553	euro-census	1_2_8	4000	euro-census	1_2_8	4200	2	false	True	linear	dice	dice	0.2	bf	rh	15	1000	clk	none	20	[0.2]	one-central	all	500	hlsh	simtol	0.9	29	29	9619	shapley	[0.6, 0.3, 0.1]	61	2138	10	20	29	32	32	56	61	61	2138	10	20	29	32	32
20210430	1553	euro-census	1_2_8	4000	euro-census	1_2_8	4200	2	false	True	linear	dice	dice	0.2	bf	rh	15	1000	clk	none	20	[0.2]	one-central	all	500	hlsh	simtol	0.9	29	29	9619	random	[0.0, 0.0, 0.0]	0	1	0	0	0	0	0	0	0	0	1	0	0	0	0	0
20210430	1553	euro-census	1_2_8	4000	euro-census	1_2_8	4200	2	false	True	linear	dice	dice	0.2	bf	rh	15	1000	clk	none	20	[0.2]	no-nf-central	all	500	hlsh	simtol	0.9	27	27	11356	symmetric	[1.0, 0.0, 0.0]	61	1435	9	16	33	42	52	59	61	61	1435	9	16	33	42	52
20210430	1553	euro-census	1_2_8	4000	euro-census	1_2_8	4200	2	false	True	linear	dice	dice	0.2	bf	rh	15	1000	clk	none	20	[0.2]	no-nf-central	all	500	hlsh	simtol	0.9	27	27	11356	symmetric	[0.0, 1.0, 0.0]	61	1622	10	19	26	28	28	52	61	61	1622	10	19	26	28	28
20210430	1553	euro-census	1_2_8	4000	euro-census	1_2_8	4200	2	false	True	linear	dice	dice	0.2	bf	rh	15	1000	clk	none	20	[0.2]	no-nf-central	all	500	hlsh	simtol	0.9	27	27	11356	symmetric	[0.0, 0.0, 1.0]	44	1546	0	0	0	5	22	38	41	44	1546	0	0	0	5	22
20210430	1553	euro-census	1_2_8	4000	euro-census	1_2_8	4200	2	false	True	linear	dice	dice	0.2	bf	rh	15	1000	clk	none	20	[0.2]	no-nf-central	all	500	hlsh	simtol	0.9	27	27	11356	symmetric	[0.6, 0.3, 0.1]	61	1608	10	19	26	28	28	56	61	61	1608	10	19	26	28	28
20210430	1553	euro-census	1_2_8	4000	euro-census	1_2_8	4200	2	false	True	linear	dice	dice	0.2	bf	rh	15	1000	clk	none	20	[0.2]	no-nf-central	all	500	hlsh	simtol	0.9	27	27	11356	hungarian	[1.0, 0.0, 0.0]	59	2477	9	16	34	43	53	57	59	59	2516	9	16	34	43	53
20210430	1553	euro-census	1_2_8	4000	euro-census	1_2_8	4200	2	false	True	linear	dice	dice	0.2	bf	rh	15	1000	clk	none	20	[0.2]	no-nf-central	all	500	hlsh	simtol	0.9	27	27	11356	hungarian	[0.0, 1.0, 0.0]	60	2476	10	19	26	28	28	52	60	60	2515	10	19	26	28	28
20210430	1553	euro-census	1_2_8	4000	euro-census	1_2_8	4200	2	false	True	linear	dice	dice	0.2	bf	rh	15	1000	clk	none	20	[0.2]	no-nf-central	all	500	hlsh	simtol	0.9	27	27	11356	hungarian	[0.0, 0.0, 1.0]	44	2446	0	0	0	5	22	35	40	44	2446	0	0	0	5	22
20210430	1553	euro-census	1_2_8	4000	euro-census	1_2_8	4200	2	false	True	linear	dice	dice	0.2	bf	rh	15	1000	clk	none	20	[0.2]	no-nf-central	all	500	hlsh	simtol	0.9	27	27	11356	hungarian	[0.6, 0.3, 0.1]	59	2477	10	19	26	28	28	55	59	59	2516	10	19	26	28	28
20210430	1553	euro-census	1_2_8	4000	euro-census	1_2_8	4200	2	false	True	linear	dice	dice	0.2	bf	rh	15	1000	clk	none	20	[0.2]	no-nf-central	all	500	hlsh	simtol	0.9	27	27	11356	shapley	[1.0, 0.0, 0.0]	61	2238	9	16	33	42	52	59	61	61	2238	9	16	33	42	52
20210430	1553	euro-census	1_2_8	4000	euro-census	1_2_8	4200	2	false	True	linear	dice	dice	0.2	bf	rh	15	1000	clk	none	20	[0.2]	no-nf-central	all	500	hlsh	simtol	0.9	27	27	11356	shapley	[0.0, 1.0, 0.0]	61	2215	10	19	26	28	28	52	61	61	2215	10	19	26	28	28
20210430	1553	euro-census	1_2_8	4000	euro-census	1_2_8	4200	2	false	True	linear	dice	dice	0.2	bf	rh	15	1000	clk	none	20	[0.2]	no-nf-central	all	500	hlsh	simtol	0.9	27	27	11356	shapley	[0.0, 0.0, 1.0]	46	2417	0	0	0	5	22	38	42	46	2417	0	0	0	5	22
20210430	1553	euro-census	1_2_8	4000	euro-census	1_2_8	4200	2	false	True	linear	dice	dice	0.2	bf	rh	15	1000	clk	none	20	[0.2]	no-nf-central	all	500	hlsh	simtol	0.9	27	27	11356	shapley	[0.6, 0.3, 0.1]	61	2249	10	19	26	28	28	56	61	61	2249	10	19	26	28	28
20210430	1553	euro-census	1_2_8	4000	euro-census	1_2_8	4200	2	false	True	linear	dice	dice	0.2	bf	rh	15	1000	clk	none	20	[0.2]	no-nf-central	all	500	hlsh	simtol	0.9	27	27	11356	random	[0.0, 0.0, 0.0]	0	1	0	0	0	0	0	0	0	0	1	0	0	0	0	0
20210430	1553	euro-census	1_2_8	4000	euro-census	1_2_8	4200	2	false	True	linear	dice	dice	0.2	bf	rh	15	1000	clk	none	20	[0.2]	no-central	all	500	hlsh	simtol	0.9	28	28	11413	symmetric	[1.0, 0.0, 0.0]	61	1442	9	16	33	42	52	59	61	61	1442	9	16	33	42	52
20210430	1553	euro-census	1_2_8	4000	euro-census	1_2_8	4200	2	false	True	linear	dice	dice	0.2	bf	rh	15	1000	clk	none	20	[0.2]	no-central	all	500	hlsh	simtol	0.9	28	28	11413	symmetric	[0.0, 1.0, 0.0]	61	1611	10	19	24	26	26	54	61	61	1611	10	19	24	26	26
20210430	1553	euro-census	1_2_8	4000	euro-census	1_2_8	4200	2	false	True	linear	dice	dice	0.2	bf	rh	15	1000	clk	none	20	[0.2]	no-central	all	500	hlsh	simtol	0.9	28	28	11413	symmetric	[0.0, 0.0, 1.0]	43	1592	0	0	3	8	19	37	40	43	1592	0	0	3	8	19
20210430	1553	euro-census	1_2_8	4000	euro-census	1_2_8	4200	2	false	True	linear	dice	dice	0.2	bf	rh	15	1000	clk	none	20	[0.2]	no-central	all	500	hlsh	simtol	0.9	28	28	11413	symmetric	[0.6, 0.3, 0.1]	61	1619	10	19	24	26	26	57	61	61	1619	10	19	24	26	26
20210430	1553	euro-census	1_2_8	4000	euro-census	1_2_8	4200	2	false	True	linear	dice	dice	0.2	bf	rh	15	1000	clk	none	20	[0.2]	no-central	all	500	hlsh	simtol	0.9	28	28	11413	hungarian	[1.0, 0.0, 0.0]	58	2505	9	16	34	43	52	56	58	58	2548	9	16	34	43	52
20210430	1553	euro-census	1_2_8	4000	euro-census	1_2_8	4200	2	false	True	linear	dice	dice	0.2	bf	rh	15	1000	clk	none	20	[0.2]	no-central	all	500	hlsh	simtol	0.9	28	28	11413	hungarian	[0.0, 1.0, 0.0]	58	2505	10	19	24	26	26	53	58	58	2548	10	19	24	26	26
20210430	1553	euro-census	1_2_8	4000	euro-census	1_2_8	4200	2	false	True	linear	dice	dice	0.2	bf	rh	15	1000	clk	none	20	[0.2]	no-central	all	500	hlsh	simtol	0.9	28	28	11413	hungarian	[0.0, 0.0, 1.0]	42	2480	0	0	3	8	19	34	37	42	2480	0	0	3	8	19
20210430	1553	euro-census	1_2_8	4000	euro-census	1_2_8	4200	2	false	True	linear	dice	dice	0.2	bf	rh	15	1000	clk	none	20	[0.2]	no-central	all	500	hlsh	simtol	0.9	28	28	11413	hungarian	[0.6, 0.3, 0.1]	58	2505	10	19	24	26	26	56	58	58	2548	10	19	24	26	26
20210430	1553	euro-census	1_2_8	4000	euro-census	1_2_8	4200	2	false	True	linear	dice	dice	0.2	bf	rh	15	1000	clk	none	20	[0.2]	no-central	all	500	hlsh	simtol	0.9	28	28	11413	shapley	[1.0, 0.0, 0.0]	61	2252	9	16	33	42	52	59	61	61	2252	9	16	33	42	52
20210430	1553	euro-census	1_2_8	4000	euro-census	1_2_8	4200	2	false	True	linear	dice	dice	0.2	bf	rh	15	1000	clk	none	20	[0.2]	no-central	all	500	hlsh	simtol	0.9	28	28	11413	shapley	[0.0, 1.0, 0.0]	61	2237	10	19	24	26	26	54	61	61	2237	10	19	24	26	26
20210430	1553	euro-census	1_2_8	4000	euro-census	1_2_8	4200	2	false	True	linear	dice	dice	0.2	bf	rh	15	1000	clk	none	20	[0.2]	no-central	all	500	hlsh	simtol	0.9	28	28	11413	shapley	[0.0, 0.0, 1.0]	48	2446	0	0	3	8	19	37	43	48	2446	0	0	3	8	19
20210430	1553	euro-census	1_2_8	4000	euro-census	1_2_8	4200	2	false	True	linear	dice	dice	0.2	bf	rh	15	1000	clk	none	20	[0.2]	no-central	all	500	hlsh	simtol	0.9	28	28	11413	shapley	[0.6, 0.3, 0.1]	61	2261	10	19	24	26	26	57	61	61	2261	10	19	24	26	26
20210430	1553	euro-census	1_2_8	4000	euro-census	1_2_8	4200	2	false	True	linear	dice	dice	0.2	bf	rh	15	1000	clk	none	20	[0.2]	no-central	all	500	hlsh	simtol	0.9	28	28	11413	random	[0.0, 0.0, 0.0]	0	1	0	0	0	0	0	0	0	0	1	0	0	0	0	0
20210430	1553	euro-census	1_2_8	4000	euro-census	1_2_8	4200	2	false	True	linear	dice	dice	0.2	bf	rh	15	1000	clk	none	20	[0.2]	node2vec	all	500	hlsh	simtol	0.9	30	30	2864	symmetric	[1.0, 0.0, 0.0]	2	801	0	0	0	0	0	2	2	2	801	0	0	0	0	0
20210430	1553	euro-census	1_2_8	4000	euro-census	1_2_8	4200	2	false	True	linear	dice	dice	0.2	bf	rh	15	1000	clk	none	20	[0.2]	node2vec	all	500	hlsh	simtol	0.9	30	30	2864	symmetric	[0.0, 1.0, 0.0]	2	871	0	0	1	2	2	2	2	2	871	0	0	1	2	2
20210430	1553	euro-census	1_2_8	4000	euro-census	1_2_8	4200	2	false	True	linear	dice	dice	0.2	bf	rh	15	1000	clk	none	20	[0.2]	node2vec	all	500	hlsh	simtol	0.9	30	30	2864	symmetric	[0.0, 0.0, 1.0]	2	1084	0	0	0	1	2	2	2	2	1084	0	0	0	1	2
20210430	1553	euro-census	1_2_8	4000	euro-census	1_2_8	4200	2	false	True	linear	dice	dice	0.2	bf	rh	15	1000	clk	none	20	[0.2]	node2vec	all	500	hlsh	simtol	0.9	30	30	2864	symmetric	[0.6, 0.3, 0.1]	2	937	0	0	1	2	2	2	2	2	937	0	0	1	2	2
20210430	1553	euro-census	1_2_8	4000	euro-census	1_2_8	4200	2	false	True	linear	dice	dice	0.2	bf	rh	15	1000	clk	none	20	[0.2]	node2vec	all	500	hlsh	simtol	0.9	30	30	2864	hungarian	[1.0, 0.0, 0.0]	2	1261	0	0	0	0	0	1	2	2	1291	0	0	0	0	0
20210430	1553	euro-census	1_2_8	4000	euro-census	1_2_8	4200	2	false	True	linear	dice	dice	0.2	bf	rh	15	1000	clk	none	20	[0.2]	node2vec	all	500	hlsh	simtol	0.9	30	30	2864	hungarian	[0.0, 1.0, 0.0]	2	1261	0	0	1	2	2	2	2	2	1291	0	0	1	2	2
20210430	1553	euro-census	1_2_8	4000	euro-census	1_2_8	4200	2	false	True	linear	dice	dice	0.2	bf	rh	15	1000	clk	none	20	[0.2]	node2vec	all	500	hlsh	simtol	0.9	30	30	2864	hungarian	[0.0, 0.0, 1.0]	2	1210	0	0	0	1	2	2	2	2	1210	0	0	0	1	2
20210430	1553	euro-census	1_2_8	4000	euro-census	1_2_8	4200	2	false	True	linear	dice	dice	0.2	bf	rh	15	1000	clk	none	20	[0.2]	node2vec	all	500	hlsh	simtol	0.9	30	30	2864	hungarian	[0.6, 0.3, 0.1]	2	1261	0	0	1	2	2	2	2	2	1291	0	0	1	2	2
20210430	1553	euro-census	1_2_8	4000	euro-census	1_2_8	4200	2	false	True	linear	dice	dice	0.2	bf	rh	15	1000	clk	none	20	[0.2]	node2vec	all	500	hlsh	simtol	0.9	30	30	2864	shapley	[1.0, 0.0, 0.0]	2	1055	0	0	0	0	0	1	2	2	1055	0	0	0	0	0
20210430	1553	euro-census	1_2_8	4000	euro-census	1_2_8	4200	2	false	True	linear	dice	dice	0.2	bf	rh	15	1000	clk	none	20	[0.2]	node2vec	all	500	hlsh	simtol	0.9	30	30	2864	shapley	[0.0, 1.0, 0.0]	2	1050	0	0	1	2	2	2	2	2	1050	0	0	1	2	2
20210430	1553	euro-census	1_2_8	4000	euro-census	1_2_8	4200	2	false	True	linear	dice	dice	0.2	bf	rh	15	1000	clk	none	20	[0.2]	node2vec	all	500	hlsh	simtol	0.9	30	30	2864	shapley	[0.0, 0.0, 1.0]	2	1166	0	0	0	1	2	2	2	2	1166	0	0	0	1	2
20210430	1553	euro-census	1_2_8	4000	euro-census	1_2_8	4200	2	false	True	linear	dice	dice	0.2	bf	rh	15	1000	clk	none	20	[0.2]	node2vec	all	500	hlsh	simtol	0.9	30	30	2864	shapley	[0.6, 0.3, 0.1]	2	1084	0	0	1	2	2	2	2	2	1084	0	0	1	2	2
20210430	1553	euro-census	1_2_8	4000	euro-census	1_2_8	4200	2	false	True	linear	dice	dice	0.2	bf	rh	15	1000	clk	none	20	[0.2]	node2vec	all	500	hlsh	simtol	0.9	30	30	2864	random	[0.0, 0.0, 0.0]	0	1	0	0	0	0	0	0	0	0	1	0	0	0	0	0
20210430	1652	euro-census	1_2_8	4000	euro-census	1_2_8	4200	2	false	True	linear	dice	dice	0.2	bf	rh	15	1000	clk	none	20	[0.2]	all	all	500	hlsh	simtol	0.9	30	30	9777	symmetric	[1.0, 0.0, 0.0]	61	1394	9	16	33	42	52	59	61	61	1394	9	16	33	42	52
20210430	1652	euro-census	1_2_8	4000	euro-census	1_2_8	4200	2	false	True	linear	dice	dice	0.2	bf	rh	15	1000	clk	none	20	[0.2]	all	all	500	hlsh	simtol	0.9	30	30	9777	symmetric	[0.0, 1.0, 0.0]	61	1544	10	20	27	30	30	55	61	61	1544	10	20	27	30	30
20210430	1652	euro-census	1_2_8	4000	euro-census	1_2_8	4200	2	false	True	linear	dice	dice	0.2	bf	rh	15	1000	clk	none	20	[0.2]	all	all	500	hlsh	simtol	0.9	30	30	9777	symmetric	[0.0, 0.0, 1.0]	43	1585	1	1	2	2	13	33	43	43	1585	1	1	2	2	13
20210430	1652	euro-census	1_2_8	4000	euro-census	1_2_8	4200	2	false	True	linear	dice	dice	0.2	bf	rh	15	1000	clk	none	20	[0.2]	all	all	500	hlsh	simtol	0.9	30	30	9777	symmetric	[0.6, 0.3, 0.1]	61	1576	10	20	27	30	30	56	61	61	1576	10	20	27	30	30
20210430	1652	euro-census	1_2_8	4000	euro-census	1_2_8	4200	2	false	True	linear	dice	dice	0.2	bf	rh	15	1000	clk	none	20	[0.2]	all	all	500	hlsh	simtol	0.9	30	30	9777	hungarian	[1.0, 0.0, 0.0]	59	2368	9	16	34	43	51	57	59	59	2406	9	16	34	43	51
20210430	1652	euro-census	1_2_8	4000	euro-census	1_2_8	4200	2	false	True	linear	dice	dice	0.2	bf	rh	15	1000	clk	none	20	[0.2]	all	all	500	hlsh	simtol	0.9	30	30	9777	hungarian	[0.0, 1.0, 0.0]	59	2367	10	20	27	30	30	57	58	59	2405	10	20	27	30	30
20210430	1652	euro-census	1_2_8	4000	euro-census	1_2_8	4200	2	false	True	linear	dice	dice	0.2	bf	rh	15	1000	clk	none	20	[0.2]	all	all	500	hlsh	simtol	0.9	30	30	9777	hungarian	[0.0, 0.0, 1.0]	43	2329	1	1	2	2	13	33	41	43	2329	1	1	2	2	13
20210430	1652	euro-census	1_2_8	4000	euro-census	1_2_8	4200	2	false	True	linear	dice	dice	0.2	bf	rh	15	1000	clk	none	20	[0.2]	all	all	500	hlsh	simtol	0.9	30	30	9777	hungarian	[0.6, 0.3, 0.1]	59	2368	10	20	27	30	30	55	59	59	2406	10	20	27	30	30
20210430	1652	euro-census	1_2_8	4000	euro-census	1_2_8	4200	2	false	True	linear	dice	dice	0.2	bf	rh	15	1000	clk	none	20	[0.2]	all	all	500	hlsh	simtol	0.9	30	30	9777	shapley	[1.0, 0.0, 0.0]	61	2100	9	16	33	42	52	59	61	61	2100	9	16	33	42	52
20210430	1652	euro-census	1_2_8	4000	euro-census	1_2_8	4200	2	false	True	linear	dice	dice	0.2	bf	rh	15	1000	clk	none	20	[0.2]	all	all	500	hlsh	simtol	0.9	30	30	9777	shapley	[0.0, 1.0, 0.0]	61	2082	10	20	27	30	30	55	61	61	2082	10	20	27	30	30
20210430	1652	euro-census	1_2_8	4000	euro-census	1_2_8	4200	2	false	True	linear	dice	dice	0.2	bf	rh	15	1000	clk	none	20	[0.2]	all	all	500	hlsh	simtol	0.9	30	30	9777	shapley	[0.0, 0.0, 1.0]	43	2292	1	1	2	2	13	33	43	43	2292	1	1	2	2	13
20210430	1652	euro-census	1_2_8	4000	euro-census	1_2_8	4200	2	false	True	linear	dice	dice	0.2	bf	rh	15	1000	clk	none	20	[0.2]	all	all	500	hlsh	simtol	0.9	30	30	9777	shapley	[0.6, 0.3, 0.1]	61	2124	10	20	27	30	30	56	61	61	2124	10	20	27	30	30
20210430	1652	euro-census	1_2_8	4000	euro-census	1_2_8	4200	2	false	True	linear	dice	dice	0.2	bf	rh	15	1000	clk	none	20	[0.2]	all	all	500	hlsh	simtol	0.9	30	30	9777	random	[0.0, 0.0, 0.0]	0	1	0	0	0	0	0	0	0	0	1	0	0	0	0	0
20210430	1652	euro-census	1_2_8	4000	euro-census	1_2_8	4200	2	false	True	linear	dice	dice	0.2	bf	rh	15	1000	clk	none	20	[0.2]	no-histo	all	500	hlsh	simtol	0.9	11	11	16487	symmetric	[1.0, 0.0, 0.0]	57	1657	8	17	26	37	43	48	52	57	1657	8	17	26	37	43
20210430	1652	euro-census	1_2_8	4000	euro-census	1_2_8	4200	2	false	True	linear	dice	dice	0.2	bf	rh	15	1000	clk	none	20	[0.2]	no-histo	all	500	hlsh	simtol	0.9	11	11	16487	symmetric	[0.0, 1.0, 0.0]	57	1880	0	0	0	21	36	49	54	57	1880	0	0	0	21	36
20210430	1652	euro-census	1_2_8	4000	euro-census	1_2_8	4200	2	false	True	linear	dice	dice	0.2	bf	rh	15	1000	clk	none	20	[0.2]	no-histo	all	500	hlsh	simtol	0.9	11	11	16487	symmetric	[0.0, 0.0, 1.0]	18	1679	0	0	0	0	4	8	17	18	1679	0	0	0	0	4
20210430	1652	euro-census	1_2_8	4000	euro-census	1_2_8	4200	2	false	True	linear	dice	dice	0.2	bf	rh	15	1000	clk	none	20	[0.2]	no-histo	all	500	hlsh	simtol	0.9	11	11	16487	symmetric	[0.6, 0.3, 0.1]	57	1896	0	0	0	20	38	52	56	57	1896	0	0	0	20	38
20210430	1652	euro-census	1_2_8	4000	euro-census	1_2_8	4200	2	false	True	linear	dice	dice	0.2	bf	rh	15	1000	clk	none	20	[0.2]	no-histo	all	500	hlsh	simtol	0.9	11	11	16487	hungarian	[1.0, 0.0, 0.0]	47	3080	9	14	24	30	35	37	42	47	3087	9	14	24	30	35
20210430	1652	euro-census	1_2_8	4000	euro-census	1_2_8	4200	2	false	True	linear	dice	dice	0.2	bf	rh	15	1000	clk	none	20	[0.2]	no-histo	all	500	hlsh	simtol	0.9	11	11	16487	hungarian	[0.0, 1.0, 0.0]	52	3075	0	0	0	21	35	44	49	52	3082	0	0	0	21	35
20210430	1652	euro-census	1_2_8	4000	euro-census	1_2_8	4200	2	false	True	linear	dice	dice	0.2	bf	rh	15	1000	clk	none	20	[0.2]	no-histo	all	500	hlsh	simtol	0.9	11	11	16487	hungarian	[0.0, 0.0, 1.0]	18	3084	0	0	0	0	0	6	13	18	3084	0	0	0	0	0
20210430	1652	euro-census	1_2_8	4000	euro-census	1_2_8	4200	2	false	True	linear	dice	dice	0.2	bf	rh	15	1000	clk	none	20	[0.2]	no-histo	all	500	hlsh	simtol	0.9	11	11	16487	hungarian	[0.6, 0.3, 0.1]	48	3079	0	0	0	21	33	44	47	48	3086	0	0	0	21	33
20210430	1652	euro-census	1_2_8	4000	euro-census	1_2_8	4200	2	false	True	linear	dice	dice	0.2	bf	rh	15	1000	clk	none	20	[0.2]	no-histo	all	500	hlsh	simtol	0.9	11	11	16487	shapley	[1.0, 0.0, 0.0]	57	2714	8	17	26	37	43	48	52	57	2714	8	17	26	37	43
20210430	1652	euro-census	1_2_8	4000	euro-census	1_2_8	4200	2	false	True	linear	dice	dice	0.2	bf	rh	15	1000	clk	none	20	[0.2]	no-histo	all	500	hlsh	simtol	0.9	11	11	16487	shapley	[0.0, 1.0, 0.0]	57	2682	0	0	0	21	36	49	53	57	2682	0	0	0	21	36
20210430	1652	euro-census	1_2_8	4000	euro-census	1_2_8	4200	2	false	True	linear	dice	dice	0.2	bf	rh	15	1000	clk	none	20	[0.2]	no-histo	all	500	hlsh	simtol	0.9	11	11	16487	shapley	[0.0, 0.0, 1.0]	22	3020	0	0	0	0	4	8	17	22	3020	0	0	0	0	4
20210430	1652	euro-census	1_2_8	4000	euro-census	1_2_8	4200	2	false	True	linear	dice	dice	0.2	bf	rh	15	1000	clk	none	20	[0.2]	no-histo	all	500	hlsh	simtol	0.9	11	11	16487	shapley	[0.6, 0.3, 0.1]	57	2723	0	0	0	20	38	52	56	57	2723	0	0	0	20	38
20210430	1652	euro-census	1_2_8	4000	euro-census	1_2_8	4200	2	false	True	linear	dice	dice	0.2	bf	rh	15	1000	clk	none	20	[0.2]	no-histo	all	500	hlsh	simtol	0.9	11	11	16487	random	[0.0, 0.0, 0.0]	0	1	0	0	0	0	0	0	0	0	1	0	0	0	0	0
20210430	1652	euro-census	1_2_8	4000	euro-census	1_2_8	4200	2	false	True	linear	dice	dice	0.2	bf	rh	15	1000	clk	none	20	[0.2]	one-central	all	500	hlsh	simtol	0.9	29	29	9619	symmetric	[1.0, 0.0, 0.0]	61	1421	9	16	33	42	52	59	61	61	1421	9	16	33	42	52
20210430	1652	euro-census	1_2_8	4000	euro-census	1_2_8	4200	2	false	True	linear	dice	dice	0.2	bf	rh	15	1000	clk	none	20	[0.2]	one-central	all	500	hlsh	simtol	0.9	29	29	9619	symmetric	[0.0, 1.0, 0.0]	61	1598	10	20	29	32	32	54	61	61	1598	10	20	29	32	32
20210430	1652	euro-census	1_2_8	4000	euro-census	1_2_8	4200	2	false	True	linear	dice	dice	0.2	bf	rh	15	1000	clk	none	20	[0.2]	one-central	all	500	hlsh	simtol	0.9	29	29	9619	symmetric	[0.0, 0.0, 1.0]	47	1610	0	1	1	1	17	33	42	47	1610	0	1	1	1	17
20210430	1652	euro-census	1_2_8	4000	euro-census	1_2_8	4200	2	false	True	linear	dice	dice	0.2	bf	rh	15	1000	clk	none	20	[0.2]	one-central	all	500	hlsh	simtol	0.9	29	29	9619	symmetric	[0.6, 0.3, 0.1]	61	1593	10	20	29	32	32	56	61	61	1593	10	20	29	32	32
20210430	1652	euro-census	1_2_8	4000	euro-census	1_2_8	4200	2	false	True	linear	dice	dice	0.2	bf	rh	15	1000	clk	none	20	[0.2]	one-central	all	500	hlsh	simtol	0.9	29	29	9619	hungarian	[1.0, 0.0, 0.0]	60	2397	9	16	33	43	52	58	60	60	2433	9	16	33	43	52
20210430	1652	euro-census	1_2_8	4000	euro-census	1_2_8	4200	2	false	True	linear	dice	dice	0.2	bf	rh	15	1000	clk	none	20	[0.2]	one-central	all	500	hlsh	simtol	0.9	29	29	9619	hungarian	[0.0, 1.0, 0.0]	61	2396	10	20	29	32	32	57	60	61	2432	10	20	29	32	32
20210430	1652	euro-census	1_2_8	4000	euro-census	1_2_8	4200	2	false	True	linear	dice	dice	0.2	bf	rh	15	1000	clk	none	20	[0.2]	one-central	all	500	hlsh	simtol	0.9	29	29	9619	hungarian	[0.0, 0.0, 1.0]	48	2357	0	1	1	1	17	32	42	48	2357	0	1	1	1	17
20210430	1652	euro-census	1_2_8	4000	euro-census	1_2_8	4200	2	false	True	linear	dice	dice	0.2	bf	rh	15	1000	clk	none	20	[0.2]	one-central	all	500	hlsh	simtol	0.9	29	29	9619	hungarian	[0.6, 0.3, 0.1]	60	2397	10	20	29	32	32	55	60	60	2433	10	20	29	32	32
20210430	1652	euro-census	1_2_8	4000	euro-census	1_2_8	4200	2	false	True	linear	dice	dice	0.2	bf	rh	15	1000	clk	none	20	[0.2]	one-central	all	500	hlsh	simtol	0.9	29	29	9619	shapley	[1.0, 0.0, 0.0]	61	2122	9	16	33	42	52	59	61	61	2122	9	16	33	42	52
20210430	1652	euro-census	1_2_8	4000	euro-census	1_2_8	4200	2	false	True	linear	dice	dice	0.2	bf	rh	15	1000	clk	none	20	[0.2]	one-central	all	500	hlsh	simtol	0.9	29	29	9619	shapley	[0.0, 1.0, 0.0]	61	2117	10	20	29	32	32	54	61	61	2117	10	20	29	32	32
20210430	1652	euro-census	1_2_8	4000	euro-census	1_2_8	4200	2	false	True	linear	dice	dice	0.2	bf	rh	15	1000	clk	none	20	[0.2]	one-central	all	500	hlsh	simtol	0.9	29	29	9619	shapley	[0.0, 0.0, 1.0]	49	2322	0	1	1	1	17	33	42	49	2322	0	1	1	1	17
20210430	1652	euro-census	1_2_8	4000	euro-census	1_2_8	4200	2	false	True	linear	dice	dice	0.2	bf	rh	15	1000	clk	none	20	[0.2]	one-central	all	500	hlsh	simtol	0.9	29	29	9619	shapley	[0.6, 0.3, 0.1]	61	2138	10	20	29	32	32	56	61	61	2138	10	20	29	32	32
20210430	1652	euro-census	1_2_8	4000	euro-census	1_2_8	4200	2	false	True	linear	dice	dice	0.2	bf	rh	15	1000	clk	none	20	[0.2]	one-central	all	500	hlsh	simtol	0.9	29	29	9619	random	[0.0, 0.0, 0.0]	0	1	0	0	0	0	0	0	0	0	1	0	0	0	0	0
20210430	1652	euro-census	1_2_8	4000	euro-census	1_2_8	4200	2	false	True	linear	dice	dice	0.2	bf	rh	15	1000	clk	none	20	[0.2]	no-nf-central	all	500	hlsh	simtol	0.9	27	27	11356	symmetric	[1.0, 0.0, 0.0]	61	1435	9	16	33	42	52	59	61	61	1435	9	16	33	42	52
20210430	1652	euro-census	1_2_8	4000	euro-census	1_2_8	4200	2	false	True	linear	dice	dice	0.2	bf	rh	15	1000	clk	none	20	[0.2]	no-nf-central	all	500	hlsh	simtol	0.9	27	27	11356	symmetric	[0.0, 1.0, 0.0]	61	1622	10	19	26	28	28	52	61	61	1622	10	19	26	28	28
20210430	1652	euro-census	1_2_8	4000	euro-census	1_2_8	4200	2	false	True	linear	dice	dice	0.2	bf	rh	15	1000	clk	none	20	[0.2]	no-nf-central	all	500	hlsh	simtol	0.9	27	27	11356	symmetric	[0.0, 0.0, 1.0]	43	1552	0	0	0	5	22	38	41	43	1552	0	0	0	5	22
20210430	1652	euro-census	1_2_8	4000	euro-census	1_2_8	4200	2	false	True	linear	dice	dice	0.2	bf	rh	15	1000	clk	none	20	[0.2]	no-nf-central	all	500	hlsh	simtol	0.9	27	27	11356	symmetric	[0.6, 0.3, 0.1]	61	1608	10	19	26	28	28	56	61	61	1608	10	19	26	28	28
20210430	1652	euro-census	1_2_8	4000	euro-census	1_2_8	4200	2	false	True	linear	dice	dice	0.2	bf	rh	15	1000	clk	none	20	[0.2]	no-nf-central	all	500	hlsh	simtol	0.9	27	27	11356	hungarian	[1.0, 0.0, 0.0]	60	2484	9	16	34	43	53	58	60	60	2521	9	16	34	43	53
20210430	1652	euro-census	1_2_8	4000	euro-census	1_2_8	4200	2	false	True	linear	dice	dice	0.2	bf	rh	15	1000	clk	none	20	[0.2]	no-nf-central	all	500	hlsh	simtol	0.9	27	27	11356	hungarian	[0.0, 1.0, 0.0]	61	2483	10	19	26	28	28	52	60	61	2520	10	19	26	28	28
20210430	1652	euro-census	1_2_8	4000	euro-census	1_2_8	4200	2	false	True	linear	dice	dice	0.2	bf	rh	15	1000	clk	none	20	[0.2]	no-nf-central	all	500	hlsh	simtol	0.9	27	27	11356	hungarian	[0.0, 0.0, 1.0]	43	2447	0	0	0	5	22	35	39	43	2447	0	0	0	5	22
20210430	1652	euro-census	1_2_8	4000	euro-census	1_2_8	4200	2	false	True	linear	dice	dice	0.2	bf	rh	15	1000	clk	none	20	[0.2]	no-nf-central	all	500	hlsh	simtol	0.9	27	27	11356	hungarian	[0.6, 0.3, 0.1]	60	2484	10	19	26	28	28	56	60	60	2521	10	19	26	28	28
20210430	1652	euro-census	1_2_8	4000	euro-census	1_2_8	4200	2	false	True	linear	dice	dice	0.2	bf	rh	15	1000	clk	none	20	[0.2]	no-nf-central	all	500	hlsh	simtol	0.9	27	27	11356	shapley	[1.0, 0.0, 0.0]	61	2238	9	16	33	42	52	59	61	61	2238	9	16	33	42	52
20210430	1652	euro-census	1_2_8	4000	euro-census	1_2_8	4200	2	false	True	linear	dice	dice	0.2	bf	rh	15	1000	clk	none	20	[0.2]	no-nf-central	all	500	hlsh	simtol	0.9	27	27	11356	shapley	[0.0, 1.0, 0.0]	61	2215	10	19	26	28	28	52	61	61	2215	10	19	26	28	28
20210430	1652	euro-census	1_2_8	4000	euro-census	1_2_8	4200	2	false	True	linear	dice	dice	0.2	bf	rh	15	1000	clk	none	20	[0.2]	no-nf-central	all	500	hlsh	simtol	0.9	27	27	11356	shapley	[0.0, 0.0, 1.0]	44	2418	0	0	0	5	22	38	41	44	2418	0	0	0	5	22
20210430	1652	euro-census	1_2_8	4000	euro-census	1_2_8	4200	2	false	True	linear	dice	dice	0.2	bf	rh	15	1000	clk	none	20	[0.2]	no-nf-central	all	500	hlsh	simtol	0.9	27	27	11356	shapley	[0.6, 0.3, 0.1]	61	2249	10	19	26	28	28	56	61	61	2249	10	19	26	28	28
20210430	1652	euro-census	1_2_8	4000	euro-census	1_2_8	4200	2	false	True	linear	dice	dice	0.2	bf	rh	15	1000	clk	none	20	[0.2]	no-nf-central	all	500	hlsh	simtol	0.9	27	27	11356	random	[0.0, 0.0, 0.0]	0	1	0	0	0	0	0	0	0	0	1	0	0	0	0	0
20210430	1652	euro-census	1_2_8	4000	euro-census	1_2_8	4200	2	false	True	linear	dice	dice	0.2	bf	rh	15	1000	clk	none	20	[0.2]	no-central	all	500	hlsh	simtol	0.9	28	28	11413	symmetric	[1.0, 0.0, 0.0]	61	1442	9	16	33	42	52	59	61	61	1442	9	16	33	42	52
20210430	1652	euro-census	1_2_8	4000	euro-census	1_2_8	4200	2	false	True	linear	dice	dice	0.2	bf	rh	15	1000	clk	none	20	[0.2]	no-central	all	500	hlsh	simtol	0.9	28	28	11413	symmetric	[0.0, 1.0, 0.0]	61	1611	10	19	24	26	26	54	61	61	1611	10	19	24	26	26
20210430	1652	euro-census	1_2_8	4000	euro-census	1_2_8	4200	2	false	True	linear	dice	dice	0.2	bf	rh	15	1000	clk	none	20	[0.2]	no-central	all	500	hlsh	simtol	0.9	28	28	11413	symmetric	[0.0, 0.0, 1.0]	41	1608	1	1	4	8	19	37	39	41	1608	1	1	4	8	19
20210430	1652	euro-census	1_2_8	4000	euro-census	1_2_8	4200	2	false	True	linear	dice	dice	0.2	bf	rh	15	1000	clk	none	20	[0.2]	no-central	all	500	hlsh	simtol	0.9	28	28	11413	symmetric	[0.6, 0.3, 0.1]	61	1619	10	19	24	26	26	57	61	61	1619	10	19	24	26	26
20210430	1652	euro-census	1_2_8	4000	euro-census	1_2_8	4200	2	false	True	linear	dice	dice	0.2	bf	rh	15	1000	clk	none	20	[0.2]	no-central	all	500	hlsh	simtol	0.9	28	28	11413	hungarian	[1.0, 0.0, 0.0]	59	2513	9	16	34	43	52	57	59	59	2553	9	16	34	43	52
20210430	1652	euro-census	1_2_8	4000	euro-census	1_2_8	4200	2	false	True	linear	dice	dice	0.2	bf	rh	15	1000	clk	none	20	[0.2]	no-central	all	500	hlsh	simtol	0.9	28	28	11413	hungarian	[0.0, 1.0, 0.0]	59	2512	10	19	24	26	26	53	58	59	2552	10	19	24	26	26
20210430	1652	euro-census	1_2_8	4000	euro-census	1_2_8	4200	2	false	True	linear	dice	dice	0.2	bf	rh	15	1000	clk	none	20	[0.2]	no-central	all	500	hlsh	simtol	0.9	28	28	11413	hungarian	[0.0, 0.0, 1.0]	40	2482	1	1	4	8	19	34	37	40	2482	1	1	4	8	19
20210430	1652	euro-census	1_2_8	4000	euro-census	1_2_8	4200	2	false	True	linear	dice	dice	0.2	bf	rh	15	1000	clk	none	20	[0.2]	no-central	all	500	hlsh	simtol	0.9	28	28	11413	hungarian	[0.6, 0.3, 0.1]	59	2513	10	19	24	26	26	57	59	59	2553	10	19	24	26	26
20210430	1652	euro-census	1_2_8	4000	euro-census	1_2_8	4200	2	false	True	linear	dice	dice	0.2	bf	rh	15	1000	clk	none	20	[0.2]	no-central	all	500	hlsh	simtol	0.9	28	28	11413	shapley	[1.0, 0.0, 0.0]	61	2252	9	16	33	42	52	59	61	61	2252	9	16	33	42	52
20210430	1652	euro-census	1_2_8	4000	euro-census	1_2_8	4200	2	false	True	linear	dice	dice	0.2	bf	rh	15	1000	clk	none	20	[0.2]	no-central	all	500	hlsh	simtol	0.9	28	28	11413	shapley	[0.0, 1.0, 0.0]	61	2237	10	19	24	26	26	54	61	61	2237	10	19	24	26	26
20210430	1652	euro-census	1_2_8	4000	euro-census	1_2_8	4200	2	false	True	linear	dice	dice	0.2	bf	rh	15	1000	clk	none	20	[0.2]	no-central	all	500	hlsh	simtol	0.9	28	28	11413	shapley	[0.0, 0.0, 1.0]	45	2449	1	1	4	8	19	37	40	45	2449	1	1	4	8	19
20210430	1652	euro-census	1_2_8	4000	euro-census	1_2_8	4200	2	false	True	linear	dice	dice	0.2	bf	rh	15	1000	clk	none	20	[0.2]	no-central	all	500	hlsh	simtol	0.9	28	28	11413	shapley	[0.6, 0.3, 0.1]	61	2261	10	19	24	26	26	57	61	61	2261	10	19	24	26	26
20210430	1652	euro-census	1_2_8	4000	euro-census	1_2_8	4200	2	false	True	linear	dice	dice	0.2	bf	rh	15	1000	clk	none	20	[0.2]	no-central	all	500	hlsh	simtol	0.9	28	28	11413	random	[0.0, 0.0, 0.0]	0	1	0	0	0	0	0	0	0	0	1	0	0	0	0	0
20210430	1652	euro-census	1_2_8	4000	euro-census	1_2_8	4200	2	false	True	linear	dice	dice	0.2	bf	rh	15	1000	clk	none	20	[0.2]	node2vec	all	500	hlsh	simtol	0.9	30	30	2856	symmetric	[1.0, 0.0, 0.0]	2	813	0	0	0	0	0	0	2	2	813	0	0	0	0	0
20210430	1652	euro-census	1_2_8	4000	euro-census	1_2_8	4200	2	false	True	linear	dice	dice	0.2	bf	rh	15	1000	clk	none	20	[0.2]	node2vec	all	500	hlsh	simtol	0.9	30	30	2856	symmetric	[0.0, 1.0, 0.0]	2	874	0	0	0	0	2	2	2	2	874	0	0	0	0	2
20210430	1652	euro-census	1_2_8	4000	euro-census	1_2_8	4200	2	false	True	linear	dice	dice	0.2	bf	rh	15	1000	clk	none	20	[0.2]	node2vec	all	500	hlsh	simtol	0.9	30	30	2856	symmetric	[0.0, 0.0, 1.0]	2	1095	0	0	0	2	2	2	2	2	1095	0	0	0	2	2
20210430	1652	euro-census	1_2_8	4000	euro-census	1_2_8	4200	2	false	True	linear	dice	dice	0.2	bf	rh	15	1000	clk	none	20	[0.2]	node2vec	all	500	hlsh	simtol	0.9	30	30	2856	symmetric	[0.6, 0.3, 0.1]	2	936	0	0	0	0	2	2	2	2	936	0	0	0	0	2
20210430	1652	euro-census	1_2_8	4000	euro-census	1_2_8	4200	2	false	True	linear	dice	dice	0.2	bf	rh	15	1000	clk	none	20	[0.2]	node2vec	all	500	hlsh	simtol	0.9	30	30	2856	hungarian	[1.0, 0.0, 0.0]	2	1271	0	0	0	0	0	0	1	2	1303	0	0	0	0	0
20210430	1652	euro-census	1_2_8	4000	euro-census	1_2_8	4200	2	false	True	linear	dice	dice	0.2	bf	rh	15	1000	clk	none	20	[0.2]	node2vec	all	500	hlsh	simtol	0.9	30	30	2856	hungarian	[0.0, 1.0, 0.0]	2	1271	0	0	0	0	2	2	2	2	1303	0	0	0	0	2
20210430	1652	euro-census	1_2_8	4000	euro-census	1_2_8	4200	2	false	True	linear	dice	dice	0.2	bf	rh	15	1000	clk	none	20	[0.2]	node2vec	all	500	hlsh	simtol	0.9	30	30	2856	hungarian	[0.0, 0.0, 1.0]	2	1233	0	0	0	2	2	2	2	2	1233	0	0	0	2	2
20210430	1652	euro-census	1_2_8	4000	euro-census	1_2_8	4200	2	false	True	linear	dice	dice	0.2	bf	rh	15	1000	clk	none	20	[0.2]	node2vec	all	500	hlsh	simtol	0.9	30	30	2856	hungarian	[0.6, 0.3, 0.1]	2	1271	0	0	0	0	2	2	2	2	1303	0	0	0	0	2
20210430	1652	euro-census	1_2_8	4000	euro-census	1_2_8	4200	2	false	True	linear	dice	dice	0.2	bf	rh	15	1000	clk	none	20	[0.2]	node2vec	all	500	hlsh	simtol	0.9	30	30	2856	shapley	[1.0, 0.0, 0.0]	2	1064	0	0	0	0	0	0	1	2	1064	0	0	0	0	0
20210430	1652	euro-census	1_2_8	4000	euro-census	1_2_8	4200	2	false	True	linear	dice	dice	0.2	bf	rh	15	1000	clk	none	20	[0.2]	node2vec	all	500	hlsh	simtol	0.9	30	30	2856	shapley	[0.0, 1.0, 0.0]	2	1048	0	0	0	0	2	2	2	2	1048	0	0	0	0	2
20210430	1652	euro-census	1_2_8	4000	euro-census	1_2_8	4200	2	false	True	linear	dice	dice	0.2	bf	rh	15	1000	clk	none	20	[0.2]	node2vec	all	500	hlsh	simtol	0.9	30	30	2856	shapley	[0.0, 0.0, 1.0]	2	1178	0	0	0	2	2	2	2	2	1178	0	0	0	2	2
20210430	1652	euro-census	1_2_8	4000	euro-census	1_2_8	4200	2	false	True	linear	dice	dice	0.2	bf	rh	15	1000	clk	none	20	[0.2]	node2vec	all	500	hlsh	simtol	0.9	30	30	2856	shapley	[0.6, 0.3, 0.1]	2	1092	0	0	0	0	2	2	2	2	1092	0	0	0	0	2
20210430	1652	euro-census	1_2_8	4000	euro-census	1_2_8	4200	2	false	True	linear	dice	dice	0.2	bf	rh	15	1000	clk	none	20	[0.2]	node2vec	all	500	hlsh	simtol	0.9	30	30	2856	random	[0.0, 0.0, 0.0]	0	1	0	0	0	0	0	0	0	0	1	0	0	0	0	0
20210430	1825	euro-census	1_2_8	4000	euro-census	1_2_8	4200	2	false	True	linear	dice	dice	0.2	bf	rh	15	1000	clk	none	20	[0.2]	all	all	500	hlsh	simtol	0.9	30	30	9777	symmetric	[1.0, 0.0, 0.0]	61	1394	9	16	33	42	52	59	61	61	1394	9	16	33	42	52
20210430	1825	euro-census	1_2_8	4000	euro-census	1_2_8	4200	2	false	True	linear	dice	dice	0.2	bf	rh	15	1000	clk	none	20	[0.2]	all	all	500	hlsh	simtol	0.9	30	30	9777	symmetric	[0.0, 1.0, 0.0]	61	1544	10	20	27	30	30	55	61	61	1544	10	20	27	30	30
20210430	1825	euro-census	1_2_8	4000	euro-census	1_2_8	4200	2	false	True	linear	dice	dice	0.2	bf	rh	15	1000	clk	none	20	[0.2]	all	all	500	hlsh	simtol	0.9	30	30	9777	symmetric	[0.0, 0.0, 1.0]	46	1572	0	0	2	2	14	35	46	46	1572	0	0	2	2	14
20210430	1825	euro-census	1_2_8	4000	euro-census	1_2_8	4200	2	false	True	linear	dice	dice	0.2	bf	rh	15	1000	clk	none	20	[0.2]	all	all	500	hlsh	simtol	0.9	30	30	9777	symmetric	[0.6, 0.3, 0.1]	61	1576	10	20	27	30	30	56	61	61	1576	10	20	27	30	30
20210430	1825	euro-census	1_2_8	4000	euro-census	1_2_8	4200	2	false	True	linear	dice	dice	0.2	bf	rh	15	1000	clk	none	20	[0.2]	all	all	500	hlsh	simtol	0.9	30	30	9777	hungarian	[1.0, 0.0, 0.0]	59	2362	9	16	34	43	51	57	59	59	2398	9	16	34	43	51
20210430	1825	euro-census	1_2_8	4000	euro-census	1_2_8	4200	2	false	True	linear	dice	dice	0.2	bf	rh	15	1000	clk	none	20	[0.2]	all	all	500	hlsh	simtol	0.9	30	30	9777	hungarian	[0.0, 1.0, 0.0]	59	2361	10	20	27	30	30	57	58	59	2397	10	20	27	30	30
20210430	1825	euro-census	1_2_8	4000	euro-census	1_2_8	4200	2	false	True	linear	dice	dice	0.2	bf	rh	15	1000	clk	none	20	[0.2]	all	all	500	hlsh	simtol	0.9	30	30	9777	hungarian	[0.0, 0.0, 1.0]	42	2330	0	0	2	2	14	34	41	42	2330	0	0	2	2	14
20210430	1825	euro-census	1_2_8	4000	euro-census	1_2_8	4200	2	false	True	linear	dice	dice	0.2	bf	rh	15	1000	clk	none	20	[0.2]	all	all	500	hlsh	simtol	0.9	30	30	9777	hungarian	[0.6, 0.3, 0.1]	59	2362	10	20	27	30	30	55	59	59	2398	10	20	27	30	30
20210430	1825	euro-census	1_2_8	4000	euro-census	1_2_8	4200	2	false	True	linear	dice	dice	0.2	bf	rh	15	1000	clk	none	20	[0.2]	all	all	500	hlsh	simtol	0.9	30	30	9777	shapley	[1.0, 0.0, 0.0]	61	2100	9	16	33	42	52	59	61	61	2100	9	16	33	42	52
20210430	1825	euro-census	1_2_8	4000	euro-census	1_2_8	4200	2	false	True	linear	dice	dice	0.2	bf	rh	15	1000	clk	none	20	[0.2]	all	all	500	hlsh	simtol	0.9	30	30	9777	shapley	[0.0, 1.0, 0.0]	61	2082	10	20	27	30	30	55	61	61	2082	10	20	27	30	30
20210430	1825	euro-census	1_2_8	4000	euro-census	1_2_8	4200	2	false	True	linear	dice	dice	0.2	bf	rh	15	1000	clk	none	20	[0.2]	all	all	500	hlsh	simtol	0.9	30	30	9777	shapley	[0.0, 0.0, 1.0]	48	2288	0	0	2	2	14	35	48	48	2288	0	0	2	2	14
20210430	1825	euro-census	1_2_8	4000	euro-census	1_2_8	4200	2	false	True	linear	dice	dice	0.2	bf	rh	15	1000	clk	none	20	[0.2]	all	all	500	hlsh	simtol	0.9	30	30	9777	shapley	[0.6, 0.3, 0.1]	61	2124	10	20	27	30	30	56	61	61	2124	10	20	27	30	30
20210430	1825	euro-census	1_2_8	4000	euro-census	1_2_8	4200	2	false	True	linear	dice	dice	0.2	bf	rh	15	1000	clk	none	20	[0.2]	all	all	500	hlsh	simtol	0.9	30	30	9777	random	[0.0, 0.0, 0.0]	0	1	0	0	0	0	0	0	0	0	1	0	0	0	0	0
20210430	1825	euro-census	1_2_8	4000	euro-census	1_2_8	4200	2	false	True	linear	dice	dice	0.2	bf	rh	15	1000	clk	none	20	[0.2]	no-histo	all	500	hlsh	simtol	0.9	11	11	16487	symmetric	[1.0, 0.0, 0.0]	57	1657	8	17	26	37	43	48	52	57	1657	8	17	26	37	43
20210430	1825	euro-census	1_2_8	4000	euro-census	1_2_8	4200	2	false	True	linear	dice	dice	0.2	bf	rh	15	1000	clk	none	20	[0.2]	no-histo	all	500	hlsh	simtol	0.9	11	11	16487	symmetric	[0.0, 1.0, 0.0]	57	1880	0	0	0	21	36	49	54	57	1880	0	0	0	21	36
20210430	1825	euro-census	1_2_8	4000	euro-census	1_2_8	4200	2	false	True	linear	dice	dice	0.2	bf	rh	15	1000	clk	none	20	[0.2]	no-histo	all	500	hlsh	simtol	0.9	11	11	16487	symmetric	[0.0, 0.0, 1.0]	18	1682	0	0	0	0	5	10	16	18	1682	0	0	0	0	5
20210430	1825	euro-census	1_2_8	4000	euro-census	1_2_8	4200	2	false	True	linear	dice	dice	0.2	bf	rh	15	1000	clk	none	20	[0.2]	no-histo	all	500	hlsh	simtol	0.9	11	11	16487	symmetric	[0.6, 0.3, 0.1]	57	1896	0	0	0	20	38	52	56	57	1896	0	0	0	20	38
20210430	1825	euro-census	1_2_8	4000	euro-census	1_2_8	4200	2	false	True	linear	dice	dice	0.2	bf	rh	15	1000	clk	none	20	[0.2]	no-histo	all	500	hlsh	simtol	0.9	11	11	16487	hungarian	[1.0, 0.0, 0.0]	47	3079	9	14	24	30	35	37	42	47	3084	9	14	24	30	35
20210430	1825	euro-census	1_2_8	4000	euro-census	1_2_8	4200	2	false	True	linear	dice	dice	0.2	bf	rh	15	1000	clk	none	20	[0.2]	no-histo	all	500	hlsh	simtol	0.9	11	11	16487	hungarian	[0.0, 1.0, 0.0]	52	3074	0	0	0	21	35	44	49	52	3079	0	0	0	21	35
20210430	1825	euro-census	1_2_8	4000	euro-census	1_2_8	4200	2	false	True	linear	dice	dice	0.2	bf	rh	15	1000	clk	none	20	[0.2]	no-histo	all	500	hlsh	simtol	0.9	11	11	16487	hungarian	[0.0, 0.0, 1.0]	22	3080	0	0	0	0	1	10	16	22	3080	0	0	0	0	1
20210430	1825	euro-census	1_2_8	4000	euro-census	1_2_8	4200	2	false	True	linear	dice	dice	0.2	bf	rh	15	1000	clk	none	20	[0.2]	no-histo	all	500	hlsh	simtol	0.9	11	11	16487	hungarian	[0.6, 0.3, 0.1]	48	3078	0	0	0	21	33	44	47	48	3083	0	0	0	21	33
20210430	1825	euro-census	1_2_8	4000	euro-census	1_2_8	4200	2	false	True	linear	dice	dice	0.2	bf	rh	15	1000	clk	none	20	[0.2]	no-histo	all	500	hlsh	simtol	0.9	11	11	16487	shapley	[1.0, 0.0, 0.0]	57	2714	8	17	26	37	43	48	52	57	2714	8	17	26	37	43
20210430	1825	euro-census	1_2_8	4000	euro-census	1_2_8	4200	2	false	True	linear	dice	dice	0.2	bf	rh	15	1000	clk	none	20	[0.2]	no-histo	all	500	hlsh	simtol	0.9	11	11	16487	shapley	[0.0, 1.0, 0.0]	57	2682	0	0	0	21	36	49	53	57	2682	0	0	0	21	36
20210430	1825	euro-census	1_2_8	4000	euro-census	1_2_8	4200	2	false	True	linear	dice	dice	0.2	bf	rh	15	1000	clk	none	20	[0.2]	no-histo	all	500	hlsh	simtol	0.9	11	11	16487	shapley	[0.0, 0.0, 1.0]	23	3022	0	0	0	0	5	10	16	23	3022	0	0	0	0	5
20210430	1825	euro-census	1_2_8	4000	euro-census	1_2_8	4200	2	false	True	linear	dice	dice	0.2	bf	rh	15	1000	clk	none	20	[0.2]	no-histo	all	500	hlsh	simtol	0.9	11	11	16487	shapley	[0.6, 0.3, 0.1]	57	2723	0	0	0	20	38	52	56	57	2723	0	0	0	20	38
20210430	1825	euro-census	1_2_8	4000	euro-census	1_2_8	4200	2	false	True	linear	dice	dice	0.2	bf	rh	15	1000	clk	none	20	[0.2]	no-histo	all	500	hlsh	simtol	0.9	11	11	16487	random	[0.0, 0.0, 0.0]	0	1	0	0	0	0	0	0	0	0	1	0	0	0	0	0
20210430	1825	euro-census	1_2_8	4000	euro-census	1_2_8	4200	2	false	True	linear	dice	dice	0.2	bf	rh	15	1000	clk	none	20	[0.2]	one-central	all	500	hlsh	simtol	0.9	29	29	9619	symmetric	[1.0, 0.0, 0.0]	61	1421	9	16	33	42	52	59	61	61	1421	9	16	33	42	52
20210430	1825	euro-census	1_2_8	4000	euro-census	1_2_8	4200	2	false	True	linear	dice	dice	0.2	bf	rh	15	1000	clk	none	20	[0.2]	one-central	all	500	hlsh	simtol	0.9	29	29	9619	symmetric	[0.0, 1.0, 0.0]	61	1598	10	20	29	32	32	54	61	61	1598	10	20	29	32	32
20210430	1825	euro-census	1_2_8	4000	euro-census	1_2_8	4200	2	false	True	linear	dice	dice	0.2	bf	rh	15	1000	clk	none	20	[0.2]	one-central	all	500	hlsh	simtol	0.9	29	29	9619	symmetric	[0.0, 0.0, 1.0]	48	1616	0	1	1	1	17	35	44	48	1616	0	1	1	1	17
20210430	1825	euro-census	1_2_8	4000	euro-census	1_2_8	4200	2	false	True	linear	dice	dice	0.2	bf	rh	15	1000	clk	none	20	[0.2]	one-central	all	500	hlsh	simtol	0.9	29	29	9619	symmetric	[0.6, 0.3, 0.1]	61	1593	10	20	29	32	32	56	61	61	1593	10	20	29	32	32
20210430	1825	euro-census	1_2_8	4000	euro-census	1_2_8	4200	2	false	True	linear	dice	dice	0.2	bf	rh	15	1000	clk	none	20	[0.2]	one-central	all	500	hlsh	simtol	0.9	29	29	9619	hungarian	[1.0, 0.0, 0.0]	59	2398	9	16	33	42	52	57	59	59	2440	9	16	33	42	52
20210430	1825	euro-census	1_2_8	4000	euro-census	1_2_8	4200	2	false	True	linear	dice	dice	0.2	bf	rh	15	1000	clk	none	20	[0.2]	one-central	all	500	hlsh	simtol	0.9	29	29	9619	hungarian	[0.0, 1.0, 0.0]	60	2397	10	20	29	32	32	57	60	60	2439	10	20	29	32	32
20210430	1825	euro-census	1_2_8	4000	euro-census	1_2_8	4200	2	false	True	linear	dice	dice	0.2	bf	rh	15	1000	clk	none	20	[0.2]	one-central	all	500	hlsh	simtol	0.9	29	29	9619	hungarian	[0.0, 0.0, 1.0]	43	2362	0	1	1	1	17	32	39	43	2362	0	1	1	1	17
20210430	1825	euro-census	1_2_8	4000	euro-census	1_2_8	4200	2	false	True	linear	dice	dice	0.2	bf	rh	15	1000	clk	none	20	[0.2]	one-central	all	500	hlsh	simtol	0.9	29	29	9619	hungarian	[0.6, 0.3, 0.1]	59	2398	10	20	29	32	32	55	59	59	2440	10	20	29	32	32
20210430	1825	euro-census	1_2_8	4000	euro-census	1_2_8	4200	2	false	True	linear	dice	dice	0.2	bf	rh	15	1000	clk	none	20	[0.2]	one-central	all	500	hlsh	simtol	0.9	29	29	9619	shapley	[1.0, 0.0, 0.0]	61	2122	9	16	33	42	52	59	61	61	2122	9	16	33	42	52
20210430	1825	euro-census	1_2_8	4000	euro-census	1_2_8	4200	2	false	True	linear	dice	dice	0.2	bf	rh	15	1000	clk	none	20	[0.2]	one-central	all	500	hlsh	simtol	0.9	29	29	9619	shapley	[0.0, 1.0, 0.0]	61	2117	10	20	29	32	32	54	61	61	2117	10	20	29	32	32
20210430	1825	euro-census	1_2_8	4000	euro-census	1_2_8	4200	2	false	True	linear	dice	dice	0.2	bf	rh	15	1000	clk	none	20	[0.2]	one-central	all	500	hlsh	simtol	0.9	29	29	9619	shapley	[0.0, 0.0, 1.0]	50	2318	0	1	1	1	17	35	44	50	2318	0	1	1	1	17
20210430	1825	euro-census	1_2_8	4000	euro-census	1_2_8	4200	2	false	True	linear	dice	dice	0.2	bf	rh	15	1000	clk	none	20	[0.2]	one-central	all	500	hlsh	simtol	0.9	29	29	9619	shapley	[0.6, 0.3, 0.1]	61	2138	10	20	29	32	32	56	61	61	2138	10	20	29	32	32
20210430	1825	euro-census	1_2_8	4000	euro-census	1_2_8	4200	2	false	True	linear	dice	dice	0.2	bf	rh	15	1000	clk	none	20	[0.2]	one-central	all	500	hlsh	simtol	0.9	29	29	9619	random	[0.0, 0.0, 0.0]	0	1	0	0	0	0	0	0	0	0	1	0	0	0	0	0
20210430	1825	euro-census	1_2_8	4000	euro-census	1_2_8	4200	2	false	True	linear	dice	dice	0.2	bf	rh	15	1000	clk	none	20	[0.2]	no-nf-central	all	500	hlsh	simtol	0.9	27	27	11356	symmetric	[1.0, 0.0, 0.0]	61	1435	9	16	33	42	52	59	61	61	1435	9	16	33	42	52
20210430	1825	euro-census	1_2_8	4000	euro-census	1_2_8	4200	2	false	True	linear	dice	dice	0.2	bf	rh	15	1000	clk	none	20	[0.2]	no-nf-central	all	500	hlsh	simtol	0.9	27	27	11356	symmetric	[0.0, 1.0, 0.0]	61	1622	10	19	26	28	28	52	61	61	1622	10	19	26	28	28
20210430	1825	euro-census	1_2_8	4000	euro-census	1_2_8	4200	2	false	True	linear	dice	dice	0.2	bf	rh	15	1000	clk	none	20	[0.2]	no-nf-central	all	500	hlsh	simtol	0.9	27	27	11356	symmetric	[0.0, 0.0, 1.0]	44	1553	0	0	0	5	22	39	43	44	1553	0	0	0	5	22
20210430	1825	euro-census	1_2_8	4000	euro-census	1_2_8	4200	2	false	True	linear	dice	dice	0.2	bf	rh	15	1000	clk	none	20	[0.2]	no-nf-central	all	500	hlsh	simtol	0.9	27	27	11356	symmetric	[0.6, 0.3, 0.1]	61	1608	10	19	26	28	28	56	61	61	1608	10	19	26	28	28
20210430	1825	euro-census	1_2_8	4000	euro-census	1_2_8	4200	2	false	True	linear	dice	dice	0.2	bf	rh	15	1000	clk	none	20	[0.2]	no-nf-central	all	500	hlsh	simtol	0.9	27	27	11356	hungarian	[1.0, 0.0, 0.0]	59	2483	9	16	34	43	52	57	59	59	2527	9	16	34	43	52
20210430	1825	euro-census	1_2_8	4000	euro-census	1_2_8	4200	2	false	True	linear	dice	dice	0.2	bf	rh	15	1000	clk	none	20	[0.2]	no-nf-central	all	500	hlsh	simtol	0.9	27	27	11356	hungarian	[0.0, 1.0, 0.0]	60	2482	10	19	26	28	28	52	60	60	2526	10	19	26	28	28
20210430	1825	euro-census	1_2_8	4000	euro-census	1_2_8	4200	2	false	True	linear	dice	dice	0.2	bf	rh	15	1000	clk	none	20	[0.2]	no-nf-central	all	500	hlsh	simtol	0.9	27	27	11356	hungarian	[0.0, 0.0, 1.0]	38	2452	0	0	0	5	22	34	37	38	2452	0	0	0	5	22
20210430	1825	euro-census	1_2_8	4000	euro-census	1_2_8	4200	2	false	True	linear	dice	dice	0.2	bf	rh	15	1000	clk	none	20	[0.2]	no-nf-central	all	500	hlsh	simtol	0.9	27	27	11356	hungarian	[0.6, 0.3, 0.1]	59	2483	10	19	26	28	28	55	59	59	2527	10	19	26	28	28
20210430	1825	euro-census	1_2_8	4000	euro-census	1_2_8	4200	2	false	True	linear	dice	dice	0.2	bf	rh	15	1000	clk	none	20	[0.2]	no-nf-central	all	500	hlsh	simtol	0.9	27	27	11356	shapley	[1.0, 0.0, 0.0]	61	2238	9	16	33	42	52	59	61	61	2238	9	16	33	42	52
20210430	1825	euro-census	1_2_8	4000	euro-census	1_2_8	4200	2	false	True	linear	dice	dice	0.2	bf	rh	15	1000	clk	none	20	[0.2]	no-nf-central	all	500	hlsh	simtol	0.9	27	27	11356	shapley	[0.0, 1.0, 0.0]	61	2215	10	19	26	28	28	52	61	61	2215	10	19	26	28	28
20210430	1825	euro-census	1_2_8	4000	euro-census	1_2_8	4200	2	false	True	linear	dice	dice	0.2	bf	rh	15	1000	clk	none	20	[0.2]	no-nf-central	all	500	hlsh	simtol	0.9	27	27	11356	shapley	[0.0, 0.0, 1.0]	47	2414	0	0	0	5	22	39	44	47	2414	0	0	0	5	22
20210430	1825	euro-census	1_2_8	4000	euro-census	1_2_8	4200	2	false	True	linear	dice	dice	0.2	bf	rh	15	1000	clk	none	20	[0.2]	no-nf-central	all	500	hlsh	simtol	0.9	27	27	11356	shapley	[0.6, 0.3, 0.1]	61	2249	10	19	26	28	28	56	61	61	2249	10	19	26	28	28
20210430	1825	euro-census	1_2_8	4000	euro-census	1_2_8	4200	2	false	True	linear	dice	dice	0.2	bf	rh	15	1000	clk	none	20	[0.2]	no-nf-central	all	500	hlsh	simtol	0.9	27	27	11356	random	[0.0, 0.0, 0.0]	0	1	0	0	0	0	0	0	0	0	1	0	0	0	0	0
20210430	1825	euro-census	1_2_8	4000	euro-census	1_2_8	4200	2	false	True	linear	dice	dice	0.2	bf	rh	15	1000	clk	none	20	[0.2]	no-central	all	500	hlsh	simtol	0.9	28	28	11413	symmetric	[1.0, 0.0, 0.0]	61	1442	9	16	33	42	52	59	61	61	1442	9	16	33	42	52
20210430	1825	euro-census	1_2_8	4000	euro-census	1_2_8	4200	2	false	True	linear	dice	dice	0.2	bf	rh	15	1000	clk	none	20	[0.2]	no-central	all	500	hlsh	simtol	0.9	28	28	11413	symmetric	[0.0, 1.0, 0.0]	61	1611	10	19	24	26	26	54	61	61	1611	10	19	24	26	26
20210430	1825	euro-census	1_2_8	4000	euro-census	1_2_8	4200	2	false	True	linear	dice	dice	0.2	bf	rh	15	1000	clk	none	20	[0.2]	no-central	all	500	hlsh	simtol	0.9	28	28	11413	symmetric	[0.0, 0.0, 1.0]	42	1601	0	1	3	8	19	37	40	42	1601	0	1	3	8	19
20210430	1825	euro-census	1_2_8	4000	euro-census	1_2_8	4200	2	false	True	linear	dice	dice	0.2	bf	rh	15	1000	clk	none	20	[0.2]	no-central	all	500	hlsh	simtol	0.9	28	28	11413	symmetric	[0.6, 0.3, 0.1]	61	1619	10	19	24	26	26	57	61	61	1619	10	19	24	26	26
20210430	1825	euro-census	1_2_8	4000	euro-census	1_2_8	4200	2	false	True	linear	dice	dice	0.2	bf	rh	15	1000	clk	none	20	[0.2]	no-central	all	500	hlsh	simtol	0.9	28	28	11413	hungarian	[1.0, 0.0, 0.0]	58	2509	9	16	34	43	52	56	58	58	2550	9	16	34	43	52
20210430	1825	euro-census	1_2_8	4000	euro-census	1_2_8	4200	2	false	True	linear	dice	dice	0.2	bf	rh	15	1000	clk	none	20	[0.2]	no-central	all	500	hlsh	simtol	0.9	28	28	11413	hungarian	[0.0, 1.0, 0.0]	58	2509	10	19	24	26	26	53	58	58	2550	10	19	24	26	26
20210430	1825	euro-census	1_2_8	4000	euro-census	1_2_8	4200	2	false	True	linear	dice	dice	0.2	bf	rh	15	1000	clk	none	20	[0.2]	no-central	all	500	hlsh	simtol	0.9	28	28	11413	hungarian	[0.0, 0.0, 1.0]	39	2483	0	1	3	8	19	35	38	39	2483	0	1	3	8	19
20210430	1825	euro-census	1_2_8	4000	euro-census	1_2_8	4200	2	false	True	linear	dice	dice	0.2	bf	rh	15	1000	clk	none	20	[0.2]	no-central	all	500	hlsh	simtol	0.9	28	28	11413	hungarian	[0.6, 0.3, 0.1]	58	2509	10	19	24	26	26	56	58	58	2550	10	19	24	26	26
20210430	1825	euro-census	1_2_8	4000	euro-census	1_2_8	4200	2	false	True	linear	dice	dice	0.2	bf	rh	15	1000	clk	none	20	[0.2]	no-central	all	500	hlsh	simtol	0.9	28	28	11413	shapley	[1.0, 0.0, 0.0]	61	2252	9	16	33	42	52	59	61	61	2252	9	16	33	42	52
20210430	1825	euro-census	1_2_8	4000	euro-census	1_2_8	4200	2	false	True	linear	dice	dice	0.2	bf	rh	15	1000	clk	none	20	[0.2]	no-central	all	500	hlsh	simtol	0.9	28	28	11413	shapley	[0.0, 1.0, 0.0]	61	2237	10	19	24	26	26	54	61	61	2237	10	19	24	26	26
20210430	1825	euro-census	1_2_8	4000	euro-census	1_2_8	4200	2	false	True	linear	dice	dice	0.2	bf	rh	15	1000	clk	none	20	[0.2]	no-central	all	500	hlsh	simtol	0.9	28	28	11413	shapley	[0.0, 0.0, 1.0]	44	2449	0	1	3	8	19	37	40	44	2449	0	1	3	8	19
20210430	1825	euro-census	1_2_8	4000	euro-census	1_2_8	4200	2	false	True	linear	dice	dice	0.2	bf	rh	15	1000	clk	none	20	[0.2]	no-central	all	500	hlsh	simtol	0.9	28	28	11413	shapley	[0.6, 0.3, 0.1]	61	2261	10	19	24	26	26	57	61	61	2261	10	19	24	26	26
20210430	1825	euro-census	1_2_8	4000	euro-census	1_2_8	4200	2	false	True	linear	dice	dice	0.2	bf	rh	15	1000	clk	none	20	[0.2]	no-central	all	500	hlsh	simtol	0.9	28	28	11413	random	[0.0, 0.0, 0.0]	0	1	0	0	0	0	0	0	0	0	1	0	0	0	0	0
20210430	1825	euro-census	1_2_8	4000	euro-census	1_2_8	4200	2	false	True	linear	dice	dice	0.2	bf	rh	15	1000	clk	none	20	[0.2]	node2vec	all	500	hlsh	simtol	0.9	30	30	3323	symmetric	[1.0, 0.0, 0.0]	0	930	0	0	0	0	0	0	0	0	929	0	0	0	0	0
20210430	1825	euro-census	1_2_8	4000	euro-census	1_2_8	4200	2	false	True	linear	dice	dice	0.2	bf	rh	15	1000	clk	none	20	[0.2]	node2vec	all	500	hlsh	simtol	0.9	30	30	3323	symmetric	[0.0, 1.0, 0.0]	0	998	0	0	0	0	0	0	0	0	997	0	0	0	0	0
20210430	1825	euro-census	1_2_8	4000	euro-census	1_2_8	4200	2	false	True	linear	dice	dice	0.2	bf	rh	15	1000	clk	none	20	[0.2]	node2vec	all	500	hlsh	simtol	0.9	30	30	3323	symmetric	[0.0, 0.0, 1.0]	0	1277	0	0	0	0	0	0	0	0	1276	0	0	0	0	0
20210430	1825	euro-census	1_2_8	4000	euro-census	1_2_8	4200	2	false	True	linear	dice	dice	0.2	bf	rh	15	1000	clk	none	20	[0.2]	node2vec	all	500	hlsh	simtol	0.9	30	30	3323	symmetric	[0.6, 0.3, 0.1]	0	1107	0	0	0	0	0	0	0	0	1106	0	0	0	0	0
20210430	1825	euro-census	1_2_8	4000	euro-census	1_2_8	4200	2	false	True	linear	dice	dice	0.2	bf	rh	15	1000	clk	none	20	[0.2]	node2vec	all	500	hlsh	simtol	0.9	30	30	3323	hungarian	[1.0, 0.0, 0.0]	0	1451	0	0	0	0	0	0	0	0	1483	0	0	0	0	0
20210430	1825	euro-census	1_2_8	4000	euro-census	1_2_8	4200	2	false	True	linear	dice	dice	0.2	bf	rh	15	1000	clk	none	20	[0.2]	node2vec	all	500	hlsh	simtol	0.9	30	30	3323	hungarian	[0.0, 1.0, 0.0]	0	1451	0	0	0	0	0	0	0	0	1483	0	0	0	0	0
20210430	1825	euro-census	1_2_8	4000	euro-census	1_2_8	4200	2	false	True	linear	dice	dice	0.2	bf	rh	15	1000	clk	none	20	[0.2]	node2vec	all	500	hlsh	simtol	0.9	30	30	3323	hungarian	[0.0, 0.0, 1.0]	0	1415	0	0	0	0	0	0	0	0	1414	0	0	0	0	0
20210430	1825	euro-census	1_2_8	4000	euro-census	1_2_8	4200	2	false	True	linear	dice	dice	0.2	bf	rh	15	1000	clk	none	20	[0.2]	node2vec	all	500	hlsh	simtol	0.9	30	30	3323	hungarian	[0.6, 0.3, 0.1]	0	1451	0	0	0	0	0	0	0	0	1483	0	0	0	0	0
20210430	1825	euro-census	1_2_8	4000	euro-census	1_2_8	4200	2	false	True	linear	dice	dice	0.2	bf	rh	15	1000	clk	none	20	[0.2]	node2vec	all	500	hlsh	simtol	0.9	30	30	3323	shapley	[1.0, 0.0, 0.0]	0	1240	0	0	0	0	0	0	0	0	1239	0	0	0	0	0
20210430	1825	euro-census	1_2_8	4000	euro-census	1_2_8	4200	2	false	True	linear	dice	dice	0.2	bf	rh	15	1000	clk	none	20	[0.2]	node2vec	all	500	hlsh	simtol	0.9	30	30	3323	shapley	[0.0, 1.0, 0.0]	0	1225	0	0	0	0	0	0	0	0	1224	0	0	0	0	0
20210430	1825	euro-census	1_2_8	4000	euro-census	1_2_8	4200	2	false	True	linear	dice	dice	0.2	bf	rh	15	1000	clk	none	20	[0.2]	node2vec	all	500	hlsh	simtol	0.9	30	30	3323	shapley	[0.0, 0.0, 1.0]	0	1367	0	0	0	0	0	0	0	0	1366	0	0	0	0	0
20210430	1825	euro-census	1_2_8	4000	euro-census	1_2_8	4200	2	false	True	linear	dice	dice	0.2	bf	rh	15	1000	clk	none	20	[0.2]	node2vec	all	500	hlsh	simtol	0.9	30	30	3323	shapley	[0.6, 0.3, 0.1]	0	1279	0	0	0	0	0	0	0	0	1278	0	0	0	0	0
20210430	1825	euro-census	1_2_8	4000	euro-census	1_2_8	4200	2	false	True	linear	dice	dice	0.2	bf	rh	15	1000	clk	none	20	[0.2]	node2vec	all	500	hlsh	simtol	0.9	30	30	3323	random	[0.0, 0.0, 0.0]	0	1	0	0	0	0	0	0	0	0	1	0	0	0	0	0
20210430	2058	euro-census	1_2_8	4000	euro-census	1_2_8	4200	2	false	True	linear	dice	dice	0.2	bf	rh	15	1000	clk	none	20	[0.2]	all	all	500	hlsh	simtol	0.9	30	30	9777	symmetric	[1.0, 0.0, 0.0]	61	1394	9	16	33	42	52	59	61	61	1394	9	16	33	42	52
20210430	2058	euro-census	1_2_8	4000	euro-census	1_2_8	4200	2	false	True	linear	dice	dice	0.2	bf	rh	15	1000	clk	none	20	[0.2]	all	all	500	hlsh	simtol	0.9	30	30	9777	symmetric	[0.0, 1.0, 0.0]	61	1544	10	20	27	30	30	55	61	61	1544	10	20	27	30	30
20210430	2058	euro-census	1_2_8	4000	euro-census	1_2_8	4200	2	false	True	linear	dice	dice	0.2	bf	rh	15	1000	clk	none	20	[0.2]	all	all	500	hlsh	simtol	0.9	30	30	9777	symmetric	[0.0, 0.0, 1.0]	44	1583	1	2	2	2	14	35	44	44	1583	1	2	2	2	14
20210430	2058	euro-census	1_2_8	4000	euro-census	1_2_8	4200	2	false	True	linear	dice	dice	0.2	bf	rh	15	1000	clk	none	20	[0.2]	all	all	500	hlsh	simtol	0.9	30	30	9777	symmetric	[0.6, 0.3, 0.1]	61	1576	10	20	27	30	30	56	61	61	1576	10	20	27	30	30
20210430	2058	euro-census	1_2_8	4000	euro-census	1_2_8	4200	2	false	True	linear	dice	dice	0.2	bf	rh	15	1000	clk	none	20	[0.2]	all	all	500	hlsh	simtol	0.9	30	30	9777	hungarian	[1.0, 0.0, 0.0]	58	2368	9	16	34	43	51	56	58	58	2403	9	16	34	43	51
20210430	2058	euro-census	1_2_8	4000	euro-census	1_2_8	4200	2	false	True	linear	dice	dice	0.2	bf	rh	15	1000	clk	none	20	[0.2]	all	all	500	hlsh	simtol	0.9	30	30	9777	hungarian	[0.0, 1.0, 0.0]	58	2367	10	20	27	30	30	57	58	58	2402	10	20	27	30	30
20210430	2058	euro-census	1_2_8	4000	euro-census	1_2_8	4200	2	false	True	linear	dice	dice	0.2	bf	rh	15	1000	clk	none	20	[0.2]	all	all	500	hlsh	simtol	0.9	30	30	9777	hungarian	[0.0, 0.0, 1.0]	43	2329	1	2	2	2	14	33	42	43	2329	1	2	2	2	14
20210430	2058	euro-census	1_2_8	4000	euro-census	1_2_8	4200	2	false	True	linear	dice	dice	0.2	bf	rh	15	1000	clk	none	20	[0.2]	all	all	500	hlsh	simtol	0.9	30	30	9777	hungarian	[0.6, 0.3, 0.1]	58	2368	10	20	27	30	30	55	58	58	2403	10	20	27	30	30
20210430	2058	euro-census	1_2_8	4000	euro-census	1_2_8	4200	2	false	True	linear	dice	dice	0.2	bf	rh	15	1000	clk	none	20	[0.2]	all	all	500	hlsh	simtol	0.9	30	30	9777	shapley	[1.0, 0.0, 0.0]	61	2100	9	16	33	42	52	59	61	61	2100	9	16	33	42	52
20210430	2058	euro-census	1_2_8	4000	euro-census	1_2_8	4200	2	false	True	linear	dice	dice	0.2	bf	rh	15	1000	clk	none	20	[0.2]	all	all	500	hlsh	simtol	0.9	30	30	9777	shapley	[0.0, 1.0, 0.0]	61	2082	10	20	27	30	30	55	61	61	2082	10	20	27	30	30
20210430	2058	euro-census	1_2_8	4000	euro-census	1_2_8	4200	2	false	True	linear	dice	dice	0.2	bf	rh	15	1000	clk	none	20	[0.2]	all	all	500	hlsh	simtol	0.9	30	30	9777	shapley	[0.0, 0.0, 1.0]	47	2289	1	2	2	2	14	35	47	47	2289	1	2	2	2	14
20210430	2058	euro-census	1_2_8	4000	euro-census	1_2_8	4200	2	false	True	linear	dice	dice	0.2	bf	rh	15	1000	clk	none	20	[0.2]	all	all	500	hlsh	simtol	0.9	30	30	9777	shapley	[0.6, 0.3, 0.1]	61	2124	10	20	27	30	30	56	61	61	2124	10	20	27	30	30
20210430	2058	euro-census	1_2_8	4000	euro-census	1_2_8	4200	2	false	True	linear	dice	dice	0.2	bf	rh	15	1000	clk	none	20	[0.2]	all	all	500	hlsh	simtol	0.9	30	30	9777	random	[0.0, 0.0, 0.0]	0	1	0	0	0	0	0	0	0	0	1	0	0	0	0	0
20210430	2058	euro-census	1_2_8	4000	euro-census	1_2_8	4200	2	false	True	linear	dice	dice	0.2	bf	rh	15	1000	clk	none	20	[0.2]	no-histo	all	500	hlsh	simtol	0.9	11	11	16487	symmetric	[1.0, 0.0, 0.0]	57	1657	8	17	26	37	43	48	52	57	1657	8	17	26	37	43
20210430	2058	euro-census	1_2_8	4000	euro-census	1_2_8	4200	2	false	True	linear	dice	dice	0.2	bf	rh	15	1000	clk	none	20	[0.2]	no-histo	all	500	hlsh	simtol	0.9	11	11	16487	symmetric	[0.0, 1.0, 0.0]	57	1880	0	0	0	21	36	49	54	57	1880	0	0	0	21	36
20210430	2058	euro-census	1_2_8	4000	euro-census	1_2_8	4200	2	false	True	linear	dice	dice	0.2	bf	rh	15	1000	clk	none	20	[0.2]	no-histo	all	500	hlsh	simtol	0.9	11	11	16487	symmetric	[0.0, 0.0, 1.0]	17	1677	0	0	0	0	3	5	14	17	1677	0	0	0	0	3
20210430	2058	euro-census	1_2_8	4000	euro-census	1_2_8	4200	2	false	True	linear	dice	dice	0.2	bf	rh	15	1000	clk	none	20	[0.2]	no-histo	all	500	hlsh	simtol	0.9	11	11	16487	symmetric	[0.6, 0.3, 0.1]	57	1896	0	0	0	20	38	52	56	57	1896	0	0	0	20	38
20210430	2058	euro-census	1_2_8	4000	euro-census	1_2_8	4200	2	false	True	linear	dice	dice	0.2	bf	rh	15	1000	clk	none	20	[0.2]	no-histo	all	500	hlsh	simtol	0.9	11	11	16487	hungarian	[1.0, 0.0, 0.0]	47	3068	9	14	24	30	35	37	42	47	3073	9	14	24	30	35
20210430	2058	euro-census	1_2_8	4000	euro-census	1_2_8	4200	2	false	True	linear	dice	dice	0.2	bf	rh	15	1000	clk	none	20	[0.2]	no-histo	all	500	hlsh	simtol	0.9	11	11	16487	hungarian	[0.0, 1.0, 0.0]	52	3063	0	0	0	21	35	44	49	52	3068	0	0	0	21	35
20210430	2058	euro-census	1_2_8	4000	euro-census	1_2_8	4200	2	false	True	linear	dice	dice	0.2	bf	rh	15	1000	clk	none	20	[0.2]	no-histo	all	500	hlsh	simtol	0.9	11	11	16487	hungarian	[0.0, 0.0, 1.0]	22	3080	0	0	0	0	0	9	18	22	3080	0	0	0	0	0
20210430	2058	euro-census	1_2_8	4000	euro-census	1_2_8	4200	2	false	True	linear	dice	dice	0.2	bf	rh	15	1000	clk	none	20	[0.2]	no-histo	all	500	hlsh	simtol	0.9	11	11	16487	hungarian	[0.6, 0.3, 0.1]	48	3067	0	0	0	21	33	44	47	48	3072	0	0	0	21	33
20210430	2058	euro-census	1_2_8	4000	euro-census	1_2_8	4200	2	false	True	linear	dice	dice	0.2	bf	rh	15	1000	clk	none	20	[0.2]	no-histo	all	500	hlsh	simtol	0.9	11	11	16487	shapley	[1.0, 0.0, 0.0]	57	2714	8	17	26	37	43	48	52	57	2714	8	17	26	37	43
20210430	2058	euro-census	1_2_8	4000	euro-census	1_2_8	4200	2	false	True	linear	dice	dice	0.2	bf	rh	15	1000	clk	none	20	[0.2]	no-histo	all	500	hlsh	simtol	0.9	11	11	16487	shapley	[0.0, 1.0, 0.0]	57	2682	0	0	0	21	36	49	53	57	2682	0	0	0	21	36
20210430	2058	euro-census	1_2_8	4000	euro-census	1_2_8	4200	2	false	True	linear	dice	dice	0.2	bf	rh	15	1000	clk	none	20	[0.2]	no-histo	all	500	hlsh	simtol	0.9	11	11	16487	shapley	[0.0, 0.0, 1.0]	19	3025	0	0	0	0	3	5	14	19	3025	0	0	0	0	3
20210430	2058	euro-census	1_2_8	4000	euro-census	1_2_8	4200	2	false	True	linear	dice	dice	0.2	bf	rh	15	1000	clk	none	20	[0.2]	no-histo	all	500	hlsh	simtol	0.9	11	11	16487	shapley	[0.6, 0.3, 0.1]	57	2723	0	0	0	20	38	52	56	57	2723	0	0	0	20	38
20210430	2058	euro-census	1_2_8	4000	euro-census	1_2_8	4200	2	false	True	linear	dice	dice	0.2	bf	rh	15	1000	clk	none	20	[0.2]	no-histo	all	500	hlsh	simtol	0.9	11	11	16487	random	[0.0, 0.0, 0.0]	0	1	0	0	0	0	0	0	0	0	1	0	0	0	0	0
20210430	2058	euro-census	1_2_8	4000	euro-census	1_2_8	4200	2	false	True	linear	dice	dice	0.2	bf	rh	15	1000	clk	none	20	[0.2]	one-central	all	500	hlsh	simtol	0.9	29	29	9619	symmetric	[1.0, 0.0, 0.0]	61	1421	9	16	33	42	52	59	61	61	1421	9	16	33	42	52
20210430	2058	euro-census	1_2_8	4000	euro-census	1_2_8	4200	2	false	True	linear	dice	dice	0.2	bf	rh	15	1000	clk	none	20	[0.2]	one-central	all	500	hlsh	simtol	0.9	29	29	9619	symmetric	[0.0, 1.0, 0.0]	61	1598	10	20	29	32	32	54	61	61	1598	10	20	29	32	32
20210430	2058	euro-census	1_2_8	4000	euro-census	1_2_8	4200	2	false	True	linear	dice	dice	0.2	bf	rh	15	1000	clk	none	20	[0.2]	one-central	all	500	hlsh	simtol	0.9	29	29	9619	symmetric	[0.0, 0.0, 1.0]	48	1604	0	1	1	1	17	33	44	48	1604	0	1	1	1	17
20210430	2058	euro-census	1_2_8	4000	euro-census	1_2_8	4200	2	false	True	linear	dice	dice	0.2	bf	rh	15	1000	clk	none	20	[0.2]	one-central	all	500	hlsh	simtol	0.9	29	29	9619	symmetric	[0.6, 0.3, 0.1]	61	1593	10	20	29	32	32	56	61	61	1593	10	20	29	32	32
20210430	2058	euro-census	1_2_8	4000	euro-census	1_2_8	4200	2	false	True	linear	dice	dice	0.2	bf	rh	15	1000	clk	none	20	[0.2]	one-central	all	500	hlsh	simtol	0.9	29	29	9619	hungarian	[1.0, 0.0, 0.0]	59	2404	9	16	33	42	52	57	59	59	2447	9	16	33	42	52
20210430	2058	euro-census	1_2_8	4000	euro-census	1_2_8	4200	2	false	True	linear	dice	dice	0.2	bf	rh	15	1000	clk	none	20	[0.2]	one-central	all	500	hlsh	simtol	0.9	29	29	9619	hungarian	[0.0, 1.0, 0.0]	60	2403	10	20	29	32	32	57	60	60	2446	10	20	29	32	32
20210430	2058	euro-census	1_2_8	4000	euro-census	1_2_8	4200	2	false	True	linear	dice	dice	0.2	bf	rh	15	1000	clk	none	20	[0.2]	one-central	all	500	hlsh	simtol	0.9	29	29	9619	hungarian	[0.0, 0.0, 1.0]	45	2360	0	1	1	1	17	32	40	45	2360	0	1	1	1	17
20210430	2058	euro-census	1_2_8	4000	euro-census	1_2_8	4200	2	false	True	linear	dice	dice	0.2	bf	rh	15	1000	clk	none	20	[0.2]	one-central	all	500	hlsh	simtol	0.9	29	29	9619	hungarian	[0.6, 0.3, 0.1]	59	2404	10	20	29	32	32	55	59	59	2447	10	20	29	32	32
20210430	2058	euro-census	1_2_8	4000	euro-census	1_2_8	4200	2	false	True	linear	dice	dice	0.2	bf	rh	15	1000	clk	none	20	[0.2]	one-central	all	500	hlsh	simtol	0.9	29	29	9619	shapley	[1.0, 0.0, 0.0]	61	2122	9	16	33	42	52	59	61	61	2122	9	16	33	42	52
20210430	2058	euro-census	1_2_8	4000	euro-census	1_2_8	4200	2	false	True	linear	dice	dice	0.2	bf	rh	15	1000	clk	none	20	[0.2]	one-central	all	500	hlsh	simtol	0.9	29	29	9619	shapley	[0.0, 1.0, 0.0]	61	2117	10	20	29	32	32	54	61	61	2117	10	20	29	32	32
20210430	2058	euro-census	1_2_8	4000	euro-census	1_2_8	4200	2	false	True	linear	dice	dice	0.2	bf	rh	15	1000	clk	none	20	[0.2]	one-central	all	500	hlsh	simtol	0.9	29	29	9619	shapley	[0.0, 0.0, 1.0]	50	2321	0	1	1	1	17	33	43	50	2321	0	1	1	1	17
20210430	2058	euro-census	1_2_8	4000	euro-census	1_2_8	4200	2	false	True	linear	dice	dice	0.2	bf	rh	15	1000	clk	none	20	[0.2]	one-central	all	500	hlsh	simtol	0.9	29	29	9619	shapley	[0.6, 0.3, 0.1]	61	2138	10	20	29	32	32	56	61	61	2138	10	20	29	32	32
20210430	2058	euro-census	1_2_8	4000	euro-census	1_2_8	4200	2	false	True	linear	dice	dice	0.2	bf	rh	15	1000	clk	none	20	[0.2]	one-central	all	500	hlsh	simtol	0.9	29	29	9619	random	[0.0, 0.0, 0.0]	0	1	0	0	0	0	0	0	0	0	1	0	0	0	0	0
20210430	2058	euro-census	1_2_8	4000	euro-census	1_2_8	4200	2	false	True	linear	dice	dice	0.2	bf	rh	15	1000	clk	none	20	[0.2]	no-nf-central	all	500	hlsh	simtol	0.9	27	27	11356	symmetric	[1.0, 0.0, 0.0]	61	1435	9	16	33	42	52	59	61	61	1435	9	16	33	42	52
20210430	2058	euro-census	1_2_8	4000	euro-census	1_2_8	4200	2	false	True	linear	dice	dice	0.2	bf	rh	15	1000	clk	none	20	[0.2]	no-nf-central	all	500	hlsh	simtol	0.9	27	27	11356	symmetric	[0.0, 1.0, 0.0]	61	1622	10	19	26	28	28	52	61	61	1622	10	19	26	28	28
20210430	2058	euro-census	1_2_8	4000	euro-census	1_2_8	4200	2	false	True	linear	dice	dice	0.2	bf	rh	15	1000	clk	none	20	[0.2]	no-nf-central	all	500	hlsh	simtol	0.9	27	27	11356	symmetric	[0.0, 0.0, 1.0]	42	1554	0	0	0	5	22	37	40	42	1554	0	0	0	5	22
20210430	2058	euro-census	1_2_8	4000	euro-census	1_2_8	4200	2	false	True	linear	dice	dice	0.2	bf	rh	15	1000	clk	none	20	[0.2]	no-nf-central	all	500	hlsh	simtol	0.9	27	27	11356	symmetric	[0.6, 0.3, 0.1]	61	1608	10	19	26	28	28	56	61	61	1608	10	19	26	28	28
20210430	2058	euro-census	1_2_8	4000	euro-census	1_2_8	4200	2	false	True	linear	dice	dice	0.2	bf	rh	15	1000	clk	none	20	[0.2]	no-nf-central	all	500	hlsh	simtol	0.9	27	27	11356	hungarian	[1.0, 0.0, 0.0]	60	2492	9	16	34	43	52	58	60	60	2533	9	16	34	43	52
20210430	2058	euro-census	1_2_8	4000	euro-census	1_2_8	4200	2	false	True	linear	dice	dice	0.2	bf	rh	15	1000	clk	none	20	[0.2]	no-nf-central	all	500	hlsh	simtol	0.9	27	27	11356	hungarian	[0.0, 1.0, 0.0]	61	2491	10	19	26	28	28	52	60	61	2532	10	19	26	28	28
20210430	2058	euro-census	1_2_8	4000	euro-census	1_2_8	4200	2	false	True	linear	dice	dice	0.2	bf	rh	15	1000	clk	none	20	[0.2]	no-nf-central	all	500	hlsh	simtol	0.9	27	27	11356	hungarian	[0.0, 0.0, 1.0]	40	2450	0	0	0	5	22	35	39	40	2450	0	0	0	5	22
20210430	2058	euro-census	1_2_8	4000	euro-census	1_2_8	4200	2	false	True	linear	dice	dice	0.2	bf	rh	15	1000	clk	none	20	[0.2]	no-nf-central	all	500	hlsh	simtol	0.9	27	27	11356	hungarian	[0.6, 0.3, 0.1]	60	2492	10	19	26	28	28	56	60	60	2533	10	19	26	28	28
20210430	2058	euro-census	1_2_8	4000	euro-census	1_2_8	4200	2	false	True	linear	dice	dice	0.2	bf	rh	15	1000	clk	none	20	[0.2]	no-nf-central	all	500	hlsh	simtol	0.9	27	27	11356	shapley	[1.0, 0.0, 0.0]	61	2238	9	16	33	42	52	59	61	61	2238	9	16	33	42	52
20210430	2058	euro-census	1_2_8	4000	euro-census	1_2_8	4200	2	false	True	linear	dice	dice	0.2	bf	rh	15	1000	clk	none	20	[0.2]	no-nf-central	all	500	hlsh	simtol	0.9	27	27	11356	shapley	[0.0, 1.0, 0.0]	61	2215	10	19	26	28	28	52	61	61	2215	10	19	26	28	28
20210430	2058	euro-census	1_2_8	4000	euro-census	1_2_8	4200	2	false	True	linear	dice	dice	0.2	bf	rh	15	1000	clk	none	20	[0.2]	no-nf-central	all	500	hlsh	simtol	0.9	27	27	11356	shapley	[0.0, 0.0, 1.0]	45	2416	0	0	0	5	22	37	42	45	2416	0	0	0	5	22
20210430	2058	euro-census	1_2_8	4000	euro-census	1_2_8	4200	2	false	True	linear	dice	dice	0.2	bf	rh	15	1000	clk	none	20	[0.2]	no-nf-central	all	500	hlsh	simtol	0.9	27	27	11356	shapley	[0.6, 0.3, 0.1]	61	2249	10	19	26	28	28	56	61	61	2249	10	19	26	28	28
20210430	2058	euro-census	1_2_8	4000	euro-census	1_2_8	4200	2	false	True	linear	dice	dice	0.2	bf	rh	15	1000	clk	none	20	[0.2]	no-nf-central	all	500	hlsh	simtol	0.9	27	27	11356	random	[0.0, 0.0, 0.0]	0	1	0	0	0	0	0	0	0	0	1	0	0	0	0	0
20210430	2058	euro-census	1_2_8	4000	euro-census	1_2_8	4200	2	false	True	linear	dice	dice	0.2	bf	rh	15	1000	clk	none	20	[0.2]	no-central	all	500	hlsh	simtol	0.9	28	28	11413	symmetric	[1.0, 0.0, 0.0]	61	1442	9	16	33	42	52	59	61	61	1442	9	16	33	42	52
20210430	2058	euro-census	1_2_8	4000	euro-census	1_2_8	4200	2	false	True	linear	dice	dice	0.2	bf	rh	15	1000	clk	none	20	[0.2]	no-central	all	500	hlsh	simtol	0.9	28	28	11413	symmetric	[0.0, 1.0, 0.0]	61	1611	10	19	24	26	26	54	61	61	1611	10	19	24	26	26
20210430	2058	euro-census	1_2_8	4000	euro-census	1_2_8	4200	2	false	True	linear	dice	dice	0.2	bf	rh	15	1000	clk	none	20	[0.2]	no-central	all	500	hlsh	simtol	0.9	28	28	11413	symmetric	[0.0, 0.0, 1.0]	43	1605	1	2	2	8	19	38	42	43	1605	1	2	2	8	19
20210430	2058	euro-census	1_2_8	4000	euro-census	1_2_8	4200	2	false	True	linear	dice	dice	0.2	bf	rh	15	1000	clk	none	20	[0.2]	no-central	all	500	hlsh	simtol	0.9	28	28	11413	symmetric	[0.6, 0.3, 0.1]	61	1619	10	19	24	26	26	57	61	61	1619	10	19	24	26	26
20210430	2058	euro-census	1_2_8	4000	euro-census	1_2_8	4200	2	false	True	linear	dice	dice	0.2	bf	rh	15	1000	clk	none	20	[0.2]	no-central	all	500	hlsh	simtol	0.9	28	28	11413	hungarian	[1.0, 0.0, 0.0]	58	2517	9	16	34	43	52	56	58	58	2558	9	16	34	43	52
20210430	2058	euro-census	1_2_8	4000	euro-census	1_2_8	4200	2	false	True	linear	dice	dice	0.2	bf	rh	15	1000	clk	none	20	[0.2]	no-central	all	500	hlsh	simtol	0.9	28	28	11413	hungarian	[0.0, 1.0, 0.0]	58	2516	10	19	24	26	26	53	58	58	2557	10	19	24	26	26
20210430	2058	euro-census	1_2_8	4000	euro-census	1_2_8	4200	2	false	True	linear	dice	dice	0.2	bf	rh	15	1000	clk	none	20	[0.2]	no-central	all	500	hlsh	simtol	0.9	28	28	11413	hungarian	[0.0, 0.0, 1.0]	39	2483	1	2	2	8	19	32	36	39	2483	1	2	2	8	19
20210430	2058	euro-census	1_2_8	4000	euro-census	1_2_8	4200	2	false	True	linear	dice	dice	0.2	bf	rh	15	1000	clk	none	20	[0.2]	no-central	all	500	hlsh	simtol	0.9	28	28	11413	hungarian	[0.6, 0.3, 0.1]	58	2517	10	19	24	26	26	56	58	58	2558	10	19	24	26	26
20210430	2058	euro-census	1_2_8	4000	euro-census	1_2_8	4200	2	false	True	linear	dice	dice	0.2	bf	rh	15	1000	clk	none	20	[0.2]	no-central	all	500	hlsh	simtol	0.9	28	28	11413	shapley	[1.0, 0.0, 0.0]	61	2252	9	16	33	42	52	59	61	61	2252	9	16	33	42	52
20210430	2058	euro-census	1_2_8	4000	euro-census	1_2_8	4200	2	false	True	linear	dice	dice	0.2	bf	rh	15	1000	clk	none	20	[0.2]	no-central	all	500	hlsh	simtol	0.9	28	28	11413	shapley	[0.0, 1.0, 0.0]	61	2237	10	19	24	26	26	54	61	61	2237	10	19	24	26	26
20210430	2058	euro-census	1_2_8	4000	euro-census	1_2_8	4200	2	false	True	linear	dice	dice	0.2	bf	rh	15	1000	clk	none	20	[0.2]	no-central	all	500	hlsh	simtol	0.9	28	28	11413	shapley	[0.0, 0.0, 1.0]	47	2448	1	2	2	8	19	38	43	47	2448	1	2	2	8	19
20210430	2058	euro-census	1_2_8	4000	euro-census	1_2_8	4200	2	false	True	linear	dice	dice	0.2	bf	rh	15	1000	clk	none	20	[0.2]	no-central	all	500	hlsh	simtol	0.9	28	28	11413	shapley	[0.6, 0.3, 0.1]	61	2261	10	19	24	26	26	57	61	61	2261	10	19	24	26	26
20210430	2058	euro-census	1_2_8	4000	euro-census	1_2_8	4200	2	false	True	linear	dice	dice	0.2	bf	rh	15	1000	clk	none	20	[0.2]	no-central	all	500	hlsh	simtol	0.9	28	28	11413	random	[0.0, 0.0, 0.0]	0	1	0	0	0	0	0	0	0	0	1	0	0	0	0	0
20210430	2058	euro-census	1_2_8	4000	euro-census	1_2_8	4200	2	false	True	linear	dice	dice	0.2	bf	rh	15	1000	clk	none	20	[0.2]	node2vec	all	500	hlsh	simtol	0.9	30	30	2934	symmetric	[1.0, 0.0, 0.0]	0	814	0	0	0	0	0	0	0	0	814	0	0	0	0	0
20210430	2058	euro-census	1_2_8	4000	euro-census	1_2_8	4200	2	false	True	linear	dice	dice	0.2	bf	rh	15	1000	clk	none	20	[0.2]	node2vec	all	500	hlsh	simtol	0.9	30	30	2934	symmetric	[0.0, 1.0, 0.0]	0	897	0	0	0	0	0	0	0	0	897	0	0	0	0	0
20210430	2058	euro-census	1_2_8	4000	euro-census	1_2_8	4200	2	false	True	linear	dice	dice	0.2	bf	rh	15	1000	clk	none	20	[0.2]	node2vec	all	500	hlsh	simtol	0.9	30	30	2934	symmetric	[0.0, 0.0, 1.0]	0	1109	0	0	0	0	0	0	0	0	1109	0	0	0	0	0
20210430	2058	euro-census	1_2_8	4000	euro-census	1_2_8	4200	2	false	True	linear	dice	dice	0.2	bf	rh	15	1000	clk	none	20	[0.2]	node2vec	all	500	hlsh	simtol	0.9	30	30	2934	symmetric	[0.6, 0.3, 0.1]	0	970	0	0	0	0	0	0	0	0	970	0	0	0	0	0
20210430	2058	euro-census	1_2_8	4000	euro-census	1_2_8	4200	2	false	True	linear	dice	dice	0.2	bf	rh	15	1000	clk	none	20	[0.2]	node2vec	all	500	hlsh	simtol	0.9	30	30	2934	hungarian	[1.0, 0.0, 0.0]	0	1308	0	0	0	0	0	0	0	0	1334	0	0	0	0	0
20210430	2058	euro-census	1_2_8	4000	euro-census	1_2_8	4200	2	false	True	linear	dice	dice	0.2	bf	rh	15	1000	clk	none	20	[0.2]	node2vec	all	500	hlsh	simtol	0.9	30	30	2934	hungarian	[0.0, 1.0, 0.0]	0	1308	0	0	0	0	0	0	0	0	1334	0	0	0	0	0
20210430	2058	euro-census	1_2_8	4000	euro-census	1_2_8	4200	2	false	True	linear	dice	dice	0.2	bf	rh	15	1000	clk	none	20	[0.2]	node2vec	all	500	hlsh	simtol	0.9	30	30	2934	hungarian	[0.0, 0.0, 1.0]	0	1252	0	0	0	0	0	0	0	0	1252	0	0	0	0	0
20210430	2058	euro-census	1_2_8	4000	euro-census	1_2_8	4200	2	false	True	linear	dice	dice	0.2	bf	rh	15	1000	clk	none	20	[0.2]	node2vec	all	500	hlsh	simtol	0.9	30	30	2934	hungarian	[0.6, 0.3, 0.1]	0	1308	0	0	0	0	0	0	0	0	1334	0	0	0	0	0
20210430	2058	euro-census	1_2_8	4000	euro-census	1_2_8	4200	2	false	True	linear	dice	dice	0.2	bf	rh	15	1000	clk	none	20	[0.2]	node2vec	all	500	hlsh	simtol	0.9	30	30	2934	shapley	[1.0, 0.0, 0.0]	0	1093	0	0	0	0	0	0	0	0	1093	0	0	0	0	0
20210430	2058	euro-census	1_2_8	4000	euro-census	1_2_8	4200	2	false	True	linear	dice	dice	0.2	bf	rh	15	1000	clk	none	20	[0.2]	node2vec	all	500	hlsh	simtol	0.9	30	30	2934	shapley	[0.0, 1.0, 0.0]	0	1071	0	0	0	0	0	0	0	0	1071	0	0	0	0	0
20210430	2058	euro-census	1_2_8	4000	euro-census	1_2_8	4200	2	false	True	linear	dice	dice	0.2	bf	rh	15	1000	clk	none	20	[0.2]	node2vec	all	500	hlsh	simtol	0.9	30	30	2934	shapley	[0.0, 0.0, 1.0]	0	1186	0	0	0	0	0	0	0	0	1186	0	0	0	0	0
20210430	2058	euro-census	1_2_8	4000	euro-census	1_2_8	4200	2	false	True	linear	dice	dice	0.2	bf	rh	15	1000	clk	none	20	[0.2]	node2vec	all	500	hlsh	simtol	0.9	30	30	2934	shapley	[0.6, 0.3, 0.1]	0	1116	0	0	0	0	0	0	0	0	1116	0	0	0	0	0
20210430	2058	euro-census	1_2_8	4000	euro-census	1_2_8	4200	2	false	True	linear	dice	dice	0.2	bf	rh	15	1000	clk	none	20	[0.2]	node2vec	all	500	hlsh	simtol	0.9	30	30	2934	random	[0.0, 0.0, 0.0]	0	1	0	0	0	0	0	0	0	0	1	0	0	0	0	0
																																		61	3086	10	20	34	43	53	59	61	61	3089
[truncated: 31 more columns]
