# Supplementary material for: On the effectiveness of graph matching attacks against privacy-preserving record linkage
Source: PLoS One. 2022 Sep 22;17(9):e0267893. doi: 10.1371/journal.pone.0267893 (PMC9499274; doi:10.1371/journal.pone.0267893)
Supplement: S1 File — (ZIP) [file pone.0267893.s001.zip › Random-4000/4000-4100(2).csv]

date	time	plain_dataset_name	plain_attr_list	plain_num_rec	encode_dataset_name	encode_attr_list	encode_num_rec	q_length	padded	sim_adjust_flag	regression_model	plain_sim_funct	enc_sim_func	min_sim	encode_method	bf_hash_type/tmh_num_hash_bits/cmh_max_rand_int	num_hash_funct	bf_len/tmh_num_hash_tables/cmh_num_hash_col	bf_encode/tmh_key_len	bf_harden/tmh_val_len	graph_node_min_degree	graph_sim_list	graph_feat_list	graph_selected_feat	sim_hash_num_bit	sim_hash_block_funct	sim_comp_funct	sim_hash_match_sim	num_feat	use_num_feat	total_num_sim_edges	match_method	weight_list	num_corr_ident_rec	num_wrng_ident_rec	corr_top_10	corr_top_20	corr_top_50	corr_top_100	corr_top_200	corr_top_500	corr_top_1000	num_all_corr	num_all_wrng	scorr_top_10	scorr_top_20	scorr_top_50	scorr_top_100	scorr_top_200
20210429	1348	euro-census	1_2_8	4100	euro-census	1_2_8	4000	2	false	True	linear	dice	dice	0.2	bf	rh	15	1000	clk	none	20	[0.2]	all	all	500	hlsh	simtol	0.9	30	30	10895	symmetric	[1.0, 0.0, 0.0]	342	1233	10	20	49	98	193	325	342	342	1233	10	20	49	98	193
20210429	1348	euro-census	1_2_8	4100	euro-census	1_2_8	4000	2	false	True	linear	dice	dice	0.2	bf	rh	15	1000	clk	none	20	[0.2]	all	all	500	hlsh	simtol	0.9	30	30	10895	symmetric	[0.0, 1.0, 0.0]	342	1385	10	20	49	82	85	264	339	342	1385	10	20	49	82	85
20210429	1348	euro-census	1_2_8	4100	euro-census	1_2_8	4000	2	false	True	linear	dice	dice	0.2	bf	rh	15	1000	clk	none	20	[0.2]	all	all	500	hlsh	simtol	0.9	30	30	10895	symmetric	[0.0, 0.0, 1.0]	159	1432	3	4	11	17	52	113	147	159	1432	3	4	11	17	52
20210429	1348	euro-census	1_2_8	4100	euro-census	1_2_8	4000	2	false	True	linear	dice	dice	0.2	bf	rh	15	1000	clk	none	20	[0.2]	all	all	500	hlsh	simtol	0.9	30	30	10895	symmetric	[0.6, 0.3, 0.1]	342	1383	10	20	49	82	85	227	342	342	1383	10	20	49	82	85
20210429	1348	euro-census	1_2_8	4100	euro-census	1_2_8	4000	2	false	True	linear	dice	dice	0.2	bf	rh	15	1000	clk	none	20	[0.2]	all	all	500	hlsh	simtol	0.9	30	30	10895	hungarian	[1.0, 0.0, 0.0]	319	2226	10	20	49	97	191	306	319	319	2267	10	20	49	97	191
20210429	1348	euro-census	1_2_8	4100	euro-census	1_2_8	4000	2	false	True	linear	dice	dice	0.2	bf	rh	15	1000	clk	none	20	[0.2]	all	all	500	hlsh	simtol	0.9	30	30	10895	hungarian	[0.0, 1.0, 0.0]	331	2214	10	20	49	82	85	263	328	331	2255	10	20	49	82	85
20210429	1348	euro-census	1_2_8	4100	euro-census	1_2_8	4000	2	false	True	linear	dice	dice	0.2	bf	rh	15	1000	clk	none	20	[0.2]	all	all	500	hlsh	simtol	0.9	30	30	10895	hungarian	[0.0, 0.0, 1.0]	175	2321	3	4	11	17	52	107	143	175	2321	3	4	11	17	52
20210429	1348	euro-census	1_2_8	4100	euro-census	1_2_8	4000	2	false	True	linear	dice	dice	0.2	bf	rh	15	1000	clk	none	20	[0.2]	all	all	500	hlsh	simtol	0.9	30	30	10895	hungarian	[0.6, 0.3, 0.1]	319	2226	10	20	49	82	85	225	319	319	2267	10	20	49	82	85
20210429	1348	euro-census	1_2_8	4100	euro-census	1_2_8	4000	2	false	True	linear	dice	dice	0.2	bf	rh	15	1000	clk	none	20	[0.2]	all	all	500	hlsh	simtol	0.9	30	30	10895	shapley	[1.0, 0.0, 0.0]	342	1968	10	20	49	98	193	325	341	342	1968	10	20	49	98	193
20210429	1348	euro-census	1_2_8	4100	euro-census	1_2_8	4000	2	false	True	linear	dice	dice	0.2	bf	rh	15	1000	clk	none	20	[0.2]	all	all	500	hlsh	simtol	0.9	30	30	10895	shapley	[0.0, 1.0, 0.0]	342	1956	10	20	49	82	85	264	339	342	1956	10	20	49	82	85
20210429	1348	euro-census	1_2_8	4100	euro-census	1_2_8	4000	2	false	True	linear	dice	dice	0.2	bf	rh	15	1000	clk	none	20	[0.2]	all	all	500	hlsh	simtol	0.9	30	30	10895	shapley	[0.0, 0.0, 1.0]	182	2288	3	4	11	17	52	113	147	182	2288	3	4	11	17	52
20210429	1348	euro-census	1_2_8	4100	euro-census	1_2_8	4000	2	false	True	linear	dice	dice	0.2	bf	rh	15	1000	clk	none	20	[0.2]	all	all	500	hlsh	simtol	0.9	30	30	10895	shapley	[0.6, 0.3, 0.1]	342	1976	10	20	49	82	85	227	342	342	1976	10	20	49	82	85
20210429	1348	euro-census	1_2_8	4100	euro-census	1_2_8	4000	2	false	True	linear	dice	dice	0.2	bf	rh	15	1000	clk	none	20	[0.2]	all	all	500	hlsh	simtol	0.9	30	30	10895	random	[0.0, 0.0, 0.0]	0	1	0	0	0	0	0	0	0	0	1	0	0	0	0	0
20210429	1348	euro-census	1_2_8	4100	euro-census	1_2_8	4000	2	false	True	linear	dice	dice	0.2	bf	rh	15	1000	clk	none	20	[0.2]	no-histo	all	500	hlsh	simtol	0.9	11	11	16462	symmetric	[1.0, 0.0, 0.0]	318	1434	10	20	49	91	150	251	300	318	1434	10	20	49	91	150
20210429	1348	euro-census	1_2_8	4100	euro-census	1_2_8	4000	2	false	True	linear	dice	dice	0.2	bf	rh	15	1000	clk	none	20	[0.2]	no-histo	all	500	hlsh	simtol	0.9	11	11	16462	symmetric	[0.0, 1.0, 0.0]	317	1634	8	8	9	46	119	238	297	317	1634	8	8	9	46	119
20210429	1348	euro-census	1_2_8	4100	euro-census	1_2_8	4000	2	false	True	linear	dice	dice	0.2	bf	rh	15	1000	clk	none	20	[0.2]	no-histo	all	500	hlsh	simtol	0.9	11	11	16462	symmetric	[0.0, 0.0, 1.0]	79	1611	0	0	6	10	12	42	69	79	1611	0	0	6	10	12
20210429	1348	euro-census	1_2_8	4100	euro-census	1_2_8	4000	2	false	True	linear	dice	dice	0.2	bf	rh	15	1000	clk	none	20	[0.2]	no-histo	all	500	hlsh	simtol	0.9	11	11	16462	symmetric	[0.6, 0.3, 0.1]	321	1627	8	8	9	39	106	241	302	321	1627	8	8	9	39	106
20210429	1348	euro-census	1_2_8	4100	euro-census	1_2_8	4000	2	false	True	linear	dice	dice	0.2	bf	rh	15	1000	clk	none	20	[0.2]	no-histo	all	500	hlsh	simtol	0.9	11	11	16462	hungarian	[1.0, 0.0, 0.0]	284	2856	10	20	49	89	141	221	268	284	2881	10	20	49	89	141
20210429	1348	euro-census	1_2_8	4100	euro-census	1_2_8	4000	2	false	True	linear	dice	dice	0.2	bf	rh	15	1000	clk	none	20	[0.2]	no-histo	all	500	hlsh	simtol	0.9	11	11	16462	hungarian	[0.0, 1.0, 0.0]	304	2836	8	8	9	46	119	230	284	304	2861	8	8	9	46	119
20210429	1348	euro-census	1_2_8	4100	euro-census	1_2_8	4000	2	false	True	linear	dice	dice	0.2	bf	rh	15	1000	clk	none	20	[0.2]	no-histo	all	500	hlsh	simtol	0.9	11	11	16462	hungarian	[0.0, 0.0, 1.0]	109	3010	0	0	6	9	13	37	55	109	3010	0	0	6	9	13
20210429	1348	euro-census	1_2_8	4100	euro-census	1_2_8	4000	2	false	True	linear	dice	dice	0.2	bf	rh	15	1000	clk	none	20	[0.2]	no-histo	all	500	hlsh	simtol	0.9	11	11	16462	hungarian	[0.6, 0.3, 0.1]	283	2857	8	8	9	37	103	222	270	283	2882	8	8	9	37	103
20210429	1348	euro-census	1_2_8	4100	euro-census	1_2_8	4000	2	false	True	linear	dice	dice	0.2	bf	rh	15	1000	clk	none	20	[0.2]	no-histo	all	500	hlsh	simtol	0.9	11	11	16462	shapley	[1.0, 0.0, 0.0]	323	2449	10	20	49	91	150	251	299	323	2449	10	20	49	91	150
20210429	1348	euro-census	1_2_8	4100	euro-census	1_2_8	4000	2	false	True	linear	dice	dice	0.2	bf	rh	15	1000	clk	none	20	[0.2]	no-histo	all	500	hlsh	simtol	0.9	11	11	16462	shapley	[0.0, 1.0, 0.0]	318	2444	8	8	9	46	119	238	295	318	2444	8	8	9	46	119
20210429	1348	euro-census	1_2_8	4100	euro-census	1_2_8	4000	2	false	True	linear	dice	dice	0.2	bf	rh	15	1000	clk	none	20	[0.2]	no-histo	all	500	hlsh	simtol	0.9	11	11	16462	shapley	[0.0, 0.0, 1.0]	110	2958	0	0	6	10	12	42	68	110	2958	0	0	6	10	12
20210429	1348	euro-census	1_2_8	4100	euro-census	1_2_8	4000	2	false	True	linear	dice	dice	0.2	bf	rh	15	1000	clk	none	20	[0.2]	no-histo	all	500	hlsh	simtol	0.9	11	11	16462	shapley	[0.6, 0.3, 0.1]	324	2463	8	8	9	39	106	241	303	324	2463	8	8	9	39	106
20210429	1348	euro-census	1_2_8	4100	euro-census	1_2_8	4000	2	false	True	linear	dice	dice	0.2	bf	rh	15	1000	clk	none	20	[0.2]	no-histo	all	500	hlsh	simtol	0.9	11	11	16462	random	[0.0, 0.0, 0.0]	0	1	0	0	0	0	0	0	0	0	1	0	0	0	0	0
20210429	1348	euro-census	1_2_8	4100	euro-census	1_2_8	4000	2	false	True	linear	dice	dice	0.2	bf	rh	15	1000	clk	none	20	[0.2]	one-central	all	500	hlsh	simtol	0.9	29	29	10958	symmetric	[1.0, 0.0, 0.0]	342	1250	10	20	49	97	191	323	342	342	1250	10	20	49	97	191
20210429	1348	euro-census	1_2_8	4100	euro-census	1_2_8	4000	2	false	True	linear	dice	dice	0.2	bf	rh	15	1000	clk	none	20	[0.2]	one-central	all	500	hlsh	simtol	0.9	29	29	10958	symmetric	[0.0, 1.0, 0.0]	341	1422	10	20	49	85	88	263	336	341	1422	10	20	49	85	88
20210429	1348	euro-census	1_2_8	4100	euro-census	1_2_8	4000	2	false	True	linear	dice	dice	0.2	bf	rh	15	1000	clk	none	20	[0.2]	one-central	all	500	hlsh	simtol	0.9	29	29	10958	symmetric	[0.0, 0.0, 1.0]	153	1480	0	0	0	15	72	109	136	153	1480	0	0	0	15	72
20210429	1348	euro-census	1_2_8	4100	euro-census	1_2_8	4000	2	false	True	linear	dice	dice	0.2	bf	rh	15	1000	clk	none	20	[0.2]	one-central	all	500	hlsh	simtol	0.9	29	29	10958	symmetric	[0.6, 0.3, 0.1]	342	1412	10	20	49	85	88	225	341	342	1412	10	20	49	85	88
20210429	1348	euro-census	1_2_8	4100	euro-census	1_2_8	4000	2	false	True	linear	dice	dice	0.2	bf	rh	15	1000	clk	none	20	[0.2]	one-central	all	500	hlsh	simtol	0.9	29	29	10958	hungarian	[1.0, 0.0, 0.0]	321	2256	10	20	49	97	192	308	321	321	2293	10	20	49	97	192
20210429	1348	euro-census	1_2_8	4100	euro-census	1_2_8	4000	2	false	True	linear	dice	dice	0.2	bf	rh	15	1000	clk	none	20	[0.2]	one-central	all	500	hlsh	simtol	0.9	29	29	10958	hungarian	[0.0, 1.0, 0.0]	332	2245	10	20	49	85	88	262	329	332	2282	10	20	49	85	88
20210429	1348	euro-census	1_2_8	4100	euro-census	1_2_8	4000	2	false	True	linear	dice	dice	0.2	bf	rh	15	1000	clk	none	20	[0.2]	one-central	all	500	hlsh	simtol	0.9	29	29	10958	hungarian	[0.0, 0.0, 1.0]	168	2353	0	0	0	15	72	104	130	168	2353	0	0	0	15	72
20210429	1348	euro-census	1_2_8	4100	euro-census	1_2_8	4000	2	false	True	linear	dice	dice	0.2	bf	rh	15	1000	clk	none	20	[0.2]	one-central	all	500	hlsh	simtol	0.9	29	29	10958	hungarian	[0.6, 0.3, 0.1]	321	2256	10	20	49	85	88	222	321	321	2293	10	20	49	85	88
20210429	1348	euro-census	1_2_8	4100	euro-census	1_2_8	4000	2	false	True	linear	dice	dice	0.2	bf	rh	15	1000	clk	none	20	[0.2]	one-central	all	500	hlsh	simtol	0.9	29	29	10958	shapley	[1.0, 0.0, 0.0]	342	1982	10	20	49	97	191	323	341	342	1982	10	20	49	97	191
20210429	1348	euro-census	1_2_8	4100	euro-census	1_2_8	4000	2	false	True	linear	dice	dice	0.2	bf	rh	15	1000	clk	none	20	[0.2]	one-central	all	500	hlsh	simtol	0.9	29	29	10958	shapley	[0.0, 1.0, 0.0]	341	1969	10	20	49	85	88	263	336	341	1969	10	20	49	85	88
20210429	1348	euro-census	1_2_8	4100	euro-census	1_2_8	4000	2	false	True	linear	dice	dice	0.2	bf	rh	15	1000	clk	none	20	[0.2]	one-central	all	500	hlsh	simtol	0.9	29	29	10958	shapley	[0.0, 0.0, 1.0]	170	2323	0	0	0	15	72	109	135	170	2323	0	0	0	15	72
20210429	1348	euro-census	1_2_8	4100	euro-census	1_2_8	4000	2	false	True	linear	dice	dice	0.2	bf	rh	15	1000	clk	none	20	[0.2]	one-central	all	500	hlsh	simtol	0.9	29	29	10958	shapley	[0.6, 0.3, 0.1]	342	1995	10	20	49	85	88	225	341	342	1995	10	20	49	85	88
20210429	1348	euro-census	1_2_8	4100	euro-census	1_2_8	4000	2	false	True	linear	dice	dice	0.2	bf	rh	15	1000	clk	none	20	[0.2]	one-central	all	500	hlsh	simtol	0.9	29	29	10958	random	[0.0, 0.0, 0.0]	0	1	0	0	0	0	0	0	0	0	1	0	0	0	0	0
20210429	1348	euro-census	1_2_8	4100	euro-census	1_2_8	4000	2	false	True	linear	dice	dice	0.2	bf	rh	15	1000	clk	none	20	[0.2]	no-nf-central	all	500	hlsh	simtol	0.9	27	27	12164	symmetric	[1.0, 0.0, 0.0]	342	1270	10	20	49	98	192	325	342	342	1269	10	20	49	98	192
20210429	1348	euro-census	1_2_8	4100	euro-census	1_2_8	4000	2	false	True	linear	dice	dice	0.2	bf	rh	15	1000	clk	none	20	[0.2]	no-nf-central	all	500	hlsh	simtol	0.9	27	27	12164	symmetric	[0.0, 1.0, 0.0]	342	1436	10	20	49	74	75	246	335	342	1435	10	20	49	74	75
20210429	1348	euro-census	1_2_8	4100	euro-census	1_2_8	4000	2	false	True	linear	dice	dice	0.2	bf	rh	15	1000	clk	none	20	[0.2]	no-nf-central	all	500	hlsh	simtol	0.9	27	27	12164	symmetric	[0.0, 0.0, 1.0]	144	1462	0	1	6	15	48	104	131	144	1461	0	1	6	15	48
20210429	1348	euro-census	1_2_8	4100	euro-census	1_2_8	4000	2	false	True	linear	dice	dice	0.2	bf	rh	15	1000	clk	none	20	[0.2]	no-nf-central	all	500	hlsh	simtol	0.9	27	27	12164	symmetric	[0.6, 0.3, 0.1]	342	1425	10	20	49	74	75	226	341	342	1424	10	20	49	74	75
20210429	1348	euro-census	1_2_8	4100	euro-census	1_2_8	4000	2	false	True	linear	dice	dice	0.2	bf	rh	15	1000	clk	none	20	[0.2]	no-nf-central	all	500	hlsh	simtol	0.9	27	27	12164	hungarian	[1.0, 0.0, 0.0]	318	2351	10	20	49	97	192	305	318	318	2385	10	20	49	97	192
20210429	1348	euro-census	1_2_8	4100	euro-census	1_2_8	4000	2	false	True	linear	dice	dice	0.2	bf	rh	15	1000	clk	none	20	[0.2]	no-nf-central	all	500	hlsh	simtol	0.9	27	27	12164	hungarian	[0.0, 1.0, 0.0]	334	2335	10	20	49	74	75	247	329	334	2369	10	20	49	74	75
20210429	1348	euro-census	1_2_8	4100	euro-census	1_2_8	4000	2	false	True	linear	dice	dice	0.2	bf	rh	15	1000	clk	none	20	[0.2]	no-nf-central	all	500	hlsh	simtol	0.9	27	27	12164	hungarian	[0.0, 0.0, 1.0]	162	2446	0	1	6	15	48	91	127	162	2446	0	1	6	15	48
20210429	1348	euro-census	1_2_8	4100	euro-census	1_2_8	4000	2	false	True	linear	dice	dice	0.2	bf	rh	15	1000	clk	none	20	[0.2]	no-nf-central	all	500	hlsh	simtol	0.9	27	27	12164	hungarian	[0.6, 0.3, 0.1]	319	2350	10	20	49	74	75	223	319	319	2384	10	20	49	74	75
20210429	1348	euro-census	1_2_8	4100	euro-census	1_2_8	4000	2	false	True	linear	dice	dice	0.2	bf	rh	15	1000	clk	none	20	[0.2]	no-nf-central	all	500	hlsh	simtol	0.9	27	27	12164	shapley	[1.0, 0.0, 0.0]	342	2060	10	20	49	98	192	325	341	342	2059	10	20	49	98	192
20210429	1348	euro-census	1_2_8	4100	euro-census	1_2_8	4000	2	false	True	linear	dice	dice	0.2	bf	rh	15	1000	clk	none	20	[0.2]	no-nf-central	all	500	hlsh	simtol	0.9	27	27	12164	shapley	[0.0, 1.0, 0.0]	342	2053	10	20	49	74	75	246	335	342	2052	10	20	49	74	75
20210429	1348	euro-census	1_2_8	4100	euro-census	1_2_8	4000	2	false	True	linear	dice	dice	0.2	bf	rh	15	1000	clk	none	20	[0.2]	no-nf-central	all	500	hlsh	simtol	0.9	27	27	12164	shapley	[0.0, 0.0, 1.0]	166	2408	0	1	6	15	48	104	132	166	2407	0	1	6	15	48
20210429	1348	euro-census	1_2_8	4100	euro-census	1_2_8	4000	2	false	True	linear	dice	dice	0.2	bf	rh	15	1000	clk	none	20	[0.2]	no-nf-central	all	500	hlsh	simtol	0.9	27	27	12164	shapley	[0.6, 0.3, 0.1]	342	2070	10	20	49	74	75	226	341	342	2069	10	20	49	74	75
20210429	1348	euro-census	1_2_8	4100	euro-census	1_2_8	4000	2	false	True	linear	dice	dice	0.2	bf	rh	15	1000	clk	none	20	[0.2]	no-nf-central	all	500	hlsh	simtol	0.9	27	27	12164	random	[0.0, 0.0, 0.0]	0	1	0	0	0	0	0	0	0	0	1	0	0	0	0	0
20210429	1348	euro-census	1_2_8	4100	euro-census	1_2_8	4000	2	false	True	linear	dice	dice	0.2	bf	rh	15	1000	clk	none	20	[0.2]	no-central	all	500	hlsh	simtol	0.9	28	28	12289	symmetric	[1.0, 0.0, 0.0]	342	1269	10	20	49	98	192	325	342	342	1269	10	20	49	98	192
20210429	1348	euro-census	1_2_8	4100	euro-census	1_2_8	4000	2	false	True	linear	dice	dice	0.2	bf	rh	15	1000	clk	none	20	[0.2]	no-central	all	500	hlsh	simtol	0.9	28	28	12289	symmetric	[0.0, 1.0, 0.0]	341	1443	10	20	48	72	72	237	335	341	1443	10	20	48	72	72
20210429	1348	euro-census	1_2_8	4100	euro-census	1_2_8	4000	2	false	True	linear	dice	dice	0.2	bf	rh	15	1000	clk	none	20	[0.2]	no-central	all	500	hlsh	simtol	0.9	28	28	12289	symmetric	[0.0, 0.0, 1.0]	147	1417	3	9	16	28	48	108	134	147	1417	3	9	16	28	48
20210429	1348	euro-census	1_2_8	4100	euro-census	1_2_8	4000	2	false	True	linear	dice	dice	0.2	bf	rh	15	1000	clk	none	20	[0.2]	no-central	all	500	hlsh	simtol	0.9	28	28	12289	symmetric	[0.6, 0.3, 0.1]	342	1422	10	20	48	72	72	219	340	342	1422	10	20	48	72	72
20210429	1348	euro-census	1_2_8	4100	euro-census	1_2_8	4000	2	false	True	linear	dice	dice	0.2	bf	rh	15	1000	clk	none	20	[0.2]	no-central	all	500	hlsh	simtol	0.9	28	28	12289	hungarian	[1.0, 0.0, 0.0]	319	2345	10	20	49	97	191	307	319	319	2384	10	20	49	97	191
20210429	1348	euro-census	1_2_8	4100	euro-census	1_2_8	4000	2	false	True	linear	dice	dice	0.2	bf	rh	15	1000	clk	none	20	[0.2]	no-central	all	500	hlsh	simtol	0.9	28	28	12289	hungarian	[0.0, 1.0, 0.0]	334	2330	10	20	48	72	72	240	329	334	2369	10	20	48	72	72
20210429	1348	euro-census	1_2_8	4100	euro-census	1_2_8	4000	2	false	True	linear	dice	dice	0.2	bf	rh	15	1000	clk	none	20	[0.2]	no-central	all	500	hlsh	simtol	0.9	28	28	12289	hungarian	[0.0, 0.0, 1.0]	163	2449	3	9	16	28	48	102	133	163	2449	3	9	16	28	48
20210429	1348	euro-census	1_2_8	4100	euro-census	1_2_8	4000	2	false	True	linear	dice	dice	0.2	bf	rh	15	1000	clk	none	20	[0.2]	no-central	all	500	hlsh	simtol	0.9	28	28	12289	hungarian	[0.6, 0.3, 0.1]	319	2345	10	20	48	72	72	214	319	319	2384	10	20	48	72	72
20210429	1348	euro-census	1_2_8	4100	euro-census	1_2_8	4000	2	false	True	linear	dice	dice	0.2	bf	rh	15	1000	clk	none	20	[0.2]	no-central	all	500	hlsh	simtol	0.9	28	28	12289	shapley	[1.0, 0.0, 0.0]	342	2075	10	20	49	98	192	325	341	342	2075	10	20	49	98	192
20210429	1348	euro-census	1_2_8	4100	euro-census	1_2_8	4000	2	false	True	linear	dice	dice	0.2	bf	rh	15	1000	clk	none	20	[0.2]	no-central	all	500	hlsh	simtol	0.9	28	28	12289	shapley	[0.0, 1.0, 0.0]	342	2069	10	20	48	72	72	237	335	342	2069	10	20	48	72	72
20210429	1348	euro-census	1_2_8	4100	euro-census	1_2_8	4000	2	false	True	linear	dice	dice	0.2	bf	rh	15	1000	clk	none	20	[0.2]	no-central	all	500	hlsh	simtol	0.9	28	28	12289	shapley	[0.0, 0.0, 1.0]	169	2420	3	9	16	28	48	108	135	169	2420	3	9	16	28	48
20210429	1348	euro-census	1_2_8	4100	euro-census	1_2_8	4000	2	false	True	linear	dice	dice	0.2	bf	rh	15	1000	clk	none	20	[0.2]	no-central	all	500	hlsh	simtol	0.9	28	28	12289	shapley	[0.6, 0.3, 0.1]	342	2086	10	20	48	72	72	219	340	342	2086	10	20	48	72	72
20210429	1348	euro-census	1_2_8	4100	euro-census	1_2_8	4000	2	false	True	linear	dice	dice	0.2	bf	rh	15	1000	clk	none	20	[0.2]	no-central	all	500	hlsh	simtol	0.9	28	28	12289	random	[0.0, 0.0, 0.0]	0	1	0	0	0	0	0	0	0	0	1	0	0	0	0	0
20210429	1348	euro-census	1_2_8	4100	euro-census	1_2_8	4000	2	false	True	linear	dice	dice	0.2	bf	rh	15	1000	clk	none	20	[0.2]	node2vec	all	500	hlsh	simtol	0.9	30	30	1834	symmetric	[1.0, 0.0, 0.0]	4	704	0	0	0	0	0	1	4	4	704	0	0	0	0	0
20210429	1348	euro-census	1_2_8	4100	euro-census	1_2_8	4000	2	false	True	linear	dice	dice	0.2	bf	rh	15	1000	clk	none	20	[0.2]	node2vec	all	500	hlsh	simtol	0.9	30	30	1834	symmetric	[0.0, 1.0, 0.0]	4	732	0	0	0	0	2	3	4	4	732	0	0	0	0	2
20210429	1348	euro-census	1_2_8	4100	euro-census	1_2_8	4000	2	false	True	linear	dice	dice	0.2	bf	rh	15	1000	clk	none	20	[0.2]	node2vec	all	500	hlsh	simtol	0.9	30	30	1834	symmetric	[0.0, 0.0, 1.0]	8	873	0	0	0	1	3	3	8	8	873	0	0	0	1	3
20210429	1348	euro-census	1_2_8	4100	euro-census	1_2_8	4000	2	false	True	linear	dice	dice	0.2	bf	rh	15	1000	clk	none	20	[0.2]	node2vec	all	500	hlsh	simtol	0.9	30	30	1834	symmetric	[0.6, 0.3, 0.1]	5	795	0	0	0	0	2	3	5	5	795	0	0	0	0	2
20210429	1348	euro-census	1_2_8	4100	euro-census	1_2_8	4000	2	false	True	linear	dice	dice	0.2	bf	rh	15	1000	clk	none	20	[0.2]	node2vec	all	500	hlsh	simtol	0.9	30	30	1834	hungarian	[1.0, 0.0, 0.0]	9	961	0	0	0	0	0	0	9	9	1003	0	0	0	0	0
20210429	1348	euro-census	1_2_8	4100	euro-census	1_2_8	4000	2	false	True	linear	dice	dice	0.2	bf	rh	15	1000	clk	none	20	[0.2]	node2vec	all	500	hlsh	simtol	0.9	30	30	1834	hungarian	[0.0, 1.0, 0.0]	8	962	0	0	0	0	2	3	8	8	1004	0	0	0	0	2
20210429	1348	euro-census	1_2_8	4100	euro-census	1_2_8	4000	2	false	True	linear	dice	dice	0.2	bf	rh	15	1000	clk	none	20	[0.2]	node2vec	all	500	hlsh	simtol	0.9	30	30	1834	hungarian	[0.0, 0.0, 1.0]	9	937	0	0	0	1	3	4	9	9	937	0	0	0	1	3
20210429	1348	euro-census	1_2_8	4100	euro-census	1_2_8	4000	2	false	True	linear	dice	dice	0.2	bf	rh	15	1000	clk	none	20	[0.2]	node2vec	all	500	hlsh	simtol	0.9	30	30	1834	hungarian	[0.6, 0.3, 0.1]	9	961	0	0	0	0	2	3	9	9	1003	0	0	0	0	2
20210429	1348	euro-census	1_2_8	4100	euro-census	1_2_8	4000	2	false	True	linear	dice	dice	0.2	bf	rh	15	1000	clk	none	20	[0.2]	node2vec	all	500	hlsh	simtol	0.9	30	30	1834	shapley	[1.0, 0.0, 0.0]	6	843	0	0	0	0	0	1	6	6	843	0	0	0	0	0
20210429	1348	euro-census	1_2_8	4100	euro-census	1_2_8	4000	2	false	True	linear	dice	dice	0.2	bf	rh	15	1000	clk	none	20	[0.2]	node2vec	all	500	hlsh	simtol	0.9	30	30	1834	shapley	[0.0, 1.0, 0.0]	5	828	0	0	0	0	2	3	5	5	828	0	0	0	0	2
20210429	1348	euro-census	1_2_8	4100	euro-census	1_2_8	4000	2	false	True	linear	dice	dice	0.2	bf	rh	15	1000	clk	none	20	[0.2]	node2vec	all	500	hlsh	simtol	0.9	30	30	1834	shapley	[0.0, 0.0, 1.0]	8	912	0	0	0	1	3	3	8	8	912	0	0	0	1	3
20210429	1348	euro-census	1_2_8	4100	euro-census	1_2_8	4000	2	false	True	linear	dice	dice	0.2	bf	rh	15	1000	clk	none	20	[0.2]	node2vec	all	500	hlsh	simtol	0.9	30	30	1834	shapley	[0.6, 0.3, 0.1]	7	870	0	0	0	0	2	3	7	7	870	0	0	0	0	2
20210429	1348	euro-census	1_2_8	4100	euro-census	1_2_8	4000	2	false	True	linear	dice	dice	0.2	bf	rh	15	1000	clk	none	20	[0.2]	node2vec	all	500	hlsh	simtol	0.9	30	30	1834	random	[0.0, 0.0, 0.0]	0	1	0	0	0	0	0	0	0	0	1	0	0	0	0	0
20210429	1506	euro-census	1_2_8	4100	euro-census	1_2_8	4000	2	false	True	linear	dice	dice	0.2	bf	rh	15	1000	clk	none	20	[0.2]	all	all	500	hlsh	simtol	0.9	30	30	10895	symmetric	[1.0, 0.0, 0.0]	342	1233	10	20	49	98	193	325	342	342	1233	10	20	49	98	193
20210429	1506	euro-census	1_2_8	4100	euro-census	1_2_8	4000	2	false	True	linear	dice	dice	0.2	bf	rh	15	1000	clk	none	20	[0.2]	all	all	500	hlsh	simtol	0.9	30	30	10895	symmetric	[0.0, 1.0, 0.0]	342	1385	10	20	49	82	85	264	339	342	1385	10	20	49	82	85
20210429	1506	euro-census	1_2_8	4100	euro-census	1_2_8	4000	2	false	True	linear	dice	dice	0.2	bf	rh	15	1000	clk	none	20	[0.2]	all	all	500	hlsh	simtol	0.9	30	30	10895	symmetric	[0.0, 0.0, 1.0]	165	1428	2	5	11	17	51	116	153	165	1428	2	5	11	17	51
20210429	1506	euro-census	1_2_8	4100	euro-census	1_2_8	4000	2	false	True	linear	dice	dice	0.2	bf	rh	15	1000	clk	none	20	[0.2]	all	all	500	hlsh	simtol	0.9	30	30	10895	symmetric	[0.6, 0.3, 0.1]	342	1383	10	20	49	82	85	227	342	342	1383	10	20	49	82	85
20210429	1506	euro-census	1_2_8	4100	euro-census	1_2_8	4000	2	false	True	linear	dice	dice	0.2	bf	rh	15	1000	clk	none	20	[0.2]	all	all	500	hlsh	simtol	0.9	30	30	10895	hungarian	[1.0, 0.0, 0.0]	319	2229	10	20	49	97	191	306	319	319	2267	10	20	49	97	191
20210429	1506	euro-census	1_2_8	4100	euro-census	1_2_8	4000	2	false	True	linear	dice	dice	0.2	bf	rh	15	1000	clk	none	20	[0.2]	all	all	500	hlsh	simtol	0.9	30	30	10895	hungarian	[0.0, 1.0, 0.0]	331	2216	10	20	49	82	85	263	328	331	2254	10	20	49	82	85
20210429	1506	euro-census	1_2_8	4100	euro-census	1_2_8	4000	2	false	True	linear	dice	dice	0.2	bf	rh	15	1000	clk	none	20	[0.2]	all	all	500	hlsh	simtol	0.9	30	30	10895	hungarian	[0.0, 0.0, 1.0]	177	2319	2	5	11	17	51	107	145	177	2319	2	5	11	17	51
20210429	1506	euro-census	1_2_8	4100	euro-census	1_2_8	4000	2	false	True	linear	dice	dice	0.2	bf	rh	15	1000	clk	none	20	[0.2]	all	all	500	hlsh	simtol	0.9	30	30	10895	hungarian	[0.6, 0.3, 0.1]	319	2229	10	20	49	82	85	225	319	319	2267	10	20	49	82	85
20210429	1506	euro-census	1_2_8	4100	euro-census	1_2_8	4000	2	false	True	linear	dice	dice	0.2	bf	rh	15	1000	clk	none	20	[0.2]	all	all	500	hlsh	simtol	0.9	30	30	10895	shapley	[1.0, 0.0, 0.0]	342	1968	10	20	49	98	193	325	341	342	1968	10	20	49	98	193
20210429	1506	euro-census	1_2_8	4100	euro-census	1_2_8	4000	2	false	True	linear	dice	dice	0.2	bf	rh	15	1000	clk	none	20	[0.2]	all	all	500	hlsh	simtol	0.9	30	30	10895	shapley	[0.0, 1.0, 0.0]	342	1956	10	20	49	82	85	264	339	342	1956	10	20	49	82	85
20210429	1506	euro-census	1_2_8	4100	euro-census	1_2_8	4000	2	false	True	linear	dice	dice	0.2	bf	rh	15	1000	clk	none	20	[0.2]	all	all	500	hlsh	simtol	0.9	30	30	10895	shapley	[0.0, 0.0, 1.0]	194	2277	2	5	11	17	51	116	151	194	2277	2	5	11	17	51
20210429	1506	euro-census	1_2_8	4100	euro-census	1_2_8	4000	2	false	True	linear	dice	dice	0.2	bf	rh	15	1000	clk	none	20	[0.2]	all	all	500	hlsh	simtol	0.9	30	30	10895	shapley	[0.6, 0.3, 0.1]	342	1976	10	20	49	82	85	227	342	342	1976	10	20	49	82	85
20210429	1506	euro-census	1_2_8	4100	euro-census	1_2_8	4000	2	false	True	linear	dice	dice	0.2	bf	rh	15	1000	clk	none	20	[0.2]	all	all	500	hlsh	simtol	0.9	30	30	10895	random	[0.0, 0.0, 0.0]	0	1	0	0	0	0	0	0	0	0	1	0	0	0	0	0
20210429	1506	euro-census	1_2_8	4100	euro-census	1_2_8	4000	2	false	True	linear	dice	dice	0.2	bf	rh	15	1000	clk	none	20	[0.2]	no-histo	all	500	hlsh	simtol	0.9	11	11	16462	symmetric	[1.0, 0.0, 0.0]	318	1434	10	20	49	91	150	251	300	318	1434	10	20	49	91	150
20210429	1506	euro-census	1_2_8	4100	euro-census	1_2_8	4000	2	false	True	linear	dice	dice	0.2	bf	rh	15	1000	clk	none	20	[0.2]	no-histo	all	500	hlsh	simtol	0.9	11	11	16462	symmetric	[0.0, 1.0, 0.0]	317	1634	8	8	9	46	119	238	297	317	1634	8	8	9	46	119
20210429	1506	euro-census	1_2_8	4100	euro-census	1_2_8	4000	2	false	True	linear	dice	dice	0.2	bf	rh	15	1000	clk	none	20	[0.2]	no-histo	all	500	hlsh	simtol	0.9	11	11	16462	symmetric	[0.0, 0.0, 1.0]	81	1608	0	0	6	10	13	42	69	81	1608	0	0	6	10	13
20210429	1506	euro-census	1_2_8	4100	euro-census	1_2_8	4000	2	false	True	linear	dice	dice	0.2	bf	rh	15	1000	clk	none	20	[0.2]	no-histo	all	500	hlsh	simtol	0.9	11	11	16462	symmetric	[0.6, 0.3, 0.1]	321	1627	8	8	9	39	106	241	302	321	1627	8	8	9	39	106
20210429	1506	euro-census	1_2_8	4100	euro-census	1_2_8	4000	2	false	True	linear	dice	dice	0.2	bf	rh	15	1000	clk	none	20	[0.2]	no-histo	all	500	hlsh	simtol	0.9	11	11	16462	hungarian	[1.0, 0.0, 0.0]	284	2849	10	20	49	89	141	221	268	284	2870	10	20	49	89	141
20210429	1506	euro-census	1_2_8	4100	euro-census	1_2_8	4000	2	false	True	linear	dice	dice	0.2	bf	rh	15	1000	clk	none	20	[0.2]	no-histo	all	500	hlsh	simtol	0.9	11	11	16462	hungarian	[0.0, 1.0, 0.0]	304	2829	8	8	9	46	119	230	284	304	2850	8	8	9	46	119
20210429	1506	euro-census	1_2_8	4100	euro-census	1_2_8	4000	2	false	True	linear	dice	dice	0.2	bf	rh	15	1000	clk	none	20	[0.2]	no-histo	all	500	hlsh	simtol	0.9	11	11	16462	hungarian	[0.0, 0.0, 1.0]	117	3002	0	0	6	9	13	41	62	117	3002	0	0	6	9	13
20210429	1506	euro-census	1_2_8	4100	euro-census	1_2_8	4000	2	false	True	linear	dice	dice	0.2	bf	rh	15	1000	clk	none	20	[0.2]	no-histo	all	500	hlsh	simtol	0.9	11	11	16462	hungarian	[0.6, 0.3, 0.1]	283	2850	8	8	9	37	103	222	270	283	2871	8	8	9	37	103
20210429	1506	euro-census	1_2_8	4100	euro-census	1_2_8	4000	2	false	True	linear	dice	dice	0.2	bf	rh	15	1000	clk	none	20	[0.2]	no-histo	all	500	hlsh	simtol	0.9	11	11	16462	shapley	[1.0, 0.0, 0.0]	323	2449	10	20	49	91	150	251	299	323	2449	10	20	49	91	150
20210429	1506	euro-census	1_2_8	4100	euro-census	1_2_8	4000	2	false	True	linear	dice	dice	0.2	bf	rh	15	1000	clk	none	20	[0.2]	no-histo	all	500	hlsh	simtol	0.9	11	11	16462	shapley	[0.0, 1.0, 0.0]	318	2444	8	8	9	46	119	238	295	318	2444	8	8	9	46	119
20210429	1506	euro-census	1_2_8	4100	euro-census	1_2_8	4000	2	false	True	linear	dice	dice	0.2	bf	rh	15	1000	clk	none	20	[0.2]	no-histo	all	500	hlsh	simtol	0.9	11	11	16462	shapley	[0.0, 0.0, 1.0]	111	2956	0	0	6	10	13	42	67	111	2956	0	0	6	10	13
20210429	1506	euro-census	1_2_8	4100	euro-census	1_2_8	4000	2	false	True	linear	dice	dice	0.2	bf	rh	15	1000	clk	none	20	[0.2]	no-histo	all	500	hlsh	simtol	0.9	11	11	16462	shapley	[0.6, 0.3, 0.1]	324	2463	8	8	9	39	106	241	303	324	2463	8	8	9	39	106
20210429	1506	euro-census	1_2_8	4100	euro-census	1_2_8	4000	2	false	True	linear	dice	dice	0.2	bf	rh	15	1000	clk	none	20	[0.2]	no-histo	all	500	hlsh	simtol	0.9	11	11	16462	random	[0.0, 0.0, 0.0]	0	1	0	0	0	0	0	0	0	0	1	0	0	0	0	0
20210429	1506	euro-census	1_2_8	4100	euro-census	1_2_8	4000	2	false	True	linear	dice	dice	0.2	bf	rh	15	1000	clk	none	20	[0.2]	one-central	all	500	hlsh	simtol	0.9	29	29	10958	symmetric	[1.0, 0.0, 0.0]	342	1250	10	20	49	97	191	323	342	342	1250	10	20	49	97	191
20210429	1506	euro-census	1_2_8	4100	euro-census	1_2_8	4000	2	false	True	linear	dice	dice	0.2	bf	rh	15	1000	clk	none	20	[0.2]	one-central	all	500	hlsh	simtol	0.9	29	29	10958	symmetric	[0.0, 1.0, 0.0]	341	1422	10	20	49	85	88	263	336	341	1422	10	20	49	85	88
20210429	1506	euro-census	1_2_8	4100	euro-census	1_2_8	4000	2	false	True	linear	dice	dice	0.2	bf	rh	15	1000	clk	none	20	[0.2]	one-central	all	500	hlsh	simtol	0.9	29	29	10958	symmetric	[0.0, 0.0, 1.0]	155	1477	0	0	0	15	72	110	139	155	1477	0	0	0	15	72
20210429	1506	euro-census	1_2_8	4100	euro-census	1_2_8	4000	2	false	True	linear	dice	dice	0.2	bf	rh	15	1000	clk	none	20	[0.2]	one-central	all	500	hlsh	simtol	0.9	29	29	10958	symmetric	[0.6, 0.3, 0.1]	342	1412	10	20	49	85	88	225	341	342	1412	10	20	49	85	88
20210429	1506	euro-census	1_2_8	4100	euro-census	1_2_8	4000	2	false	True	linear	dice	dice	0.2	bf	rh	15	1000	clk	none	20	[0.2]	one-central	all	500	hlsh	simtol	0.9	29	29	10958	hungarian	[1.0, 0.0, 0.0]	321	2249	10	20	49	97	192	308	321	321	2295	10	20	49	97	192
20210429	1506	euro-census	1_2_8	4100	euro-census	1_2_8	4000	2	false	True	linear	dice	dice	0.2	bf	rh	15	1000	clk	none	20	[0.2]	one-central	all	500	hlsh	simtol	0.9	29	29	10958	hungarian	[0.0, 1.0, 0.0]	332	2238	10	20	49	85	88	262	329	332	2284	10	20	49	85	88
20210429	1506	euro-census	1_2_8	4100	euro-census	1_2_8	4000	2	false	True	linear	dice	dice	0.2	bf	rh	15	1000	clk	none	20	[0.2]	one-central	all	500	hlsh	simtol	0.9	29	29	10958	hungarian	[0.0, 0.0, 1.0]	167	2354	0	0	0	15	72	109	133	167	2354	0	0	0	15	72
20210429	1506	euro-census	1_2_8	4100	euro-census	1_2_8	4000	2	false	True	linear	dice	dice	0.2	bf	rh	15	1000	clk	none	20	[0.2]	one-central	all	500	hlsh	simtol	0.9	29	29	10958	hungarian	[0.6, 0.3, 0.1]	321	2249	10	20	49	85	88	222	321	321	2295	10	20	49	85	88
20210429	1506	euro-census	1_2_8	4100	euro-census	1_2_8	4000	2	false	True	linear	dice	dice	0.2	bf	rh	15	1000	clk	none	20	[0.2]	one-central	all	500	hlsh	simtol	0.9	29	29	10958	shapley	[1.0, 0.0, 0.0]	342	1982	10	20	49	97	191	323	341	342	1982	10	20	49	97	191
20210429	1506	euro-census	1_2_8	4100	euro-census	1_2_8	4000	2	false	True	linear	dice	dice	0.2	bf	rh	15	1000	clk	none	20	[0.2]	one-central	all	500	hlsh	simtol	0.9	29	29	10958	shapley	[0.0, 1.0, 0.0]	341	1969	10	20	49	85	88	263	336	341	1969	10	20	49	85	88
20210429	1506	euro-census	1_2_8	4100	euro-census	1_2_8	4000	2	false	True	linear	dice	dice	0.2	bf	rh	15	1000	clk	none	20	[0.2]	one-central	all	500	hlsh	simtol	0.9	29	29	10958	shapley	[0.0, 0.0, 1.0]	173	2320	0	0	0	15	72	110	138	173	2320	0	0	0	15	72
20210429	1506	euro-census	1_2_8	4100	euro-census	1_2_8	4000	2	false	True	linear	dice	dice	0.2	bf	rh	15	1000	clk	none	20	[0.2]	one-central	all	500	hlsh	simtol	0.9	29	29	10958	shapley	[0.6, 0.3, 0.1]	342	1995	10	20	49	85	88	225	341	342	1995	10	20	49	85	88
20210429	1506	euro-census	1_2_8	4100	euro-census	1_2_8	4000	2	false	True	linear	dice	dice	0.2	bf	rh	15	1000	clk	none	20	[0.2]	one-central	all	500	hlsh	simtol	0.9	29	29	10958	random	[0.0, 0.0, 0.0]	0	1	0	0	0	0	0	0	0	0	1	0	0	0	0	0
20210429	1506	euro-census	1_2_8	4100	euro-census	1_2_8	4000	2	false	True	linear	dice	dice	0.2	bf	rh	15	1000	clk	none	20	[0.2]	no-nf-central	all	500	hlsh	simtol	0.9	27	27	12164	symmetric	[1.0, 0.0, 0.0]	342	1270	10	20	49	98	192	325	342	342	1269	10	20	49	98	192
20210429	1506	euro-census	1_2_8	4100	euro-census	1_2_8	4000	2	false	True	linear	dice	dice	0.2	bf	rh	15	1000	clk	none	20	[0.2]	no-nf-central	all	500	hlsh	simtol	0.9	27	27	12164	symmetric	[0.0, 1.0, 0.0]	342	1436	10	20	49	74	75	246	335	342	1435	10	20	49	74	75
20210429	1506	euro-census	1_2_8	4100	euro-census	1_2_8	4000	2	false	True	linear	dice	dice	0.2	bf	rh	15	1000	clk	none	20	[0.2]	no-nf-central	all	500	hlsh	simtol	0.9	27	27	12164	symmetric	[0.0, 0.0, 1.0]	148	1465	1	2	3	13	48	100	131	148	1465	1	2	3	13	48
20210429	1506	euro-census	1_2_8	4100	euro-census	1_2_8	4000	2	false	True	linear	dice	dice	0.2	bf	rh	15	1000	clk	none	20	[0.2]	no-nf-central	all	500	hlsh	simtol	0.9	27	27	12164	symmetric	[0.6, 0.3, 0.1]	342	1425	10	20	49	74	75	226	341	342	1424	10	20	49	74	75
20210429	1506	euro-census	1_2_8	4100	euro-census	1_2_8	4000	2	false	True	linear	dice	dice	0.2	bf	rh	15	1000	clk	none	20	[0.2]	no-nf-central	all	500	hlsh	simtol	0.9	27	27	12164	hungarian	[1.0, 0.0, 0.0]	318	2343	10	20	49	97	192	305	318	318	2381	10	20	49	97	192
20210429	1506	euro-census	1_2_8	4100	euro-census	1_2_8	4000	2	false	True	linear	dice	dice	0.2	bf	rh	15	1000	clk	none	20	[0.2]	no-nf-central	all	500	hlsh	simtol	0.9	27	27	12164	hungarian	[0.0, 1.0, 0.0]	334	2327	10	20	49	74	75	247	329	334	2365	10	20	49	74	75
20210429	1506	euro-census	1_2_8	4100	euro-census	1_2_8	4000	2	false	True	linear	dice	dice	0.2	bf	rh	15	1000	clk	none	20	[0.2]	no-nf-central	all	500	hlsh	simtol	0.9	27	27	12164	hungarian	[0.0, 0.0, 1.0]	168	2441	1	2	3	13	48	98	133	168	2440	1	2	3	13	48
20210429	1506	euro-census	1_2_8	4100	euro-census	1_2_8	4000	2	false	True	linear	dice	dice	0.2	bf	rh	15	1000	clk	none	20	[0.2]	no-nf-central	all	500	hlsh	simtol	0.9	27	27	12164	hungarian	[0.6, 0.3, 0.1]	319	2342	10	20	49	74	75	223	319	319	2380	10	20	49	74	75
20210429	1506	euro-census	1_2_8	4100	euro-census	1_2_8	4000	2	false	True	linear	dice	dice	0.2	bf	rh	15	1000	clk	none	20	[0.2]	no-nf-central	all	500	hlsh	simtol	0.9	27	27	12164	shapley	[1.0, 0.0, 0.0]	342	2060	10	20	49	98	192	325	341	342	2059	10	20	49	98	192
20210429	1506	euro-census	1_2_8	4100	euro-census	1_2_8	4000	2	false	True	linear	dice	dice	0.2	bf	rh	15	1000	clk	none	20	[0.2]	no-nf-central	all	500	hlsh	simtol	0.9	27	27	12164	shapley	[0.0, 1.0, 0.0]	342	2053	10	20	49	74	75	246	335	342	2052	10	20	49	74	75
20210429	1506	euro-census	1_2_8	4100	euro-census	1_2_8	4000	2	false	True	linear	dice	dice	0.2	bf	rh	15	1000	clk	none	20	[0.2]	no-nf-central	all	500	hlsh	simtol	0.9	27	27	12164	shapley	[0.0, 0.0, 1.0]	163	2412	1	2	3	13	48	100	132	163	2411	1	2	3	13	48
20210429	1506	euro-census	1_2_8	4100	euro-census	1_2_8	4000	2	false	True	linear	dice	dice	0.2	bf	rh	15	1000	clk	none	20	[0.2]	no-nf-central	all	500	hlsh	simtol	0.9	27	27	12164	shapley	[0.6, 0.3, 0.1]	342	2070	10	20	49	74	75	226	341	342	2069	10	20	49	74	75
20210429	1506	euro-census	1_2_8	4100	euro-census	1_2_8	4000	2	false	True	linear	dice	dice	0.2	bf	rh	15	1000	clk	none	20	[0.2]	no-nf-central	all	500	hlsh	simtol	0.9	27	27	12164	random	[0.0, 0.0, 0.0]	0	1	0	0	0	0	0	0	0	0	1	0	0	0	0	0
20210429	1506	euro-census	1_2_8	4100	euro-census	1_2_8	4000	2	false	True	linear	dice	dice	0.2	bf	rh	15	1000	clk	none	20	[0.2]	no-central	all	500	hlsh	simtol	0.9	28	28	12289	symmetric	[1.0, 0.0, 0.0]	342	1269	10	20	49	98	192	325	342	342	1269	10	20	49	98	192
20210429	1506	euro-census	1_2_8	4100	euro-census	1_2_8	4000	2	false	True	linear	dice	dice	0.2	bf	rh	15	1000	clk	none	20	[0.2]	no-central	all	500	hlsh	simtol	0.9	28	28	12289	symmetric	[0.0, 1.0, 0.0]	341	1443	10	20	48	72	72	237	335	341	1443	10	20	48	72	72
20210429	1506	euro-census	1_2_8	4100	euro-census	1_2_8	4000	2	false	True	linear	dice	dice	0.2	bf	rh	15	1000	clk	none	20	[0.2]	no-central	all	500	hlsh	simtol	0.9	28	28	12289	symmetric	[0.0, 0.0, 1.0]	152	1418	3	7	16	28	49	111	141	152	1418	3	7	16	28	49
20210429	1506	euro-census	1_2_8	4100	euro-census	1_2_8	4000	2	false	True	linear	dice	dice	0.2	bf	rh	15	1000	clk	none	20	[0.2]	no-central	all	500	hlsh	simtol	0.9	28	28	12289	symmetric	[0.6, 0.3, 0.1]	342	1422	10	20	48	72	72	219	340	342	1422	10	20	48	72	72
20210429	1506	euro-census	1_2_8	4100	euro-census	1_2_8	4000	2	false	True	linear	dice	dice	0.2	bf	rh	15	1000	clk	none	20	[0.2]	no-central	all	500	hlsh	simtol	0.9	28	28	12289	hungarian	[1.0, 0.0, 0.0]	319	2337	10	20	49	97	191	307	319	319	2374	10	20	49	97	191
20210429	1506	euro-census	1_2_8	4100	euro-census	1_2_8	4000	2	false	True	linear	dice	dice	0.2	bf	rh	15	1000	clk	none	20	[0.2]	no-central	all	500	hlsh	simtol	0.9	28	28	12289	hungarian	[0.0, 1.0, 0.0]	334	2322	10	20	48	72	72	240	329	334	2359	10	20	48	72	72
20210429	1506	euro-census	1_2_8	4100	euro-census	1_2_8	4000	2	false	True	linear	dice	dice	0.2	bf	rh	15	1000	clk	none	20	[0.2]	no-central	all	500	hlsh	simtol	0.9	28	28	12289	hungarian	[0.0, 0.0, 1.0]	158	2454	3	7	16	28	49	105	128	158	2454	3	7	16	28	49
20210429	1506	euro-census	1_2_8	4100	euro-census	1_2_8	4000	2	false	True	linear	dice	dice	0.2	bf	rh	15	1000	clk	none	20	[0.2]	no-central	all	500	hlsh	simtol	0.9	28	28	12289	hungarian	[0.6, 0.3, 0.1]	319	2337	10	20	48	72	72	214	319	319	2374	10	20	48	72	72
20210429	1506	euro-census	1_2_8	4100	euro-census	1_2_8	4000	2	false	True	linear	dice	dice	0.2	bf	rh	15	1000	clk	none	20	[0.2]	no-central	all	500	hlsh	simtol	0.9	28	28	12289	shapley	[1.0, 0.0, 0.0]	342	2075	10	20	49	98	192	325	341	342	2075	10	20	49	98	192
20210429	1506	euro-census	1_2_8	4100	euro-census	1_2_8	4000	2	false	True	linear	dice	dice	0.2	bf	rh	15	1000	clk	none	20	[0.2]	no-central	all	500	hlsh	simtol	0.9	28	28	12289	shapley	[0.0, 1.0, 0.0]	342	2069	10	20	48	72	72	237	335	342	2069	10	20	48	72	72
20210429	1506	euro-census	1_2_8	4100	euro-census	1_2_8	4000	2	false	True	linear	dice	dice	0.2	bf	rh	15	1000	clk	none	20	[0.2]	no-central	all	500	hlsh	simtol	0.9	28	28	12289	shapley	[0.0, 0.0, 1.0]	175	2415	3	7	16	28	49	111	145	175	2415	3	7	16	28	49
20210429	1506	euro-census	1_2_8	4100	euro-census	1_2_8	4000	2	false	True	linear	dice	dice	0.2	bf	rh	15	1000	clk	none	20	[0.2]	no-central	all	500	hlsh	simtol	0.9	28	28	12289	shapley	[0.6, 0.3, 0.1]	342	2086	10	20	48	72	72	219	340	342	2086	10	20	48	72	72
20210429	1506	euro-census	1_2_8	4100	euro-census	1_2_8	4000	2	false	True	linear	dice	dice	0.2	bf	rh	15	1000	clk	none	20	[0.2]	no-central	all	500	hlsh	simtol	0.9	28	28	12289	random	[0.0, 0.0, 0.0]	0	1	0	0	0	0	0	0	0	0	1	0	0	0	0	0
20210429	1506	euro-census	1_2_8	4100	euro-census	1_2_8	4000	2	false	True	linear	dice	dice	0.2	bf	rh	15	1000	clk	none	20	[0.2]	node2vec	all	500	hlsh	simtol	0.9	30	30	3105	symmetric	[1.0, 0.0, 0.0]	10	832	0	0	1	1	4	5	10	10	831	0	0	1	1	4
20210429	1506	euro-census	1_2_8	4100	euro-census	1_2_8	4000	2	false	True	linear	dice	dice	0.2	bf	rh	15	1000	clk	none	20	[0.2]	node2vec	all	500	hlsh	simtol	0.9	30	30	3105	symmetric	[0.0, 1.0, 0.0]	10	905	0	0	0	0	1	8	10	10	904	0	0	0	0	1
20210429	1506	euro-census	1_2_8	4100	euro-census	1_2_8	4000	2	false	True	linear	dice	dice	0.2	bf	rh	15	1000	clk	none	20	[0.2]	node2vec	all	500	hlsh	simtol	0.9	30	30	3105	symmetric	[0.0, 0.0, 1.0]	12	1157	0	1	1	1	1	3	11	12	1156	0	1	1	1	1
20210429	1506	euro-census	1_2_8	4100	euro-census	1_2_8	4000	2	false	True	linear	dice	dice	0.2	bf	rh	15	1000	clk	none	20	[0.2]	node2vec	all	500	hlsh	simtol	0.9	30	30	3105	symmetric	[0.6, 0.3, 0.1]	11	985	0	0	0	0	1	8	11	11	984	0	0	0	0	1
20210429	1506	euro-census	1_2_8	4100	euro-census	1_2_8	4000	2	false	True	linear	dice	dice	0.2	bf	rh	15	1000	clk	none	20	[0.2]	node2vec	all	500	hlsh	simtol	0.9	30	30	3105	hungarian	[1.0, 0.0, 0.0]	13	1331	0	0	1	3	3	4	7	13	1354	0	0	1	3	3
20210429	1506	euro-census	1_2_8	4100	euro-census	1_2_8	4000	2	false	True	linear	dice	dice	0.2	bf	rh	15	1000	clk	none	20	[0.2]	node2vec	all	500	hlsh	simtol	0.9	30	30	3105	hungarian	[0.0, 1.0, 0.0]	12	1332	0	0	0	0	1	7	10	12	1355	0	0	0	0	1
20210429	1506	euro-census	1_2_8	4100	euro-census	1_2_8	4000	2	false	True	linear	dice	dice	0.2	bf	rh	15	1000	clk	none	20	[0.2]	node2vec	all	500	hlsh	simtol	0.9	30	30	3105	hungarian	[0.0, 0.0, 1.0]	13	1300	0	1	1	1	1	3	11	13	1299	0	1	1	1	1
20210429	1506	euro-census	1_2_8	4100	euro-census	1_2_8	4000	2	false	True	linear	dice	dice	0.2	bf	rh	15	1000	clk	none	20	[0.2]	node2vec	all	500	hlsh	simtol	0.9	30	30	3105	hungarian	[0.6, 0.3, 0.1]	13	1331	0	0	0	0	1	8	11	13	1354	0	0	0	0	1
20210429	1506	euro-census	1_2_8	4100	euro-census	1_2_8	4000	2	false	True	linear	dice	dice	0.2	bf	rh	15	1000	clk	none	20	[0.2]	node2vec	all	500	hlsh	simtol	0.9	30	30	3105	shapley	[1.0, 0.0, 0.0]	12	1109	0	0	1	1	4	5	7	12	1108	0	0	1	1	4
20210429	1506	euro-census	1_2_8	4100	euro-census	1_2_8	4000	2	false	True	linear	dice	dice	0.2	bf	rh	15	1000	clk	none	20	[0.2]	node2vec	all	500	hlsh	simtol	0.9	30	30	3105	shapley	[0.0, 1.0, 0.0]	11	1094	0	0	0	0	1	8	10	11	1093	0	0	0	0	1
20210429	1506	euro-census	1_2_8	4100	euro-census	1_2_8	4000	2	false	True	linear	dice	dice	0.2	bf	rh	15	1000	clk	none	20	[0.2]	node2vec	all	500	hlsh	simtol	0.9	30	30	3105	shapley	[0.0, 0.0, 1.0]	12	1236	0	1	1	1	1	3	10	12	1235	0	1	1	1	1
20210429	1506	euro-census	1_2_8	4100	euro-census	1_2_8	4000	2	false	True	linear	dice	dice	0.2	bf	rh	15	1000	clk	none	20	[0.2]	node2vec	all	500	hlsh	simtol	0.9	30	30	3105	shapley	[0.6, 0.3, 0.1]	12	1147	0	0	0	0	1	8	11	12	1146	0	0	0	0	1
20210429	1506	euro-census	1_2_8	4100	euro-census	1_2_8	4000	2	false	True	linear	dice	dice	0.2	bf	rh	15	1000	clk	none	20	[0.2]	node2vec	all	500	hlsh	simtol	0.9	30	30	3105	random	[0.0, 0.0, 0.0]	0	1	0	0	0	0	0	0	0	0	1	0	0	0	0	0
20210429	1619	euro-census	1_2_8	4100	euro-census	1_2_8	4000	2	false	True	linear	dice	dice	0.2	bf	rh	15	1000	clk	none	20	[0.2]	all	all	500	hlsh	simtol	0.9	30	30	10895	symmetric	[1.0, 0.0, 0.0]	342	1233	10	20	49	98	193	325	342	342	1233	10	20	49	98	193
20210429	1619	euro-census	1_2_8	4100	euro-census	1_2_8	4000	2	false	True	linear	dice	dice	0.2	bf	rh	15	1000	clk	none	20	[0.2]	all	all	500	hlsh	simtol	0.9	30	30	10895	symmetric	[0.0, 1.0, 0.0]	342	1385	10	20	49	82	85	264	339	342	1385	10	20	49	82	85
20210429	1619	euro-census	1_2_8	4100	euro-census	1_2_8	4000	2	false	True	linear	dice	dice	0.2	bf	rh	15	1000	clk	none	20	[0.2]	all	all	500	hlsh	simtol	0.9	30	30	10895	symmetric	[0.0, 0.0, 1.0]	163	1432	3	4	12	19	53	113	147	163	1432	3	4	12	19	53
20210429	1619	euro-census	1_2_8	4100	euro-census	1_2_8	4000	2	false	True	linear	dice	dice	0.2	bf	rh	15	1000	clk	none	20	[0.2]	all	all	500	hlsh	simtol	0.9	30	30	10895	symmetric	[0.6, 0.3, 0.1]	342	1383	10	20	49	82	85	227	342	342	1383	10	20	49	82	85
20210429	1619	euro-census	1_2_8	4100	euro-census	1_2_8	4000	2	false	True	linear	dice	dice	0.2	bf	rh	15	1000	clk	none	20	[0.2]	all	all	500	hlsh	simtol	0.9	30	30	10895	hungarian	[1.0, 0.0, 0.0]	319	2230	10	20	49	97	191	306	319	319	2266	10	20	49	97	191
20210429	1619	euro-census	1_2_8	4100	euro-census	1_2_8	4000	2	false	True	linear	dice	dice	0.2	bf	rh	15	1000	clk	none	20	[0.2]	all	all	500	hlsh	simtol	0.9	30	30	10895	hungarian	[0.0, 1.0, 0.0]	331	2217	10	20	49	82	85	263	328	331	2253	10	20	49	82	85
20210429	1619	euro-census	1_2_8	4100	euro-census	1_2_8	4000	2	false	True	linear	dice	dice	0.2	bf	rh	15	1000	clk	none	20	[0.2]	all	all	500	hlsh	simtol	0.9	30	30	10895	hungarian	[0.0, 0.0, 1.0]	171	2325	3	4	12	19	53	105	138	171	2325	3	4	12	19	53
20210429	1619	euro-census	1_2_8	4100	euro-census	1_2_8	4000	2	false	True	linear	dice	dice	0.2	bf	rh	15	1000	clk	none	20	[0.2]	all	all	500	hlsh	simtol	0.9	30	30	10895	hungarian	[0.6, 0.3, 0.1]	319	2230	10	20	49	82	85	225	319	319	2266	10	20	49	82	85
20210429	1619	euro-census	1_2_8	4100	euro-census	1_2_8	4000	2	false	True	linear	dice	dice	0.2	bf	rh	15	1000	clk	none	20	[0.2]	all	all	500	hlsh	simtol	0.9	30	30	10895	shapley	[1.0, 0.0, 0.0]	342	1968	10	20	49	98	193	325	341	342	1968	10	20	49	98	193
20210429	1619	euro-census	1_2_8	4100	euro-census	1_2_8	4000	2	false	True	linear	dice	dice	0.2	bf	rh	15	1000	clk	none	20	[0.2]	all	all	500	hlsh	simtol	0.9	30	30	10895	shapley	[0.0, 1.0, 0.0]	342	1956	10	20	49	82	85	264	339	342	1956	10	20	49	82	85
20210429	1619	euro-census	1_2_8	4100	euro-census	1_2_8	4000	2	false	True	linear	dice	dice	0.2	bf	rh	15	1000	clk	none	20	[0.2]	all	all	500	hlsh	simtol	0.9	30	30	10895	shapley	[0.0, 0.0, 1.0]	188	2280	3	4	12	19	53	113	147	188	2280	3	4	12	19	53
20210429	1619	euro-census	1_2_8	4100	euro-census	1_2_8	4000	2	false	True	linear	dice	dice	0.2	bf	rh	15	1000	clk	none	20	[0.2]	all	all	500	hlsh	simtol	0.9	30	30	10895	shapley	[0.6, 0.3, 0.1]	342	1976	10	20	49	82	85	227	342	342	1976	10	20	49	82	85
20210429	1619	euro-census	1_2_8	4100	euro-census	1_2_8	4000	2	false	True	linear	dice	dice	0.2	bf	rh	15	1000	clk	none	20	[0.2]	all	all	500	hlsh	simtol	0.9	30	30	10895	random	[0.0, 0.0, 0.0]	0	1	0	0	0	0	0	0	0	0	1	0	0	0	0	0
20210429	1619	euro-census	1_2_8	4100	euro-census	1_2_8	4000	2	false	True	linear	dice	dice	0.2	bf	rh	15	1000	clk	none	20	[0.2]	no-histo	all	500	hlsh	simtol	0.9	11	11	16462	symmetric	[1.0, 0.0, 0.0]	318	1434	10	20	49	91	150	251	300	318	1434	10	20	49	91	150
20210429	1619	euro-census	1_2_8	4100	euro-census	1_2_8	4000	2	false	True	linear	dice	dice	0.2	bf	rh	15	1000	clk	none	20	[0.2]	no-histo	all	500	hlsh	simtol	0.9	11	11	16462	symmetric	[0.0, 1.0, 0.0]	317	1634	8	8	9	46	119	238	297	317	1634	8	8	9	46	119
20210429	1619	euro-census	1_2_8	4100	euro-census	1_2_8	4000	2	false	True	linear	dice	dice	0.2	bf	rh	15	1000	clk	none	20	[0.2]	no-histo	all	500	hlsh	simtol	0.9	11	11	16462	symmetric	[0.0, 0.0, 1.0]	75	1605	0	0	6	10	12	41	64	75	1605	0	0	6	10	12
20210429	1619	euro-census	1_2_8	4100	euro-census	1_2_8	4000	2	false	True	linear	dice	dice	0.2	bf	rh	15	1000	clk	none	20	[0.2]	no-histo	all	500	hlsh	simtol	0.9	11	11	16462	symmetric	[0.6, 0.3, 0.1]	321	1627	8	8	9	39	106	241	302	321	1627	8	8	9	39	106
20210429	1619	euro-census	1_2_8	4100	euro-census	1_2_8	4000	2	false	True	linear	dice	dice	0.2	bf	rh	15	1000	clk	none	20	[0.2]	no-histo	all	500	hlsh	simtol	0.9	11	11	16462	hungarian	[1.0, 0.0, 0.0]	284	2853	10	20	49	89	141	221	268	284	2878	10	20	49	89	141
20210429	1619	euro-census	1_2_8	4100	euro-census	1_2_8	4000	2	false	True	linear	dice	dice	0.2	bf	rh	15	1000	clk	none	20	[0.2]	no-histo	all	500	hlsh	simtol	0.9	11	11	16462	hungarian	[0.0, 1.0, 0.0]	304	2833	8	8	9	46	119	230	284	304	2858	8	8	9	46	119
20210429	1619	euro-census	1_2_8	4100	euro-census	1_2_8	4000	2	false	True	linear	dice	dice	0.2	bf	rh	15	1000	clk	none	20	[0.2]	no-histo	all	500	hlsh	simtol	0.9	11	11	16462	hungarian	[0.0, 0.0, 1.0]	105	3014	0	0	6	9	12	38	61	105	3014	0	0	6	9	12
20210429	1619	euro-census	1_2_8	4100	euro-census	1_2_8	4000	2	false	True	linear	dice	dice	0.2	bf	rh	15	1000	clk	none	20	[0.2]	no-histo	all	500	hlsh	simtol	0.9	11	11	16462	hungarian	[0.6, 0.3, 0.1]	283	2854	8	8	9	37	103	222	270	283	2879	8	8	9	37	103
20210429	1619	euro-census	1_2_8	4100	euro-census	1_2_8	4000	2	false	True	linear	dice	dice	0.2	bf	rh	15	1000	clk	none	20	[0.2]	no-histo	all	500	hlsh	simtol	0.9	11	11	16462	shapley	[1.0, 0.0, 0.0]	323	2449	10	20	49	91	150	251	299	323	2449	10	20	49	91	150
20210429	1619	euro-census	1_2_8	4100	euro-census	1_2_8	4000	2	false	True	linear	dice	dice	0.2	bf	rh	15	1000	clk	none	20	[0.2]	no-histo	all	500	hlsh	simtol	0.9	11	11	16462	shapley	[0.0, 1.0, 0.0]	318	2444	8	8	9	46	119	238	295	318	2444	8	8	9	46	119
20210429	1619	euro-census	1_2_8	4100	euro-census	1_2_8	4000	2	false	True	linear	dice	dice	0.2	bf	rh	15	1000	clk	none	20	[0.2]	no-histo	all	500	hlsh	simtol	0.9	11	11	16462	shapley	[0.0, 0.0, 1.0]	105	2961	0	0	6	10	12	41	64	105	2961	0	0	6	10	12
20210429	1619	euro-census	1_2_8	4100	euro-census	1_2_8	4000	2	false	True	linear	dice	dice	0.2	bf	rh	15	1000	clk	none	20	[0.2]	no-histo	all	500	hlsh	simtol	0.9	11	11	16462	shapley	[0.6, 0.3, 0.1]	324	2463	8	8	9	39	106	241	303	324	2463	8	8	9	39	106
20210429	1619	euro-census	1_2_8	4100	euro-census	1_2_8	4000	2	false	True	linear	dice	dice	0.2	bf	rh	15	1000	clk	none	20	[0.2]	no-histo	all	500	hlsh	simtol	0.9	11	11	16462	random	[0.0, 0.0, 0.0]	0	1	0	0	0	0	0	0	0	0	1	0	0	0	0	0
20210429	1619	euro-census	1_2_8	4100	euro-census	1_2_8	4000	2	false	True	linear	dice	dice	0.2	bf	rh	15	1000	clk	none	20	[0.2]	one-central	all	500	hlsh	simtol	0.9	29	29	10958	symmetric	[1.0, 0.0, 0.0]	342	1250	10	20	49	97	191	323	342	342	1250	10	20	49	97	191
20210429	1619	euro-census	1_2_8	4100	euro-census	1_2_8	4000	2	false	True	linear	dice	dice	0.2	bf	rh	15	1000	clk	none	20	[0.2]	one-central	all	500	hlsh	simtol	0.9	29	29	10958	symmetric	[0.0, 1.0, 0.0]	341	1422	10	20	49	85	88	263	336	341	1422	10	20	49	85	88
20210429	1619	euro-census	1_2_8	4100	euro-census	1_2_8	4000	2	false	True	linear	dice	dice	0.2	bf	rh	15	1000	clk	none	20	[0.2]	one-central	all	500	hlsh	simtol	0.9	29	29	10958	symmetric	[0.0, 0.0, 1.0]	155	1475	0	0	0	15	72	110	136	155	1475	0	0	0	15	72
20210429	1619	euro-census	1_2_8	4100	euro-census	1_2_8	4000	2	false	True	linear	dice	dice	0.2	bf	rh	15	1000	clk	none	20	[0.2]	one-central	all	500	hlsh	simtol	0.9	29	29	10958	symmetric	[0.6, 0.3, 0.1]	342	1412	10	20	49	85	88	225	341	342	1412	10	20	49	85	88
20210429	1619	euro-census	1_2_8	4100	euro-census	1_2_8	4000	2	false	True	linear	dice	dice	0.2	bf	rh	15	1000	clk	none	20	[0.2]	one-central	all	500	hlsh	simtol	0.9	29	29	10958	hungarian	[1.0, 0.0, 0.0]	321	2257	10	20	49	97	192	308	321	321	2300	10	20	49	97	192
20210429	1619	euro-census	1_2_8	4100	euro-census	1_2_8	4000	2	false	True	linear	dice	dice	0.2	bf	rh	15	1000	clk	none	20	[0.2]	one-central	all	500	hlsh	simtol	0.9	29	29	10958	hungarian	[0.0, 1.0, 0.0]	332	2246	10	20	49	85	88	262	329	332	2289	10	20	49	85	88
20210429	1619	euro-census	1_2_8	4100	euro-census	1_2_8	4000	2	false	True	linear	dice	dice	0.2	bf	rh	15	1000	clk	none	20	[0.2]	one-central	all	500	hlsh	simtol	0.9	29	29	10958	hungarian	[0.0, 0.0, 1.0]	167	2354	0	0	0	15	72	104	127	167	2354	0	0	0	15	72
20210429	1619	euro-census	1_2_8	4100	euro-census	1_2_8	4000	2	false	True	linear	dice	dice	0.2	bf	rh	15	1000	clk	none	20	[0.2]	one-central	all	500	hlsh	simtol	0.9	29	29	10958	hungarian	[0.6, 0.3, 0.1]	321	2257	10	20	49	85	88	222	321	321	2300	10	20	49	85	88
20210429	1619	euro-census	1_2_8	4100	euro-census	1_2_8	4000	2	false	True	linear	dice	dice	0.2	bf	rh	15	1000	clk	none	20	[0.2]	one-central	all	500	hlsh	simtol	0.9	29	29	10958	shapley	[1.0, 0.0, 0.0]	342	1982	10	20	49	97	191	323	341	342	1982	10	20	49	97	191
20210429	1619	euro-census	1_2_8	4100	euro-census	1_2_8	4000	2	false	True	linear	dice	dice	0.2	bf	rh	15	1000	clk	none	20	[0.2]	one-central	all	500	hlsh	simtol	0.9	29	29	10958	shapley	[0.0, 1.0, 0.0]	341	1969	10	20	49	85	88	263	336	341	1969	10	20	49	85	88
20210429	1619	euro-census	1_2_8	4100	euro-census	1_2_8	4000	2	false	True	linear	dice	dice	0.2	bf	rh	15	1000	clk	none	20	[0.2]	one-central	all	500	hlsh	simtol	0.9	29	29	10958	shapley	[0.0, 0.0, 1.0]	173	2320	0	0	0	15	72	110	137	173	2320	0	0	0	15	72
20210429	1619	euro-census	1_2_8	4100	euro-census	1_2_8	4000	2	false	True	linear	dice	dice	0.2	bf	rh	15	1000	clk	none	20	[0.2]	one-central	all	500	hlsh	simtol	0.9	29	29	10958	shapley	[0.6, 0.3, 0.1]	342	1995	10	20	49	85	88	225	341	342	1995	10	20	49	85	88
20210429	1619	euro-census	1_2_8	4100	euro-census	1_2_8	4000	2	false	True	linear	dice	dice	0.2	bf	rh	15	1000	clk	none	20	[0.2]	one-central	all	500	hlsh	simtol	0.9	29	29	10958	random	[0.0, 0.0, 0.0]	0	1	0	0	0	0	0	0	0	0	1	0	0	0	0	0
20210429	1619	euro-census	1_2_8	4100	euro-census	1_2_8	4000	2	false	True	linear	dice	dice	0.2	bf	rh	15	1000	clk	none	20	[0.2]	no-nf-central	all	500	hlsh	simtol	0.9	27	27	12164	symmetric	[1.0, 0.0, 0.0]	342	1270	10	20	49	98	192	325	342	342	1269	10	20	49	98	192
20210429	1619	euro-census	1_2_8	4100	euro-census	1_2_8	4000	2	false	True	linear	dice	dice	0.2	bf	rh	15	1000	clk	none	20	[0.2]	no-nf-central	all	500	hlsh	simtol	0.9	27	27	12164	symmetric	[0.0, 1.0, 0.0]	342	1436	10	20	49	74	75	246	335	342	1435	10	20	49	74	75
20210429	1619	euro-census	1_2_8	4100	euro-census	1_2_8	4000	2	false	True	linear	dice	dice	0.2	bf	rh	15	1000	clk	none	20	[0.2]	no-nf-central	all	500	hlsh	simtol	0.9	27	27	12164	symmetric	[0.0, 0.0, 1.0]	150	1447	1	1	5	18	48	99	134	150	1447	1	1	5	18	48
20210429	1619	euro-census	1_2_8	4100	euro-census	1_2_8	4000	2	false	True	linear	dice	dice	0.2	bf	rh	15	1000	clk	none	20	[0.2]	no-nf-central	all	500	hlsh	simtol	0.9	27	27	12164	symmetric	[0.6, 0.3, 0.1]	342	1425	10	20	49	74	75	226	341	342	1424	10	20	49	74	75
20210429	1619	euro-census	1_2_8	4100	euro-census	1_2_8	4000	2	false	True	linear	dice	dice	0.2	bf	rh	15	1000	clk	none	20	[0.2]	no-nf-central	all	500	hlsh	simtol	0.9	27	27	12164	hungarian	[1.0, 0.0, 0.0]	318	2347	10	20	49	97	192	305	318	318	2382	10	20	49	97	192
20210429	1619	euro-census	1_2_8	4100	euro-census	1_2_8	4000	2	false	True	linear	dice	dice	0.2	bf	rh	15	1000	clk	none	20	[0.2]	no-nf-central	all	500	hlsh	simtol	0.9	27	27	12164	hungarian	[0.0, 1.0, 0.0]	334	2331	10	20	49	74	75	247	329	334	2366	10	20	49	74	75
20210429	1619	euro-census	1_2_8	4100	euro-census	1_2_8	4000	2	false	True	linear	dice	dice	0.2	bf	rh	15	1000	clk	none	20	[0.2]	no-nf-central	all	500	hlsh	simtol	0.9	27	27	12164	hungarian	[0.0, 0.0, 1.0]	158	2451	1	1	5	18	48	93	123	158	2450	1	1	5	18	48
20210429	1619	euro-census	1_2_8	4100	euro-census	1_2_8	4000	2	false	True	linear	dice	dice	0.2	bf	rh	15	1000	clk	none	20	[0.2]	no-nf-central	all	500	hlsh	simtol	0.9	27	27	12164	hungarian	[0.6, 0.3, 0.1]	319	2346	10	20	49	74	75	223	319	319	2381	10	20	49	74	75
20210429	1619	euro-census	1_2_8	4100	euro-census	1_2_8	4000	2	false	True	linear	dice	dice	0.2	bf	rh	15	1000	clk	none	20	[0.2]	no-nf-central	all	500	hlsh	simtol	0.9	27	27	12164	shapley	[1.0, 0.0, 0.0]	342	2060	10	20	49	98	192	325	341	342	2059	10	20	49	98	192
20210429	1619	euro-census	1_2_8	4100	euro-census	1_2_8	4000	2	false	True	linear	dice	dice	0.2	bf	rh	15	1000	clk	none	20	[0.2]	no-nf-central	all	500	hlsh	simtol	0.9	27	27	12164	shapley	[0.0, 1.0, 0.0]	342	2053	10	20	49	74	75	246	335	342	2052	10	20	49	74	75
20210429	1619	euro-census	1_2_8	4100	euro-census	1_2_8	4000	2	false	True	linear	dice	dice	0.2	bf	rh	15	1000	clk	none	20	[0.2]	no-nf-central	all	500	hlsh	simtol	0.9	27	27	12164	shapley	[0.0, 0.0, 1.0]	175	2399	1	1	5	18	48	99	135	175	2398	1	1	5	18	48
20210429	1619	euro-census	1_2_8	4100	euro-census	1_2_8	4000	2	false	True	linear	dice	dice	0.2	bf	rh	15	1000	clk	none	20	[0.2]	no-nf-central	all	500	hlsh	simtol	0.9	27	27	12164	shapley	[0.6, 0.3, 0.1]	342	2070	10	20	49	74	75	226	341	342	2069	10	20	49	74	75
20210429	1619	euro-census	1_2_8	4100	euro-census	1_2_8	4000	2	false	True	linear	dice	dice	0.2	bf	rh	15	1000	clk	none	20	[0.2]	no-nf-central	all	500	hlsh	simtol	0.9	27	27	12164	random	[0.0, 0.0, 0.0]	0	1	0	0	0	0	0	0	0	0	1	0	0	0	0	0
20210429	1619	euro-census	1_2_8	4100	euro-census	1_2_8	4000	2	false	True	linear	dice	dice	0.2	bf	rh	15	1000	clk	none	20	[0.2]	no-central	all	500	hlsh	simtol	0.9	28	28	12289	symmetric	[1.0, 0.0, 0.0]	342	1269	10	20	49	98	192	325	342	342	1269	10	20	49	98	192
20210429	1619	euro-census	1_2_8	4100	euro-census	1_2_8	4000	2	false	True	linear	dice	dice	0.2	bf	rh	15	1000	clk	none	20	[0.2]	no-central	all	500	hlsh	simtol	0.9	28	28	12289	symmetric	[0.0, 1.0, 0.0]	341	1443	10	20	48	72	72	237	335	341	1443	10	20	48	72	72
20210429	1619	euro-census	1_2_8	4100	euro-census	1_2_8	4000	2	false	True	linear	dice	dice	0.2	bf	rh	15	1000	clk	none	20	[0.2]	no-central	all	500	hlsh	simtol	0.9	28	28	12289	symmetric	[0.0, 0.0, 1.0]	149	1418	1	7	17	28	48	106	134	149	1418	1	7	17	28	48
20210429	1619	euro-census	1_2_8	4100	euro-census	1_2_8	4000	2	false	True	linear	dice	dice	0.2	bf	rh	15	1000	clk	none	20	[0.2]	no-central	all	500	hlsh	simtol	0.9	28	28	12289	symmetric	[0.6, 0.3, 0.1]	342	1422	10	20	48	72	72	219	340	342	1422	10	20	48	72	72
20210429	1619	euro-census	1_2_8	4100	euro-census	1_2_8	4000	2	false	True	linear	dice	dice	0.2	bf	rh	15	1000	clk	none	20	[0.2]	no-central	all	500	hlsh	simtol	0.9	28	28	12289	hungarian	[1.0, 0.0, 0.0]	319	2345	10	20	49	97	191	307	319	319	2387	10	20	49	97	191
20210429	1619	euro-census	1_2_8	4100	euro-census	1_2_8	4000	2	false	True	linear	dice	dice	0.2	bf	rh	15	1000	clk	none	20	[0.2]	no-central	all	500	hlsh	simtol	0.9	28	28	12289	hungarian	[0.0, 1.0, 0.0]	334	2330	10	20	48	72	72	240	329	334	2372	10	20	48	72	72
20210429	1619	euro-census	1_2_8	4100	euro-census	1_2_8	4000	2	false	True	linear	dice	dice	0.2	bf	rh	15	1000	clk	none	20	[0.2]	no-central	all	500	hlsh	simtol	0.9	28	28	12289	hungarian	[0.0, 0.0, 1.0]	149	2463	1	7	17	28	48	99	120	149	2463	1	7	17	28	48
20210429	1619	euro-census	1_2_8	4100	euro-census	1_2_8	4000	2	false	True	linear	dice	dice	0.2	bf	rh	15	1000	clk	none	20	[0.2]	no-central	all	500	hlsh	simtol	0.9	28	28	12289	hungarian	[0.6, 0.3, 0.1]	319	2345	10	20	48	72	72	214	319	319	2387	10	20	48	72	72
20210429	1619	euro-census	1_2_8	4100	euro-census	1_2_8	4000	2	false	True	linear	dice	dice	0.2	bf	rh	15	1000	clk	none	20	[0.2]	no-central	all	500	hlsh	simtol	0.9	28	28	12289	shapley	[1.0, 0.0, 0.0]	342	2075	10	20	49	98	192	325	341	342	2075	10	20	49	98	192
20210429	1619	euro-census	1_2_8	4100	euro-census	1_2_8	4000	2	false	True	linear	dice	dice	0.2	bf	rh	15	1000	clk	none	20	[0.2]	no-central	all	500	hlsh	simtol	0.9	28	28	12289	shapley	[0.0, 1.0, 0.0]	342	2069	10	20	48	72	72	237	335	342	2069	10	20	48	72	72
20210429	1619	euro-census	1_2_8	4100	euro-census	1_2_8	4000	2	false	True	linear	dice	dice	0.2	bf	rh	15	1000	clk	none	20	[0.2]	no-central	all	500	hlsh	simtol	0.9	28	28	12289	shapley	[0.0, 0.0, 1.0]	175	2413	1	7	17	28	48	106	138	175	2413	1	7	17	28	48
20210429	1619	euro-census	1_2_8	4100	euro-census	1_2_8	4000	2	false	True	linear	dice	dice	0.2	bf	rh	15	1000	clk	none	20	[0.2]	no-central	all	500	hlsh	simtol	0.9	28	28	12289	shapley	[0.6, 0.3, 0.1]	342	2086	10	20	48	72	72	219	340	342	2086	10	20	48	72	72
20210429	1619	euro-census	1_2_8	4100	euro-census	1_2_8	4000	2	false	True	linear	dice	dice	0.2	bf	rh	15	1000	clk	none	20	[0.2]	no-central	all	500	hlsh	simtol	0.9	28	28	12289	random	[0.0, 0.0, 0.0]	0	1	0	0	0	0	0	0	0	0	1	0	0	0	0	0
20210429	1619	euro-census	1_2_8	4100	euro-census	1_2_8	4000	2	false	True	linear	dice	dice	0.2	bf	rh	15	1000	clk	none	20	[0.2]	node2vec	all	500	hlsh	simtol	0.9	30	30	986	symmetric	[1.0, 0.0, 0.0]	2	452	1	1	1	1	1	2	2	2	452	1	1	1	1	1
20210429	1619	euro-census	1_2_8	4100	euro-census	1_2_8	4000	2	false	True	linear	dice	dice	0.2	bf	rh	15	1000	clk	none	20	[0.2]	node2vec	all	500	hlsh	simtol	0.9	30	30	986	symmetric	[0.0, 1.0, 0.0]	2	473	0	0	0	1	1	2	2	2	473	0	0	0	1	1
20210429	1619	euro-census	1_2_8	4100	euro-census	1_2_8	4000	2	false	True	linear	dice	dice	0.2	bf	rh	15	1000	clk	none	20	[0.2]	node2vec	all	500	hlsh	simtol	0.9	30	30	986	symmetric	[0.0, 0.0, 1.0]	2	530	0	0	0	0	1	1	2	2	530	0	0	0	0	1
20210429	1619	euro-census	1_2_8	4100	euro-census	1_2_8	4000	2	false	True	linear	dice	dice	0.2	bf	rh	15	1000	clk	none	20	[0.2]	node2vec	all	500	hlsh	simtol	0.9	30	30	986	symmetric	[0.6, 0.3, 0.1]	1	496	0	0	0	1	1	1	1	1	496	0	0	0	1	1
20210429	1619	euro-census	1_2_8	4100	euro-census	1_2_8	4000	2	false	True	linear	dice	dice	0.2	bf	rh	15	1000	clk	none	20	[0.2]	node2vec	all	500	hlsh	simtol	0.9	30	30	986	hungarian	[1.0, 0.0, 0.0]	1	573	0	0	0	0	0	1	1	1	604	0	0	0	0	0
20210429	1619	euro-census	1_2_8	4100	euro-census	1_2_8	4000	2	false	True	linear	dice	dice	0.2	bf	rh	15	1000	clk	none	20	[0.2]	node2vec	all	500	hlsh	simtol	0.9	30	30	986	hungarian	[0.0, 1.0, 0.0]	1	573	0	0	0	1	1	1	1	1	604	0	0	0	1	1
20210429	1619	euro-census	1_2_8	4100	euro-census	1_2_8	4000	2	false	True	linear	dice	dice	0.2	bf	rh	15	1000	clk	none	20	[0.2]	node2vec	all	500	hlsh	simtol	0.9	30	30	986	hungarian	[0.0, 0.0, 1.0]	1	554	0	0	0	0	1	1	1	1	554	0	0	0	0	1
20210429	1619	euro-census	1_2_8	4100	euro-census	1_2_8	4000	2	false	True	linear	dice	dice	0.2	bf	rh	15	1000	clk	none	20	[0.2]	node2vec	all	500	hlsh	simtol	0.9	30	30	986	hungarian	[0.6, 0.3, 0.1]	1	573	0	0	0	1	1	1	1	1	604	0	0	0	1	1
20210429	1619	euro-census	1_2_8	4100	euro-census	1_2_8	4000	2	false	True	linear	dice	dice	0.2	bf	rh	15	1000	clk	none	20	[0.2]	node2vec	all	500	hlsh	simtol	0.9	30	30	986	shapley	[1.0, 0.0, 0.0]	2	517	1	1	1	1	1	2	2	2	517	1	1	1	1	1
20210429	1619	euro-census	1_2_8	4100	euro-census	1_2_8	4000	2	false	True	linear	dice	dice	0.2	bf	rh	15	1000	clk	none	20	[0.2]	node2vec	all	500	hlsh	simtol	0.9	30	30	986	shapley	[0.0, 1.0, 0.0]	2	509	0	0	0	1	1	2	2	2	509	0	0	0	1	1
20210429	1619	euro-census	1_2_8	4100	euro-census	1_2_8	4000	2	false	True	linear	dice	dice	0.2	bf	rh	15	1000	clk	none	20	[0.2]	node2vec	all	500	hlsh	simtol	0.9	30	30	986	shapley	[0.0, 0.0, 1.0]	2	538	0	0	0	0	1	1	2	2	538	0	0	0	0	1
20210429	1619	euro-census	1_2_8	4100	euro-census	1_2_8	4000	2	false	True	linear	dice	dice	0.2	bf	rh	15	1000	clk	none	20	[0.2]	node2vec	all	500	hlsh	simtol	0.9	30	30	986	shapley	[0.6, 0.3, 0.1]	1	522	0	0	0	1	1	1	1	1	522	0	0	0	1	1
20210429	1619	euro-census	1_2_8	4100	euro-census	1_2_8	4000	2	false	True	linear	dice	dice	0.2	bf	rh	15	1000	clk	none	20	[0.2]	node2vec	all	500	hlsh	simtol	0.9	30	30	986	random	[0.0, 0.0, 0.0]	0	1	0	0	0	0	0	0	0	0	1	0	0	0	0	0
																																		342	3014	10	20	49	98	193	325	342	342	3014	10
20210429	1752	euro-census	1_2_8	4000	euro-census	1_2_8	4200	2	false	True	linear	dice	dice	0.2	bf	rh	15	1000	clk	none	20	[0.2]	all	all	500	hlsh	simtol	0.9	30	30	9777	symmetric	[1.0, 0.0, 0.0]	61	1394	9	16	33	42	52	59	61	61	1394	9	16	33	42	52
20210429	1752	euro-census	1_2_8	4000	euro-census	1_2_8	4200	2	false	True	linear	dice	dice	0.2	bf	rh	15	1000	clk	none	20	[0.2]	all	all	500	hlsh	simtol	0.9	30	30	9777	symmetric	[0.0, 1.0, 0.0]	61	1544	10	20	27	30	30	55	61	61	1544	10	20	27	30	30
20210429	1752	euro-census	1_2_8	4000	euro-census	1_2_8	4200	2	false	True	linear	dice	dice	0.2	bf	rh	15	1000	clk	none	20	[0.2]	all	all	500	hlsh	simtol	0.9	30	30	9777	symmetric	[0.0, 0.0, 1.0]	42	1578	1	1	2	2	14	35	42	42	1578	1	1	2	2	14
20210429	1752	euro-census	1_2_8	4000	euro-census	1_2_8	4200	2	false	True	linear	dice	dice	0.2	bf	rh	15	1000	clk	none	20	[0.2]	all	all	500	hlsh	simtol	0.9	30	30	9777	symmetric	[0.6, 0.3, 0.1]	61	1576	10	20	27	30	30	56	61	61	1576	10	20	27	30	30
20210429	1752	euro-census	1_2_8	4000	euro-census	1_2_8	4200	2	false	True	linear	dice	dice	0.2	bf	rh	15	1000	clk	none	20	[0.2]	all	all	500	hlsh	simtol	0.9	30	30	9777	hungarian	[1.0, 0.0, 0.0]	58	2365	9	16	34	43	51	56	58	58	2412	9	16	34	43	51
20210429	1752	euro-census	1_2_8	4000	euro-census	1_2_8	4200	2	false	True	linear	dice	dice	0.2	bf	rh	15	1000	clk	none	20	[0.2]	all	all	500	hlsh	simtol	0.9	30	30	9777	hungarian	[0.0, 1.0, 0.0]	58	2364	10	20	27	30	30	57	58	58	2411	10	20	27	30	30
20210429	1752	euro-census	1_2_8	4000	euro-census	1_2_8	4200	2	false	True	linear	dice	dice	0.2	bf	rh	15	1000	clk	none	20	[0.2]	all	all	500	hlsh	simtol	0.9	30	30	9777	hungarian	[0.0, 0.0, 1.0]	39	2333	1	1	2	2	14	33	38	39	2333	1	1	2	2	14
20210429	1752	euro-census	1_2_8	4000	euro-census	1_2_8	4200	2	false	True	linear	dice	dice	0.2	bf	rh	15	1000	clk	none	20	[0.2]	all	all	500	hlsh	simtol	0.9	30	30	9777	hungarian	[0.6, 0.3, 0.1]	58	2365	10	20	27	30	30	55	58	58	2412	10	20	27	30	30
20210429	1752	euro-census	1_2_8	4000	euro-census	1_2_8	4200	2	false	True	linear	dice	dice	0.2	bf	rh	15	1000	clk	none	20	[0.2]	all	all	500	hlsh	simtol	0.9	30	30	9777	shapley	[1.0, 0.0, 0.0]	61	2100	9	16	33	42	52	59	61	61	2100	9	16	33	42	52
20210429	1752	euro-census	1_2_8	4000	euro-census	1_2_8	4200	2	false	True	linear	dice	dice	0.2	bf	rh	15	1000	clk	none	20	[0.2]	all	all	500	hlsh	simtol	0.9	30	30	9777	shapley	[0.0, 1.0, 0.0]	61	2082	10	20	27	30	30	55	61	61	2082	10	20	27	30	30
20210429	1752	euro-census	1_2_8	4000	euro-census	1_2_8	4200	2	false	True	linear	dice	dice	0.2	bf	rh	15	1000	clk	none	20	[0.2]	all	all	500	hlsh	simtol	0.9	30	30	9777	shapley	[0.0, 0.0, 1.0]	45	2291	1	1	2	2	14	35	43	45	2291	1	1	2	2	14
20210429	1752	euro-census	1_2_8	4000	euro-census	1_2_8	4200	2	false	True	linear	dice	dice	0.2	bf	rh	15	1000	clk	none	20	[0.2]	all	all	500	hlsh	simtol	0.9	30	30	9777	shapley	[0.6, 0.3, 0.1]	61	2124	10	20	27	30	30	56	61	61	2124	10	20	27	30	30
20210429	1752	euro-census	1_2_8	4000	euro-census	1_2_8	4200	2	false	True	linear	dice	dice	0.2	bf	rh	15	1000	clk	none	20	[0.2]	all	all	500	hlsh	simtol	0.9	30	30	9777	random	[0.0, 0.0, 0.0]	0	1	0	0	0	0	0	0	0	0	1	0	0	0	0	0
20210429	1752	euro-census	1_2_8	4000	euro-census	1_2_8	4200	2	false	True	linear	dice	dice	0.2	bf	rh	15	1000	clk	none	20	[0.2]	no-histo	all	500	hlsh	simtol	0.9	11	11	16487	symmetric	[1.0, 0.0, 0.0]	57	1657	8	17	26	37	43	48	52	57	1657	8	17	26	37	43
20210429	1752	euro-census	1_2_8	4000	euro-census	1_2_8	4200	2	false	True	linear	dice	dice	0.2	bf	rh	15	1000	clk	none	20	[0.2]	no-histo	all	500	hlsh	simtol	0.9	11	11	16487	symmetric	[0.0, 1.0, 0.0]	57	1880	0	0	0	21	36	49	54	57	1880	0	0	0	21	36
20210429	1752	euro-census	1_2_8	4000	euro-census	1_2_8	4200	2	false	True	linear	dice	dice	0.2	bf	rh	15	1000	clk	none	20	[0.2]	no-histo	all	500	hlsh	simtol	0.9	11	11	16487	symmetric	[0.0, 0.0, 1.0]	18	1677	0	0	0	0	2	7	16	18	1677	0	0	0	0	2
20210429	1752	euro-census	1_2_8	4000	euro-census	1_2_8	4200	2	false	True	linear	dice	dice	0.2	bf	rh	15	1000	clk	none	20	[0.2]	no-histo	all	500	hlsh	simtol	0.9	11	11	16487	symmetric	[0.6, 0.3, 0.1]	57	1896	0	0	0	20	38	52	56	57	1896	0	0	0	20	38
20210429	1752	euro-census	1_2_8	4000	euro-census	1_2_8	4200	2	false	True	linear	dice	dice	0.2	bf	rh	15	1000	clk	none	20	[0.2]	no-histo	all	500	hlsh	simtol	0.9	11	11	16487	hungarian	[1.0, 0.0, 0.0]	47	3074	9	14	24	30	35	37	42	47	3084	9	14	24	30	35
20210429	1752	euro-census	1_2_8	4000	euro-census	1_2_8	4200	2	false	True	linear	dice	dice	0.2	bf	rh	15	1000	clk	none	20	[0.2]	no-histo	all	500	hlsh	simtol	0.9	11	11	16487	hungarian	[0.0, 1.0, 0.0]	52	3069	0	0	0	21	35	44	49	52	3079	0	0	0	21	35
20210429	1752	euro-census	1_2_8	4000	euro-census	1_2_8	4200	2	false	True	linear	dice	dice	0.2	bf	rh	15	1000	clk	none	20	[0.2]	no-histo	all	500	hlsh	simtol	0.9	11	11	16487	hungarian	[0.0, 0.0, 1.0]	17	3085	0	0	0	0	0	6	10	17	3085	0	0	0	0	0
20210429	1752	euro-census	1_2_8	4000	euro-census	1_2_8	4200	2	false	True	linear	dice	dice	0.2	bf	rh	15	1000	clk	none	20	[0.2]	no-histo	all	500	hlsh	simtol	0.9	11	11	16487	hungarian	[0.6, 0.3, 0.1]	48	3073	0	0	0	21	33	44	47	48	3083	0	0	0	21	33
20210429	1752	euro-census	1_2_8	4000	euro-census	1_2_8	4200	2	false	True	linear	dice	dice	0.2	bf	rh	15	1000	clk	none	20	[0.2]	no-histo	all	500	hlsh	simtol	0.9	11	11	16487	shapley	[1.0, 0.0, 0.0]	57	2714	8	17	26	37	43	48	52	57	2714	8	17	26	37	43
20210429	1752	euro-census	1_2_8	4000	euro-census	1_2_8	4200	2	false	True	linear	dice	dice	0.2	bf	rh	15	1000	clk	none	20	[0.2]	no-histo	all	500	hlsh	simtol	0.9	11	11	16487	shapley	[0.0, 1.0, 0.0]	57	2682	0	0	0	21	36	49	53	57	2682	0	0	0	21	36
20210429	1752	euro-census	1_2_8	4000	euro-census	1_2_8	4200	2	false	True	linear	dice	dice	0.2	bf	rh	15	1000	clk	none	20	[0.2]	no-histo	all	500	hlsh	simtol	0.9	11	11	16487	shapley	[0.0, 0.0, 1.0]	20	3027	0	0	0	0	2	7	16	20	3027	0	0	0	0	2
20210429	1752	euro-census	1_2_8	4000	euro-census	1_2_8	4200	2	false	True	linear	dice	dice	0.2	bf	rh	15	1000	clk	none	20	[0.2]	no-histo	all	500	hlsh	simtol	0.9	11	11	16487	shapley	[0.6, 0.3, 0.1]	57	2723	0	0	0	20	38	52	56	57	2723	0	0	0	20	38
20210429	1752	euro-census	1_2_8	4000	euro-census	1_2_8	4200	2	false	True	linear	dice	dice	0.2	bf	rh	15	1000	clk	none	20	[0.2]	no-histo	all	500	hlsh	simtol	0.9	11	11	16487	random	[0.0, 0.0, 0.0]	0	1	0	0	0	0	0	0	0	0	1	0	0	0	0	0
20210429	1752	euro-census	1_2_8	4000	euro-census	1_2_8	4200	2	false	True	linear	dice	dice	0.2	bf	rh	15	1000	clk	none	20	[0.2]	one-central	all	500	hlsh	simtol	0.9	29	29	9619	symmetric	[1.0, 0.0, 0.0]	61	1421	9	16	33	42	52	59	61	61	1421	9	16	33	42	52
20210429	1752	euro-census	1_2_8	4000	euro-census	1_2_8	4200	2	false	True	linear	dice	dice	0.2	bf	rh	15	1000	clk	none	20	[0.2]	one-central	all	500	hlsh	simtol	0.9	29	29	9619	symmetric	[0.0, 1.0, 0.0]	61	1598	10	20	29	32	32	54	61	61	1598	10	20	29	32	32
20210429	1752	euro-census	1_2_8	4000	euro-census	1_2_8	4200	2	false	True	linear	dice	dice	0.2	bf	rh	15	1000	clk	none	20	[0.2]	one-central	all	500	hlsh	simtol	0.9	29	29	9619	symmetric	[0.0, 0.0, 1.0]	46	1605	0	0	1	1	17	33	41	46	1605	0	0	1	1	17
20210429	1752	euro-census	1_2_8	4000	euro-census	1_2_8	4200	2	false	True	linear	dice	dice	0.2	bf	rh	15	1000	clk	none	20	[0.2]	one-central	all	500	hlsh	simtol	0.9	29	29	9619	symmetric	[0.6, 0.3, 0.1]	61	1593	10	20	29	32	32	56	61	61	1593	10	20	29	32	32
20210429	1752	euro-census	1_2_8	4000	euro-census	1_2_8	4200	2	false	True	linear	dice	dice	0.2	bf	rh	15	1000	clk	none	20	[0.2]	one-central	all	500	hlsh	simtol	0.9	29	29	9619	hungarian	[1.0, 0.0, 0.0]	59	2395	9	16	33	42	52	57	59	59	2445	9	16	33	42	52
20210429	1752	euro-census	1_2_8	4000	euro-census	1_2_8	4200	2	false	True	linear	dice	dice	0.2	bf	rh	15	1000	clk	none	20	[0.2]	one-central	all	500	hlsh	simtol	0.9	29	29	9619	hungarian	[0.0, 1.0, 0.0]	60	2394	10	20	29	32	32	57	60	60	2444	10	20	29	32	32
20210429	1752	euro-census	1_2_8	4000	euro-census	1_2_8	4200	2	false	True	linear	dice	dice	0.2	bf	rh	15	1000	clk	none	20	[0.2]	one-central	all	500	hlsh	simtol	0.9	29	29	9619	hungarian	[0.0, 0.0, 1.0]	42	2363	0	0	1	1	17	32	38	42	2363	0	0	1	1	17
20210429	1752	euro-census	1_2_8	4000	euro-census	1_2_8	4200	2	false	True	linear	dice	dice	0.2	bf	rh	15	1000	clk	none	20	[0.2]	one-central	all	500	hlsh	simtol	0.9	29	29	9619	hungarian	[0.6, 0.3, 0.1]	59	2395	10	20	29	32	32	55	59	59	2445	10	20	29	32	32
20210429	1752	euro-census	1_2_8	4000	euro-census	1_2_8	4200	2	false	True	linear	dice	dice	0.2	bf	rh	15	1000	clk	none	20	[0.2]	one-central	all	500	hlsh	simtol	0.9	29	29	9619	shapley	[1.0, 0.0, 0.0]	61	2122	9	16	33	42	52	59	61	61	2122	9	16	33	42	52
20210429	1752	euro-census	1_2_8	4000	euro-census	1_2_8	4200	2	false	True	linear	dice	dice	0.2	bf	rh	15	1000	clk	none	20	[0.2]	one-central	all	500	hlsh	simtol	0.9	29	29	9619	shapley	[0.0, 1.0, 0.0]	61	2117	10	20	29	32	32	54	61	61	2117	10	20	29	32	32
20210429	1752	euro-census	1_2_8	4000	euro-census	1_2_8	4200	2	false	True	linear	dice	dice	0.2	bf	rh	15	1000	clk	none	20	[0.2]	one-central	all	500	hlsh	simtol	0.9	29	29	9619	shapley	[0.0, 0.0, 1.0]	48	2321	0	0	1	1	17	33	40	48	2321	0	0	1	1	17
20210429	1752	euro-census	1_2_8	4000	euro-census	1_2_8	4200	2	false	True	linear	dice	dice	0.2	bf	rh	15	1000	clk	none	20	[0.2]	one-central	all	500	hlsh	simtol	0.9	29	29	9619	shapley	[0.6, 0.3, 0.1]	61	2138	10	20	29	32	32	56	61	61	2138	10	20	29	32	32
20210429	1752	euro-census	1_2_8	4000	euro-census	1_2_8	4200	2	false	True	linear	dice	dice	0.2	bf	rh	15	1000	clk	none	20	[0.2]	one-central	all	500	hlsh	simtol	0.9	29	29	9619	random	[0.0, 0.0, 0.0]	0	1	0	0	0	0	0	0	0	0	1	0	0	0	0	0
20210429	1752	euro-census	1_2_8	4000	euro-census	1_2_8	4200	2	false	True	linear	dice	dice	0.2	bf	rh	15	1000	clk	none	20	[0.2]	no-nf-central	all	500	hlsh	simtol	0.9	27	27	11356	symmetric	[1.0, 0.0, 0.0]	61	1435	9	16	33	42	52	59	61	61	1435	9	16	33	42	52
20210429	1752	euro-census	1_2_8	4000	euro-census	1_2_8	4200	2	false	True	linear	dice	dice	0.2	bf	rh	15	1000	clk	none	20	[0.2]	no-nf-central	all	500	hlsh	simtol	0.9	27	27	11356	symmetric	[0.0, 1.0, 0.0]	61	1622	10	19	26	28	28	52	61	61	1622	10	19	26	28	28
20210429	1752	euro-census	1_2_8	4000	euro-census	1_2_8	4200	2	false	True	linear	dice	dice	0.2	bf	rh	15	1000	clk	none	20	[0.2]	no-nf-central	all	500	hlsh	simtol	0.9	27	27	11356	symmetric	[0.0, 0.0, 1.0]	44	1551	0	0	0	5	22	38	42	44	1551	0	0	0	5	22
20210429	1752	euro-census	1_2_8	4000	euro-census	1_2_8	4200	2	false	True	linear	dice	dice	0.2	bf	rh	15	1000	clk	none	20	[0.2]	no-nf-central	all	500	hlsh	simtol	0.9	27	27	11356	symmetric	[0.6, 0.3, 0.1]	61	1608	10	19	26	28	28	56	61	61	1608	10	19	26	28	28
20210429	1752	euro-census	1_2_8	4000	euro-census	1_2_8	4200	2	false	True	linear	dice	dice	0.2	bf	rh	15	1000	clk	none	20	[0.2]	no-nf-central	all	500	hlsh	simtol	0.9	27	27	11356	hungarian	[1.0, 0.0, 0.0]	59	2483	9	16	34	43	53	57	59	59	2532	9	16	34	43	53
20210429	1752	euro-census	1_2_8	4000	euro-census	1_2_8	4200	2	false	True	linear	dice	dice	0.2	bf	rh	15	1000	clk	none	20	[0.2]	no-nf-central	all	500	hlsh	simtol	0.9	27	27	11356	hungarian	[0.0, 1.0, 0.0]	60	2482	10	19	26	28	28	52	60	60	2531	10	19	26	28	28
20210429	1752	euro-census	1_2_8	4000	euro-census	1_2_8	4200	2	false	True	linear	dice	dice	0.2	bf	rh	15	1000	clk	none	20	[0.2]	no-nf-central	all	500	hlsh	simtol	0.9	27	27	11356	hungarian	[0.0, 0.0, 1.0]	38	2452	0	0	0	5	22	34	36	38	2452	0	0	0	5	22
20210429	1752	euro-census	1_2_8	4000	euro-census	1_2_8	4200	2	false	True	linear	dice	dice	0.2	bf	rh	15	1000	clk	none	20	[0.2]	no-nf-central	all	500	hlsh	simtol	0.9	27	27	11356	hungarian	[0.6, 0.3, 0.1]	59	2483	10	19	26	28	28	55	59	59	2532	10	19	26	28	28
20210429	1752	euro-census	1_2_8	4000	euro-census	1_2_8	4200	2	false	True	linear	dice	dice	0.2	bf	rh	15	1000	clk	none	20	[0.2]	no-nf-central	all	500	hlsh	simtol	0.9	27	27	11356	shapley	[1.0, 0.0, 0.0]	61	2238	9	16	33	42	52	59	61	61	2238	9	16	33	42	52
20210429	1752	euro-census	1_2_8	4000	euro-census	1_2_8	4200	2	false	True	linear	dice	dice	0.2	bf	rh	15	1000	clk	none	20	[0.2]	no-nf-central	all	500	hlsh	simtol	0.9	27	27	11356	shapley	[0.0, 1.0, 0.0]	61	2215	10	19	26	28	28	52	61	61	2215	10	19	26	28	28
20210429	1752	euro-census	1_2_8	4000	euro-census	1_2_8	4200	2	false	True	linear	dice	dice	0.2	bf	rh	15	1000	clk	none	20	[0.2]	no-nf-central	all	500	hlsh	simtol	0.9	27	27	11356	shapley	[0.0, 0.0, 1.0]	45	2417	0	0	0	5	22	38	42	45	2417	0	0	0	5	22
20210429	1752	euro-census	1_2_8	4000	euro-census	1_2_8	4200	2	false	True	linear	dice	dice	0.2	bf	rh	15	1000	clk	none	20	[0.2]	no-nf-central	all	500	hlsh	simtol	0.9	27	27	11356	shapley	[0.6, 0.3, 0.1]	61	2249	10	19	26	28	28	56	61	61	2249	10	19	26	28	28
20210429	1752	euro-census	1_2_8	4000	euro-census	1_2_8	4200	2	false	True	linear	dice	dice	0.2	bf	rh	15	1000	clk	none	20	[0.2]	no-nf-central	all	500	hlsh	simtol	0.9	27	27	11356	random	[0.0, 0.0, 0.0]	0	1	0	0	0	0	0	0	0	0	1	0	0	0	0	0
20210429	1752	euro-census	1_2_8	4000	euro-census	1_2_8	4200	2	false	True	linear	dice	dice	0.2	bf	rh	15	1000	clk	none	20	[0.2]	no-central	all	500	hlsh	simtol	0.9	28	28	11413	symmetric	[1.0, 0.0, 0.0]	61	1442	9	16	33	42	52	59	61	61	1442	9	16	33	42	52
20210429	1752	euro-census	1_2_8	4000	euro-census	1_2_8	4200	2	false	True	linear	dice	dice	0.2	bf	rh	15	1000	clk	none	20	[0.2]	no-central	all	500	hlsh	simtol	0.9	28	28	11413	symmetric	[0.0, 1.0, 0.0]	61	1611	10	19	24	26	26	54	61	61	1611	10	19	24	26	26
20210429	1752	euro-census	1_2_8	4000	euro-census	1_2_8	4200	2	false	True	linear	dice	dice	0.2	bf	rh	15	1000	clk	none	20	[0.2]	no-central	all	500	hlsh	simtol	0.9	28	28	11413	symmetric	[0.0, 0.0, 1.0]	41	1598	0	1	2	8	19	37	40	41	1598	0	1	2	8	19
20210429	1752	euro-census	1_2_8	4000	euro-census	1_2_8	4200	2	false	True	linear	dice	dice	0.2	bf	rh	15	1000	clk	none	20	[0.2]	no-central	all	500	hlsh	simtol	0.9	28	28	11413	symmetric	[0.6, 0.3, 0.1]	61	1619	10	19	24	26	26	57	61	61	1619	10	19	24	26	26
20210429	1752	euro-census	1_2_8	4000	euro-census	1_2_8	4200	2	false	True	linear	dice	dice	0.2	bf	rh	15	1000	clk	none	20	[0.2]	no-central	all	500	hlsh	simtol	0.9	28	28	11413	hungarian	[1.0, 0.0, 0.0]	58	2513	9	16	34	43	52	56	58	58	2555	9	16	34	43	52
20210429	1752	euro-census	1_2_8	4000	euro-census	1_2_8	4200	2	false	True	linear	dice	dice	0.2	bf	rh	15	1000	clk	none	20	[0.2]	no-central	all	500	hlsh	simtol	0.9	28	28	11413	hungarian	[0.0, 1.0, 0.0]	58	2513	10	19	24	26	26	53	58	58	2555	10	19	24	26	26
20210429	1752	euro-census	1_2_8	4000	euro-census	1_2_8	4200	2	false	True	linear	dice	dice	0.2	bf	rh	15	1000	clk	none	20	[0.2]	no-central	all	500	hlsh	simtol	0.9	28	28	11413	hungarian	[0.0, 0.0, 1.0]	39	2483	0	1	2	8	19	34	37	39	2483	0	1	2	8	19
20210429	1752	euro-census	1_2_8	4000	euro-census	1_2_8	4200	2	false	True	linear	dice	dice	0.2	bf	rh	15	1000	clk	none	20	[0.2]	no-central	all	500	hlsh	simtol	0.9	28	28	11413	hungarian	[0.6, 0.3, 0.1]	58	2513	10	19	24	26	26	56	58	58	2555	10	19	24	26	26
20210429	1752	euro-census	1_2_8	4000	euro-census	1_2_8	4200	2	false	True	linear	dice	dice	0.2	bf	rh	15	1000	clk	none	20	[0.2]	no-central	all	500	hlsh	simtol	0.9	28	28	11413	shapley	[1.0, 0.0, 0.0]	61	2252	9	16	33	42	52	59	61	61	2252	9	16	33	42	52
20210429	1752	euro-census	1_2_8	4000	euro-census	1_2_8	4200	2	false	True	linear	dice	dice	0.2	bf	rh	15	1000	clk	none	20	[0.2]	no-central	all	500	hlsh	simtol	0.9	28	28	11413	shapley	[0.0, 1.0, 0.0]	61	2237	10	19	24	26	26	54	61	61	2237	10	19	24	26	26
20210429	1752	euro-census	1_2_8	4000	euro-census	1_2_8	4200	2	false	True	linear	dice	dice	0.2	bf	rh	15	1000	clk	none	20	[0.2]	no-central	all	500	hlsh	simtol	0.9	28	28	11413	shapley	[0.0, 0.0, 1.0]	44	2448	0	1	2	8	19	37	41	44	2448	0	1	2	8	19
20210429	1752	euro-census	1_2_8	4000	euro-census	1_2_8	4200	2	false	True	linear	dice	dice	0.2	bf	rh	15	1000	clk	none	20	[0.2]	no-central	all	500	hlsh	simtol	0.9	28	28	11413	shapley	[0.6, 0.3, 0.1]	61	2261	10	19	24	26	26	57	61	61	2261	10	19	24	26	26
20210429	1752	euro-census	1_2_8	4000	euro-census	1_2_8	4200	2	false	True	linear	dice	dice	0.2	bf	rh	15	1000	clk	none	20	[0.2]	no-central	all	500	hlsh	simtol	0.9	28	28	11413	random	[0.0, 0.0, 0.0]	0	1	0	0	0	0	0	0	0	0	1	0	0	0	0	0
20210429	1752	euro-census	1_2_8	4000	euro-census	1_2_8	4200	2	false	True	linear	dice	dice	0.2	bf	rh	15	1000	clk	none	20	[0.2]	node2vec	all	500	hlsh	simtol	0.9	30	30	1365	symmetric	[1.0, 0.0, 0.0]	0	627	0	0	0	0	0	0	0	0	627	0	0	0	0	0
20210429	1752	euro-census	1_2_8	4000	euro-census	1_2_8	4200	2	false	True	linear	dice	dice	0.2	bf	rh	15	1000	clk	none	20	[0.2]	node2vec	all	500	hlsh	simtol	0.9	30	30	1365	symmetric	[0.0, 1.0, 0.0]	0	644	0	0	0	0	0	0	0	0	644	0	0	0	0	0
20210429	1752	euro-census	1_2_8	4000	euro-census	1_2_8	4200	2	false	True	linear	dice	dice	0.2	bf	rh	15	1000	clk	none	20	[0.2]	node2vec	all	500	hlsh	simtol	0.9	30	30	1365	symmetric	[0.0, 0.0, 1.0]	0	745	0	0	0	0	0	0	0	0	745	0	0	0	0	0
20210429	1752	euro-census	1_2_8	4000	euro-census	1_2_8	4200	2	false	True	linear	dice	dice	0.2	bf	rh	15	1000	clk	none	20	[0.2]	node2vec	all	500	hlsh	simtol	0.9	30	30	1365	symmetric	[0.6, 0.3, 0.1]	0	678	0	0	0	0	0	0	0	0	678	0	0	0	0	0
20210429	1752	euro-census	1_2_8	4000	euro-census	1_2_8	4200	2	false	True	linear	dice	dice	0.2	bf	rh	15	1000	clk	none	20	[0.2]	node2vec	all	500	hlsh	simtol	0.9	30	30	1365	hungarian	[1.0, 0.0, 0.0]	0	810	0	0	0	0	0	0	0	0	851	0	0	0	0	0
20210429	1752	euro-census	1_2_8	4000	euro-census	1_2_8	4200	2	false	True	linear	dice	dice	0.2	bf	rh	15	1000	clk	none	20	[0.2]	node2vec	all	500	hlsh	simtol	0.9	30	30	1365	hungarian	[0.0, 1.0, 0.0]	0	810	0	0	0	0	0	0	0	0	851	0	0	0	0	0
20210429	1752	euro-census	1_2_8	4000	euro-census	1_2_8	4200	2	false	True	linear	dice	dice	0.2	bf	rh	15	1000	clk	none	20	[0.2]	node2vec	all	500	hlsh	simtol	0.9	30	30	1365	hungarian	[0.0, 0.0, 1.0]	0	773	0	0	0	0	0	0	0	0	773	0	0	0	0	0
20210429	1752	euro-census	1_2_8	4000	euro-census	1_2_8	4200	2	false	True	linear	dice	dice	0.2	bf	rh	15	1000	clk	none	20	[0.2]	node2vec	all	500	hlsh	simtol	0.9	30	30	1365	hungarian	[0.6, 0.3, 0.1]	0	810	0	0	0	0	0	0	0	0	851	0	0	0	0	0
20210429	1752	euro-census	1_2_8	4000	euro-census	1_2_8	4200	2	false	True	linear	dice	dice	0.2	bf	rh	15	1000	clk	none	20	[0.2]	node2vec	all	500	hlsh	simtol	0.9	30	30	1365	shapley	[1.0, 0.0, 0.0]	0	708	0	0	0	0	0	0	0	0	708	0	0	0	0	0
20210429	1752	euro-census	1_2_8	4000	euro-census	1_2_8	4200	2	false	True	linear	dice	dice	0.2	bf	rh	15	1000	clk	none	20	[0.2]	node2vec	all	500	hlsh	simtol	0.9	30	30	1365	shapley	[0.0, 1.0, 0.0]	0	700	0	0	0	0	0	0	0	0	700	0	0	0	0	0
20210429	1752	euro-census	1_2_8	4000	euro-census	1_2_8	4200	2	false	True	linear	dice	dice	0.2	bf	rh	15	1000	clk	none	20	[0.2]	node2vec	all	500	hlsh	simtol	0.9	30	30	1365	shapley	[0.0, 0.0, 1.0]	0	757	0	0	0	0	0	0	0	0	757	0	0	0	0	0
20210429	1752	euro-census	1_2_8	4000	euro-census	1_2_8	4200	2	false	True	linear	dice	dice	0.2	bf	rh	15	1000	clk	none	20	[0.2]	node2vec	all	500	hlsh	simtol	0.9	30	30	1365	shapley	[0.6, 0.3, 0.1]	0	725	0	0	0	0	0	0	0	0	725	0	0	0	0	0
20210429	1752	euro-census	1_2_8	4000	euro-census	1_2_8	4200	2	false	True	linear	dice	dice	0.2	bf	rh	15	1000	clk	none	20	[0.2]	node2vec	all	500	hlsh	simtol	0.9	30	30	1365	random	[0.0, 0.0, 0.0]	0	1	0	0	0	0	0	0	0	0	1	0	0	0	0	0
20210429	1911	euro-census	1_2_8	4000	euro-census	1_2_8	4200	2	false	True	linear	dice	dice	0.2	bf	rh	15	1000	clk	none	20	[0.2]	all	all	500	hlsh	simtol	0.9	30	30	9777	symmetric	[1.0, 0.0, 0.0]	61	1394	9	16	33	42	52	59	61	61	1394	9	16	33	42	52
20210429	1911	euro-census	1_2_8	4000	euro-census	1_2_8	4200	2	false	True	linear	dice	dice	0.2	bf	rh	15	1000	clk	none	20	[0.2]	all	all	500	hlsh	simtol	0.9	30	30	9777	symmetric	[0.0, 1.0, 0.0]	61	1544	10	20	27	30	30	55	61	61	1544	10	20	27	30	30
20210429	1911	euro-census	1_2_8	4000	euro-census	1_2_8	4200	2	false	True	linear	dice	dice	0.2	bf	rh	15	1000	clk	none	20	[0.2]	all	all	500	hlsh	simtol	0.9	30	30	9777	symmetric	[0.0, 0.0, 1.0]	46	1575	1	1	2	2	13	35	45	46	1575	1	1	2	2	13
20210429	1911	euro-census	1_2_8	4000	euro-census	1_2_8	4200	2	false	True	linear	dice	dice	0.2	bf	rh	15	1000	clk	none	20	[0.2]	all	all	500	hlsh	simtol	0.9	30	30	9777	symmetric	[0.6, 0.3, 0.1]	61	1576	10	20	27	30	30	56	61	61	1576	10	20	27	30	30
20210429	1911	euro-census	1_2_8	4000	euro-census	1_2_8	4200	2	false	True	linear	dice	dice	0.2	bf	rh	15	1000	clk	none	20	[0.2]	all	all	500	hlsh	simtol	0.9	30	30	9777	hungarian	[1.0, 0.0, 0.0]	59	2355	9	16	34	43	51	57	59	59	2394	9	16	34	43	51
20210429	1911	euro-census	1_2_8	4000	euro-census	1_2_8	4200	2	false	True	linear	dice	dice	0.2	bf	rh	15	1000	clk	none	20	[0.2]	all	all	500	hlsh	simtol	0.9	30	30	9777	hungarian	[0.0, 1.0, 0.0]	59	2355	10	20	27	30	30	57	58	59	2394	10	20	27	30	30
20210429	1911	euro-census	1_2_8	4000	euro-census	1_2_8	4200	2	false	True	linear	dice	dice	0.2	bf	rh	15	1000	clk	none	20	[0.2]	all	all	500	hlsh	simtol	0.9	30	30	9777	hungarian	[0.0, 0.0, 1.0]	47	2325	1	1	2	2	13	34	42	47	2325	1	1	2	2	13
20210429	1911	euro-census	1_2_8	4000	euro-census	1_2_8	4200	2	false	True	linear	dice	dice	0.2	bf	rh	15	1000	clk	none	20	[0.2]	all	all	500	hlsh	simtol	0.9	30	30	9777	hungarian	[0.6, 0.3, 0.1]	59	2355	10	20	27	30	30	55	59	59	2394	10	20	27	30	30
20210429	1911	euro-census	1_2_8	4000	euro-census	1_2_8	4200	2	false	True	linear	dice	dice	0.2	bf	rh	15	1000	clk	none	20	[0.2]	all	all	500	hlsh	simtol	0.9	30	30	9777	shapley	[1.0, 0.0, 0.0]	61	2100	9	16	33	42	52	59	61	61	2100	9	16	33	42	52
20210429	1911	euro-census	1_2_8	4000	euro-census	1_2_8	4200	2	false	True	linear	dice	dice	0.2	bf	rh	15	1000	clk	none	20	[0.2]	all	all	500	hlsh	simtol	0.9	30	30	9777	shapley	[0.0, 1.0, 0.0]	61	2082	10	20	27	30	30	55	61	61	2082	10	20	27	30	30
20210429	1911	euro-census	1_2_8	4000	euro-census	1_2_8	4200	2	false	True	linear	dice	dice	0.2	bf	rh	15	1000	clk	none	20	[0.2]	all	all	500	hlsh	simtol	0.9	30	30	9777	shapley	[0.0, 0.0, 1.0]	48	2287	1	1	2	2	13	35	46	48	2287	1	1	2	2	13
20210429	1911	euro-census	1_2_8	4000	euro-census	1_2_8	4200	2	false	True	linear	dice	dice	0.2	bf	rh	15	1000	clk	none	20	[0.2]	all	all	500	hlsh	simtol	0.9	30	30	9777	shapley	[0.6, 0.3, 0.1]	61	2124	10	20	27	30	30	56	61	61	2124	10	20	27	30	30
20210429	1911	euro-census	1_2_8	4000	euro-census	1_2_8	4200	2	false	True	linear	dice	dice	0.2	bf	rh	15	1000	clk	none	20	[0.2]	all	all	500	hlsh	simtol	0.9	30	30	9777	random	[0.0, 0.0, 0.0]	0	1	0	0	0	0	0	0	0	0	1	0	0	0	0	0
20210429	1911	euro-census	1_2_8	4000	euro-census	1_2_8	4200	2	false	True	linear	dice	dice	0.2	bf	rh	15	1000	clk	none	20	[0.2]	no-histo	all	500	hlsh	simtol	0.9	11	11	16487	symmetric	[1.0, 0.0, 0.0]	57	1657	8	17	26	37	43	48	52	57	1657	8	17	26	37	43
20210429	1911	euro-census	1_2_8	4000	euro-census	1_2_8	4200	2	false	True	linear	dice	dice	0.2	bf	rh	15	1000	clk	none	20	[0.2]	no-histo	all	500	hlsh	simtol	0.9	11	11	16487	symmetric	[0.0, 1.0, 0.0]	57	1880	0	0	0	21	36	49	54	57	1880	0	0	0	21	36
20210429	1911	euro-census	1_2_8	4000	euro-census	1_2_8	4200	2	false	True	linear	dice	dice	0.2	bf	rh	15	1000	clk	none	20	[0.2]	no-histo	all	500	hlsh	simtol	0.9	11	11	16487	symmetric	[0.0, 0.0, 1.0]	22	1675	0	0	0	0	2	10	19	22	1675	0	0	0	0	2
20210429	1911	euro-census	1_2_8	4000	euro-census	1_2_8	4200	2	false	True	linear	dice	dice	0.2	bf	rh	15	1000	clk	none	20	[0.2]	no-histo	all	500	hlsh	simtol	0.9	11	11	16487	symmetric	[0.6, 0.3, 0.1]	57	1896	0	0	0	20	38	52	56	57	1896	0	0	0	20	38
20210429	1911	euro-census	1_2_8	4000	euro-census	1_2_8	4200	2	false	True	linear	dice	dice	0.2	bf	rh	15	1000	clk	none	20	[0.2]	no-histo	all	500	hlsh	simtol	0.9	11	11	16487	hungarian	[1.0, 0.0, 0.0]	47	3075	9	14	24	30	35	37	42	47	3081	9	14	24	30	35
20210429	1911	euro-census	1_2_8	4000	euro-census	1_2_8	4200	2	false	True	linear	dice	dice	0.2	bf	rh	15	1000	clk	none	20	[0.2]	no-histo	all	500	hlsh	simtol	0.9	11	11	16487	hungarian	[0.0, 1.0, 0.0]	52	3070	0	0	0	21	35	44	49	52	3076	0	0	0	21	35
20210429	1911	euro-census	1_2_8	4000	euro-census	1_2_8	4200	2	false	True	linear	dice	dice	0.2	bf	rh	15	1000	clk	none	20	[0.2]	no-histo	all	500	hlsh	simtol	0.9	11	11	16487	hungarian	[0.0, 0.0, 1.0]	18	3084	0	0	0	0	0	6	12	18	3084	0	0	0	0	0
20210429	1911	euro-census	1_2_8	4000	euro-census	1_2_8	4200	2	false	True	linear	dice	dice	0.2	bf	rh	15	1000	clk	none	20	[0.2]	no-histo	all	500	hlsh	simtol	0.9	11	11	16487	hungarian	[0.6, 0.3, 0.1]	48	3074	0	0	0	21	33	44	47	48	3080	0	0	0	21	33
20210429	1911	euro-census	1_2_8	4000	euro-census	1_2_8	4200	2	false	True	linear	dice	dice	0.2	bf	rh	15	1000	clk	none	20	[0.2]	no-histo	all	500	hlsh	simtol	0.9	11	11	16487	shapley	[1.0, 0.0, 0.0]	57	2714	8	17	26	37	43	48	52	57	2714	8	17	26	37	43
20210429	1911	euro-census	1_2_8	4000	euro-census	1_2_8	4200	2	false	True	linear	dice	dice	0.2	bf	rh	15	1000	clk	none	20	[0.2]	no-histo	all	500	hlsh	simtol	0.9	11	11	16487	shapley	[0.0, 1.0, 0.0]	57	2682	0	0	0	21	36	49	53	57	2682	0	0	0	21	36
20210429	1911	euro-census	1_2_8	4000	euro-census	1_2_8	4200	2	false	True	linear	dice	dice	0.2	bf	rh	15	1000	clk	none	20	[0.2]	no-histo	all	500	hlsh	simtol	0.9	11	11	16487	shapley	[0.0, 0.0, 1.0]	25	3020	0	0	0	0	2	10	19	25	3020	0	0	0	0	2
20210429	1911	euro-census	1_2_8	4000	euro-census	1_2_8	4200	2	false	True	linear	dice	dice	0.2	bf	rh	15	1000	clk	none	20	[0.2]	no-histo	all	500	hlsh	simtol	0.9	11	11	16487	shapley	[0.6, 0.3, 0.1]	57	2723	0	0	0	20	38	52	56	57	2723	0	0	0	20	38
20210429	1911	euro-census	1_2_8	4000	euro-census	1_2_8	4200	2	false	True	linear	dice	dice	0.2	bf	rh	15	1000	clk	none	20	[0.2]	no-histo	all	500	hlsh	simtol	0.9	11	11	16487	random	[0.0, 0.0, 0.0]	0	1	0	0	0	0	0	0	0	0	1	0	0	0	0	0
20210429	1911	euro-census	1_2_8	4000	euro-census	1_2_8	4200	2	false	True	linear	dice	dice	0.2	bf	rh	15	1000	clk	none	20	[0.2]	one-central	all	500	hlsh	simtol	0.9	29	29	9619	symmetric	[1.0, 0.0, 0.0]	61	1421	9	16	33	42	52	59	61	61	1421	9	16	33	42	52
20210429	1911	euro-census	1_2_8	4000	euro-census	1_2_8	4200	2	false	True	linear	dice	dice	0.2	bf	rh	15	1000	clk	none	20	[0.2]	one-central	all	500	hlsh	simtol	0.9	29	29	9619	symmetric	[0.0, 1.0, 0.0]	61	1598	10	20	29	32	32	54	61	61	1598	10	20	29	32	32
20210429	1911	euro-census	1_2_8	4000	euro-census	1_2_8	4200	2	false	True	linear	dice	dice	0.2	bf	rh	15	1000	clk	none	20	[0.2]	one-central	all	500	hlsh	simtol	0.9	29	29	9619	symmetric	[0.0, 0.0, 1.0]	49	1615	0	0	1	1	16	33	44	49	1615	0	0	1	1	16
20210429	1911	euro-census	1_2_8	4000	euro-census	1_2_8	4200	2	false	True	linear	dice	dice	0.2	bf	rh	15	1000	clk	none	20	[0.2]	one-central	all	500	hlsh	simtol	0.9	29	29	9619	symmetric	[0.6, 0.3, 0.1]	61	1593	10	20	29	32	32	56	61	61	1593	10	20	29	32	32
20210429	1911	euro-census	1_2_8	4000	euro-census	1_2_8	4200	2	false	True	linear	dice	dice	0.2	bf	rh	15	1000	clk	none	20	[0.2]	one-central	all	500	hlsh	simtol	0.9	29	29	9619	hungarian	[1.0, 0.0, 0.0]	60	2387	9	16	33	42	52	58	60	60	2429	9	16	33	42	52
20210429	1911	euro-census	1_2_8	4000	euro-census	1_2_8	4200	2	false	True	linear	dice	dice	0.2	bf	rh	15	1000	clk	none	20	[0.2]	one-central	all	500	hlsh	simtol	0.9	29	29	9619	hungarian	[0.0, 1.0, 0.0]	61	2385	10	20	29	32	32	57	60	61	2427	10	20	29	32	32
20210429	1911	euro-census	1_2_8	4000	euro-census	1_2_8	4200	2	false	True	linear	dice	dice	0.2	bf	rh	15	1000	clk	none	20	[0.2]	one-central	all	500	hlsh	simtol	0.9	29	29	9619	hungarian	[0.0, 0.0, 1.0]	47	2358	0	0	1	1	16	32	40	47	2358	0	0	1	1	16
20210429	1911	euro-census	1_2_8	4000	euro-census	1_2_8	4200	2	false	True	linear	dice	dice	0.2	bf	rh	15	1000	clk	none	20	[0.2]	one-central	all	500	hlsh	simtol	0.9	29	29	9619	hungarian	[0.6, 0.3, 0.1]	60	2387	10	20	29	32	32	55	60	60	2429	10	20	29	32	32
20210429	1911	euro-census	1_2_8	4000	euro-census	1_2_8	4200	2	false	True	linear	dice	dice	0.2	bf	rh	15	1000	clk	none	20	[0.2]	one-central	all	500	hlsh	simtol	0.9	29	29	9619	shapley	[1.0, 0.0, 0.0]	61	2122	9	16	33	42	52	59	61	61	2122	9	16	33	42	52
20210429	1911	euro-census	1_2_8	4000	euro-census	1_2_8	4200	2	false	True	linear	dice	dice	0.2	bf	rh	15	1000	clk	none	20	[0.2]	one-central	all	500	hlsh	simtol	0.9	29	29	9619	shapley	[0.0, 1.0, 0.0]	61	2117	10	20	29	32	32	54	61	61	2117	10	20	29	32	32
20210429	1911	euro-census	1_2_8	4000	euro-census	1_2_8	4200	2	false	True	linear	dice	dice	0.2	bf	rh	15	1000	clk	none	20	[0.2]	one-central	all	500	hlsh	simtol	0.9	29	29	9619	shapley	[0.0, 0.0, 1.0]	52	2319	0	0	1	1	16	33	44	52	2319	0	0	1	1	16
20210429	1911	euro-census	1_2_8	4000	euro-census	1_2_8	4200	2	false	True	linear	dice	dice	0.2	bf	rh	15	1000	clk	none	20	[0.2]	one-central	all	500	hlsh	simtol	0.9	29	29	9619	shapley	[0.6, 0.3, 0.1]	61	2138	10	20	29	32	32	56	61	61	2138	10	20	29	32	32
20210429	1911	euro-census	1_2_8	4000	euro-census	1_2_8	4200	2	false	True	linear	dice	dice	0.2	bf	rh	15	1000	clk	none	20	[0.2]	one-central	all	500	hlsh	simtol	0.9	29	29	9619	random	[0.0, 0.0, 0.0]	0	1	0	0	0	0	0	0	0	0	1	0	0	0	0	0
20210429	1911	euro-census	1_2_8	4000	euro-census	1_2_8	4200	2	false	True	linear	dice	dice	0.2	bf	rh	15	1000	clk	none	20	[0.2]	no-nf-central	all	500	hlsh	simtol	0.9	27	27	11356	symmetric	[1.0, 0.0, 0.0]	61	1435	9	16	33	42	52	59	61	61	1435	9	16	33	42	52
20210429	1911	euro-census	1_2_8	4000	euro-census	1_2_8	4200	2	false	True	linear	dice	dice	0.2	bf	rh	15	1000	clk	none	20	[0.2]	no-nf-central	all	500	hlsh	simtol	0.9	27	27	11356	symmetric	[0.0, 1.0, 0.0]	61	1622	10	19	26	28	28	52	61	61	1622	10	19	26	28	28
20210429	1911	euro-census	1_2_8	4000	euro-census	1_2_8	4200	2	false	True	linear	dice	dice	0.2	bf	rh	15	1000	clk	none	20	[0.2]	no-nf-central	all	500	hlsh	simtol	0.9	27	27	11356	symmetric	[0.0, 0.0, 1.0]	45	1547	0	0	0	5	22	40	44	45	1547	0	0	0	5	22
20210429	1911	euro-census	1_2_8	4000	euro-census	1_2_8	4200	2	false	True	linear	dice	dice	0.2	bf	rh	15	1000	clk	none	20	[0.2]	no-nf-central	all	500	hlsh	simtol	0.9	27	27	11356	symmetric	[0.6, 0.3, 0.1]	61	1608	10	19	26	28	28	56	61	61	1608	10	19	26	28	28
20210429	1911	euro-census	1_2_8	4000	euro-census	1_2_8	4200	2	false	True	linear	dice	dice	0.2	bf	rh	15	1000	clk	none	20	[0.2]	no-nf-central	all	500	hlsh	simtol	0.9	27	27	11356	hungarian	[1.0, 0.0, 0.0]	60	2476	9	16	34	43	52	58	60	60	2516	9	16	34	43	52
20210429	1911	euro-census	1_2_8	4000	euro-census	1_2_8	4200	2	false	True	linear	dice	dice	0.2	bf	rh	15	1000	clk	none	20	[0.2]	no-nf-central	all	500	hlsh	simtol	0.9	27	27	11356	hungarian	[0.0, 1.0, 0.0]	61	2475	10	19	26	28	28	52	60	61	2515	10	19	26	28	28
20210429	1911	euro-census	1_2_8	4000	euro-census	1_2_8	4200	2	false	True	linear	dice	dice	0.2	bf	rh	15	1000	clk	none	20	[0.2]	no-nf-central	all	500	hlsh	simtol	0.9	27	27	11356	hungarian	[0.0, 0.0, 1.0]	44	2446	0	0	0	5	22	36	43	44	2446	0	0	0	5	22
20210429	1911	euro-census	1_2_8	4000	euro-census	1_2_8	4200	2	false	True	linear	dice	dice	0.2	bf	rh	15	1000	clk	none	20	[0.2]	no-nf-central	all	500	hlsh	simtol	0.9	27	27	11356	hungarian	[0.6, 0.3, 0.1]	60	2476	10	19	26	28	28	56	60	60	2516	10	19	26	28	28
20210429	1911	euro-census	1_2_8	4000	euro-census	1_2_8	4200	2	false	True	linear	dice	dice	0.2	bf	rh	15	1000	clk	none	20	[0.2]	no-nf-central	all	500	hlsh	simtol	0.9	27	27	11356	shapley	[1.0, 0.0, 0.0]	61	2238	9	16	33	42	52	59	61	61	2238	9	16	33	42	52
20210429	1911	euro-census	1_2_8	4000	euro-census	1_2_8	4200	2	false	True	linear	dice	dice	0.2	bf	rh	15	1000	clk	none	20	[0.2]	no-nf-central	all	500	hlsh	simtol	0.9	27	27	11356	shapley	[0.0, 1.0, 0.0]	61	2215	10	19	26	28	28	52	61	61	2215	10	19	26	28	28
20210429	1911	euro-census	1_2_8	4000	euro-census	1_2_8	4200	2	false	True	linear	dice	dice	0.2	bf	rh	15	1000	clk	none	20	[0.2]	no-nf-central	all	500	hlsh	simtol	0.9	27	27	11356	shapley	[0.0, 0.0, 1.0]	48	2416	0	0	0	5	22	40	46	48	2416	0	0	0	5	22
20210429	1911	euro-census	1_2_8	4000	euro-census	1_2_8	4200	2	false	True	linear	dice	dice	0.2	bf	rh	15	1000	clk	none	20	[0.2]	no-nf-central	all	500	hlsh	simtol	0.9	27	27	11356	shapley	[0.6, 0.3, 0.1]	61	2249	10	19	26	28	28	56	61	61	2249	10	19	26	28	28
20210429	1911	euro-census	1_2_8	4000	euro-census	1_2_8	4200	2	false	True	linear	dice	dice	0.2	bf	rh	15	1000	clk	none	20	[0.2]	no-nf-central	all	500	hlsh	simtol	0.9	27	27	11356	random	[0.0, 0.0, 0.0]	0	1	0	0	0	0	0	0	0	0	1	0	0	0	0	0
20210429	1911	euro-census	1_2_8	4000	euro-census	1_2_8	4200	2	false	True	linear	dice	dice	0.2	bf	rh	15	1000	clk	none	20	[0.2]	no-central	all	500	hlsh	simtol	0.9	28	28	11413	symmetric	[1.0, 0.0, 0.0]	61	1442	9	16	33	42	52	59	61	61	1442	9	16	33	42	52
20210429	1911	euro-census	1_2_8	4000	euro-census	1_2_8	4200	2	false	True	linear	dice	dice	0.2	bf	rh	15	1000	clk	none	20	[0.2]	no-central	all	500	hlsh	simtol	0.9	28	28	11413	symmetric	[0.0, 1.0, 0.0]	61	1611	10	19	24	26	26	54	61	61	1611	10	19	24	26	26
20210429	1911	euro-census	1_2_8	4000	euro-census	1_2_8	4200	2	false	True	linear	dice	dice	0.2	bf	rh	15	1000	clk	none	20	[0.2]	no-central	all	500	hlsh	simtol	0.9	28	28	11413	symmetric	[0.0, 0.0, 1.0]	41	1604	0	1	3	8	19	36	40	41	1604	0	1	3	8	19
20210429	1911	euro-census	1_2_8	4000	euro-census	1_2_8	4200	2	false	True	linear	dice	dice	0.2	bf	rh	15	1000	clk	none	20	[0.2]	no-central	all	500	hlsh	simtol	0.9	28	28	11413	symmetric	[0.6, 0.3, 0.1]	61	1619	10	19	24	26	26	57	61	61	1619	10	19	24	26	26
20210429	1911	euro-census	1_2_8	4000	euro-census	1_2_8	4200	2	false	True	linear	dice	dice	0.2	bf	rh	15	1000	clk	none	20	[0.2]	no-central	all	500	hlsh	simtol	0.9	28	28	11413	hungarian	[1.0, 0.0, 0.0]	59	2511	9	16	34	43	52	57	59	59	2548	9	16	34	43	52
20210429	1911	euro-census	1_2_8	4000	euro-census	1_2_8	4200	2	false	True	linear	dice	dice	0.2	bf	rh	15	1000	clk	none	20	[0.2]	no-central	all	500	hlsh	simtol	0.9	28	28	11413	hungarian	[0.0, 1.0, 0.0]	59	2511	10	19	24	26	26	53	58	59	2548	10	19	24	26	26
20210429	1911	euro-census	1_2_8	4000	euro-census	1_2_8	4200	2	false	True	linear	dice	dice	0.2	bf	rh	15	1000	clk	none	20	[0.2]	no-central	all	500	hlsh	simtol	0.9	28	28	11413	hungarian	[0.0, 0.0, 1.0]	45	2477	0	1	3	8	19	36	41	45	2477	0	1	3	8	19
20210429	1911	euro-census	1_2_8	4000	euro-census	1_2_8	4200	2	false	True	linear	dice	dice	0.2	bf	rh	15	1000	clk	none	20	[0.2]	no-central	all	500	hlsh	simtol	0.9	28	28	11413	hungarian	[0.6, 0.3, 0.1]	59	2511	10	19	24	26	26	57	59	59	2548	10	19	24	26	26
20210429	1911	euro-census	1_2_8	4000	euro-census	1_2_8	4200	2	false	True	linear	dice	dice	0.2	bf	rh	15	1000	clk	none	20	[0.2]	no-central	all	500	hlsh	simtol	0.9	28	28	11413	shapley	[1.0, 0.0, 0.0]	61	2252	9	16	33	42	52	59	61	61	2252	9	16	33	42	52
20210429	1911	euro-census	1_2_8	4000	euro-census	1_2_8	4200	2	false	True	linear	dice	dice	0.2	bf	rh	15	1000	clk	none	20	[0.2]	no-central	all	500	hlsh	simtol	0.9	28	28	11413	shapley	[0.0, 1.0, 0.0]	61	2237	10	19	24	26	26	54	61	61	2237	10	19	24	26	26
20210429	1911	euro-census	1_2_8	4000	euro-census	1_2_8	4200	2	false	True	linear	dice	dice	0.2	bf	rh	15	1000	clk	none	20	[0.2]	no-central	all	500	hlsh	simtol	0.9	28	28	11413	shapley	[0.0, 0.0, 1.0]	46	2448	0	1	3	8	19	36	41	46	2448	0	1	3	8	19
20210429	1911	euro-census	1_2_8	4000	euro-census	1_2_8	4200	2	false	True	linear	dice	dice	0.2	bf	rh	15	1000	clk	none	20	[0.2]	no-central	all	500	hlsh	simtol	0.9	28	28	11413	shapley	[0.6, 0.3, 0.1]	61	2261	10	19	24	26	26	57	61	61	2261	10	19	24	26	26
20210429	1911	euro-census	1_2_8	4000	euro-census	1_2_8	4200	2	false	True	linear	dice	dice	0.2	bf	rh	15	1000	clk	none	20	[0.2]	no-central	all	500	hlsh	simtol	0.9	28	28	11413	random	[0.0, 0.0, 0.0]	0	1	0	0	0	0	0	0	0	0	1	0	0	0	0	0
20210429	1911	euro-census	1_2_8	4000	euro-census	1_2_8	4200	2	false	True	linear	dice	dice	0.2	bf	rh	15	1000	clk	none	20	[0.2]	node2vec	all	500	hlsh	simtol	0.9	30	30	6139	symmetric	[1.0, 0.0, 0.0]	6	1112	0	0	0	0	1	2	5	6	1112	0	0	0	0	1
20210429	1911	euro-census	1_2_8	4000	euro-census	1_2_8	4200	2	false	True	linear	dice	dice	0.2	bf	rh	15	1000	clk	none	20	[0.2]	node2vec	all	500	hlsh	simtol	0.9	30	30	6139	symmetric	[0.0, 1.0, 0.0]	6	1266	0	0	0	2	3	5	6	6	1266	0	0	0	2	3
20210429	1911	euro-census	1_2_8	4000	euro-census	1_2_8	4200	2	false	True	linear	dice	dice	0.2	bf	rh	15	1000	clk	none	20	[0.2]	node2vec	all	500	hlsh	simtol	0.9	30	30	6139	symmetric	[0.0, 0.0, 1.0]	5	1596	0	0	0	2	3	3	5	5	1595	0	0	0	2	3
20210429	1911	euro-census	1_2_8	4000	euro-census	1_2_8	4200	2	false	True	linear	dice	dice	0.2	bf	rh	15	1000	clk	none	20	[0.2]	node2vec	all	500	hlsh	simtol	0.9	30	30	6139	symmetric	[0.6, 0.3, 0.1]	6	1381	0	0	0	2	3	5	6	6	1381	0	0	0	2	3
20210429	1911	euro-census	1_2_8	4000	euro-census	1_2_8	4200	2	false	True	linear	dice	dice	0.2	bf	rh	15	1000	clk	none	20	[0.2]	node2vec	all	500	hlsh	simtol	0.9	30	30	6139	hungarian	[1.0, 0.0, 0.0]	7	1999	0	0	0	1	1	2	2	7	2018	0	0	0	1	1
20210429	1911	euro-census	1_2_8	4000	euro-census	1_2_8	4200	2	false	True	linear	dice	dice	0.2	bf	rh	15	1000	clk	none	20	[0.2]	node2vec	all	500	hlsh	simtol	0.9	30	30	6139	hungarian	[0.0, 1.0, 0.0]	7	1999	0	0	0	2	3	5	6	7	2018	0	0	0	2	3
20210429	1911	euro-census	1_2_8	4000	euro-census	1_2_8	4200	2	false	True	linear	dice	dice	0.2	bf	rh	15	1000	clk	none	20	[0.2]	node2vec	all	500	hlsh	simtol	0.9	30	30	6139	hungarian	[0.0, 0.0, 1.0]	5	1982	0	0	0	2	3	3	4	5	1981	0	0	0	2	3
20210429	1911	euro-census	1_2_8	4000	euro-census	1_2_8	4200	2	false	True	linear	dice	dice	0.2	bf	rh	15	1000	clk	none	20	[0.2]	node2vec	all	500	hlsh	simtol	0.9	30	30	6139	hungarian	[0.6, 0.3, 0.1]	7	1999	0	0	0	2	3	5	6	7	2018	0	0	0	2	3
20210429	1911	euro-census	1_2_8	4000	euro-census	1_2_8	4200	2	false	True	linear	dice	dice	0.2	bf	rh	15	1000	clk	none	20	[0.2]	node2vec	all	500	hlsh	simtol	0.9	30	30	6139	shapley	[1.0, 0.0, 0.0]	7	1675	0	0	0	0	1	2	2	7	1675	0	0	0	0	1
20210429	1911	euro-census	1_2_8	4000	euro-census	1_2_8	4200	2	false	True	linear	dice	dice	0.2	bf	rh	15	1000	clk	none	20	[0.2]	node2vec	all	500	hlsh	simtol	0.9	30	30	6139	shapley	[0.0, 1.0, 0.0]	7	1655	0	0	0	2	3	5	6	7	1655	0	0	0	2	3
20210429	1911	euro-census	1_2_8	4000	euro-census	1_2_8	4200	2	false	True	linear	dice	dice	0.2	bf	rh	15	1000	clk	none	20	[0.2]	node2vec	all	500	hlsh	simtol	0.9	30	30	6139	shapley	[0.0, 0.0, 1.0]	7	1893	0	0	0	2	3	3	5	7	1892	0	0	0	2	3
20210429	1911	euro-census	1_2_8	4000	euro-census	1_2_8	4200	2	false	True	linear	dice	dice	0.2	bf	rh	15	1000	clk	none	20	[0.2]	node2vec	all	500	hlsh	simtol	0.9	30	30	6139	shapley	[0.6, 0.3, 0.1]	7	1722	0	0	0	2	3	5	6	7	1722	0	0	0	2	3
20210429	1911	euro-census	1_2_8	4000	euro-census	1_2_8	4200	2	false	True	linear	dice	dice	0.2	bf	rh	15	1000	clk	none	20	[0.2]	node2vec	all	500	hlsh	simtol	0.9	30	30	6139	random	[0.0, 0.0, 0.0]	0	1	0	0	0	0	0	0	0	0	1	0	0	0	0	0
20210429	2037	euro-census	1_2_8	4000	euro-census	1_2_8	4200	2	false	True	linear	dice	dice	0.2	bf	rh	15	1000	clk	none	20	[0.2]	all	all	500	hlsh	simtol	0.9	30	30	9777	symmetric	[1.0, 0.0, 0.0]	61	1394	9	16	33	42	52	59	61	61	1394	9	16	33	42	52
20210429	2037	euro-census	1_2_8	4000	euro-census	1_2_8	4200	2	false	True	linear	dice	dice	0.2	bf	rh	15	1000	clk	none	20	[0.2]	all	all	500	hlsh	simtol	0.9	30	30	9777	symmetric	[0.0, 1.0, 0.0]	61	1544	10	20	27	30	30	55	61	61	1544	10	20	27	30	30
20210429	2037	euro-census	1_2_8	4000	euro-census	1_2_8	4200	2	false	True	linear	dice	dice	0.2	bf	rh	15	1000	clk	none	20	[0.2]	all	all	500	hlsh	simtol	0.9	30	30	9777	symmetric	[0.0, 0.0, 1.0]	44	1581	0	1	2	2	14	34	44	44	1581	0	1	2	2	14
20210429	2037	euro-census	1_2_8	4000	euro-census	1_2_8	4200	2	false	True	linear	dice	dice	0.2	bf	rh	15	1000	clk	none	20	[0.2]	all	all	500	hlsh	simtol	0.9	30	30	9777	symmetric	[0.6, 0.3, 0.1]	61	1576	10	20	27	30	30	56	61	61	1576	10	20	27	30	30
20210429	2037	euro-census	1_2_8	4000	euro-census	1_2_8	4200	2	false	True	linear	dice	dice	0.2	bf	rh	15	1000	clk	none	20	[0.2]	all	all	500	hlsh	simtol	0.9	30	30	9777	hungarian	[1.0, 0.0, 0.0]	58	2358	9	16	34	43	51	56	58	58	2395	9	16	34	43	51
20210429	2037	euro-census	1_2_8	4000	euro-census	1_2_8	4200	2	false	True	linear	dice	dice	0.2	bf	rh	15	1000	clk	none	20	[0.2]	all	all	500	hlsh	simtol	0.9	30	30	9777	hungarian	[0.0, 1.0, 0.0]	58	2357	10	20	27	30	30	57	58	58	2394	10	20	27	30	30
20210429	2037	euro-census	1_2_8	4000	euro-census	1_2_8	4200	2	false	True	linear	dice	dice	0.2	bf	rh	15	1000	clk	none	20	[0.2]	all	all	500	hlsh	simtol	0.9	30	30	9777	hungarian	[0.0, 0.0, 1.0]	45	2327	0	1	2	2	14	34	44	45	2327	0	1	2	2	14
20210429	2037	euro-census	1_2_8	4000	euro-census	1_2_8	4200	2	false	True	linear	dice	dice	0.2	bf	rh	15	1000	clk	none	20	[0.2]	all	all	500	hlsh	simtol	0.9	30	30	9777	hungarian	[0.6, 0.3, 0.1]	58	2358	10	20	27	30	30	55	58	58	2395	10	20	27	30	30
20210429	2037	euro-census	1_2_8	4000	euro-census	1_2_8	4200	2	false	True	linear	dice	dice	0.2	bf	rh	15	1000	clk	none	20	[0.2]	all	all	500	hlsh	simtol	0.9	30	30	9777	shapley	[1.0, 0.0, 0.0]	61	2100	9	16	33	42	52	59	61	61	2100	9	16	33	42	52
20210429	2037	euro-census	1_2_8	4000	euro-census	1_2_8	4200	2	false	True	linear	dice	dice	0.2	bf	rh	15	1000	clk	none	20	[0.2]	all	all	500	hlsh	simtol	0.9	30	30	9777	shapley	[0.0, 1.0, 0.0]	61	2082	10	20	27	30	30	55	61	61	2082	10	20	27	30	30
20210429	2037	euro-census	1_2_8	4000	euro-census	1_2_8	4200	2	false	True	linear	dice	dice	0.2	bf	rh	15	1000	clk	none	20	[0.2]	all	all	500	hlsh	simtol	0.9	30	30	9777	shapley	[0.0, 0.0, 1.0]	45	2290	0	1	2	2	14	34	45	45	2290	0	1	2	2	14
20210429	2037	euro-census	1_2_8	4000	euro-census	1_2_8	4200	2	false	True	linear	dice	dice	0.2	bf	rh	15	1000	clk	none	20	[0.2]	all	all	500	hlsh	simtol	0.9	30	30	9777	shapley	[0.6, 0.3, 0.1]	61	2124	10	20	27	30	30	56	61	61	2124	10	20	27	30	30
20210429	2037	euro-census	1_2_8	4000	euro-census	1_2_8	4200	2	false	True	linear	dice	dice	0.2	bf	rh	15	1000	clk	none	20	[0.2]	all	all	500	hlsh	simtol	0.9	30	30	9777	random	[0.0, 0.0, 0.0]	0	1	0	0	0	0	0	0	0	0	1	0	0	0	0	0
20210429	2037	euro-census	1_2_8	4000	euro-census	1_2_8	4200	2	false	True	linear	dice	dice	0.2	bf	rh	15	1000	clk	none	20	[0.2]	no-histo	all	500	hlsh	simtol	0.9	11	11	16487	symmetric	[1.0, 0.0, 0.0]	57	1657	8	17	26	37	43	48	52	57	1657	8	17	26	37	43
20210429	2037	euro-census	1_2_8	4000	euro-census	1_2_8	4200	2	false	True	linear	dice	dice	0.2	bf	rh	15	1000	clk	none	20	[0.2]	no-histo	all	500	hlsh	simtol	0.9	11	11	16487	symmetric	[0.0, 1.0, 0.0]	57	1880	0	0	0	21	36	49	54	57	1880	0	0	0	21	36
20210429	2037	euro-census	1_2_8	4000	euro-census	1_2_8	4200	2	false	True	linear	dice	dice	0.2	bf	rh	15	1000	clk	none	20	[0.2]	no-histo	all	500	hlsh	simtol	0.9	11	11	16487	symmetric	[0.0, 0.0, 1.0]	19	1679	0	0	0	0	3	9	17	19	1679	0	0	0	0	3
20210429	2037	euro-census	1_2_8	4000	euro-census	1_2_8	4200	2	false	True	linear	dice	dice	0.2	bf	rh	15	1000	clk	none	20	[0.2]	no-histo	all	500	hlsh	simtol	0.9	11	11	16487	symmetric	[0.6, 0.3, 0.1]	57	1896	0	0	0	20	38	52	56	57	1896	0	0	0	20	38
20210429	2037	euro-census	1_2_8	4000	euro-census	1_2_8	4200	2	false	True	linear	dice	dice	0.2	bf	rh	15	1000	clk	none	20	[0.2]	no-histo	all	500	hlsh	simtol	0.9	11	11	16487	hungarian	[1.0, 0.0, 0.0]	47	3076	9	14	24	30	35	37	42	47	3082	9	14	24	30	35
20210429	2037	euro-census	1_2_8	4000	euro-census	1_2_8	4200	2	false	True	linear	dice	dice	0.2	bf	rh	15	1000	clk	none	20	[0.2]	no-histo	all	500	hlsh	simtol	0.9	11	11	16487	hungarian	[0.0, 1.0, 0.0]	52	3071	0	0	0	21	35	44	49	52	3077	0	0	0	21	35
20210429	2037	euro-census	1_2_8	4000	euro-census	1_2_8	4200	2	false	True	linear	dice	dice	0.2	bf	rh	15	1000	clk	none	20	[0.2]	no-histo	all	500	hlsh	simtol	0.9	11	11	16487	hungarian	[0.0, 0.0, 1.0]	21	3081	0	0	0	0	1	7	15	21	3081	0	0	0	0	1
20210429	2037	euro-census	1_2_8	4000	euro-census	1_2_8	4200	2	false	True	linear	dice	dice	0.2	bf	rh	15	1000	clk	none	20	[0.2]	no-histo	all	500	hlsh	simtol	0.9	11	11	16487	hungarian	[0.6, 0.3, 0.1]	48	3075	0	0	0	21	33	44	47	48	3081	0	0	0	21	33
20210429	2037	euro-census	1_2_8	4000	euro-census	1_2_8	4200	2	false	True	linear	dice	dice	0.2	bf	rh	15	1000	clk	none	20	[0.2]	no-histo	all	500	hlsh	simtol	0.9	11	11	16487	shapley	[1.0, 0.0, 0.0]	57	2714	8	17	26	37	43	48	52	57	2714	8	17	26	37	43
20210429	2037	euro-census	1_2_8	4000	euro-census	1_2_8	4200	2	false	True	linear	dice	dice	0.2	bf	rh	15	1000	clk	none	20	[0.2]	no-histo	all	500	hlsh	simtol	0.9	11	11	16487	shapley	[0.0, 1.0, 0.0]	57	2682	0	0	0	21	36	49	53	57	2682	0	0	0	21	36
20210429	2037	euro-census	1_2_8	4000	euro-census	1_2_8	4200	2	false	True	linear	dice	dice	0.2	bf	rh	15	1000	clk	none	20	[0.2]	no-histo	all	500	hlsh	simtol	0.9	11	11	16487	shapley	[0.0, 0.0, 1.0]	21	3026	0	0	0	0	3	9	17	21	3026	0	0	0	0	3
20210429	2037	euro-census	1_2_8	4000	euro-census	1_2_8	4200	2	false	True	linear	dice	dice	0.2	bf	rh	15	1000	clk	none	20	[0.2]	no-histo	all	500	hlsh	simtol	0.9	11	11	16487	shapley	[0.6, 0.3, 0.1]	57	2723	0	0	0	20	38	52	56	57	2723	0	0	0	20	38
20210429	2037	euro-census	1_2_8	4000	euro-census	1_2_8	4200	2	false	True	linear	dice	dice	0.2	bf	rh	15	1000	clk	none	20	[0.2]	no-histo	all	500	hlsh	simtol	0.9	11	11	16487	random	[0.0, 0.0, 0.0]	0	1	0	0	0	0	0	0	0	0	1	0	0	0	0	0
20210429	2037	euro-census	1_2_8	4000	euro-census	1_2_8	4200	2	false	True	linear	dice	dice	0.2	bf	rh	15	1000	clk	none	20	[0.2]	one-central	all	500	hlsh	simtol	0.9	29	29	9619	symmetric	[1.0, 0.0, 0.0]	61	1421	9	16	33	42	52	59	61	61	1421	9	16	33	42	52
20210429	2037	euro-census	1_2_8	4000	euro-census	1_2_8	4200	2	false	True	linear	dice	dice	0.2	bf	rh	15	1000	clk	none	20	[0.2]	one-central	all	500	hlsh	simtol	0.9	29	29	9619	symmetric	[0.0, 1.0, 0.0]	61	1598	10	20	29	32	32	54	61	61	1598	10	20	29	32	32
20210429	2037	euro-census	1_2_8	4000	euro-census	1_2_8	4200	2	false	True	linear	dice	dice	0.2	bf	rh	15	1000	clk	none	20	[0.2]	one-central	all	500	hlsh	simtol	0.9	29	29	9619	symmetric	[0.0, 0.0, 1.0]	47	1601	0	0	0	1	17	34	43	47	1601	0	0	0	1	17
20210429	2037	euro-census	1_2_8	4000	euro-census	1_2_8	4200	2	false	True	linear	dice	dice	0.2	bf	rh	15	1000	clk	none	20	[0.2]	one-central	all	500	hlsh	simtol	0.9	29	29	9619	symmetric	[0.6, 0.3, 0.1]	61	1593	10	20	29	32	32	56	61	61	1593	10	20	29	32	32
20210429	2037	euro-census	1_2_8	4000	euro-census	1_2_8	4200	2	false	True	linear	dice	dice	0.2	bf	rh	15	1000	clk	none	20	[0.2]	one-central	all	500	hlsh	simtol	0.9	29	29	9619	hungarian	[1.0, 0.0, 0.0]	59	2395	9	16	33	43	52	57	59	59	2439	9	16	33	43	52
20210429	2037	euro-census	1_2_8	4000	euro-census	1_2_8	4200	2	false	True	linear	dice	dice	0.2	bf	rh	15	1000	clk	none	20	[0.2]	one-central	all	500	hlsh	simtol	0.9	29	29	9619	hungarian	[0.0, 1.0, 0.0]	60	2393	10	20	29	32	32	57	60	60	2437	10	20	29	32	32
20210429	2037	euro-census	1_2_8	4000	euro-census	1_2_8	4200	2	false	True	linear	dice	dice	0.2	bf	rh	15	1000	clk	none	20	[0.2]	one-central	all	500	hlsh	simtol	0.9	29	29	9619	hungarian	[0.0, 0.0, 1.0]	43	2362	0	0	0	1	17	32	38	43	2362	0	0	0	1	17
20210429	2037	euro-census	1_2_8	4000	euro-census	1_2_8	4200	2	false	True	linear	dice	dice	0.2	bf	rh	15	1000	clk	none	20	[0.2]	one-central	all	500	hlsh	simtol	0.9	29	29	9619	hungarian	[0.6, 0.3, 0.1]	59	2395	10	20	29	32	32	55	59	59	2439	10	20	29	32	32
20210429	2037	euro-census	1_2_8	4000	euro-census	1_2_8	4200	2	false	True	linear	dice	dice	0.2	bf	rh	15	1000	clk	none	20	[0.2]	one-central	all	500	hlsh	simtol	0.9	29	29	9619	shapley	[1.0, 0.0, 0.0]	61	2122	9	16	33	42	52	59	61	61	2122	9	16	33	42	52
20210429	2037	euro-census	1_2_8	4000	euro-census	1_2_8	4200	2	false	True	linear	dice	dice	0.2	bf	rh	15	1000	clk	none	20	[0.2]	one-central	all	500	hlsh	simtol	0.9	29	29	9619	shapley	[0.0, 1.0, 0.0]	61	2117	10	20	29	32	32	54	61	61	2117	10	20	29	32	32
20210429	2037	euro-census	1_2_8	4000	euro-census	1_2_8	4200	2	false	True	linear	dice	dice	0.2	bf	rh	15	1000	clk	none	20	[0.2]	one-central	all	500	hlsh	simtol	0.9	29	29	9619	shapley	[0.0, 0.0, 1.0]	48	2322	0	0	0	1	17	34	42	48	2322	0	0	0	1	17
20210429	2037	euro-census	1_2_8	4000	euro-census	1_2_8	4200	2	false	True	linear	dice	dice	0.2	bf	rh	15	1000	clk	none	20	[0.2]	one-central	all	500	hlsh	simtol	0.9	29	29	9619	shapley	[0.6, 0.3, 0.1]	61	2138	10	20	29	32	32	56	61	61	2138	10	20	29	32	32
20210429	2037	euro-census	1_2_8	4000	euro-census	1_2_8	4200	2	false	True	linear	dice	dice	0.2	bf	rh	15	1000	clk	none	20	[0.2]	one-central	all	500	hlsh	simtol	0.9	29	29	9619	random	[0.0, 0.0, 0.0]	0	1	0	0	0	0	0	0	0	0	1	0	0	0	0	0
20210429	2037	euro-census	1_2_8	4000	euro-census	1_2_8	4200	2	false	True	linear	dice	dice	0.2	bf	rh	15	1000	clk	none	20	[0.2]	no-nf-central	all	500	hlsh	simtol	0.9	27	27	11356	symmetric	[1.0, 0.0, 0.0]	61	1435	9	16	33	42	52	59	61	61	1435	9	16	33	42	52
20210429	2037	euro-census	1_2_8	4000	euro-census	1_2_8	4200	2	false	True	linear	dice	dice	0.2	bf	rh	15	1000	clk	none	20	[0.2]	no-nf-central	all	500	hlsh	simtol	0.9	27	27	11356	symmetric	[0.0, 1.0, 0.0]	61	1622	10	19	26	28	28	52	61	61	1622	10	19	26	28	28
20210429	2037	euro-census	1_2_8	4000	euro-census	1_2_8	4200	2	false	True	linear	dice	dice	0.2	bf	rh	15	1000	clk	none	20	[0.2]	no-nf-central	all	500	hlsh	simtol	0.9	27	27	11356	symmetric	[0.0, 0.0, 1.0]	43	1556	0	0	0	4	22	39	42	43	1556	0	0	0	4	22
20210429	2037	euro-census	1_2_8	4000	euro-census	1_2_8	4200	2	false	True	linear	dice	dice	0.2	bf	rh	15	1000	clk	none	20	[0.2]	no-nf-central	all	500	hlsh	simtol	0.9	27	27	11356	symmetric	[0.6, 0.3, 0.1]	61	1608	10	19	26	28	28	56	61	61	1608	10	19	26	28	28
20210429	2037	euro-census	1_2_8	4000	euro-census	1_2_8	4200	2	false	True	linear	dice	dice	0.2	bf	rh	15	1000	clk	none	20	[0.2]	no-nf-central	all	500	hlsh	simtol	0.9	27	27	11356	hungarian	[1.0, 0.0, 0.0]	59	2482	9	16	34	43	52	57	59	59	2520	9	16	34	43	52
20210429	2037	euro-census	1_2_8	4000	euro-census	1_2_8	4200	2	false	True	linear	dice	dice	0.2	bf	rh	15	1000	clk	none	20	[0.2]	no-nf-central	all	500	hlsh	simtol	0.9	27	27	11356	hungarian	[0.0, 1.0, 0.0]	60	2481	10	19	26	28	28	52	60	60	2519	10	19	26	28	28
20210429	2037	euro-census	1_2_8	4000	euro-census	1_2_8	4200	2	false	True	linear	dice	dice	0.2	bf	rh	15	1000	clk	none	20	[0.2]	no-nf-central	all	500	hlsh	simtol	0.9	27	27	11356	hungarian	[0.0, 0.0, 1.0]	43	2447	0	0	0	4	22	35	41	43	2447	0	0	0	4	22
20210429	2037	euro-census	1_2_8	4000	euro-census	1_2_8	4200	2	false	True	linear	dice	dice	0.2	bf	rh	15	1000	clk	none	20	[0.2]	no-nf-central	all	500	hlsh	simtol	0.9	27	27	11356	hungarian	[0.6, 0.3, 0.1]	59	2482	10	19	26	28	28	55	59	59	2520	10	19	26	28	28
20210429	2037	euro-census	1_2_8	4000	euro-census	1_2_8	4200	2	false	True	linear	dice	dice	0.2	bf	rh	15	1000	clk	none	20	[0.2]	no-nf-central	all	500	hlsh	simtol	0.9	27	27	11356	shapley	[1.0, 0.0, 0.0]	61	2238	9	16	33	42	52	59	61	61	2238	9	16	33	42	52
20210429	2037	euro-census	1_2_8	4000	euro-census	1_2_8	4200	2	false	True	linear	dice	dice	0.2	bf	rh	15	1000	clk	none	20	[0.2]	no-nf-central	all	500	hlsh	simtol	0.9	27	27	11356	shapley	[0.0, 1.0, 0.0]	61	2215	10	19	26	28	28	52	61	61	2215	10	19	26	28	28
20210429	2037	euro-census	1_2_8	4000	euro-census	1_2_8	4200	2	false	True	linear	dice	dice	0.2	bf	rh	15	1000	clk	none	20	[0.2]	no-nf-central	all	500	hlsh	simtol	0.9	27	27	11356	shapley	[0.0, 0.0, 1.0]	44	2418	0	0	0	4	22	39	42	44	2418	0	0	0	4	22
20210429	2037	euro-census	1_2_8	4000	euro-census	1_2_8	4200	2	false	True	linear	dice	dice	0.2	bf	rh	15	1000	clk	none	20	[0.2]	no-nf-central	all	500	hlsh	simtol	0.9	27	27	11356	shapley	[0.6, 0.3, 0.1]	61	2249	10	19	26	28	28	56	61	61	2249	10	19	26	28	28
20210429	2037	euro-census	1_2_8	4000	euro-census	1_2_8	4200	2	false	True	linear	dice	dice	0.2	bf	rh	15	1000	clk	none	20	[0.2]	no-nf-central	all	500	hlsh	simtol	0.9	27	27	11356	random	[0.0, 0.0, 0.0]	0	1	0	0	0	0	0	0	0	0	1	0	0	0	0	0
20210429	2037	euro-census	1_2_8	4000	euro-census	1_2_8	4200	2	false	True	linear	dice	dice	0.2	bf	rh	15	1000	clk	none	20	[0.2]	no-central	all	500	hlsh	simtol	0.9	28	28	11413	symmetric	[1.0, 0.0, 0.0]	61	1442	9	16	33	42	52	59	61	61	1442	9	16	33	42	52
20210429	2037	euro-census	1_2_8	4000	euro-census	1_2_8	4200	2	false	True	linear	dice	dice	0.2	bf	rh	15	1000	clk	none	20	[0.2]	no-central	all	500	hlsh	simtol	0.9	28	28	11413	symmetric	[0.0, 1.0, 0.0]	61	1611	10	19	24	26	26	54	61	61	1611	10	19	24	26	26
20210429	2037	euro-census	1_2_8	4000	euro-census	1_2_8	4200	2	false	True	linear	dice	dice	0.2	bf	rh	15	1000	clk	none	20	[0.2]	no-central	all	500	hlsh	simtol	0.9	28	28	11413	symmetric	[0.0, 0.0, 1.0]	42	1604	1	1	2	8	19	37	41	42	1604	1	1	2	8	19
20210429	2037	euro-census	1_2_8	4000	euro-census	1_2_8	4200	2	false	True	linear	dice	dice	0.2	bf	rh	15	1000	clk	none	20	[0.2]	no-central	all	500	hlsh	simtol	0.9	28	28	11413	symmetric	[0.6, 0.3, 0.1]	61	1619	10	19	24	26	26	57	61	61	1619	10	19	24	26	26
20210429	2037	euro-census	1_2_8	4000	euro-census	1_2_8	4200	2	false	True	linear	dice	dice	0.2	bf	rh	15	1000	clk	none	20	[0.2]	no-central	all	500	hlsh	simtol	0.9	28	28	11413	hungarian	[1.0, 0.0, 0.0]	58	2512	9	16	34	43	52	56	58	58	2549	9	16	34	43	52
20210429	2037	euro-census	1_2_8	4000	euro-census	1_2_8	4200	2	false	True	linear	dice	dice	0.2	bf	rh	15	1000	clk	none	20	[0.2]	no-central	all	500	hlsh	simtol	0.9	28	28	11413	hungarian	[0.0, 1.0, 0.0]	58	2512	10	19	24	26	26	53	58	58	2549	10	19	24	26	26
20210429	2037	euro-census	1_2_8	4000	euro-census	1_2_8	4200	2	false	True	linear	dice	dice	0.2	bf	rh	15	1000	clk	none	20	[0.2]	no-central	all	500	hlsh	simtol	0.9	28	28	11413	hungarian	[0.0, 0.0, 1.0]	44	2478	1	1	2	8	19	34	39	44	2478	1	1	2	8	19
20210429	2037	euro-census	1_2_8	4000	euro-census	1_2_8	4200	2	false	True	linear	dice	dice	0.2	bf	rh	15	1000	clk	none	20	[0.2]	no-central	all	500	hlsh	simtol	0.9	28	28	11413	hungarian	[0.6, 0.3, 0.1]	58	2512	10	19	24	26	26	56	58	58	2549	10	19	24	26	26
20210429	2037	euro-census	1_2_8	4000	euro-census	1_2_8	4200	2	false	True	linear	dice	dice	0.2	bf	rh	15	1000	clk	none	20	[0.2]	no-central	all	500	hlsh	simtol	0.9	28	28	11413	shapley	[1.0, 0.0, 0.0]	61	2252	9	16	33	42	52	59	61	61	2252	9	16	33	42	52
20210429	2037	euro-census	1_2_8	4000	euro-census	1_2_8	4200	2	false	True	linear	dice	dice	0.2	bf	rh	15	1000	clk	none	20	[0.2]	no-central	all	500	hlsh	simtol	0.9	28	28	11413	shapley	[0.0, 1.0, 0.0]	61	2237	10	19	24	26	26	54	61	61	2237	10	19	24	26	26
20210429	2037	euro-census	1_2_8	4000	euro-census	1_2_8	4200	2	false	True	linear	dice	dice	0.2	bf	rh	15	1000	clk	none	20	[0.2]	no-central	all	500	hlsh	simtol	0.9	28	28	11413	shapley	[0.0, 0.0, 1.0]	46	2447	1	1	2	8	19	37	42	46	2447	1	1	2	8	19
20210429	2037	euro-census	1_2_8	4000	euro-census	1_2_8	4200	2	false	True	linear	dice	dice	0.2	bf	rh	15	1000	clk	none	20	[0.2]	no-central	all	500	hlsh	simtol	0.9	28	28	11413	shapley	[0.6, 0.3, 0.1]	61	2261	10	19	24	26	26	57	61	61	2261	10	19	24	26	26
20210429	2037	euro-census	1_2_8	4000	euro-census	1_2_8	4200	2	false	True	linear	dice	dice	0.2	bf	rh	15	1000	clk	none	20	[0.2]	no-central	all	500	hlsh	simtol	0.9	28	28	11413	random	[0.0, 0.0, 0.0]	0	1	0	0	0	0	0	0	0	0	1	0	0	0	0	0
20210429	2037	euro-census	1_2_8	4000	euro-census	1_2_8	4200	2	false	True	linear	dice	dice	0.2	bf	rh	15	1000	clk	none	20	[0.2]	node2vec	all	500	hlsh	simtol	0.9	30	30	4524	symmetric	[1.0, 0.0, 0.0]	0	913	0	0	0	0	0	0	0	0	913	0	0	0	0	0
20210429	2037	euro-census	1_2_8	4000	euro-census	1_2_8	4200	2	false	True	linear	dice	dice	0.2	bf	rh	15	1000	clk	none	20	[0.2]	node2vec	all	500	hlsh	simtol	0.9	30	30	4524	symmetric	[0.0, 1.0, 0.0]	0	1033	0	0	0	0	0	0	0	0	1033	0	0	0	0	0
20210429	2037	euro-census	1_2_8	4000	euro-census	1_2_8	4200	2	false	True	linear	dice	dice	0.2	bf	rh	15	1000	clk	none	20	[0.2]	node2vec	all	500	hlsh	simtol	0.9	30	30	4524	symmetric	[0.0, 0.0, 1.0]	0	1351	0	0	0	0	0	0	0	0	1350	0	0	0	0	0
20210429	2037	euro-census	1_2_8	4000	euro-census	1_2_8	4200	2	false	True	linear	dice	dice	0.2	bf	rh	15	1000	clk	none	20	[0.2]	node2vec	all	500	hlsh	simtol	0.9	30	30	4524	symmetric	[0.6, 0.3, 0.1]	0	1114	0	0	0	0	0	0	0	0	1114	0	0	0	0	0
20210429	2037	euro-census	1_2_8	4000	euro-census	1_2_8	4200	2	false	True	linear	dice	dice	0.2	bf	rh	15	1000	clk	none	20	[0.2]	node2vec	all	500	hlsh	simtol	0.9	30	30	4524	hungarian	[1.0, 0.0, 0.0]	0	1628	0	0	0	0	0	0	0	0	1653	0	0	0	0	0
20210429	2037	euro-census	1_2_8	4000	euro-census	1_2_8	4200	2	false	True	linear	dice	dice	0.2	bf	rh	15	1000	clk	none	20	[0.2]	node2vec	all	500	hlsh	simtol	0.9	30	30	4524	hungarian	[0.0, 1.0, 0.0]	0	1628	0	0	0	0	0	0	0	0	1653	0	0	0	0	0
20210429	2037	euro-census	1_2_8	4000	euro-census	1_2_8	4200	2	false	True	linear	dice	dice	0.2	bf	rh	15	1000	clk	none	20	[0.2]	node2vec	all	500	hlsh	simtol	0.9	30	30	4524	hungarian	[0.0, 0.0, 1.0]	0	1594	0	0	0	0	0	0	0	0	1594	0	0	0	0	0
20210429	2037	euro-census	1_2_8	4000	euro-census	1_2_8	4200	2	false	True	linear	dice	dice	0.2	bf	rh	15	1000	clk	none	20	[0.2]	node2vec	all	500	hlsh	simtol	0.9	30	30	4524	hungarian	[0.6, 0.3, 0.1]	0	1628	0	0	0	0	0	0	0	0	1653	0	0	0	0	0
20210429	2037	euro-census	1_2_8	4000	euro-census	1_2_8	4200	2	false	True	linear	dice	dice	0.2	bf	rh	15	1000	clk	none	20	[0.2]	node2vec	all	500	hlsh	simtol	0.9	30	30	4524	shapley	[1.0, 0.0, 0.0]	0	1359	0	0	0	0	0	0	0	0	1359	0	0	0	0	0
20210429	2037	euro-census	1_2_8	4000	euro-census	1_2_8	4200	2	false	True	linear	dice	dice	0.2	bf	rh	15	1000	clk	none	20	[0.2]	node2vec	all	500	hlsh	simtol	0.9	30	30	4524	shapley	[0.0, 1.0, 0.0]	0	1335	0	0	0	0	0	0	0	0	1335	0	0	0	0	0
20210429	2037	euro-census	1_2_8	4000	euro-census	1_2_8	4200	2	false	True	linear	dice	dice	0.2	bf	rh	15	1000	clk	none	20	[0.2]	node2vec	all	500	hlsh	simtol	0.9	30	30	4524	shapley	[0.0, 0.0, 1.0]	0	1528	0	0	0	0	0	0	0	0	1527	0	0	0	0	0
20210429	2037	euro-census	1_2_8	4000	euro-census	1_2_8	4200	2	false	True	linear	dice	dice	0.2	bf	rh	15	1000	clk	none	20	[0.2]	node2vec	all	500	hlsh	simtol	0.9	30	30	4524	shapley	[0.6, 0.3, 0.1]	0	1397	0	0	0	0	0	0	0	0	1397	0	0	0	0	0
20210429	2037	euro-census	1_2_8	4000	euro-census	1_2_8	4200	2	false	True	linear	dice	dice	0.2	bf	rh	15	1000	clk	none	20	[0.2]	node2vec	all	500	hlsh	simtol	0.9	30	30	4524	random	[0.0, 0.0, 0.0]	0	1	0	0	0	0	0	0	0	0	1	0	0	0	0	0
20210429	2140	euro-census	1_2_8	4000	euro-census	1_2_8	4200	2	false	True	linear	dice	dice	0.2	bf	rh	15	1000	clk	none	20	[0.2]	all	all	500	hlsh	simtol	0.9	30	30	9777	symmetric	[1.0, 0.0, 0.0]	61	1394	9	16	33	42	52	59	61	61	1394	9	16	33	42	52
20210429	2140	euro-census	1_2_8	4000	euro-census	1_2_8	4200	2	false	True	linear	dice	dice	0.2	bf	rh	15	1000	clk	none	20	[0.2]	all	all	500	hlsh	simtol	0.9	30	30	9777	symmetric	[0.0, 1.0, 0.0]	61	1544	10	20	27	30	30	55	61	61	1544	10	20	27	30	30
20210429	2140	euro-census	1_2_8	4000	euro-census	1_2_8	4200	2	false	True	linear	dice	dice	0.2	bf	rh	15	1000	clk	none	20	[0.2]	all	all	500	hlsh	simtol	0.9	30	30	9777	symmetric	[0.0, 0.0, 1.0]	44	1575	0	0	2	2	14	36	44	44	1575	0	0	2	2	14
20210429	2140	euro-census	1_2_8	4000	euro-census	1_2_8	4200	2	false	True	linear	dice	dice	0.2	bf	rh	15	1000	clk	none	20	[0.2]	all	all	500	hlsh	simtol	0.9	30	30	9777	symmetric	[0.6, 0.3, 0.1]	61	1576	10	20	27	30	30	56	61	61	1576	10	20	27	30	30
20210429	2140	euro-census	1_2_8	4000	euro-census	1_2_8	4200	2	false	True	linear	dice	dice	0.2	bf	rh	15	1000	clk	none	20	[0.2]	all	all	500	hlsh	simtol	0.9	30	30	9777	hungarian	[1.0, 0.0, 0.0]	58	2358	9	16	34	43	51	56	58	58	2400	9	16	34	43	51
20210429	2140	euro-census	1_2_8	4000	euro-census	1_2_8	4200	2	false	True	linear	dice	dice	0.2	bf	rh	15	1000	clk	none	20	[0.2]	all	all	500	hlsh	simtol	0.9	30	30	9777	hungarian	[0.0, 1.0, 0.0]	58	2358	10	20	27	30	30	57	58	58	2400	10	20	27	30	30
20210429	2140	euro-census	1_2_8	4000	euro-census	1_2_8	4200	2	false	True	linear	dice	dice	0.2	bf	rh	15	1000	clk	none	20	[0.2]	all	all	500	hlsh	simtol	0.9	30	30	9777	hungarian	[0.0, 0.0, 1.0]	46	2326	0	0	2	2	14	33	43	46	2326	0	0	2	2	14
20210429	2140	euro-census	1_2_8	4000	euro-census	1_2_8	4200	2	false	True	linear	dice	dice	0.2	bf	rh	15	1000	clk	none	20	[0.2]	all	all	500	hlsh	simtol	0.9	30	30	9777	hungarian	[0.6, 0.3, 0.1]	58	2358	10	20	27	30	30	55	58	58	2400	10	20	27	30	30
20210429	2140	euro-census	1_2_8	4000	euro-census	1_2_8	4200	2	false	True	linear	dice	dice	0.2	bf	rh	15	1000	clk	none	20	[0.2]	all	all	500	hlsh	simtol	0.9	30	30	9777	shapley	[1.0, 0.0, 0.0]	61	2100	9	16	33	42	52	59	61	61	2100	9	16	33	42	52
20210429	2140	euro-census	1_2_8	4000	euro-census	1_2_8	4200	2	false	True	linear	dice	dice	0.2	bf	rh	15	1000	clk	none	20	[0.2]	all	all	500	hlsh	simtol	0.9	30	30	9777	shapley	[0.0, 1.0, 0.0]	61	2082	10	20	27	30	30	55	61	61	2082	10	20	27	30	30
20210429	2140	euro-census	1_2_8	4000	euro-census	1_2_8	4200	2	false	True	linear	dice	dice	0.2	bf	rh	15	1000	clk	none	20	[0.2]	all	all	500	hlsh	simtol	0.9	30	30	9777	shapley	[0.0, 0.0, 1.0]	46	2290	0	0	2	2	14	36	44	46	2290	0	0	2	2	14
20210429	2140	euro-census	1_2_8	4000	euro-census	1_2_8	4200	2	false	True	linear	dice	dice	0.2	bf	rh	15	1000	clk	none	20	[0.2]	all	all	500	hlsh	simtol	0.9	30	30	9777	shapley	[0.6, 0.3, 0.1]	61	2124	10	20	27	30	30	56	61	61	2124	10	20	27	30	30
20210429	2140	euro-census	1_2_8	4000	euro-census	1_2_8	4200	2	false	True	linear	dice	dice	0.2	bf	rh	15	1000	clk	none	20	[0.2]	all	all	500	hlsh	simtol	0.9	30	30	9777	random	[0.0, 0.0, 0.0]	0	1	0	0	0	0	0	0	0	0	1	0	0	0	0	0
20210429	2140	euro-census	1_2_8	4000	euro-census	1_2_8	4200	2	false	True	linear	dice	dice	0.2	bf	rh	15	1000	clk	none	20	[0.2]	no-histo	all	500	hlsh	simtol	0.9	11	11	16487	symmetric	[1.0, 0.0, 0.0]	57	1657	8	17	26	37	43	48	52	57	1657	8	17	26	37	43
20210429	2140	euro-census	1_2_8	4000	euro-census	1_2_8	4200	2	false	True	linear	dice	dice	0.2	bf	rh	15	1000	clk	none	20	[0.2]	no-histo	all	500	hlsh	simtol	0.9	11	11	16487	symmetric	[0.0, 1.0, 0.0]	57	1880	0	0	0	21	36	49	54	57	1880	0	0	0	21	36
20210429	2140	euro-census	1_2_8	4000	euro-census	1_2_8	4200	2	false	True	linear	dice	dice	0.2	bf	rh	15	1000	clk	none	20	[0.2]	no-histo	all	500	hlsh	simtol	0.9	11	11	16487	symmetric	[0.0, 0.0, 1.0]	19	1682	0	0	0	0	3	7	16	19	1682	0	0	0	0	3
20210429	2140	euro-census	1_2_8	4000	euro-census	1_2_8	4200	2	false	True	linear	dice	dice	0.2	bf	rh	15	1000	clk	none	20	[0.2]	no-histo	all	500	hlsh	simtol	0.9	11	11	16487	symmetric	[0.6, 0.3, 0.1]	57	1896	0	0	0	20	38	52	56	57	1896	0	0	0	20	38
20210429	2140	euro-census	1_2_8	4000	euro-census	1_2_8	4200	2	false	True	linear	dice	dice	0.2	bf	rh	15	1000	clk	none	20	[0.2]	no-histo	all	500	hlsh	simtol	0.9	11	11	16487	hungarian	[1.0, 0.0, 0.0]	47	3078	9	14	24	30	35	37	42	47	3089	9	14	24	30	35
20210429	2140	euro-census	1_2_8	4000	euro-census	1_2_8	4200	2	false	True	linear	dice	dice	0.2	bf	rh	15	1000	clk	none	20	[0.2]	no-histo	all	500	hlsh	simtol	0.9	11	11	16487	hungarian	[0.0, 1.0, 0.0]	52	3073	0	0	0	21	35	44	49	52	3084	0	0	0	21	35
20210429	2140	euro-census	1_2_8	4000	euro-census	1_2_8	4200	2	false	True	linear	dice	dice	0.2	bf	rh	15	1000	clk	none	20	[0.2]	no-histo	all	500	hlsh	simtol	0.9	11	11	16487	hungarian	[0.0, 0.0, 1.0]	18	3084	0	0	0	0	2	6	12	18	3084	0	0	0	0	2
20210429	2140	euro-census	1_2_8	4000	euro-census	1_2_8	4200	2	false	True	linear	dice	dice	0.2	bf	rh	15	1000	clk	none	20	[0.2]	no-histo	all	500	hlsh	simtol	0.9	11	11	16487	hungarian	[0.6, 0.3, 0.1]	48	3077	0	0	0	21	33	44	47	48	3088	0	0	0	21	33
20210429	2140	euro-census	1_2_8	4000	euro-census	1_2_8	4200	2	false	True	linear	dice	dice	0.2	bf	rh	15	1000	clk	none	20	[0.2]	no-histo	all	500	hlsh	simtol	0.9	11	11	16487	shapley	[1.0, 0.0, 0.0]	57	2714	8	17	26	37	43	48	52	57	2714	8	17	26	37	43
20210429	2140	euro-census	1_2_8	4000	euro-census	1_2_8	4200	2	false	True	linear	dice	dice	0.2	bf	rh	15	1000	clk	none	20	[0.2]	no-histo	all	500	hlsh	simtol	0.9	11	11	16487	shapley	[0.0, 1.0, 0.0]	57	2682	0	0	0	21	36	49	53	57	2682	0	0	0	21	36
20210429	2140	euro-census	1_2_8	4000	euro-census	1_2_8	4200	2	false	True	linear	dice	dice	0.2	bf	rh	15	1000	clk	none	20	[0.2]	no-histo	all	500	hlsh	simtol	0.9	11	11	16487	shapley	[0.0, 0.0, 1.0]	23	3024	0	0	0	0	3	7	16	23	3024	0	0	0	0	3
20210429	2140	euro-census	1_2_8	4000	euro-census	1_2_8	4200	2	false	True	linear	dice	dice	0.2	bf	rh	15	1000	clk	none	20	[0.2]	no-histo	all	500	hlsh	simtol	0.9	11	11	16487	shapley	[0.6, 0.3, 0.1]	57	2723	0	0	0	20	38	52	56	57	2723	0	0	0	20	38
20210429	2140	euro-census	1_2_8	4000	euro-census	1_2_8	4200	2	false	True	linear	dice	dice	0.2	bf	rh	15	1000	clk	none	20	[0.2]	no-histo	all	500	hlsh	simtol	0.9	11	11	16487	random	[0.0, 0.0, 0.0]	0	1	0	0	0	0	0	0	0	0	1	0	0	0	0	0
20210429	2140	euro-census	1_2_8	4000	euro-census	1_2_8	4200	2	false	True	linear	dice	dice	0.2	bf	rh	15	1000	clk	none	20	[0.2]	one-central	all	500	hlsh	simtol	0.9	29	29	9619	symmetric	[1.0, 0.0, 0.0]	61	1421	9	16	33	42	52	59	61	61	1421	9	16	33	42	52
20210429	2140	euro-census	1_2_8	4000	euro-census	1_2_8	4200	2	false	True	linear	dice	dice	0.2	bf	rh	15	1000	clk	none	20	[0.2]	one-central	all	500	hlsh	simtol	0.9	29	29	9619	symmetric	[0.0, 1.0, 0.0]	61	1598	10	20	29	32	32	54	61	61	1598	10	20	29	32	32
20210429	2140	euro-census	1_2_8	4000	euro-census	1_2_8	4200	2	false	True	linear	dice	dice	0.2	bf	rh	15	1000	clk	none	20	[0.2]	one-central	all	500	hlsh	simtol	0.9	29	29	9619	symmetric	[0.0, 0.0, 1.0]	46	1614	0	0	1	1	16	33	42	46	1614	0	0	1	1	16
20210429	2140	euro-census	1_2_8	4000	euro-census	1_2_8	4200	2	false	True	linear	dice	dice	0.2	bf	rh	15	1000	clk	none	20	[0.2]	one-central	all	500	hlsh	simtol	0.9	29	29	9619	symmetric	[0.6, 0.3, 0.1]	61	1593	10	20	29	32	32	56	61	61	1593	10	20	29	32	32
20210429	2140	euro-census	1_2_8	4000	euro-census	1_2_8	4200	2	false	True	linear	dice	dice	0.2	bf	rh	15	1000	clk	none	20	[0.2]	one-central	all	500	hlsh	simtol	0.9	29	29	9619	hungarian	[1.0, 0.0, 0.0]	59	2395	9	16	33	43	52	57	59	59	2443	9	16	33	43	52
20210429	2140	euro-census	1_2_8	4000	euro-census	1_2_8	4200	2	false	True	linear	dice	dice	0.2	bf	rh	15	1000	clk	none	20	[0.2]	one-central	all	500	hlsh	simtol	0.9	29	29	9619	hungarian	[0.0, 1.0, 0.0]	60	2394	10	20	29	32	32	57	60	60	2442	10	20	29	32	32
20210429	2140	euro-census	1_2_8	4000	euro-census	1_2_8	4200	2	false	True	linear	dice	dice	0.2	bf	rh	15	1000	clk	none	20	[0.2]	one-central	all	500	hlsh	simtol	0.9	29	29	9619	hungarian	[0.0, 0.0, 1.0]	48	2357	0	0	1	1	16	32	42	48	2357	0	0	1	1	16
20210429	2140	euro-census	1_2_8	4000	euro-census	1_2_8	4200	2	false	True	linear	dice	dice	0.2	bf	rh	15	1000	clk	none	20	[0.2]	one-central	all	500	hlsh	simtol	0.9	29	29	9619	hungarian	[0.6, 0.3, 0.1]	59	2395	10	20	29	32	32	55	59	59	2443	10	20	29	32	32
20210429	2140	euro-census	1_2_8	4000	euro-census	1_2_8	4200	2	false	True	linear	dice	dice	0.2	bf	rh	15	1000	clk	none	20	[0.2]	one-central	all	500	hlsh	simtol	0.9	29	29	9619	shapley	[1.0, 0.0, 0.0]	61	2122	9	16	33	42	52	59	61	61	2122	9	16	33	42	52
20210429	2140	euro-census	1_2_8	4000	euro-census	1_2_8	4200	2	false	True	linear	dice	dice	0.2	bf	rh	15	1000	clk	none	20	[0.2]	one-central	all	500	hlsh	simtol	0.9	29	29	9619	shapley	[0.0, 1.0, 0.0]	61	2117	10	20	29	32	32	54	61	61	2117	10	20	29	32	32
20210429	2140	euro-census	1_2_8	4000	euro-census	1_2_8	4200	2	false	True	linear	dice	dice	0.2	bf	rh	15	1000	clk	none	20	[0.2]	one-central	all	500	hlsh	simtol	0.9	29	29	9619	shapley	[0.0, 0.0, 1.0]	48	2320	0	0	1	1	16	33	42	48	2320	0	0	1	1	16
20210429	2140	euro-census	1_2_8	4000	euro-census	1_2_8	4200	2	false	True	linear	dice	dice	0.2	bf	rh	15	1000	clk	none	20	[0.2]	one-central	all	500	hlsh	simtol	0.9	29	29	9619	shapley	[0.6, 0.3, 0.1]	61	2138	10	20	29	32	32	56	61	61	2138	10	20	29	32	32
20210429	2140	euro-census	1_2_8	4000	euro-census	1_2_8	4200	2	false	True	linear	dice	dice	0.2	bf	rh	15	1000	clk	none	20	[0.2]	one-central	all	500	hlsh	simtol	0.9	29	29	9619	random	[0.0, 0.0, 0.0]	0	1	0	0	0	0	0	0	0	0	1	0	0	0	0	0
20210429	2140	euro-census	1_2_8	4000	euro-census	1_2_8	4200	2	false	True	linear	dice	dice	0.2	bf	rh	15	1000	clk	none	20	[0.2]	no-nf-central	all	500	hlsh	simtol	0.9	27	27	11356	symmetric	[1.0, 0.0, 0.0]	61	1435	9	16	33	42	52	59	61	61	1435	9	16	33	42	52
20210429	2140	euro-census	1_2_8	4000	euro-census	1_2_8	4200	2	false	True	linear	dice	dice	0.2	bf	rh	15	1000	clk	none	20	[0.2]	no-nf-central	all	500	hlsh	simtol	0.9	27	27	11356	symmetric	[0.0, 1.0, 0.0]	61	1622	10	19	26	28	28	52	61	61	1622	10	19	26	28	28
20210429	2140	euro-census	1_2_8	4000	euro-census	1_2_8	4200	2	false	True	linear	dice	dice	0.2	bf	rh	15	1000	clk	none	20	[0.2]	no-nf-central	all	500	hlsh	simtol	0.9	27	27	11356	symmetric	[0.0, 0.0, 1.0]	43	1550	0	0	0	4	22	39	42	43	1550	0	0	0	4	22
20210429	2140	euro-census	1_2_8	4000	euro-census	1_2_8	4200	2	false	True	linear	dice	dice	0.2	bf	rh	15	1000	clk	none	20	[0.2]	no-nf-central	all	500	hlsh	simtol	0.9	27	27	11356	symmetric	[0.6, 0.3, 0.1]	61	1608	10	19	26	28	28	56	61	61	1608	10	19	26	28	28
20210429	2140	euro-census	1_2_8	4000	euro-census	1_2_8	4200	2	false	True	linear	dice	dice	0.2	bf	rh	15	1000	clk	none	20	[0.2]	no-nf-central	all	500	hlsh	simtol	0.9	27	27	11356	hungarian	[1.0, 0.0, 0.0]	59	2477	9	16	34	43	53	57	59	59	2524	9	16	34	43	53
20210429	2140	euro-census	1_2_8	4000	euro-census	1_2_8	4200	2	false	True	linear	dice	dice	0.2	bf	rh	15	1000	clk	none	20	[0.2]	no-nf-central	all	500	hlsh	simtol	0.9	27	27	11356	hungarian	[0.0, 1.0, 0.0]	60	2476	10	19	26	28	28	52	60	60	2523	10	19	26	28	28
20210429	2140	euro-census	1_2_8	4000	euro-census	1_2_8	4200	2	false	True	linear	dice	dice	0.2	bf	rh	15	1000	clk	none	20	[0.2]	no-nf-central	all	500	hlsh	simtol	0.9	27	27	11356	hungarian	[0.0, 0.0, 1.0]	44	2446	0	0	0	4	22	35	41	44	2446	0	0	0	4	22
20210429	2140	euro-census	1_2_8	4000	euro-census	1_2_8	4200	2	false	True	linear	dice	dice	0.2	bf	rh	15	1000	clk	none	20	[0.2]	no-nf-central	all	500	hlsh	simtol	0.9	27	27	11356	hungarian	[0.6, 0.3, 0.1]	59	2477	10	19	26	28	28	55	59	59	2524	10	19	26	28	28
20210429	2140	euro-census	1_2_8	4000	euro-census	1_2_8	4200	2	false	True	linear	dice	dice	0.2	bf	rh	15	1000	clk	none	20	[0.2]	no-nf-central	all	500	hlsh	simtol	0.9	27	27	11356	shapley	[1.0, 0.0, 0.0]	61	2238	9	16	33	42	52	59	61	61	2238	9	16	33	42	52
20210429	2140	euro-census	1_2_8	4000	euro-census	1_2_8	4200	2	false	True	linear	dice	dice	0.2	bf	rh	15	1000	clk	none	20	[0.2]	no-nf-central	all	500	hlsh	simtol	0.9	27	27	11356	shapley	[0.0, 1.0, 0.0]	61	2215	10	19	26	28	28	52	61	61	2215	10	19	26	28	28
20210429	2140	euro-census	1_2_8	4000	euro-census	1_2_8	4200	2	false	True	linear	dice	dice	0.2	bf	rh	15	1000	clk	none	20	[0.2]	no-nf-central	all	500	hlsh	simtol	0.9	27	27	11356	shapley	[0.0, 0.0, 1.0]	47	2415	0	0	0	4	22	39	44	47	2415	0	0	0	4	22
20210429	2140	euro-census	1_2_8	4000	euro-census	1_2_8	4200	2	false	True	linear	dice	dice	0.2	bf	rh	15	1000	clk	none	20	[0.2]	no-nf-central	all	500	hlsh	simtol	0.9	27	27	11356	shapley	[0.6, 0.3, 0.1]	61	2249	10	19	26	28	28	56	61	61	2249	10	19	26	28	28
20210429	2140	euro-census	1_2_8	4000	euro-census	1_2_8	4200	2	false	True	linear	dice	dice	0.2	bf	rh	15	1000	clk	none	20	[0.2]	no-nf-central	all	500	hlsh	simtol	0.9	27	27	11356	random	[0.0, 0.0, 0.0]	0	1	0	0	0	0	0	0	0	0	1	0	0	0	0	0
20210429	2140	euro-census	1_2_8	4000	euro-census	1_2_8	4200	2	false	True	linear	dice	dice	0.2	bf	rh	15	1000	clk	none	20	[0.2]	no-central	all	500	hlsh	simtol	0.9	28	28	11413	symmetric	[1.0, 0.0, 0.0]	61	1442	9	16	33	42	52	59	61	61	1442	9	16	33	42	52
20210429	2140	euro-census	1_2_8	4000	euro-census	1_2_8	4200	2	false	True	linear	dice	dice	0.2	bf	rh	15	1000	clk	none	20	[0.2]	no-central	all	500	hlsh	simtol	0.9	28	28	11413	symmetric	[0.0, 1.0, 0.0]	61	1611	10	19	24	26	26	54	61	61	1611	10	19	24	26	26
20210429	2140	euro-census	1_2_8	4000	euro-census	1_2_8	4200	2	false	True	linear	dice	dice	0.2	bf	rh	15	1000	clk	none	20	[0.2]	no-central	all	500	hlsh	simtol	0.9	28	28	11413	symmetric	[0.0, 0.0, 1.0]	41	1607	1	2	2	8	19	37	40	41	1607	1	2	2	8	19
20210429	2140	euro-census	1_2_8	4000	euro-census	1_2_8	4200	2	false	True	linear	dice	dice	0.2	bf	rh	15	1000	clk	none	20	[0.2]	no-central	all	500	hlsh	simtol	0.9	28	28	11413	symmetric	[0.6, 0.3, 0.1]	61	1619	10	19	24	26	26	57	61	61	1619	10	19	24	26	26
20210429	2140	euro-census	1_2_8	4000	euro-census	1_2_8	4200	2	false	True	linear	dice	dice	0.2	bf	rh	15	1000	clk	none	20	[0.2]	no-central	all	500	hlsh	simtol	0.9	28	28	11413	hungarian	[1.0, 0.0, 0.0]	58	2512	9	16	34	43	52	56	58	58	2558	9	16	34	43	52
20210429	2140	euro-census	1_2_8	4000	euro-census	1_2_8	4200	2	false	True	linear	dice	dice	0.2	bf	rh	15	1000	clk	none	20	[0.2]	no-central	all	500	hlsh	simtol	0.9	28	28	11413	hungarian	[0.0, 1.0, 0.0]	58	2511	10	19	24	26	26	53	58	58	2557	10	19	24	26	26
20210429	2140	euro-census	1_2_8	4000	euro-census	1_2_8	4200	2	false	True	linear	dice	dice	0.2	bf	rh	15	1000	clk	none	20	[0.2]	no-central	all	500	hlsh	simtol	0.9	28	28	11413	hungarian	[0.0, 0.0, 1.0]	43	2479	1	2	2	8	19	33	37	43	2479	1	2	2	8	19
20210429	2140	euro-census	1_2_8	4000	euro-census	1_2_8	4200	2	false	True	linear	dice	dice	0.2	bf	rh	15	1000	clk	none	20	[0.2]	no-central	all	500	hlsh	simtol	0.9	28	28	11413	hungarian	[0.6, 0.3, 0.1]	58	2512	10	19	24	26	26	56	58	58	2558	10	19	24	26	26
20210429	2140	euro-census	1_2_8	4000	euro-census	1_2_8	4200	2	false	True	linear	dice	dice	0.2	bf	rh	15	1000	clk	none	20	[0.2]	no-central	all	500	hlsh	simtol	0.9	28	28	11413	shapley	[1.0, 0.0, 0.0]	61	2252	9	16	33	42	52	59	61	61	2252	9	16	33	42	52
20210429	2140	euro-census	1_2_8	4000	euro-census	1_2_8	4200	2	false	True	linear	dice	dice	0.2	bf	rh	15	1000	clk	none	20	[0.2]	no-central	all	500	hlsh	simtol	0.9	28	28	11413	shapley	[0.0, 1.0, 0.0]	61	2237	10	19	24	26	26	54	61	61	2237	10	19	24	26	26
20210429	2140	euro-census	1_2_8	4000	euro-census	1_2_8	4200	2	false	True	linear	dice	dice	0.2	bf	rh	15	1000	clk	none	20	[0.2]	no-central	all	500	hlsh	simtol	0.9	28	28	11413	shapley	[0.0, 0.0, 1.0]	46	2447	1	2	2	8	19	37	41	46	2447	1	2	2	8	19
20210429	2140	euro-census	1_2_8	4000	euro-census	1_2_8	4200	2	false	True	linear	dice	dice	0.2	bf	rh	15	1000	clk	none	20	[0.2]	no-central	all	500	hlsh	simtol	0.9	28	28	11413	shapley	[0.6, 0.3, 0.1]	61	2261	10	19	24	26	26	57	61	61	2261	10	19	24	26	26
20210429	2140	euro-census	1_2_8	4000	euro-census	1_2_8	4200	2	false	True	linear	dice	dice	0.2	bf	rh	15	1000	clk	none	20	[0.2]	no-central	all	500	hlsh	simtol	0.9	28	28	11413	random	[0.0, 0.0, 0.0]	0	1	0	0	0	0	0	0	0	0	1	0	0	0	0	0
20210429	2140	euro-census	1_2_8	4000	euro-census	1_2_8	4200	2	false	True	linear	dice	dice	0.2	bf	rh	15	1000	clk	none	20	[0.2]	node2vec	all	500	hlsh	simtol	0.9	30	30	3848	symmetric	[1.0, 0.0, 0.0]	1	890	0	0	0	1	1	1	1	1	890	0	0	0	1	1
20210429	2140	euro-census	1_2_8	4000	euro-census	1_2_8	4200	2	false	True	linear	dice	dice	0.2	bf	rh	15	1000	clk	none	20	[0.2]	node2vec	all	500	hlsh	simtol	0.9	30	30	3848	symmetric	[0.0, 1.0, 0.0]	1	989	0	0	0	0	0	1	1	1	989	0	0	0	0	0
20210429	2140	euro-census	1_2_8	4000	euro-census	1_2_8	4200	2	false	True	linear	dice	dice	0.2	bf	rh	15	1000	clk	none	20	[0.2]	node2vec	all	500	hlsh	simtol	0.9	30	30	3848	symmetric	[0.0, 0.0, 1.0]	2	1293	0	0	0	0	0	0	1	2	1292	0	0	0	0	0
20210429	2140	euro-census	1_2_8	4000	euro-census	1_2_8	4200	2	false	True	linear	dice	dice	0.2	bf	rh	15	1000	clk	none	20	[0.2]	node2vec	all	500	hlsh	simtol	0.9	30	30	3848	symmetric	[0.6, 0.3, 0.1]	1	1105	0	0	0	0	0	1	1	1	1104	0	0	0	0	0
20210429	2140	euro-census	1_2_8	4000	euro-census	1_2_8	4200	2	false	True	linear	dice	dice	0.2	bf	rh	15	1000	clk	none	20	[0.2]	node2vec	all	500	hlsh	simtol	0.9	30	30	3848	hungarian	[1.0, 0.0, 0.0]	2	1540	0	0	0	1	1	1	2	2	1577	0	0	0	1	1
20210429	2140	euro-census	1_2_8	4000	euro-census	1_2_8	4200	2	false	True	linear	dice	dice	0.2	bf	rh	15	1000	clk	none	20	[0.2]	node2vec	all	500	hlsh	simtol	0.9	30	30	3848	hungarian	[0.0, 1.0, 0.0]	2	1540	0	0	0	0	0	1	1	2	1577	0	0	0	0	0
20210429	2140	euro-census	1_2_8	4000	euro-census	1_2_8	4200	2	false	True	linear	dice	dice	0.2	bf	rh	15	1000	clk	none	20	[0.2]	node2vec	all	500	hlsh	simtol	0.9	30	30	3848	hungarian	[0.0, 0.0, 1.0]	2	1505	0	0	0	0	0	0	1	2	1504	0	0	0	0	0
20210429	2140	euro-census	1_2_8	4000	euro-census	1_2_8	4200	2	false	True	linear	dice	dice	0.2	bf	rh	15	1000	clk	none	20	[0.2]	node2vec	all	500	hlsh	simtol	0.9	30	30	3848	hungarian	[0.6, 0.3, 0.1]	2	1540	0	0	0	0	0	1	1	2	1577	0	0	0	0	0
20210429	2140	euro-census	1_2_8	4000	euro-census	1_2_8	4200	2	false	True	linear	dice	dice	0.2	bf	rh	15	1000	clk	none	20	[0.2]	node2vec	all	500	hlsh	simtol	0.9	30	30	3848	shapley	[1.0, 0.0, 0.0]	1	1273	0	0	0	1	1	1	1	1	1272	0	0	0	1	1
20210429	2140	euro-census	1_2_8	4000	euro-census	1_2_8	4200	2	false	True	linear	dice	dice	0.2	bf	rh	15	1000	clk	none	20	[0.2]	node2vec	all	500	hlsh	simtol	0.9	30	30	3848	shapley	[0.0, 1.0, 0.0]	1	1245	0	0	0	0	0	1	1	1	1244	0	0	0	0	0
20210429	2140	euro-census	1_2_8	4000	euro-census	1_2_8	4200	2	false	True	linear	dice	dice	0.2	bf	rh	15	1000	clk	none	20	[0.2]	node2vec	all	500	hlsh	simtol	0.9	30	30	3848	shapley	[0.0, 0.0, 1.0]	2	1412	0	0	0	0	0	0	1	2	1411	0	0	0	0	0
20210429	2140	euro-census	1_2_8	4000	euro-census	1_2_8	4200	2	false	True	linear	dice	dice	0.2	bf	rh	15	1000	clk	none	20	[0.2]	node2vec	all	500	hlsh	simtol	0.9	30	30	3848	shapley	[0.6, 0.3, 0.1]	1	1308	0	0	0	0	0	1	1	1	1307	0	0	0	0	0
20210429	2140	euro-census	1_2_8	4000	euro-census	1_2_8	4200	2	false	True	linear	dice	dice	0.2	bf	rh	15	1000	clk	none	20	[0.2]	node2vec	all	500	hlsh	simtol	0.9	30	30	3848	random	[0.0, 0.0, 0.0]	0	1	0	0	0	0	0	0	0	0	1	0	0	0	0	0
																																		61	3085	10	20	34	43	53	59	61	61	3089
[truncated: 31 more columns]
