# Supplementary material for: On the effectiveness of graph matching attacks against privacy-preserving record linkage
Source: PLoS One. 2022 Sep 22;17(9):e0267893. doi: 10.1371/journal.pone.0267893 (PMC9499274; doi:10.1371/journal.pone.0267893)
Supplement: S1 File — (ZIP) [file pone.0267893.s001.zip › Random-4000/4400-4000.csv]

date	time	plain_dataset_name	plain_attr_list	plain_num_rec	encode_dataset_name	encode_attr_list	encode_num_rec	q_length	padded	sim_adjust_flag	regression_model	plain_sim_funct	enc_sim_func	min_sim	encode_method	bf_hash_type/tmh_num_hash_bits/cmh_max_rand_int	num_hash_funct	bf_len/tmh_num_hash_tables/cmh_num_hash_col	bf_encode/tmh_key_len	bf_harden/tmh_val_len	graph_node_min_degree	graph_sim_list	graph_feat_list	graph_selected_feat	sim_hash_num_bit	sim_hash_block_funct	sim_comp_funct	sim_hash_match_sim	num_feat	use_num_feat	total_num_sim_edges	match_method	weight_list	num_corr_ident_rec	num_wrng_ident_rec	corr_top_10	corr_top_20	corr_top_50	corr_top_100	corr_top_200	corr_top_500	corr_top_1000	num_all_corr	num_all_wrng	scorr_top_10	scorr_top_20	scorr_top_50	scorr_top_100	scorr_top_200
20201212	1450	euro-census	1_2_8	4000	euro-census	1_2_8	4400	2	false	True	linear	dice	dice	0.2	bf	rh	15	1000	rbf-d	none	20	[0.2]	all	all	500	hlsh	simtol	0.9	30	30	1755	symmetric	[1.0, 0.0, 0.0]	48	525	2	3	9	16	26	45	47	47	525	2	3	9	16	26
20201212	1450	euro-census	1_2_8	4000	euro-census	1_2_8	4400	2	false	True	linear	dice	dice	0.2	bf	rh	15	1000	rbf-d	none	20	[0.2]	all	all	500	hlsh	simtol	0.9	30	30	1755	symmetric	[0.0, 1.0, 0.0]	46	557	4	6	8	15	21	39	45	45	557	4	6	8	15	21
20201212	1450	euro-census	1_2_8	4000	euro-census	1_2_8	4400	2	false	True	linear	dice	dice	0.2	bf	rh	15	1000	rbf-d	none	20	[0.2]	all	all	500	hlsh	simtol	0.9	30	30	1755	symmetric	[0.0, 0.0, 1.0]	41	690	0	0	2	8	19	35	40	40	690	0	0	2	8	19
20201212	1450	euro-census	1_2_8	4000	euro-census	1_2_8	4400	2	false	True	linear	dice	dice	0.2	bf	rh	15	1000	rbf-d	none	20	[0.2]	all	all	500	hlsh	simtol	0.9	30	30	1755	symmetric	[0.6, 0.3, 0.1]	52	584	4	6	8	15	21	46	51	51	584	4	6	8	15	21
20201212	1450	euro-census	1_2_8	4000	euro-census	1_2_8	4400	2	false	True	linear	dice	dice	0.2	bf	rh	15	1000	rbf-d	none	20	[0.2]	all	all	500	hlsh	simtol	0.9	30	30	1755	hungarian	[1.0, 0.0, 0.0]	47	781	3	5	11	17	24	37	46	46	836	3	5	11	17	24
20201212	1450	euro-census	1_2_8	4000	euro-census	1_2_8	4400	2	false	True	linear	dice	dice	0.2	bf	rh	15	1000	rbf-d	none	20	[0.2]	all	all	500	hlsh	simtol	0.9	30	30	1755	hungarian	[0.0, 1.0, 0.0]	51	777	4	6	8	15	21	40	50	50	832	4	6	8	15	21
20201212	1450	euro-census	1_2_8	4000	euro-census	1_2_8	4400	2	false	True	linear	dice	dice	0.2	bf	rh	15	1000	rbf-d	none	20	[0.2]	all	all	500	hlsh	simtol	0.9	30	30	1755	hungarian	[0.0, 0.0, 1.0]	40	755	0	0	2	8	19	32	39	39	755	0	0	2	8	19
20201212	1450	euro-census	1_2_8	4000	euro-census	1_2_8	4400	2	false	True	linear	dice	dice	0.2	bf	rh	15	1000	rbf-d	none	20	[0.2]	all	all	500	hlsh	simtol	0.9	30	30	1755	hungarian	[0.6, 0.3, 0.1]	47	781	4	6	8	15	21	42	46	46	836	4	6	8	15	21
20201212	1450	euro-census	1_2_8	4000	euro-census	1_2_8	4400	2	false	True	linear	dice	dice	0.2	bf	rh	15	1000	rbf-d	none	20	[0.2]	all	all	500	hlsh	simtol	0.9	30	30	1755	shapley	[1.0, 0.0, 0.0]	51	666	2	3	8	17	27	43	50	50	666	2	3	8	17	27
20201212	1450	euro-census	1_2_8	4000	euro-census	1_2_8	4400	2	false	True	linear	dice	dice	0.2	bf	rh	15	1000	rbf-d	none	20	[0.2]	all	all	500	hlsh	simtol	0.9	30	30	1755	shapley	[0.0, 1.0, 0.0]	49	658	4	6	8	15	21	39	48	48	658	4	6	8	15	21
20201212	1450	euro-census	1_2_8	4000	euro-census	1_2_8	4400	2	false	True	linear	dice	dice	0.2	bf	rh	15	1000	rbf-d	none	20	[0.2]	all	all	500	hlsh	simtol	0.9	30	30	1755	shapley	[0.0, 0.0, 1.0]	41	730	0	0	2	8	19	35	40	40	730	0	0	2	8	19
20201212	1450	euro-census	1_2_8	4000	euro-census	1_2_8	4400	2	false	True	linear	dice	dice	0.2	bf	rh	15	1000	rbf-d	none	20	[0.2]	all	all	500	hlsh	simtol	0.9	30	30	1755	shapley	[0.6, 0.3, 0.1]	52	674	4	6	8	15	21	46	51	51	674	4	6	8	15	21
20201212	1450	euro-census	1_2_8	4000	euro-census	1_2_8	4400	2	false	True	linear	dice	dice	0.2	bf	rh	15	1000	rbf-d	none	20	[0.2]	all	all	500	hlsh	simtol	0.9	30	30	1755	random	[0.0, 0.0, 0.0]	0	1	0	0	0	0	0	0	0	0	1	0	0	0	0	0
20201212	1450	euro-census	1_2_8	4000	euro-census	1_2_8	4400	2	false	True	linear	dice	dice	0.2	bf	rh	15	1000	rbf-d	none	20	[0.2]	no-histo	all	500	hlsh	simtol	0.9	11	11	674	symmetric	[1.0, 0.0, 0.0]	9	207	0	1	2	6	7	9	9	9	207	0	1	2	6	7
20201212	1450	euro-census	1_2_8	4000	euro-census	1_2_8	4400	2	false	True	linear	dice	dice	0.2	bf	rh	15	1000	rbf-d	none	20	[0.2]	no-histo	all	500	hlsh	simtol	0.9	11	11	674	symmetric	[0.0, 1.0, 0.0]	9	214	1	4	5	7	9	9	9	9	214	1	4	5	7	9
20201212	1450	euro-census	1_2_8	4000	euro-census	1_2_8	4400	2	false	True	linear	dice	dice	0.2	bf	rh	15	1000	rbf-d	none	20	[0.2]	no-histo	all	500	hlsh	simtol	0.9	11	11	674	symmetric	[0.0, 0.0, 1.0]	13	279	1	2	5	8	11	13	13	13	279	1	2	5	8	11
20201212	1450	euro-census	1_2_8	4000	euro-census	1_2_8	4400	2	false	True	linear	dice	dice	0.2	bf	rh	15	1000	rbf-d	none	20	[0.2]	no-histo	all	500	hlsh	simtol	0.9	11	11	674	symmetric	[0.6, 0.3, 0.1]	10	225	1	4	5	8	9	10	10	10	225	1	4	5	8	9
20201212	1450	euro-census	1_2_8	4000	euro-census	1_2_8	4400	2	false	True	linear	dice	dice	0.2	bf	rh	15	1000	rbf-d	none	20	[0.2]	no-histo	all	500	hlsh	simtol	0.9	11	11	674	hungarian	[1.0, 0.0, 0.0]	13	298	0	1	2	5	9	13	13	13	328	0	1	2	5	9
20201212	1450	euro-census	1_2_8	4000	euro-census	1_2_8	4400	2	false	True	linear	dice	dice	0.2	bf	rh	15	1000	rbf-d	none	20	[0.2]	no-histo	all	500	hlsh	simtol	0.9	11	11	674	hungarian	[0.0, 1.0, 0.0]	12	299	1	4	5	7	9	12	12	12	329	1	4	5	7	9
20201212	1450	euro-census	1_2_8	4000	euro-census	1_2_8	4400	2	false	True	linear	dice	dice	0.2	bf	rh	15	1000	rbf-d	none	20	[0.2]	no-histo	all	500	hlsh	simtol	0.9	11	11	674	hungarian	[0.0, 0.0, 1.0]	14	288	1	2	5	8	13	14	14	14	288	1	2	5	8	13
20201212	1450	euro-census	1_2_8	4000	euro-census	1_2_8	4400	2	false	True	linear	dice	dice	0.2	bf	rh	15	1000	rbf-d	none	20	[0.2]	no-histo	all	500	hlsh	simtol	0.9	11	11	674	hungarian	[0.6, 0.3, 0.1]	13	298	1	4	5	8	9	13	13	13	328	1	4	5	8	9
20201212	1450	euro-census	1_2_8	4000	euro-census	1_2_8	4400	2	false	True	linear	dice	dice	0.2	bf	rh	15	1000	rbf-d	none	20	[0.2]	no-histo	all	500	hlsh	simtol	0.9	11	11	674	shapley	[1.0, 0.0, 0.0]	9	259	0	0	2	5	7	9	9	9	259	0	0	2	5	7
20201212	1450	euro-census	1_2_8	4000	euro-census	1_2_8	4400	2	false	True	linear	dice	dice	0.2	bf	rh	15	1000	rbf-d	none	20	[0.2]	no-histo	all	500	hlsh	simtol	0.9	11	11	674	shapley	[0.0, 1.0, 0.0]	9	253	1	4	5	7	9	9	9	9	253	1	4	5	7	9
20201212	1450	euro-census	1_2_8	4000	euro-census	1_2_8	4400	2	false	True	linear	dice	dice	0.2	bf	rh	15	1000	rbf-d	none	20	[0.2]	no-histo	all	500	hlsh	simtol	0.9	11	11	674	shapley	[0.0, 0.0, 1.0]	13	284	1	2	5	8	11	13	13	13	284	1	2	5	8	11
20201212	1450	euro-census	1_2_8	4000	euro-census	1_2_8	4400	2	false	True	linear	dice	dice	0.2	bf	rh	15	1000	rbf-d	none	20	[0.2]	no-histo	all	500	hlsh	simtol	0.9	11	11	674	shapley	[0.6, 0.3, 0.1]	10	264	1	4	5	8	9	10	10	10	264	1	4	5	8	9
20201212	1450	euro-census	1_2_8	4000	euro-census	1_2_8	4400	2	false	True	linear	dice	dice	0.2	bf	rh	15	1000	rbf-d	none	20	[0.2]	no-histo	all	500	hlsh	simtol	0.9	11	11	674	random	[0.0, 0.0, 0.0]	0	1	0	0	0	0	0	0	0	0	1	0	0	0	0	0
20201212	1450	euro-census	1_2_8	4000	euro-census	1_2_8	4400	2	false	True	linear	dice	dice	0.2	bf	rh	15	1000	rbf-d	none	20	[0.2]	one-central	all	500	hlsh	simtol	0.9	29	29	2716	symmetric	[1.0, 0.0, 0.0]	74	726	2	3	10	16	26	49	73	73	726	2	3	10	16	26
20201212	1450	euro-census	1_2_8	4000	euro-census	1_2_8	4400	2	false	True	linear	dice	dice	0.2	bf	rh	15	1000	rbf-d	none	20	[0.2]	one-central	all	500	hlsh	simtol	0.9	29	29	2716	symmetric	[0.0, 1.0, 0.0]	76	777	4	6	9	18	27	54	75	75	777	4	6	9	18	27
20201212	1450	euro-census	1_2_8	4000	euro-census	1_2_8	4400	2	false	True	linear	dice	dice	0.2	bf	rh	15	1000	rbf-d	none	20	[0.2]	one-central	all	500	hlsh	simtol	0.9	29	29	2716	symmetric	[0.0, 0.0, 1.0]	67	977	0	0	4	6	16	47	65	66	977	0	0	4	6	16
20201212	1450	euro-census	1_2_8	4000	euro-census	1_2_8	4400	2	false	True	linear	dice	dice	0.2	bf	rh	15	1000	rbf-d	none	20	[0.2]	one-central	all	500	hlsh	simtol	0.9	29	29	2716	symmetric	[0.6, 0.3, 0.1]	75	834	4	6	9	18	27	61	74	74	834	4	6	9	18	27
20201212	1450	euro-census	1_2_8	4000	euro-census	1_2_8	4400	2	false	True	linear	dice	dice	0.2	bf	rh	15	1000	rbf-d	none	20	[0.2]	one-central	all	500	hlsh	simtol	0.9	29	29	2716	hungarian	[1.0, 0.0, 0.0]	79	1119	3	4	11	15	25	41	74	78	1159	3	4	11	15	25
20201212	1450	euro-census	1_2_8	4000	euro-census	1_2_8	4400	2	false	True	linear	dice	dice	0.2	bf	rh	15	1000	rbf-d	none	20	[0.2]	one-central	all	500	hlsh	simtol	0.9	29	29	2716	hungarian	[0.0, 1.0, 0.0]	82	1116	4	6	9	18	27	56	79	81	1156	4	6	9	18	27
20201212	1450	euro-census	1_2_8	4000	euro-census	1_2_8	4400	2	false	True	linear	dice	dice	0.2	bf	rh	15	1000	rbf-d	none	20	[0.2]	one-central	all	500	hlsh	simtol	0.9	29	29	2716	hungarian	[0.0, 0.0, 1.0]	61	1098	0	0	4	6	16	43	58	60	1098	0	0	4	6	16
20201212	1450	euro-census	1_2_8	4000	euro-census	1_2_8	4400	2	false	True	linear	dice	dice	0.2	bf	rh	15	1000	rbf-d	none	20	[0.2]	one-central	all	500	hlsh	simtol	0.9	29	29	2716	hungarian	[0.6, 0.3, 0.1]	79	1119	4	6	9	18	27	61	76	78	1159	4	6	9	18	27
20201212	1450	euro-census	1_2_8	4000	euro-census	1_2_8	4400	2	false	True	linear	dice	dice	0.2	bf	rh	15	1000	rbf-d	none	20	[0.2]	one-central	all	500	hlsh	simtol	0.9	29	29	2716	shapley	[1.0, 0.0, 0.0]	77	966	2	2	9	16	24	44	76	76	966	2	2	9	16	24
20201212	1450	euro-census	1_2_8	4000	euro-census	1_2_8	4400	2	false	True	linear	dice	dice	0.2	bf	rh	15	1000	rbf-d	none	20	[0.2]	one-central	all	500	hlsh	simtol	0.9	29	29	2716	shapley	[0.0, 1.0, 0.0]	78	955	4	6	9	18	27	54	77	77	955	4	6	9	18	27
20201212	1450	euro-census	1_2_8	4000	euro-census	1_2_8	4400	2	false	True	linear	dice	dice	0.2	bf	rh	15	1000	rbf-d	none	20	[0.2]	one-central	all	500	hlsh	simtol	0.9	29	29	2716	shapley	[0.0, 0.0, 1.0]	67	1064	0	0	4	6	16	47	64	66	1064	0	0	4	6	16
20201212	1450	euro-census	1_2_8	4000	euro-census	1_2_8	4400	2	false	True	linear	dice	dice	0.2	bf	rh	15	1000	rbf-d	none	20	[0.2]	one-central	all	500	hlsh	simtol	0.9	29	29	2716	shapley	[0.6, 0.3, 0.1]	79	986	4	6	9	18	27	61	78	78	986	4	6	9	18	27
20201212	1450	euro-census	1_2_8	4000	euro-census	1_2_8	4400	2	false	True	linear	dice	dice	0.2	bf	rh	15	1000	rbf-d	none	20	[0.2]	one-central	all	500	hlsh	simtol	0.9	29	29	2716	random	[0.0, 0.0, 0.0]	0	1	0	0	0	0	0	0	0	0	1	0	0	0	0	0
20201212	1450	euro-census	1_2_8	4000	euro-census	1_2_8	4400	2	false	True	linear	dice	dice	0.2	bf	rh	15	1000	rbf-d	none	20	[0.2]	no-nf-central	all	500	hlsh	simtol	0.9	27	27	5139	symmetric	[1.0, 0.0, 0.0]	82	852	2	3	10	16	26	46	81	81	850	2	3	10	16	26
20201212	1450	euro-census	1_2_8	4000	euro-census	1_2_8	4400	2	false	True	linear	dice	dice	0.2	bf	rh	15	1000	rbf-d	none	20	[0.2]	no-nf-central	all	500	hlsh	simtol	0.9	27	27	5139	symmetric	[0.0, 1.0, 0.0]	85	975	4	5	9	23	28	60	83	84	972	4	5	9	23	28
20201212	1450	euro-census	1_2_8	4000	euro-census	1_2_8	4400	2	false	True	linear	dice	dice	0.2	bf	rh	15	1000	rbf-d	none	20	[0.2]	no-nf-central	all	500	hlsh	simtol	0.9	27	27	5139	symmetric	[0.0, 0.0, 1.0]	72	1284	1	1	10	16	28	47	63	71	1280	1	1	10	16	28
20201212	1450	euro-census	1_2_8	4000	euro-census	1_2_8	4400	2	false	True	linear	dice	dice	0.2	bf	rh	15	1000	rbf-d	none	20	[0.2]	no-nf-central	all	500	hlsh	simtol	0.9	27	27	5139	symmetric	[0.6, 0.3, 0.1]	88	1023	4	5	9	23	28	59	86	87	1020	4	5	9	23	28
20201212	1450	euro-census	1_2_8	4000	euro-census	1_2_8	4400	2	false	True	linear	dice	dice	0.2	bf	rh	15	1000	rbf-d	none	20	[0.2]	no-nf-central	all	500	hlsh	simtol	0.9	27	27	5139	hungarian	[1.0, 0.0, 0.0]	92	1585	3	5	11	16	26	41	81	91	1629	3	5	11	16	26
20201212	1450	euro-census	1_2_8	4000	euro-census	1_2_8	4400	2	false	True	linear	dice	dice	0.2	bf	rh	15	1000	rbf-d	none	20	[0.2]	no-nf-central	all	500	hlsh	simtol	0.9	27	27	5139	hungarian	[0.0, 1.0, 0.0]	95	1582	4	5	9	23	28	62	86	94	1626	4	5	9	23	28
20201212	1450	euro-census	1_2_8	4000	euro-census	1_2_8	4400	2	false	True	linear	dice	dice	0.2	bf	rh	15	1000	rbf-d	none	20	[0.2]	no-nf-central	all	500	hlsh	simtol	0.9	27	27	5139	hungarian	[0.0, 0.0, 1.0]	73	1581	1	1	10	16	28	45	64	72	1576	1	1	10	16	28
20201212	1450	euro-census	1_2_8	4000	euro-census	1_2_8	4400	2	false	True	linear	dice	dice	0.2	bf	rh	15	1000	rbf-d	none	20	[0.2]	no-nf-central	all	500	hlsh	simtol	0.9	27	27	5139	hungarian	[0.6, 0.3, 0.1]	93	1584	4	5	9	23	28	60	87	92	1628	4	5	9	23	28
20201212	1450	euro-census	1_2_8	4000	euro-census	1_2_8	4400	2	false	True	linear	dice	dice	0.2	bf	rh	15	1000	rbf-d	none	20	[0.2]	no-nf-central	all	500	hlsh	simtol	0.9	27	27	5139	shapley	[1.0, 0.0, 0.0]	89	1312	1	3	10	16	26	41	80	88	1308	1	3	10	16	26
20201212	1450	euro-census	1_2_8	4000	euro-census	1_2_8	4400	2	false	True	linear	dice	dice	0.2	bf	rh	15	1000	rbf-d	none	20	[0.2]	no-nf-central	all	500	hlsh	simtol	0.9	27	27	5139	shapley	[0.0, 1.0, 0.0]	92	1293	4	5	9	23	28	60	80	91	1289	4	5	9	23	28
20201212	1450	euro-census	1_2_8	4000	euro-census	1_2_8	4400	2	false	True	linear	dice	dice	0.2	bf	rh	15	1000	rbf-d	none	20	[0.2]	no-nf-central	all	500	hlsh	simtol	0.9	27	27	5139	shapley	[0.0, 0.0, 1.0]	75	1478	1	1	10	16	28	47	61	74	1473	1	1	10	16	28
20201212	1450	euro-census	1_2_8	4000	euro-census	1_2_8	4400	2	false	True	linear	dice	dice	0.2	bf	rh	15	1000	rbf-d	none	20	[0.2]	no-nf-central	all	500	hlsh	simtol	0.9	27	27	5139	shapley	[0.6, 0.3, 0.1]	92	1338	4	5	9	23	28	59	85	91	1334	4	5	9	23	28
20201212	1450	euro-census	1_2_8	4000	euro-census	1_2_8	4400	2	false	True	linear	dice	dice	0.2	bf	rh	15	1000	rbf-d	none	20	[0.2]	no-nf-central	all	500	hlsh	simtol	0.9	27	27	5139	random	[0.0, 0.0, 0.0]	0	1	0	0	0	0	0	0	0	0	1	0	0	0	0	0
20201212	1450	euro-census	1_2_8	4000	euro-census	1_2_8	4400	2	false	True	linear	dice	dice	0.2	bf	rh	15	1000	rbf-d	none	20	[0.2]	no-central	all	500	hlsh	simtol	0.9	28	28	8030	symmetric	[1.0, 0.0, 0.0]	109	951	2	3	10	16	26	49	101	108	951	2	3	10	16	26
20201212	1450	euro-census	1_2_8	4000	euro-census	1_2_8	4400	2	false	True	linear	dice	dice	0.2	bf	rh	15	1000	rbf-d	none	20	[0.2]	no-central	all	500	hlsh	simtol	0.9	28	28	8030	symmetric	[0.0, 1.0, 0.0]	116	1135	3	4	13	19	37	67	94	115	1135	3	4	13	19	37
20201212	1450	euro-census	1_2_8	4000	euro-census	1_2_8	4400	2	false	True	linear	dice	dice	0.2	bf	rh	15	1000	rbf-d	none	20	[0.2]	no-central	all	500	hlsh	simtol	0.9	28	28	8030	symmetric	[0.0, 0.0, 1.0]	98	1511	5	7	9	15	37	58	86	97	1511	5	7	9	15	37
20201212	1450	euro-census	1_2_8	4000	euro-census	1_2_8	4400	2	false	True	linear	dice	dice	0.2	bf	rh	15	1000	rbf-d	none	20	[0.2]	no-central	all	500	hlsh	simtol	0.9	28	28	8030	symmetric	[0.6, 0.3, 0.1]	126	1159	3	4	13	19	37	76	110	125	1159	3	4	13	19	37
20201212	1450	euro-census	1_2_8	4000	euro-census	1_2_8	4400	2	false	True	linear	dice	dice	0.2	bf	rh	15	1000	rbf-d	none	20	[0.2]	no-central	all	500	hlsh	simtol	0.9	28	28	8030	hungarian	[1.0, 0.0, 0.0]	134	1985	3	6	12	18	27	48	91	133	2027	3	6	12	18	27
20201212	1450	euro-census	1_2_8	4000	euro-census	1_2_8	4400	2	false	True	linear	dice	dice	0.2	bf	rh	15	1000	rbf-d	none	20	[0.2]	no-central	all	500	hlsh	simtol	0.9	28	28	8030	hungarian	[0.0, 1.0, 0.0]	133	1986	3	4	13	19	36	68	98	132	2028	3	4	13	19	36
20201212	1450	euro-census	1_2_8	4000	euro-census	1_2_8	4400	2	false	True	linear	dice	dice	0.2	bf	rh	15	1000	rbf-d	none	20	[0.2]	no-central	all	500	hlsh	simtol	0.9	28	28	8030	hungarian	[0.0, 0.0, 1.0]	104	1984	5	7	9	15	36	59	87	103	1984	5	7	9	15	36
20201212	1450	euro-census	1_2_8	4000	euro-census	1_2_8	4400	2	false	True	linear	dice	dice	0.2	bf	rh	15	1000	rbf-d	none	20	[0.2]	no-central	all	500	hlsh	simtol	0.9	28	28	8030	hungarian	[0.6, 0.3, 0.1]	137	1982	3	4	13	19	37	79	114	136	2024	3	4	13	19	37
20201212	1450	euro-census	1_2_8	4000	euro-census	1_2_8	4400	2	false	True	linear	dice	dice	0.2	bf	rh	15	1000	rbf-d	none	20	[0.2]	no-central	all	500	hlsh	simtol	0.9	28	28	8030	shapley	[1.0, 0.0, 0.0]	123	1665	1	3	10	16	26	44	85	122	1665	1	3	10	16	26
20201212	1450	euro-census	1_2_8	4000	euro-census	1_2_8	4400	2	false	True	linear	dice	dice	0.2	bf	rh	15	1000	rbf-d	none	20	[0.2]	no-central	all	500	hlsh	simtol	0.9	28	28	8030	shapley	[0.0, 1.0, 0.0]	129	1637	3	4	13	19	37	67	92	128	1637	3	4	13	19	37
20201212	1450	euro-census	1_2_8	4000	euro-census	1_2_8	4400	2	false	True	linear	dice	dice	0.2	bf	rh	15	1000	rbf-d	none	20	[0.2]	no-central	all	500	hlsh	simtol	0.9	28	28	8030	shapley	[0.0, 0.0, 1.0]	100	1898	5	7	9	15	37	58	86	99	1898	5	7	9	15	37
20201212	1450	euro-census	1_2_8	4000	euro-census	1_2_8	4400	2	false	True	linear	dice	dice	0.2	bf	rh	15	1000	rbf-d	none	20	[0.2]	no-central	all	500	hlsh	simtol	0.9	28	28	8030	shapley	[0.6, 0.3, 0.1]	133	1682	3	4	13	19	37	76	110	132	1682	3	4	13	19	37
20201212	1450	euro-census	1_2_8	4000	euro-census	1_2_8	4400	2	false	True	linear	dice	dice	0.2	bf	rh	15	1000	rbf-d	none	20	[0.2]	no-central	all	500	hlsh	simtol	0.9	28	28	8030	random	[0.0, 0.0, 0.0]	0	1	0	0	0	0	0	0	0	0	1	0	0	0	0	0
20201212	1450	euro-census	1_2_8	4000	euro-census	1_2_8	4400	2	false	True	linear	dice	dice	0.2	bf	rh	15	1000	rbf-d	none	20	[0.2]	node2vec	all	500	hlsh	simtol	0.9	30	30	4418	symmetric	[1.0, 0.0, 0.0]	2	773	0	0	1	1	1	2	2	2	772	0	0	1	1	1
20201212	1450	euro-census	1_2_8	4000	euro-census	1_2_8	4400	2	false	True	linear	dice	dice	0.2	bf	rh	15	1000	rbf-d	none	20	[0.2]	node2vec	all	500	hlsh	simtol	0.9	30	30	4418	symmetric	[0.0, 1.0, 0.0]	2	875	1	1	1	1	1	1	2	2	873	1	1	1	1	1
20201212	1450	euro-census	1_2_8	4000	euro-census	1_2_8	4400	2	false	True	linear	dice	dice	0.2	bf	rh	15	1000	rbf-d	none	20	[0.2]	node2vec	all	500	hlsh	simtol	0.9	30	30	4418	symmetric	[0.0, 0.0, 1.0]	3	1204	0	0	0	0	1	2	2	3	1199	0	0	0	0	1
20201212	1450	euro-census	1_2_8	4000	euro-census	1_2_8	4400	2	false	True	linear	dice	dice	0.2	bf	rh	15	1000	rbf-d	none	20	[0.2]	node2vec	all	500	hlsh	simtol	0.9	30	30	4418	symmetric	[0.6, 0.3, 0.1]	2	965	1	1	1	1	1	1	2	2	960	1	1	1	1	1
20201212	1450	euro-census	1_2_8	4000	euro-census	1_2_8	4400	2	false	True	linear	dice	dice	0.2	bf	rh	15	1000	rbf-d	none	20	[0.2]	node2vec	all	500	hlsh	simtol	0.9	30	30	4418	hungarian	[1.0, 0.0, 0.0]	3	1517	0	0	1	1	1	2	3	3	1534	0	0	1	1	1
20201212	1450	euro-census	1_2_8	4000	euro-census	1_2_8	4400	2	false	True	linear	dice	dice	0.2	bf	rh	15	1000	rbf-d	none	20	[0.2]	node2vec	all	500	hlsh	simtol	0.9	30	30	4418	hungarian	[0.0, 1.0, 0.0]	3	1517	1	1	1	1	1	1	2	3	1534	1	1	1	1	1
20201212	1450	euro-census	1_2_8	4000	euro-census	1_2_8	4400	2	false	True	linear	dice	dice	0.2	bf	rh	15	1000	rbf-d	none	20	[0.2]	node2vec	all	500	hlsh	simtol	0.9	30	30	4418	hungarian	[0.0, 0.0, 1.0]	5	1490	0	0	0	0	1	2	2	5	1484	0	0	0	0	1
20201212	1450	euro-census	1_2_8	4000	euro-census	1_2_8	4400	2	false	True	linear	dice	dice	0.2	bf	rh	15	1000	rbf-d	none	20	[0.2]	node2vec	all	500	hlsh	simtol	0.9	30	30	4418	hungarian	[0.6, 0.3, 0.1]	3	1517	1	1	1	1	1	1	2	3	1534	1	1	1	1	1
20201212	1450	euro-census	1_2_8	4000	euro-census	1_2_8	4400	2	false	True	linear	dice	dice	0.2	bf	rh	15	1000	rbf-d	none	20	[0.2]	node2vec	all	500	hlsh	simtol	0.9	30	30	4418	shapley	[1.0, 0.0, 0.0]	2	1197	0	0	1	1	1	2	2	2	1192	0	0	1	1	1
20201212	1450	euro-census	1_2_8	4000	euro-census	1_2_8	4400	2	false	True	linear	dice	dice	0.2	bf	rh	15	1000	rbf-d	none	20	[0.2]	node2vec	all	500	hlsh	simtol	0.9	30	30	4418	shapley	[0.0, 1.0, 0.0]	2	1175	1	1	1	1	1	1	2	2	1170	1	1	1	1	1
20201212	1450	euro-census	1_2_8	4000	euro-census	1_2_8	4400	2	false	True	linear	dice	dice	0.2	bf	rh	15	1000	rbf-d	none	20	[0.2]	node2vec	all	500	hlsh	simtol	0.9	30	30	4418	shapley	[0.0, 0.0, 1.0]	3	1346	0	0	0	0	1	2	2	3	1341	0	0	0	0	1
20201212	1450	euro-census	1_2_8	4000	euro-census	1_2_8	4400	2	false	True	linear	dice	dice	0.2	bf	rh	15	1000	rbf-d	none	20	[0.2]	node2vec	all	500	hlsh	simtol	0.9	30	30	4418	shapley	[0.6, 0.3, 0.1]	2	1227	1	1	1	1	1	1	2	2	1222	1	1	1	1	1
20201212	1450	euro-census	1_2_8	4000	euro-census	1_2_8	4400	2	false	True	linear	dice	dice	0.2	bf	rh	15	1000	rbf-d	none	20	[0.2]	node2vec	all	500	hlsh	simtol	0.9	30	30	4418	random	[0.0, 0.0, 0.0]	0	1	0	0	0	0	0	0	0	0	1	0	0	0	0	0
[truncated: 31 more columns]
