# Supplementary material for: On the effectiveness of graph matching attacks against privacy-preserving record linkage
Source: PLoS One. 2022 Sep 22;17(9):e0267893. doi: 10.1371/journal.pone.0267893 (PMC9499274; doi:10.1371/journal.pone.0267893)
Supplement: S1 File — (ZIP) [file pone.0267893.s001.zip › Random-4000/4000-4600)2.csv]

date	time	plain_dataset_name	plain_attr_list	plain_num_rec	encode_dataset_name	encode_attr_list	encode_num_rec	q_length	padded	sim_adjust_flag	regression_model	plain_sim_funct	enc_sim_func	min_sim	encode_method	bf_hash_type/tmh_num_hash_bits/cmh_max_rand_int	num_hash_funct	bf_len/tmh_num_hash_tables/cmh_num_hash_col	bf_encode/tmh_key_len	bf_harden/tmh_val_len	graph_node_min_degree	graph_sim_list	graph_feat_list	graph_selected_feat	sim_hash_num_bit	sim_hash_block_funct	sim_comp_funct	sim_hash_match_sim	num_feat	use_num_feat	total_num_sim_edges	match_method	weight_list	num_corr_ident_rec	num_wrng_ident_rec	corr_top_10	corr_top_20	corr_top_50	corr_top_100	corr_top_200	corr_top_500	corr_top_1000	num_all_corr	num_all_wrng	scorr_top_10	scorr_top_20	scorr_top_50	scorr_top_100	scorr_top_200
20210508	1206	euro-census	1_2_8	4000	euro-census	1_2_8	4600	2	false	True	linear	dice	dice	0.2	bf	rh	15	1000	clk	none	20	[0.2]	all	all	500	hlsh	simtol	0.9	30	30	206	symmetric	[1.0, 0.0, 0.0]	2	130	2	2	2	2	2	2	2	2	130	2	2	2	2	2
20210508	1206	euro-census	1_2_8	4000	euro-census	1_2_8	4600	2	false	True	linear	dice	dice	0.2	bf	rh	15	1000	clk	none	20	[0.2]	all	all	500	hlsh	simtol	0.9	30	30	206	symmetric	[0.0, 1.0, 0.0]	2	132	2	2	2	2	2	2	2	2	132	2	2	2	2	2
20210508	1206	euro-census	1_2_8	4000	euro-census	1_2_8	4600	2	false	True	linear	dice	dice	0.2	bf	rh	15	1000	clk	none	20	[0.2]	all	all	500	hlsh	simtol	0.9	30	30	206	symmetric	[0.0, 0.0, 1.0]	2	139	0	0	0	2	2	2	2	2	139	0	0	0	2	2
20210508	1206	euro-census	1_2_8	4000	euro-census	1_2_8	4600	2	false	True	linear	dice	dice	0.2	bf	rh	15	1000	clk	none	20	[0.2]	all	all	500	hlsh	simtol	0.9	30	30	206	symmetric	[0.6, 0.3, 0.1]	2	135	2	2	2	2	2	2	2	2	135	2	2	2	2	2
20210508	1206	euro-census	1_2_8	4000	euro-census	1_2_8	4600	2	false	True	linear	dice	dice	0.2	bf	rh	15	1000	clk	none	20	[0.2]	all	all	500	hlsh	simtol	0.9	30	30	206	hungarian	[1.0, 0.0, 0.0]	2	149	2	2	2	2	2	2	2	2	160	2	2	2	2	2
20210508	1206	euro-census	1_2_8	4000	euro-census	1_2_8	4600	2	false	True	linear	dice	dice	0.2	bf	rh	15	1000	clk	none	20	[0.2]	all	all	500	hlsh	simtol	0.9	30	30	206	hungarian	[0.0, 1.0, 0.0]	2	149	2	2	2	2	2	2	2	2	159	2	2	2	2	2
20210508	1206	euro-census	1_2_8	4000	euro-census	1_2_8	4600	2	false	True	linear	dice	dice	0.2	bf	rh	15	1000	clk	none	20	[0.2]	all	all	500	hlsh	simtol	0.9	30	30	206	hungarian	[0.0, 0.0, 1.0]	2	139	0	0	0	2	2	2	2	2	139	0	0	0	2	2
20210508	1206	euro-census	1_2_8	4000	euro-census	1_2_8	4600	2	false	True	linear	dice	dice	0.2	bf	rh	15	1000	clk	none	20	[0.2]	all	all	500	hlsh	simtol	0.9	30	30	206	hungarian	[0.6, 0.3, 0.1]	2	149	2	2	2	2	2	2	2	2	160	2	2	2	2	2
20210508	1206	euro-census	1_2_8	4000	euro-census	1_2_8	4600	2	false	True	linear	dice	dice	0.2	bf	rh	15	1000	clk	none	20	[0.2]	all	all	500	hlsh	simtol	0.9	30	30	206	shapley	[1.0, 0.0, 0.0]	2	136	2	2	2	2	2	2	2	2	136	2	2	2	2	2
20210508	1206	euro-census	1_2_8	4000	euro-census	1_2_8	4600	2	false	True	linear	dice	dice	0.2	bf	rh	15	1000	clk	none	20	[0.2]	all	all	500	hlsh	simtol	0.9	30	30	206	shapley	[0.0, 1.0, 0.0]	2	136	2	2	2	2	2	2	2	2	136	2	2	2	2	2
20210508	1206	euro-census	1_2_8	4000	euro-census	1_2_8	4600	2	false	True	linear	dice	dice	0.2	bf	rh	15	1000	clk	none	20	[0.2]	all	all	500	hlsh	simtol	0.9	30	30	206	shapley	[0.0, 0.0, 1.0]	2	139	0	0	0	2	2	2	2	2	139	0	0	0	2	2
20210508	1206	euro-census	1_2_8	4000	euro-census	1_2_8	4600	2	false	True	linear	dice	dice	0.2	bf	rh	15	1000	clk	none	20	[0.2]	all	all	500	hlsh	simtol	0.9	30	30	206	shapley	[0.6, 0.3, 0.1]	2	137	2	2	2	2	2	2	2	2	137	2	2	2	2	2
20210508	1206	euro-census	1_2_8	4000	euro-census	1_2_8	4600	2	false	True	linear	dice	dice	0.2	bf	rh	15	1000	clk	none	20	[0.2]	all	all	500	hlsh	simtol	0.9	30	30	206	random	[0.0, 0.0, 0.0]	0	1	0	0	0	0	0	0	0	0	1	0	0	0	0	0
20210508	1206	euro-census	1_2_8	4000	euro-census	1_2_8	4600	2	false	True	linear	dice	dice	0.2	bf	rh	15	1000	clk	none	20	[0.2]	no-histo	all	500	hlsh	simtol	0.9	11	11	16289	symmetric	[1.0, 0.0, 0.0]	4	1705	1	2	3	4	4	4	4	4	1705	1	2	3	4	4
20210508	1206	euro-census	1_2_8	4000	euro-census	1_2_8	4600	2	false	True	linear	dice	dice	0.2	bf	rh	15	1000	clk	none	20	[0.2]	no-histo	all	500	hlsh	simtol	0.9	11	11	16289	symmetric	[0.0, 1.0, 0.0]	4	1945	0	0	0	3	4	4	4	4	1945	0	0	0	3	4
20210508	1206	euro-census	1_2_8	4000	euro-census	1_2_8	4600	2	false	True	linear	dice	dice	0.2	bf	rh	15	1000	clk	none	20	[0.2]	no-histo	all	500	hlsh	simtol	0.9	11	11	16289	symmetric	[0.0, 0.0, 1.0]	3	1815	0	0	0	0	0	2	3	3	1815	0	0	0	0	0
20210508	1206	euro-census	1_2_8	4000	euro-census	1_2_8	4600	2	false	True	linear	dice	dice	0.2	bf	rh	15	1000	clk	none	20	[0.2]	no-histo	all	500	hlsh	simtol	0.9	11	11	16289	symmetric	[0.6, 0.3, 0.1]	4	1959	0	0	0	3	4	4	4	4	1959	0	0	0	3	4
20210508	1206	euro-census	1_2_8	4000	euro-census	1_2_8	4600	2	false	True	linear	dice	dice	0.2	bf	rh	15	1000	clk	none	20	[0.2]	no-histo	all	500	hlsh	simtol	0.9	11	11	16289	hungarian	[1.0, 0.0, 0.0]	4	3147	2	2	3	4	4	4	4	4	3161	2	2	3	4	4
20210508	1206	euro-census	1_2_8	4000	euro-census	1_2_8	4600	2	false	True	linear	dice	dice	0.2	bf	rh	15	1000	clk	none	20	[0.2]	no-histo	all	500	hlsh	simtol	0.9	11	11	16289	hungarian	[0.0, 1.0, 0.0]	4	3147	0	0	0	3	4	4	4	4	3161	0	0	0	3	4
20210508	1206	euro-census	1_2_8	4000	euro-census	1_2_8	4600	2	false	True	linear	dice	dice	0.2	bf	rh	15	1000	clk	none	20	[0.2]	no-histo	all	500	hlsh	simtol	0.9	11	11	16289	hungarian	[0.0, 0.0, 1.0]	4	3121	0	0	0	0	0	3	3	4	3121	0	0	0	0	0
20210508	1206	euro-census	1_2_8	4000	euro-census	1_2_8	4600	2	false	True	linear	dice	dice	0.2	bf	rh	15	1000	clk	none	20	[0.2]	no-histo	all	500	hlsh	simtol	0.9	11	11	16289	hungarian	[0.6, 0.3, 0.1]	4	3147	0	0	0	3	4	4	4	4	3161	0	0	0	3	4
20210508	1206	euro-census	1_2_8	4000	euro-census	1_2_8	4600	2	false	True	linear	dice	dice	0.2	bf	rh	15	1000	clk	none	20	[0.2]	no-histo	all	500	hlsh	simtol	0.9	11	11	16289	shapley	[1.0, 0.0, 0.0]	4	2755	1	2	3	4	4	4	4	4	2755	1	2	3	4	4
20210508	1206	euro-census	1_2_8	4000	euro-census	1_2_8	4600	2	false	True	linear	dice	dice	0.2	bf	rh	15	1000	clk	none	20	[0.2]	no-histo	all	500	hlsh	simtol	0.9	11	11	16289	shapley	[0.0, 1.0, 0.0]	4	2732	0	0	0	3	4	4	4	4	2732	0	0	0	3	4
20210508	1206	euro-census	1_2_8	4000	euro-census	1_2_8	4600	2	false	True	linear	dice	dice	0.2	bf	rh	15	1000	clk	none	20	[0.2]	no-histo	all	500	hlsh	simtol	0.9	11	11	16289	shapley	[0.0, 0.0, 1.0]	3	3056	0	0	0	0	0	2	3	3	3056	0	0	0	0	0
20210508	1206	euro-census	1_2_8	4000	euro-census	1_2_8	4600	2	false	True	linear	dice	dice	0.2	bf	rh	15	1000	clk	none	20	[0.2]	no-histo	all	500	hlsh	simtol	0.9	11	11	16289	shapley	[0.6, 0.3, 0.1]	4	2773	0	0	0	3	4	4	4	4	2773	0	0	0	3	4
20210508	1206	euro-census	1_2_8	4000	euro-census	1_2_8	4600	2	false	True	linear	dice	dice	0.2	bf	rh	15	1000	clk	none	20	[0.2]	no-histo	all	500	hlsh	simtol	0.9	11	11	16289	random	[0.0, 0.0, 0.0]	0	1	0	0	0	0	0	0	0	0	1	0	0	0	0	0
20210508	1206	euro-census	1_2_8	4000	euro-census	1_2_8	4600	2	false	True	linear	dice	dice	0.2	bf	rh	15	1000	clk	none	20	[0.2]	one-central	all	500	hlsh	simtol	0.9	29	29	330	symmetric	[1.0, 0.0, 0.0]	2	174	2	2	2	2	2	2	2	2	174	2	2	2	2	2
20210508	1206	euro-census	1_2_8	4000	euro-census	1_2_8	4600	2	false	True	linear	dice	dice	0.2	bf	rh	15	1000	clk	none	20	[0.2]	one-central	all	500	hlsh	simtol	0.9	29	29	330	symmetric	[0.0, 1.0, 0.0]	2	180	2	2	2	2	2	2	2	2	180	2	2	2	2	2
20210508	1206	euro-census	1_2_8	4000	euro-census	1_2_8	4600	2	false	True	linear	dice	dice	0.2	bf	rh	15	1000	clk	none	20	[0.2]	one-central	all	500	hlsh	simtol	0.9	29	29	330	symmetric	[0.0, 0.0, 1.0]	3	192	1	1	2	2	3	3	3	3	192	1	1	2	2	3
20210508	1206	euro-census	1_2_8	4000	euro-census	1_2_8	4600	2	false	True	linear	dice	dice	0.2	bf	rh	15	1000	clk	none	20	[0.2]	one-central	all	500	hlsh	simtol	0.9	29	29	330	symmetric	[0.6, 0.3, 0.1]	2	183	2	2	2	2	2	2	2	2	183	2	2	2	2	2
20210508	1206	euro-census	1_2_8	4000	euro-census	1_2_8	4600	2	false	True	linear	dice	dice	0.2	bf	rh	15	1000	clk	none	20	[0.2]	one-central	all	500	hlsh	simtol	0.9	29	29	330	hungarian	[1.0, 0.0, 0.0]	3	201	2	2	2	2	3	3	3	3	211	2	2	2	2	3
20210508	1206	euro-census	1_2_8	4000	euro-census	1_2_8	4600	2	false	True	linear	dice	dice	0.2	bf	rh	15	1000	clk	none	20	[0.2]	one-central	all	500	hlsh	simtol	0.9	29	29	330	hungarian	[0.0, 1.0, 0.0]	2	201	2	2	2	2	2	2	2	2	211	2	2	2	2	2
20210508	1206	euro-census	1_2_8	4000	euro-census	1_2_8	4600	2	false	True	linear	dice	dice	0.2	bf	rh	15	1000	clk	none	20	[0.2]	one-central	all	500	hlsh	simtol	0.9	29	29	330	hungarian	[0.0, 0.0, 1.0]	3	196	1	1	2	2	3	3	3	3	196	1	1	2	2	3
20210508	1206	euro-census	1_2_8	4000	euro-census	1_2_8	4600	2	false	True	linear	dice	dice	0.2	bf	rh	15	1000	clk	none	20	[0.2]	one-central	all	500	hlsh	simtol	0.9	29	29	330	hungarian	[0.6, 0.3, 0.1]	3	201	2	2	2	2	2	3	3	3	211	2	2	2	2	2
20210508	1206	euro-census	1_2_8	4000	euro-census	1_2_8	4600	2	false	True	linear	dice	dice	0.2	bf	rh	15	1000	clk	none	20	[0.2]	one-central	all	500	hlsh	simtol	0.9	29	29	330	shapley	[1.0, 0.0, 0.0]	2	191	2	2	2	2	2	2	2	2	191	2	2	2	2	2
20210508	1206	euro-census	1_2_8	4000	euro-census	1_2_8	4600	2	false	True	linear	dice	dice	0.2	bf	rh	15	1000	clk	none	20	[0.2]	one-central	all	500	hlsh	simtol	0.9	29	29	330	shapley	[0.0, 1.0, 0.0]	2	188	2	2	2	2	2	2	2	2	188	2	2	2	2	2
20210508	1206	euro-census	1_2_8	4000	euro-census	1_2_8	4600	2	false	True	linear	dice	dice	0.2	bf	rh	15	1000	clk	none	20	[0.2]	one-central	all	500	hlsh	simtol	0.9	29	29	330	shapley	[0.0, 0.0, 1.0]	3	196	1	1	2	2	3	3	3	3	196	1	1	2	2	3
20210508	1206	euro-census	1_2_8	4000	euro-census	1_2_8	4600	2	false	True	linear	dice	dice	0.2	bf	rh	15	1000	clk	none	20	[0.2]	one-central	all	500	hlsh	simtol	0.9	29	29	330	shapley	[0.6, 0.3, 0.1]	2	193	2	2	2	2	2	2	2	2	193	2	2	2	2	2
20210508	1206	euro-census	1_2_8	4000	euro-census	1_2_8	4600	2	false	True	linear	dice	dice	0.2	bf	rh	15	1000	clk	none	20	[0.2]	one-central	all	500	hlsh	simtol	0.9	29	29	330	random	[0.0, 0.0, 0.0]	0	1	0	0	0	0	0	0	0	0	1	0	0	0	0	0
20210508	1206	euro-census	1_2_8	4000	euro-census	1_2_8	4600	2	false	True	linear	dice	dice	0.2	bf	rh	15	1000	clk	none	20	[0.2]	no-nf-central	all	500	hlsh	simtol	0.9	27	27	300	symmetric	[1.0, 0.0, 0.0]	2	177	2	2	2	2	2	2	2	2	177	2	2	2	2	2
20210508	1206	euro-census	1_2_8	4000	euro-census	1_2_8	4600	2	false	True	linear	dice	dice	0.2	bf	rh	15	1000	clk	none	20	[0.2]	no-nf-central	all	500	hlsh	simtol	0.9	27	27	300	symmetric	[0.0, 1.0, 0.0]	2	182	2	2	2	2	2	2	2	2	182	2	2	2	2	2
20210508	1206	euro-census	1_2_8	4000	euro-census	1_2_8	4600	2	false	True	linear	dice	dice	0.2	bf	rh	15	1000	clk	none	20	[0.2]	no-nf-central	all	500	hlsh	simtol	0.9	27	27	300	symmetric	[0.0, 0.0, 1.0]	2	189	1	2	2	2	2	2	2	2	189	1	2	2	2	2
20210508	1206	euro-census	1_2_8	4000	euro-census	1_2_8	4600	2	false	True	linear	dice	dice	0.2	bf	rh	15	1000	clk	none	20	[0.2]	no-nf-central	all	500	hlsh	simtol	0.9	27	27	300	symmetric	[0.6, 0.3, 0.1]	2	185	2	2	2	2	2	2	2	2	185	2	2	2	2	2
20210508	1206	euro-census	1_2_8	4000	euro-census	1_2_8	4600	2	false	True	linear	dice	dice	0.2	bf	rh	15	1000	clk	none	20	[0.2]	no-nf-central	all	500	hlsh	simtol	0.9	27	27	300	hungarian	[1.0, 0.0, 0.0]	2	202	2	2	2	2	2	2	2	2	211	2	2	2	2	2
20210508	1206	euro-census	1_2_8	4000	euro-census	1_2_8	4600	2	false	True	linear	dice	dice	0.2	bf	rh	15	1000	clk	none	20	[0.2]	no-nf-central	all	500	hlsh	simtol	0.9	27	27	300	hungarian	[0.0, 1.0, 0.0]	2	202	2	2	2	2	2	2	2	2	211	2	2	2	2	2
20210508	1206	euro-census	1_2_8	4000	euro-census	1_2_8	4600	2	false	True	linear	dice	dice	0.2	bf	rh	15	1000	clk	none	20	[0.2]	no-nf-central	all	500	hlsh	simtol	0.9	27	27	300	hungarian	[0.0, 0.0, 1.0]	2	194	1	2	2	2	2	2	2	2	194	1	2	2	2	2
20210508	1206	euro-census	1_2_8	4000	euro-census	1_2_8	4600	2	false	True	linear	dice	dice	0.2	bf	rh	15	1000	clk	none	20	[0.2]	no-nf-central	all	500	hlsh	simtol	0.9	27	27	300	hungarian	[0.6, 0.3, 0.1]	2	202	2	2	2	2	2	2	2	2	211	2	2	2	2	2
20210508	1206	euro-census	1_2_8	4000	euro-census	1_2_8	4600	2	false	True	linear	dice	dice	0.2	bf	rh	15	1000	clk	none	20	[0.2]	no-nf-central	all	500	hlsh	simtol	0.9	27	27	300	shapley	[1.0, 0.0, 0.0]	2	189	2	2	2	2	2	2	2	2	189	2	2	2	2	2
20210508	1206	euro-census	1_2_8	4000	euro-census	1_2_8	4600	2	false	True	linear	dice	dice	0.2	bf	rh	15	1000	clk	none	20	[0.2]	no-nf-central	all	500	hlsh	simtol	0.9	27	27	300	shapley	[0.0, 1.0, 0.0]	2	189	2	2	2	2	2	2	2	2	189	2	2	2	2	2
20210508	1206	euro-census	1_2_8	4000	euro-census	1_2_8	4600	2	false	True	linear	dice	dice	0.2	bf	rh	15	1000	clk	none	20	[0.2]	no-nf-central	all	500	hlsh	simtol	0.9	27	27	300	shapley	[0.0, 0.0, 1.0]	2	193	1	2	2	2	2	2	2	2	193	1	2	2	2	2
20210508	1206	euro-census	1_2_8	4000	euro-census	1_2_8	4600	2	false	True	linear	dice	dice	0.2	bf	rh	15	1000	clk	none	20	[0.2]	no-nf-central	all	500	hlsh	simtol	0.9	27	27	300	shapley	[0.6, 0.3, 0.1]	2	190	2	2	2	2	2	2	2	2	190	2	2	2	2	2
20210508	1206	euro-census	1_2_8	4000	euro-census	1_2_8	4600	2	false	True	linear	dice	dice	0.2	bf	rh	15	1000	clk	none	20	[0.2]	no-nf-central	all	500	hlsh	simtol	0.9	27	27	300	random	[0.0, 0.0, 0.0]	0	1	0	0	0	0	0	0	0	0	1	0	0	0	0	0
20210508	1206	euro-census	1_2_8	4000	euro-census	1_2_8	4600	2	false	True	linear	dice	dice	0.2	bf	rh	15	1000	clk	none	20	[0.2]	no-central	all	500	hlsh	simtol	0.9	28	28	483	symmetric	[1.0, 0.0, 0.0]	2	285	2	2	2	2	2	2	2	2	285	2	2	2	2	2
20210508	1206	euro-census	1_2_8	4000	euro-census	1_2_8	4600	2	false	True	linear	dice	dice	0.2	bf	rh	15	1000	clk	none	20	[0.2]	no-central	all	500	hlsh	simtol	0.9	28	28	483	symmetric	[0.0, 1.0, 0.0]	2	290	2	2	2	2	2	2	2	2	290	2	2	2	2	2
20210508	1206	euro-census	1_2_8	4000	euro-census	1_2_8	4600	2	false	True	linear	dice	dice	0.2	bf	rh	15	1000	clk	none	20	[0.2]	no-central	all	500	hlsh	simtol	0.9	28	28	483	symmetric	[0.0, 0.0, 1.0]	2	315	1	1	1	1	2	2	2	2	315	1	1	1	1	2
20210508	1206	euro-census	1_2_8	4000	euro-census	1_2_8	4600	2	false	True	linear	dice	dice	0.2	bf	rh	15	1000	clk	none	20	[0.2]	no-central	all	500	hlsh	simtol	0.9	28	28	483	symmetric	[0.6, 0.3, 0.1]	2	302	2	2	2	2	2	2	2	2	302	2	2	2	2	2
20210508	1206	euro-census	1_2_8	4000	euro-census	1_2_8	4600	2	false	True	linear	dice	dice	0.2	bf	rh	15	1000	clk	none	20	[0.2]	no-central	all	500	hlsh	simtol	0.9	28	28	483	hungarian	[1.0, 0.0, 0.0]	2	332	2	2	2	2	2	2	2	2	356	2	2	2	2	2
20210508	1206	euro-census	1_2_8	4000	euro-census	1_2_8	4600	2	false	True	linear	dice	dice	0.2	bf	rh	15	1000	clk	none	20	[0.2]	no-central	all	500	hlsh	simtol	0.9	28	28	483	hungarian	[0.0, 1.0, 0.0]	2	332	2	2	2	2	2	2	2	2	355	2	2	2	2	2
20210508	1206	euro-census	1_2_8	4000	euro-census	1_2_8	4600	2	false	True	linear	dice	dice	0.2	bf	rh	15	1000	clk	none	20	[0.2]	no-central	all	500	hlsh	simtol	0.9	28	28	483	hungarian	[0.0, 0.0, 1.0]	2	319	1	1	1	1	2	2	2	2	319	1	1	1	1	2
20210508	1206	euro-census	1_2_8	4000	euro-census	1_2_8	4600	2	false	True	linear	dice	dice	0.2	bf	rh	15	1000	clk	none	20	[0.2]	no-central	all	500	hlsh	simtol	0.9	28	28	483	hungarian	[0.6, 0.3, 0.1]	2	332	2	2	2	2	2	2	2	2	356	2	2	2	2	2
20210508	1206	euro-census	1_2_8	4000	euro-census	1_2_8	4600	2	false	True	linear	dice	dice	0.2	bf	rh	15	1000	clk	none	20	[0.2]	no-central	all	500	hlsh	simtol	0.9	28	28	483	shapley	[1.0, 0.0, 0.0]	2	307	2	2	2	2	2	2	2	2	307	2	2	2	2	2
20210508	1206	euro-census	1_2_8	4000	euro-census	1_2_8	4600	2	false	True	linear	dice	dice	0.2	bf	rh	15	1000	clk	none	20	[0.2]	no-central	all	500	hlsh	simtol	0.9	28	28	483	shapley	[0.0, 1.0, 0.0]	2	305	2	2	2	2	2	2	2	2	305	2	2	2	2	2
20210508	1206	euro-census	1_2_8	4000	euro-census	1_2_8	4600	2	false	True	linear	dice	dice	0.2	bf	rh	15	1000	clk	none	20	[0.2]	no-central	all	500	hlsh	simtol	0.9	28	28	483	shapley	[0.0, 0.0, 1.0]	2	316	1	1	1	1	2	2	2	2	316	1	1	1	1	2
20210508	1206	euro-census	1_2_8	4000	euro-census	1_2_8	4600	2	false	True	linear	dice	dice	0.2	bf	rh	15	1000	clk	none	20	[0.2]	no-central	all	500	hlsh	simtol	0.9	28	28	483	shapley	[0.6, 0.3, 0.1]	2	313	2	2	2	2	2	2	2	2	313	2	2	2	2	2
20210508	1206	euro-census	1_2_8	4000	euro-census	1_2_8	4600	2	false	True	linear	dice	dice	0.2	bf	rh	15	1000	clk	none	20	[0.2]	no-central	all	500	hlsh	simtol	0.9	28	28	483	random	[0.0, 0.0, 0.0]	0	1	0	0	0	0	0	0	0	0	1	0	0	0	0	0
20210508	1206	euro-census	1_2_8	4000	euro-census	1_2_8	4600	2	false	True	linear	dice	dice	0.2	bf	rh	15	1000	clk	none	20	[0.2]	node2vec	all	500	hlsh	simtol	0.9	30	30	3514	symmetric	[1.0, 0.0, 0.0]	0	941	0	0	0	0	0	0	0	0	941	0	0	0	0	0
20210508	1206	euro-census	1_2_8	4000	euro-census	1_2_8	4600	2	false	True	linear	dice	dice	0.2	bf	rh	15	1000	clk	none	20	[0.2]	node2vec	all	500	hlsh	simtol	0.9	30	30	3514	symmetric	[0.0, 1.0, 0.0]	0	1014	0	0	0	0	0	0	0	0	1014	0	0	0	0	0
20210508	1206	euro-census	1_2_8	4000	euro-census	1_2_8	4600	2	false	True	linear	dice	dice	0.2	bf	rh	15	1000	clk	none	20	[0.2]	node2vec	all	500	hlsh	simtol	0.9	30	30	3514	symmetric	[0.0, 0.0, 1.0]	0	1236	0	0	0	0	0	0	0	0	1235	0	0	0	0	0
20210508	1206	euro-census	1_2_8	4000	euro-census	1_2_8	4600	2	false	True	linear	dice	dice	0.2	bf	rh	15	1000	clk	none	20	[0.2]	node2vec	all	500	hlsh	simtol	0.9	30	30	3514	symmetric	[0.6, 0.3, 0.1]	0	1071	0	0	0	0	0	0	0	0	1071	0	0	0	0	0
20210508	1206	euro-census	1_2_8	4000	euro-census	1_2_8	4600	2	false	True	linear	dice	dice	0.2	bf	rh	15	1000	clk	none	20	[0.2]	node2vec	all	500	hlsh	simtol	0.9	30	30	3514	hungarian	[1.0, 0.0, 0.0]	0	1450	0	0	0	0	0	0	0	0	1472	0	0	0	0	0
20210508	1206	euro-census	1_2_8	4000	euro-census	1_2_8	4600	2	false	True	linear	dice	dice	0.2	bf	rh	15	1000	clk	none	20	[0.2]	node2vec	all	500	hlsh	simtol	0.9	30	30	3514	hungarian	[0.0, 1.0, 0.0]	0	1450	0	0	0	0	0	0	0	0	1471	0	0	0	0	0
20210508	1206	euro-census	1_2_8	4000	euro-census	1_2_8	4600	2	false	True	linear	dice	dice	0.2	bf	rh	15	1000	clk	none	20	[0.2]	node2vec	all	500	hlsh	simtol	0.9	30	30	3514	hungarian	[0.0, 0.0, 1.0]	0	1390	0	0	0	0	0	0	0	0	1389	0	0	0	0	0
20210508	1206	euro-census	1_2_8	4000	euro-census	1_2_8	4600	2	false	True	linear	dice	dice	0.2	bf	rh	15	1000	clk	none	20	[0.2]	node2vec	all	500	hlsh	simtol	0.9	30	30	3514	hungarian	[0.6, 0.3, 0.1]	0	1450	0	0	0	0	0	0	0	0	1472	0	0	0	0	0
20210508	1206	euro-census	1_2_8	4000	euro-census	1_2_8	4600	2	false	True	linear	dice	dice	0.2	bf	rh	15	1000	clk	none	20	[0.2]	node2vec	all	500	hlsh	simtol	0.9	30	30	3514	shapley	[1.0, 0.0, 0.0]	0	1232	0	0	0	0	0	0	0	0	1232	0	0	0	0	0
20210508	1206	euro-census	1_2_8	4000	euro-census	1_2_8	4600	2	false	True	linear	dice	dice	0.2	bf	rh	15	1000	clk	none	20	[0.2]	node2vec	all	500	hlsh	simtol	0.9	30	30	3514	shapley	[0.0, 1.0, 0.0]	0	1218	0	0	0	0	0	0	0	0	1218	0	0	0	0	0
20210508	1206	euro-census	1_2_8	4000	euro-census	1_2_8	4600	2	false	True	linear	dice	dice	0.2	bf	rh	15	1000	clk	none	20	[0.2]	node2vec	all	500	hlsh	simtol	0.9	30	30	3514	shapley	[0.0, 0.0, 1.0]	0	1336	0	0	0	0	0	0	0	0	1335	0	0	0	0	0
20210508	1206	euro-census	1_2_8	4000	euro-census	1_2_8	4600	2	false	True	linear	dice	dice	0.2	bf	rh	15	1000	clk	none	20	[0.2]	node2vec	all	500	hlsh	simtol	0.9	30	30	3514	shapley	[0.6, 0.3, 0.1]	0	1265	0	0	0	0	0	0	0	0	1265	0	0	0	0	0
20210508	1206	euro-census	1_2_8	4000	euro-census	1_2_8	4600	2	false	True	linear	dice	dice	0.2	bf	rh	15	1000	clk	none	20	[0.2]	node2vec	all	500	hlsh	simtol	0.9	30	30	3514	random	[0.0, 0.0, 0.0]	0	1	0	0	0	0	0	0	0	0	1	0	0	0	0	0
20210508	1335	euro-census	1_2_8	4000	euro-census	1_2_8	4600	2	false	True	linear	dice	dice	0.2	bf	rh	15	1000	clk	none	20	[0.2]	all	all	500	hlsh	simtol	0.9	30	30	206	symmetric	[1.0, 0.0, 0.0]	2	130	2	2	2	2	2	2	2	2	130	2	2	2	2	2
20210508	1335	euro-census	1_2_8	4000	euro-census	1_2_8	4600	2	false	True	linear	dice	dice	0.2	bf	rh	15	1000	clk	none	20	[0.2]	all	all	500	hlsh	simtol	0.9	30	30	206	symmetric	[0.0, 1.0, 0.0]	2	132	2	2	2	2	2	2	2	2	132	2	2	2	2	2
20210508	1335	euro-census	1_2_8	4000	euro-census	1_2_8	4600	2	false	True	linear	dice	dice	0.2	bf	rh	15	1000	clk	none	20	[0.2]	all	all	500	hlsh	simtol	0.9	30	30	206	symmetric	[0.0, 0.0, 1.0]	2	139	0	0	0	2	2	2	2	2	139	0	0	0	2	2
20210508	1335	euro-census	1_2_8	4000	euro-census	1_2_8	4600	2	false	True	linear	dice	dice	0.2	bf	rh	15	1000	clk	none	20	[0.2]	all	all	500	hlsh	simtol	0.9	30	30	206	symmetric	[0.6, 0.3, 0.1]	2	135	2	2	2	2	2	2	2	2	135	2	2	2	2	2
20210508	1335	euro-census	1_2_8	4000	euro-census	1_2_8	4600	2	false	True	linear	dice	dice	0.2	bf	rh	15	1000	clk	none	20	[0.2]	all	all	500	hlsh	simtol	0.9	30	30	206	hungarian	[1.0, 0.0, 0.0]	2	143	2	2	2	2	2	2	2	2	161	2	2	2	2	2
20210508	1335	euro-census	1_2_8	4000	euro-census	1_2_8	4600	2	false	True	linear	dice	dice	0.2	bf	rh	15	1000	clk	none	20	[0.2]	all	all	500	hlsh	simtol	0.9	30	30	206	hungarian	[0.0, 1.0, 0.0]	2	143	2	2	2	2	2	2	2	2	160	2	2	2	2	2
20210508	1335	euro-census	1_2_8	4000	euro-census	1_2_8	4600	2	false	True	linear	dice	dice	0.2	bf	rh	15	1000	clk	none	20	[0.2]	all	all	500	hlsh	simtol	0.9	30	30	206	hungarian	[0.0, 0.0, 1.0]	2	139	0	0	0	2	2	2	2	2	139	0	0	0	2	2
20210508	1335	euro-census	1_2_8	4000	euro-census	1_2_8	4600	2	false	True	linear	dice	dice	0.2	bf	rh	15	1000	clk	none	20	[0.2]	all	all	500	hlsh	simtol	0.9	30	30	206	hungarian	[0.6, 0.3, 0.1]	2	143	2	2	2	2	2	2	2	2	161	2	2	2	2	2
20210508	1335	euro-census	1_2_8	4000	euro-census	1_2_8	4600	2	false	True	linear	dice	dice	0.2	bf	rh	15	1000	clk	none	20	[0.2]	all	all	500	hlsh	simtol	0.9	30	30	206	shapley	[1.0, 0.0, 0.0]	2	136	2	2	2	2	2	2	2	2	136	2	2	2	2	2
20210508	1335	euro-census	1_2_8	4000	euro-census	1_2_8	4600	2	false	True	linear	dice	dice	0.2	bf	rh	15	1000	clk	none	20	[0.2]	all	all	500	hlsh	simtol	0.9	30	30	206	shapley	[0.0, 1.0, 0.0]	2	136	2	2	2	2	2	2	2	2	136	2	2	2	2	2
20210508	1335	euro-census	1_2_8	4000	euro-census	1_2_8	4600	2	false	True	linear	dice	dice	0.2	bf	rh	15	1000	clk	none	20	[0.2]	all	all	500	hlsh	simtol	0.9	30	30	206	shapley	[0.0, 0.0, 1.0]	2	139	0	0	0	2	2	2	2	2	139	0	0	0	2	2
20210508	1335	euro-census	1_2_8	4000	euro-census	1_2_8	4600	2	false	True	linear	dice	dice	0.2	bf	rh	15	1000	clk	none	20	[0.2]	all	all	500	hlsh	simtol	0.9	30	30	206	shapley	[0.6, 0.3, 0.1]	2	137	2	2	2	2	2	2	2	2	137	2	2	2	2	2
20210508	1335	euro-census	1_2_8	4000	euro-census	1_2_8	4600	2	false	True	linear	dice	dice	0.2	bf	rh	15	1000	clk	none	20	[0.2]	all	all	500	hlsh	simtol	0.9	30	30	206	random	[0.0, 0.0, 0.0]	0	1	0	0	0	0	0	0	0	0	1	0	0	0	0	0
20210508	1335	euro-census	1_2_8	4000	euro-census	1_2_8	4600	2	false	True	linear	dice	dice	0.2	bf	rh	15	1000	clk	none	20	[0.2]	no-histo	all	500	hlsh	simtol	0.9	11	11	16289	symmetric	[1.0, 0.0, 0.0]	4	1705	1	2	3	4	4	4	4	4	1705	1	2	3	4	4
20210508	1335	euro-census	1_2_8	4000	euro-census	1_2_8	4600	2	false	True	linear	dice	dice	0.2	bf	rh	15	1000	clk	none	20	[0.2]	no-histo	all	500	hlsh	simtol	0.9	11	11	16289	symmetric	[0.0, 1.0, 0.0]	4	1945	0	0	0	3	4	4	4	4	1945	0	0	0	3	4
20210508	1335	euro-census	1_2_8	4000	euro-census	1_2_8	4600	2	false	True	linear	dice	dice	0.2	bf	rh	15	1000	clk	none	20	[0.2]	no-histo	all	500	hlsh	simtol	0.9	11	11	16289	symmetric	[0.0, 0.0, 1.0]	3	1822	0	0	0	0	0	2	3	3	1822	0	0	0	0	0
20210508	1335	euro-census	1_2_8	4000	euro-census	1_2_8	4600	2	false	True	linear	dice	dice	0.2	bf	rh	15	1000	clk	none	20	[0.2]	no-histo	all	500	hlsh	simtol	0.9	11	11	16289	symmetric	[0.6, 0.3, 0.1]	4	1959	0	0	0	3	4	4	4	4	1959	0	0	0	3	4
20210508	1335	euro-census	1_2_8	4000	euro-census	1_2_8	4600	2	false	True	linear	dice	dice	0.2	bf	rh	15	1000	clk	none	20	[0.2]	no-histo	all	500	hlsh	simtol	0.9	11	11	16289	hungarian	[1.0, 0.0, 0.0]	4	3144	2	2	3	4	4	4	4	4	3158	2	2	3	4	4
20210508	1335	euro-census	1_2_8	4000	euro-census	1_2_8	4600	2	false	True	linear	dice	dice	0.2	bf	rh	15	1000	clk	none	20	[0.2]	no-histo	all	500	hlsh	simtol	0.9	11	11	16289	hungarian	[0.0, 1.0, 0.0]	4	3144	0	0	0	3	4	4	4	4	3158	0	0	0	3	4
20210508	1335	euro-census	1_2_8	4000	euro-census	1_2_8	4600	2	false	True	linear	dice	dice	0.2	bf	rh	15	1000	clk	none	20	[0.2]	no-histo	all	500	hlsh	simtol	0.9	11	11	16289	hungarian	[0.0, 0.0, 1.0]	3	3122	0	0	0	0	0	3	3	3	3122	0	0	0	0	0
20210508	1335	euro-census	1_2_8	4000	euro-census	1_2_8	4600	2	false	True	linear	dice	dice	0.2	bf	rh	15	1000	clk	none	20	[0.2]	no-histo	all	500	hlsh	simtol	0.9	11	11	16289	hungarian	[0.6, 0.3, 0.1]	4	3144	0	0	0	3	4	4	4	4	3158	0	0	0	3	4
20210508	1335	euro-census	1_2_8	4000	euro-census	1_2_8	4600	2	false	True	linear	dice	dice	0.2	bf	rh	15	1000	clk	none	20	[0.2]	no-histo	all	500	hlsh	simtol	0.9	11	11	16289	shapley	[1.0, 0.0, 0.0]	4	2755	1	2	3	4	4	4	4	4	2755	1	2	3	4	4
20210508	1335	euro-census	1_2_8	4000	euro-census	1_2_8	4600	2	false	True	linear	dice	dice	0.2	bf	rh	15	1000	clk	none	20	[0.2]	no-histo	all	500	hlsh	simtol	0.9	11	11	16289	shapley	[0.0, 1.0, 0.0]	4	2732	0	0	0	3	4	4	4	4	2732	0	0	0	3	4
20210508	1335	euro-census	1_2_8	4000	euro-census	1_2_8	4600	2	false	True	linear	dice	dice	0.2	bf	rh	15	1000	clk	none	20	[0.2]	no-histo	all	500	hlsh	simtol	0.9	11	11	16289	shapley	[0.0, 0.0, 1.0]	3	3057	0	0	0	0	0	2	3	3	3057	0	0	0	0	0
20210508	1335	euro-census	1_2_8	4000	euro-census	1_2_8	4600	2	false	True	linear	dice	dice	0.2	bf	rh	15	1000	clk	none	20	[0.2]	no-histo	all	500	hlsh	simtol	0.9	11	11	16289	shapley	[0.6, 0.3, 0.1]	4	2773	0	0	0	3	4	4	4	4	2773	0	0	0	3	4
20210508	1335	euro-census	1_2_8	4000	euro-census	1_2_8	4600	2	false	True	linear	dice	dice	0.2	bf	rh	15	1000	clk	none	20	[0.2]	no-histo	all	500	hlsh	simtol	0.9	11	11	16289	random	[0.0, 0.0, 0.0]	0	1	0	0	0	0	0	0	0	0	1	0	0	0	0	0
20210508	1335	euro-census	1_2_8	4000	euro-census	1_2_8	4600	2	false	True	linear	dice	dice	0.2	bf	rh	15	1000	clk	none	20	[0.2]	one-central	all	500	hlsh	simtol	0.9	29	29	330	symmetric	[1.0, 0.0, 0.0]	2	174	2	2	2	2	2	2	2	2	174	2	2	2	2	2
20210508	1335	euro-census	1_2_8	4000	euro-census	1_2_8	4600	2	false	True	linear	dice	dice	0.2	bf	rh	15	1000	clk	none	20	[0.2]	one-central	all	500	hlsh	simtol	0.9	29	29	330	symmetric	[0.0, 1.0, 0.0]	2	180	2	2	2	2	2	2	2	2	180	2	2	2	2	2
20210508	1335	euro-census	1_2_8	4000	euro-census	1_2_8	4600	2	false	True	linear	dice	dice	0.2	bf	rh	15	1000	clk	none	20	[0.2]	one-central	all	500	hlsh	simtol	0.9	29	29	330	symmetric	[0.0, 0.0, 1.0]	3	192	1	1	2	2	3	3	3	3	192	1	1	2	2	3
20210508	1335	euro-census	1_2_8	4000	euro-census	1_2_8	4600	2	false	True	linear	dice	dice	0.2	bf	rh	15	1000	clk	none	20	[0.2]	one-central	all	500	hlsh	simtol	0.9	29	29	330	symmetric	[0.6, 0.3, 0.1]	2	183	2	2	2	2	2	2	2	2	183	2	2	2	2	2
20210508	1335	euro-census	1_2_8	4000	euro-census	1_2_8	4600	2	false	True	linear	dice	dice	0.2	bf	rh	15	1000	clk	none	20	[0.2]	one-central	all	500	hlsh	simtol	0.9	29	29	330	hungarian	[1.0, 0.0, 0.0]	3	202	2	2	2	2	2	3	3	3	219	2	2	2	2	2
20210508	1335	euro-census	1_2_8	4000	euro-census	1_2_8	4600	2	false	True	linear	dice	dice	0.2	bf	rh	15	1000	clk	none	20	[0.2]	one-central	all	500	hlsh	simtol	0.9	29	29	330	hungarian	[0.0, 1.0, 0.0]	2	202	2	2	2	2	2	2	2	2	219	2	2	2	2	2
20210508	1335	euro-census	1_2_8	4000	euro-census	1_2_8	4600	2	false	True	linear	dice	dice	0.2	bf	rh	15	1000	clk	none	20	[0.2]	one-central	all	500	hlsh	simtol	0.9	29	29	330	hungarian	[0.0, 0.0, 1.0]	3	196	1	1	2	2	3	3	3	3	196	1	1	2	2	3
20210508	1335	euro-census	1_2_8	4000	euro-census	1_2_8	4600	2	false	True	linear	dice	dice	0.2	bf	rh	15	1000	clk	none	20	[0.2]	one-central	all	500	hlsh	simtol	0.9	29	29	330	hungarian	[0.6, 0.3, 0.1]	3	202	2	2	2	2	2	3	3	3	219	2	2	2	2	2
20210508	1335	euro-census	1_2_8	4000	euro-census	1_2_8	4600	2	false	True	linear	dice	dice	0.2	bf	rh	15	1000	clk	none	20	[0.2]	one-central	all	500	hlsh	simtol	0.9	29	29	330	shapley	[1.0, 0.0, 0.0]	2	191	2	2	2	2	2	2	2	2	191	2	2	2	2	2
20210508	1335	euro-census	1_2_8	4000	euro-census	1_2_8	4600	2	false	True	linear	dice	dice	0.2	bf	rh	15	1000	clk	none	20	[0.2]	one-central	all	500	hlsh	simtol	0.9	29	29	330	shapley	[0.0, 1.0, 0.0]	2	188	2	2	2	2	2	2	2	2	188	2	2	2	2	2
20210508	1335	euro-census	1_2_8	4000	euro-census	1_2_8	4600	2	false	True	linear	dice	dice	0.2	bf	rh	15	1000	clk	none	20	[0.2]	one-central	all	500	hlsh	simtol	0.9	29	29	330	shapley	[0.0, 0.0, 1.0]	3	196	1	1	2	2	3	3	3	3	196	1	1	2	2	3
20210508	1335	euro-census	1_2_8	4000	euro-census	1_2_8	4600	2	false	True	linear	dice	dice	0.2	bf	rh	15	1000	clk	none	20	[0.2]	one-central	all	500	hlsh	simtol	0.9	29	29	330	shapley	[0.6, 0.3, 0.1]	2	193	2	2	2	2	2	2	2	2	193	2	2	2	2	2
20210508	1335	euro-census	1_2_8	4000	euro-census	1_2_8	4600	2	false	True	linear	dice	dice	0.2	bf	rh	15	1000	clk	none	20	[0.2]	one-central	all	500	hlsh	simtol	0.9	29	29	330	random	[0.0, 0.0, 0.0]	0	1	0	0	0	0	0	0	0	0	1	0	0	0	0	0
20210508	1335	euro-census	1_2_8	4000	euro-census	1_2_8	4600	2	false	True	linear	dice	dice	0.2	bf	rh	15	1000	clk	none	20	[0.2]	no-nf-central	all	500	hlsh	simtol	0.9	27	27	300	symmetric	[1.0, 0.0, 0.0]	2	177	2	2	2	2	2	2	2	2	177	2	2	2	2	2
20210508	1335	euro-census	1_2_8	4000	euro-census	1_2_8	4600	2	false	True	linear	dice	dice	0.2	bf	rh	15	1000	clk	none	20	[0.2]	no-nf-central	all	500	hlsh	simtol	0.9	27	27	300	symmetric	[0.0, 1.0, 0.0]	2	182	2	2	2	2	2	2	2	2	182	2	2	2	2	2
20210508	1335	euro-census	1_2_8	4000	euro-census	1_2_8	4600	2	false	True	linear	dice	dice	0.2	bf	rh	15	1000	clk	none	20	[0.2]	no-nf-central	all	500	hlsh	simtol	0.9	27	27	300	symmetric	[0.0, 0.0, 1.0]	2	190	0	1	2	2	2	2	2	2	190	0	1	2	2	2
20210508	1335	euro-census	1_2_8	4000	euro-census	1_2_8	4600	2	false	True	linear	dice	dice	0.2	bf	rh	15	1000	clk	none	20	[0.2]	no-nf-central	all	500	hlsh	simtol	0.9	27	27	300	symmetric	[0.6, 0.3, 0.1]	2	185	2	2	2	2	2	2	2	2	185	2	2	2	2	2
20210508	1335	euro-census	1_2_8	4000	euro-census	1_2_8	4600	2	false	True	linear	dice	dice	0.2	bf	rh	15	1000	clk	none	20	[0.2]	no-nf-central	all	500	hlsh	simtol	0.9	27	27	300	hungarian	[1.0, 0.0, 0.0]	2	200	2	2	2	2	2	2	2	2	220	2	2	2	2	2
20210508	1335	euro-census	1_2_8	4000	euro-census	1_2_8	4600	2	false	True	linear	dice	dice	0.2	bf	rh	15	1000	clk	none	20	[0.2]	no-nf-central	all	500	hlsh	simtol	0.9	27	27	300	hungarian	[0.0, 1.0, 0.0]	2	200	2	2	2	2	2	2	2	2	220	2	2	2	2	2
20210508	1335	euro-census	1_2_8	4000	euro-census	1_2_8	4600	2	false	True	linear	dice	dice	0.2	bf	rh	15	1000	clk	none	20	[0.2]	no-nf-central	all	500	hlsh	simtol	0.9	27	27	300	hungarian	[0.0, 0.0, 1.0]	2	194	0	1	2	2	2	2	2	2	194	0	1	2	2	2
20210508	1335	euro-census	1_2_8	4000	euro-census	1_2_8	4600	2	false	True	linear	dice	dice	0.2	bf	rh	15	1000	clk	none	20	[0.2]	no-nf-central	all	500	hlsh	simtol	0.9	27	27	300	hungarian	[0.6, 0.3, 0.1]	2	200	2	2	2	2	2	2	2	2	220	2	2	2	2	2
20210508	1335	euro-census	1_2_8	4000	euro-census	1_2_8	4600	2	false	True	linear	dice	dice	0.2	bf	rh	15	1000	clk	none	20	[0.2]	no-nf-central	all	500	hlsh	simtol	0.9	27	27	300	shapley	[1.0, 0.0, 0.0]	2	189	2	2	2	2	2	2	2	2	189	2	2	2	2	2
20210508	1335	euro-census	1_2_8	4000	euro-census	1_2_8	4600	2	false	True	linear	dice	dice	0.2	bf	rh	15	1000	clk	none	20	[0.2]	no-nf-central	all	500	hlsh	simtol	0.9	27	27	300	shapley	[0.0, 1.0, 0.0]	2	189	2	2	2	2	2	2	2	2	189	2	2	2	2	2
20210508	1335	euro-census	1_2_8	4000	euro-census	1_2_8	4600	2	false	True	linear	dice	dice	0.2	bf	rh	15	1000	clk	none	20	[0.2]	no-nf-central	all	500	hlsh	simtol	0.9	27	27	300	shapley	[0.0, 0.0, 1.0]	2	193	0	1	2	2	2	2	2	2	193	0	1	2	2	2
20210508	1335	euro-census	1_2_8	4000	euro-census	1_2_8	4600	2	false	True	linear	dice	dice	0.2	bf	rh	15	1000	clk	none	20	[0.2]	no-nf-central	all	500	hlsh	simtol	0.9	27	27	300	shapley	[0.6, 0.3, 0.1]	2	190	2	2	2	2	2	2	2	2	190	2	2	2	2	2
20210508	1335	euro-census	1_2_8	4000	euro-census	1_2_8	4600	2	false	True	linear	dice	dice	0.2	bf	rh	15	1000	clk	none	20	[0.2]	no-nf-central	all	500	hlsh	simtol	0.9	27	27	300	random	[0.0, 0.0, 0.0]	0	1	0	0	0	0	0	0	0	0	1	0	0	0	0	0
20210508	1335	euro-census	1_2_8	4000	euro-census	1_2_8	4600	2	false	True	linear	dice	dice	0.2	bf	rh	15	1000	clk	none	20	[0.2]	no-central	all	500	hlsh	simtol	0.9	28	28	483	symmetric	[1.0, 0.0, 0.0]	2	285	2	2	2	2	2	2	2	2	285	2	2	2	2	2
20210508	1335	euro-census	1_2_8	4000	euro-census	1_2_8	4600	2	false	True	linear	dice	dice	0.2	bf	rh	15	1000	clk	none	20	[0.2]	no-central	all	500	hlsh	simtol	0.9	28	28	483	symmetric	[0.0, 1.0, 0.0]	2	290	2	2	2	2	2	2	2	2	290	2	2	2	2	2
20210508	1335	euro-census	1_2_8	4000	euro-census	1_2_8	4600	2	false	True	linear	dice	dice	0.2	bf	rh	15	1000	clk	none	20	[0.2]	no-central	all	500	hlsh	simtol	0.9	28	28	483	symmetric	[0.0, 0.0, 1.0]	2	315	0	1	1	1	2	2	2	2	315	0	1	1	1	2
20210508	1335	euro-census	1_2_8	4000	euro-census	1_2_8	4600	2	false	True	linear	dice	dice	0.2	bf	rh	15	1000	clk	none	20	[0.2]	no-central	all	500	hlsh	simtol	0.9	28	28	483	symmetric	[0.6, 0.3, 0.1]	2	302	2	2	2	2	2	2	2	2	302	2	2	2	2	2
20210508	1335	euro-census	1_2_8	4000	euro-census	1_2_8	4600	2	false	True	linear	dice	dice	0.2	bf	rh	15	1000	clk	none	20	[0.2]	no-central	all	500	hlsh	simtol	0.9	28	28	483	hungarian	[1.0, 0.0, 0.0]	2	330	2	2	2	2	2	2	2	2	359	2	2	2	2	2
20210508	1335	euro-census	1_2_8	4000	euro-census	1_2_8	4600	2	false	True	linear	dice	dice	0.2	bf	rh	15	1000	clk	none	20	[0.2]	no-central	all	500	hlsh	simtol	0.9	28	28	483	hungarian	[0.0, 1.0, 0.0]	2	330	2	2	2	2	2	2	2	2	359	2	2	2	2	2
20210508	1335	euro-census	1_2_8	4000	euro-census	1_2_8	4600	2	false	True	linear	dice	dice	0.2	bf	rh	15	1000	clk	none	20	[0.2]	no-central	all	500	hlsh	simtol	0.9	28	28	483	hungarian	[0.0, 0.0, 1.0]	2	319	0	1	1	1	2	2	2	2	319	0	1	1	1	2
20210508	1335	euro-census	1_2_8	4000	euro-census	1_2_8	4600	2	false	True	linear	dice	dice	0.2	bf	rh	15	1000	clk	none	20	[0.2]	no-central	all	500	hlsh	simtol	0.9	28	28	483	hungarian	[0.6, 0.3, 0.1]	2	330	2	2	2	2	2	2	2	2	359	2	2	2	2	2
20210508	1335	euro-census	1_2_8	4000	euro-census	1_2_8	4600	2	false	True	linear	dice	dice	0.2	bf	rh	15	1000	clk	none	20	[0.2]	no-central	all	500	hlsh	simtol	0.9	28	28	483	shapley	[1.0, 0.0, 0.0]	2	307	2	2	2	2	2	2	2	2	307	2	2	2	2	2
20210508	1335	euro-census	1_2_8	4000	euro-census	1_2_8	4600	2	false	True	linear	dice	dice	0.2	bf	rh	15	1000	clk	none	20	[0.2]	no-central	all	500	hlsh	simtol	0.9	28	28	483	shapley	[0.0, 1.0, 0.0]	2	305	2	2	2	2	2	2	2	2	305	2	2	2	2	2
20210508	1335	euro-census	1_2_8	4000	euro-census	1_2_8	4600	2	false	True	linear	dice	dice	0.2	bf	rh	15	1000	clk	none	20	[0.2]	no-central	all	500	hlsh	simtol	0.9	28	28	483	shapley	[0.0, 0.0, 1.0]	2	316	0	1	1	1	2	2	2	2	316	0	1	1	1	2
20210508	1335	euro-census	1_2_8	4000	euro-census	1_2_8	4600	2	false	True	linear	dice	dice	0.2	bf	rh	15	1000	clk	none	20	[0.2]	no-central	all	500	hlsh	simtol	0.9	28	28	483	shapley	[0.6, 0.3, 0.1]	2	313	2	2	2	2	2	2	2	2	313	2	2	2	2	2
20210508	1335	euro-census	1_2_8	4000	euro-census	1_2_8	4600	2	false	True	linear	dice	dice	0.2	bf	rh	15	1000	clk	none	20	[0.2]	no-central	all	500	hlsh	simtol	0.9	28	28	483	random	[0.0, 0.0, 0.0]	0	1	0	0	0	0	0	0	0	0	1	0	0	0	0	0
20210508	1335	euro-census	1_2_8	4000	euro-census	1_2_8	4600	2	false	True	linear	dice	dice	0.2	bf	rh	15	1000	clk	none	20	[0.2]	node2vec	all	500	hlsh	simtol	0.9	30	30	2112	symmetric	[1.0, 0.0, 0.0]	0	680	0	0	0	0	0	0	0	0	680	0	0	0	0	0
20210508	1335	euro-census	1_2_8	4000	euro-census	1_2_8	4600	2	false	True	linear	dice	dice	0.2	bf	rh	15	1000	clk	none	20	[0.2]	node2vec	all	500	hlsh	simtol	0.9	30	30	2112	symmetric	[0.0, 1.0, 0.0]	0	730	0	0	0	0	0	0	0	0	730	0	0	0	0	0
20210508	1335	euro-census	1_2_8	4000	euro-census	1_2_8	4600	2	false	True	linear	dice	dice	0.2	bf	rh	15	1000	clk	none	20	[0.2]	node2vec	all	500	hlsh	simtol	0.9	30	30	2112	symmetric	[0.0, 0.0, 1.0]	0	910	0	0	0	0	0	0	0	0	910	0	0	0	0	0
20210508	1335	euro-census	1_2_8	4000	euro-census	1_2_8	4600	2	false	True	linear	dice	dice	0.2	bf	rh	15	1000	clk	none	20	[0.2]	node2vec	all	500	hlsh	simtol	0.9	30	30	2112	symmetric	[0.6, 0.3, 0.1]	0	803	0	0	0	0	0	0	0	0	803	0	0	0	0	0
20210508	1335	euro-census	1_2_8	4000	euro-census	1_2_8	4600	2	false	True	linear	dice	dice	0.2	bf	rh	15	1000	clk	none	20	[0.2]	node2vec	all	500	hlsh	simtol	0.9	30	30	2112	hungarian	[1.0, 0.0, 0.0]	0	1026	0	0	0	0	0	0	0	0	1065	0	0	0	0	0
20210508	1335	euro-census	1_2_8	4000	euro-census	1_2_8	4600	2	false	True	linear	dice	dice	0.2	bf	rh	15	1000	clk	none	20	[0.2]	node2vec	all	500	hlsh	simtol	0.9	30	30	2112	hungarian	[0.0, 1.0, 0.0]	0	1026	0	0	0	0	0	0	0	0	1065	0	0	0	0	0
20210508	1335	euro-census	1_2_8	4000	euro-census	1_2_8	4600	2	false	True	linear	dice	dice	0.2	bf	rh	15	1000	clk	none	20	[0.2]	node2vec	all	500	hlsh	simtol	0.9	30	30	2112	hungarian	[0.0, 0.0, 1.0]	0	998	0	0	0	0	0	0	0	0	998	0	0	0	0	0
20210508	1335	euro-census	1_2_8	4000	euro-census	1_2_8	4600	2	false	True	linear	dice	dice	0.2	bf	rh	15	1000	clk	none	20	[0.2]	node2vec	all	500	hlsh	simtol	0.9	30	30	2112	hungarian	[0.6, 0.3, 0.1]	0	1026	0	0	0	0	0	0	0	0	1065	0	0	0	0	0
20210508	1335	euro-census	1_2_8	4000	euro-census	1_2_8	4600	2	false	True	linear	dice	dice	0.2	bf	rh	15	1000	clk	none	20	[0.2]	node2vec	all	500	hlsh	simtol	0.9	30	30	2112	shapley	[1.0, 0.0, 0.0]	0	885	0	0	0	0	0	0	0	0	885	0	0	0	0	0
20210508	1335	euro-census	1_2_8	4000	euro-census	1_2_8	4600	2	false	True	linear	dice	dice	0.2	bf	rh	15	1000	clk	none	20	[0.2]	node2vec	all	500	hlsh	simtol	0.9	30	30	2112	shapley	[0.0, 1.0, 0.0]	0	876	0	0	0	0	0	0	0	0	876	0	0	0	0	0
20210508	1335	euro-census	1_2_8	4000	euro-census	1_2_8	4600	2	false	True	linear	dice	dice	0.2	bf	rh	15	1000	clk	none	20	[0.2]	node2vec	all	500	hlsh	simtol	0.9	30	30	2112	shapley	[0.0, 0.0, 1.0]	0	958	0	0	0	0	0	0	0	0	958	0	0	0	0	0
20210508	1335	euro-census	1_2_8	4000	euro-census	1_2_8	4600	2	false	True	linear	dice	dice	0.2	bf	rh	15	1000	clk	none	20	[0.2]	node2vec	all	500	hlsh	simtol	0.9	30	30	2112	shapley	[0.6, 0.3, 0.1]	0	904	0	0	0	0	0	0	0	0	904	0	0	0	0	0
20210508	1335	euro-census	1_2_8	4000	euro-census	1_2_8	4600	2	false	True	linear	dice	dice	0.2	bf	rh	15	1000	clk	none	20	[0.2]	node2vec	all	500	hlsh	simtol	0.9	30	30	2112	random	[0.0, 0.0, 0.0]	0	1	0	0	0	0	0	0	0	0	1	0	0	0	0	0
20210508	1459	euro-census	1_2_8	4000	euro-census	1_2_8	4600	2	false	True	linear	dice	dice	0.2	bf	rh	15	1000	clk	none	20	[0.2]	all	all	500	hlsh	simtol	0.9	30	30	206	symmetric	[1.0, 0.0, 0.0]	2	130	2	2	2	2	2	2	2	2	130	2	2	2	2	2
20210508	1459	euro-census	1_2_8	4000	euro-census	1_2_8	4600	2	false	True	linear	dice	dice	0.2	bf	rh	15	1000	clk	none	20	[0.2]	all	all	500	hlsh	simtol	0.9	30	30	206	symmetric	[0.0, 1.0, 0.0]	2	132	2	2	2	2	2	2	2	2	132	2	2	2	2	2
20210508	1459	euro-census	1_2_8	4000	euro-census	1_2_8	4600	2	false	True	linear	dice	dice	0.2	bf	rh	15	1000	clk	none	20	[0.2]	all	all	500	hlsh	simtol	0.9	30	30	206	symmetric	[0.0, 0.0, 1.0]	2	139	0	0	0	2	2	2	2	2	139	0	0	0	2	2
20210508	1459	euro-census	1_2_8	4000	euro-census	1_2_8	4600	2	false	True	linear	dice	dice	0.2	bf	rh	15	1000	clk	none	20	[0.2]	all	all	500	hlsh	simtol	0.9	30	30	206	symmetric	[0.6, 0.3, 0.1]	2	135	2	2	2	2	2	2	2	2	135	2	2	2	2	2
20210508	1459	euro-census	1_2_8	4000	euro-census	1_2_8	4600	2	false	True	linear	dice	dice	0.2	bf	rh	15	1000	clk	none	20	[0.2]	all	all	500	hlsh	simtol	0.9	30	30	206	hungarian	[1.0, 0.0, 0.0]	2	147	2	2	2	2	2	2	2	2	162	2	2	2	2	2
20210508	1459	euro-census	1_2_8	4000	euro-census	1_2_8	4600	2	false	True	linear	dice	dice	0.2	bf	rh	15	1000	clk	none	20	[0.2]	all	all	500	hlsh	simtol	0.9	30	30	206	hungarian	[0.0, 1.0, 0.0]	2	147	2	2	2	2	2	2	2	2	162	2	2	2	2	2
20210508	1459	euro-census	1_2_8	4000	euro-census	1_2_8	4600	2	false	True	linear	dice	dice	0.2	bf	rh	15	1000	clk	none	20	[0.2]	all	all	500	hlsh	simtol	0.9	30	30	206	hungarian	[0.0, 0.0, 1.0]	2	139	0	0	0	2	2	2	2	2	139	0	0	0	2	2
20210508	1459	euro-census	1_2_8	4000	euro-census	1_2_8	4600	2	false	True	linear	dice	dice	0.2	bf	rh	15	1000	clk	none	20	[0.2]	all	all	500	hlsh	simtol	0.9	30	30	206	hungarian	[0.6, 0.3, 0.1]	2	147	2	2	2	2	2	2	2	2	162	2	2	2	2	2
20210508	1459	euro-census	1_2_8	4000	euro-census	1_2_8	4600	2	false	True	linear	dice	dice	0.2	bf	rh	15	1000	clk	none	20	[0.2]	all	all	500	hlsh	simtol	0.9	30	30	206	shapley	[1.0, 0.0, 0.0]	2	136	2	2	2	2	2	2	2	2	136	2	2	2	2	2
20210508	1459	euro-census	1_2_8	4000	euro-census	1_2_8	4600	2	false	True	linear	dice	dice	0.2	bf	rh	15	1000	clk	none	20	[0.2]	all	all	500	hlsh	simtol	0.9	30	30	206	shapley	[0.0, 1.0, 0.0]	2	136	2	2	2	2	2	2	2	2	136	2	2	2	2	2
20210508	1459	euro-census	1_2_8	4000	euro-census	1_2_8	4600	2	false	True	linear	dice	dice	0.2	bf	rh	15	1000	clk	none	20	[0.2]	all	all	500	hlsh	simtol	0.9	30	30	206	shapley	[0.0, 0.0, 1.0]	2	139	0	0	0	2	2	2	2	2	139	0	0	0	2	2
20210508	1459	euro-census	1_2_8	4000	euro-census	1_2_8	4600	2	false	True	linear	dice	dice	0.2	bf	rh	15	1000	clk	none	20	[0.2]	all	all	500	hlsh	simtol	0.9	30	30	206	shapley	[0.6, 0.3, 0.1]	2	137	2	2	2	2	2	2	2	2	137	2	2	2	2	2
20210508	1459	euro-census	1_2_8	4000	euro-census	1_2_8	4600	2	false	True	linear	dice	dice	0.2	bf	rh	15	1000	clk	none	20	[0.2]	all	all	500	hlsh	simtol	0.9	30	30	206	random	[0.0, 0.0, 0.0]	0	1	0	0	0	0	0	0	0	0	1	0	0	0	0	0
20210508	1459	euro-census	1_2_8	4000	euro-census	1_2_8	4600	2	false	True	linear	dice	dice	0.2	bf	rh	15	1000	clk	none	20	[0.2]	no-histo	all	500	hlsh	simtol	0.9	11	11	16289	symmetric	[1.0, 0.0, 0.0]	4	1705	1	2	3	4	4	4	4	4	1705	1	2	3	4	4
20210508	1459	euro-census	1_2_8	4000	euro-census	1_2_8	4600	2	false	True	linear	dice	dice	0.2	bf	rh	15	1000	clk	none	20	[0.2]	no-histo	all	500	hlsh	simtol	0.9	11	11	16289	symmetric	[0.0, 1.0, 0.0]	4	1945	0	0	0	3	4	4	4	4	1945	0	0	0	3	4
20210508	1459	euro-census	1_2_8	4000	euro-census	1_2_8	4600	2	false	True	linear	dice	dice	0.2	bf	rh	15	1000	clk	none	20	[0.2]	no-histo	all	500	hlsh	simtol	0.9	11	11	16289	symmetric	[0.0, 0.0, 1.0]	3	1816	0	0	0	0	0	3	3	3	1816	0	0	0	0	0
20210508	1459	euro-census	1_2_8	4000	euro-census	1_2_8	4600	2	false	True	linear	dice	dice	0.2	bf	rh	15	1000	clk	none	20	[0.2]	no-histo	all	500	hlsh	simtol	0.9	11	11	16289	symmetric	[0.6, 0.3, 0.1]	4	1959	0	0	0	3	4	4	4	4	1959	0	0	0	3	4
20210508	1459	euro-census	1_2_8	4000	euro-census	1_2_8	4600	2	false	True	linear	dice	dice	0.2	bf	rh	15	1000	clk	none	20	[0.2]	no-histo	all	500	hlsh	simtol	0.9	11	11	16289	hungarian	[1.0, 0.0, 0.0]	4	3145	2	2	3	4	4	4	4	4	3156	2	2	3	4	4
20210508	1459	euro-census	1_2_8	4000	euro-census	1_2_8	4600	2	false	True	linear	dice	dice	0.2	bf	rh	15	1000	clk	none	20	[0.2]	no-histo	all	500	hlsh	simtol	0.9	11	11	16289	hungarian	[0.0, 1.0, 0.0]	4	3145	0	0	0	3	4	4	4	4	3156	0	0	0	3	4
20210508	1459	euro-census	1_2_8	4000	euro-census	1_2_8	4600	2	false	True	linear	dice	dice	0.2	bf	rh	15	1000	clk	none	20	[0.2]	no-histo	all	500	hlsh	simtol	0.9	11	11	16289	hungarian	[0.0, 0.0, 1.0]	3	3122	0	0	0	0	0	3	3	3	3122	0	0	0	0	0
20210508	1459	euro-census	1_2_8	4000	euro-census	1_2_8	4600	2	false	True	linear	dice	dice	0.2	bf	rh	15	1000	clk	none	20	[0.2]	no-histo	all	500	hlsh	simtol	0.9	11	11	16289	hungarian	[0.6, 0.3, 0.1]	4	3145	0	0	0	3	4	4	4	4	3156	0	0	0	3	4
20210508	1459	euro-census	1_2_8	4000	euro-census	1_2_8	4600	2	false	True	linear	dice	dice	0.2	bf	rh	15	1000	clk	none	20	[0.2]	no-histo	all	500	hlsh	simtol	0.9	11	11	16289	shapley	[1.0, 0.0, 0.0]	4	2755	1	2	3	4	4	4	4	4	2755	1	2	3	4	4
20210508	1459	euro-census	1_2_8	4000	euro-census	1_2_8	4600	2	false	True	linear	dice	dice	0.2	bf	rh	15	1000	clk	none	20	[0.2]	no-histo	all	500	hlsh	simtol	0.9	11	11	16289	shapley	[0.0, 1.0, 0.0]	4	2732	0	0	0	3	4	4	4	4	2732	0	0	0	3	4
20210508	1459	euro-census	1_2_8	4000	euro-census	1_2_8	4600	2	false	True	linear	dice	dice	0.2	bf	rh	15	1000	clk	none	20	[0.2]	no-histo	all	500	hlsh	simtol	0.9	11	11	16289	shapley	[0.0, 0.0, 1.0]	3	3056	0	0	0	0	0	2	3	3	3056	0	0	0	0	0
20210508	1459	euro-census	1_2_8	4000	euro-census	1_2_8	4600	2	false	True	linear	dice	dice	0.2	bf	rh	15	1000	clk	none	20	[0.2]	no-histo	all	500	hlsh	simtol	0.9	11	11	16289	shapley	[0.6, 0.3, 0.1]	4	2773	0	0	0	3	4	4	4	4	2773	0	0	0	3	4
20210508	1459	euro-census	1_2_8	4000	euro-census	1_2_8	4600	2	false	True	linear	dice	dice	0.2	bf	rh	15	1000	clk	none	20	[0.2]	no-histo	all	500	hlsh	simtol	0.9	11	11	16289	random	[0.0, 0.0, 0.0]	0	1	0	0	0	0	0	0	0	0	1	0	0	0	0	0
20210508	1459	euro-census	1_2_8	4000	euro-census	1_2_8	4600	2	false	True	linear	dice	dice	0.2	bf	rh	15	1000	clk	none	20	[0.2]	one-central	all	500	hlsh	simtol	0.9	29	29	330	symmetric	[1.0, 0.0, 0.0]	2	174	2	2	2	2	2	2	2	2	174	2	2	2	2	2
20210508	1459	euro-census	1_2_8	4000	euro-census	1_2_8	4600	2	false	True	linear	dice	dice	0.2	bf	rh	15	1000	clk	none	20	[0.2]	one-central	all	500	hlsh	simtol	0.9	29	29	330	symmetric	[0.0, 1.0, 0.0]	2	180	2	2	2	2	2	2	2	2	180	2	2	2	2	2
20210508	1459	euro-census	1_2_8	4000	euro-census	1_2_8	4600	2	false	True	linear	dice	dice	0.2	bf	rh	15	1000	clk	none	20	[0.2]	one-central	all	500	hlsh	simtol	0.9	29	29	330	symmetric	[0.0, 0.0, 1.0]	3	192	1	1	2	2	3	3	3	3	192	1	1	2	2	3
20210508	1459	euro-census	1_2_8	4000	euro-census	1_2_8	4600	2	false	True	linear	dice	dice	0.2	bf	rh	15	1000	clk	none	20	[0.2]	one-central	all	500	hlsh	simtol	0.9	29	29	330	symmetric	[0.6, 0.3, 0.1]	2	183	2	2	2	2	2	2	2	2	183	2	2	2	2	2
20210508	1459	euro-census	1_2_8	4000	euro-census	1_2_8	4600	2	false	True	linear	dice	dice	0.2	bf	rh	15	1000	clk	none	20	[0.2]	one-central	all	500	hlsh	simtol	0.9	29	29	330	hungarian	[1.0, 0.0, 0.0]	3	203	2	2	2	2	3	3	3	3	219	2	2	2	2	3
20210508	1459	euro-census	1_2_8	4000	euro-census	1_2_8	4600	2	false	True	linear	dice	dice	0.2	bf	rh	15	1000	clk	none	20	[0.2]	one-central	all	500	hlsh	simtol	0.9	29	29	330	hungarian	[0.0, 1.0, 0.0]	2	204	2	2	2	2	2	2	2	2	220	2	2	2	2	2
20210508	1459	euro-census	1_2_8	4000	euro-census	1_2_8	4600	2	false	True	linear	dice	dice	0.2	bf	rh	15	1000	clk	none	20	[0.2]	one-central	all	500	hlsh	simtol	0.9	29	29	330	hungarian	[0.0, 0.0, 1.0]	3	196	1	1	2	2	3	3	3	3	196	1	1	2	2	3
20210508	1459	euro-census	1_2_8	4000	euro-census	1_2_8	4600	2	false	True	linear	dice	dice	0.2	bf	rh	15	1000	clk	none	20	[0.2]	one-central	all	500	hlsh	simtol	0.9	29	29	330	hungarian	[0.6, 0.3, 0.1]	3	203	2	2	2	2	2	3	3	3	219	2	2	2	2	2
20210508	1459	euro-census	1_2_8	4000	euro-census	1_2_8	4600	2	false	True	linear	dice	dice	0.2	bf	rh	15	1000	clk	none	20	[0.2]	one-central	all	500	hlsh	simtol	0.9	29	29	330	shapley	[1.0, 0.0, 0.0]	2	191	2	2	2	2	2	2	2	2	191	2	2	2	2	2
20210508	1459	euro-census	1_2_8	4000	euro-census	1_2_8	4600	2	false	True	linear	dice	dice	0.2	bf	rh	15	1000	clk	none	20	[0.2]	one-central	all	500	hlsh	simtol	0.9	29	29	330	shapley	[0.0, 1.0, 0.0]	2	188	2	2	2	2	2	2	2	2	188	2	2	2	2	2
20210508	1459	euro-census	1_2_8	4000	euro-census	1_2_8	4600	2	false	True	linear	dice	dice	0.2	bf	rh	15	1000	clk	none	20	[0.2]	one-central	all	500	hlsh	simtol	0.9	29	29	330	shapley	[0.0, 0.0, 1.0]	3	196	1	1	2	2	3	3	3	3	196	1	1	2	2	3
20210508	1459	euro-census	1_2_8	4000	euro-census	1_2_8	4600	2	false	True	linear	dice	dice	0.2	bf	rh	15	1000	clk	none	20	[0.2]	one-central	all	500	hlsh	simtol	0.9	29	29	330	shapley	[0.6, 0.3, 0.1]	2	193	2	2	2	2	2	2	2	2	193	2	2	2	2	2
20210508	1459	euro-census	1_2_8	4000	euro-census	1_2_8	4600	2	false	True	linear	dice	dice	0.2	bf	rh	15	1000	clk	none	20	[0.2]	one-central	all	500	hlsh	simtol	0.9	29	29	330	random	[0.0, 0.0, 0.0]	0	1	0	0	0	0	0	0	0	0	1	0	0	0	0	0
20210508	1459	euro-census	1_2_8	4000	euro-census	1_2_8	4600	2	false	True	linear	dice	dice	0.2	bf	rh	15	1000	clk	none	20	[0.2]	no-nf-central	all	500	hlsh	simtol	0.9	27	27	300	symmetric	[1.0, 0.0, 0.0]	2	177	2	2	2	2	2	2	2	2	177	2	2	2	2	2
20210508	1459	euro-census	1_2_8	4000	euro-census	1_2_8	4600	2	false	True	linear	dice	dice	0.2	bf	rh	15	1000	clk	none	20	[0.2]	no-nf-central	all	500	hlsh	simtol	0.9	27	27	300	symmetric	[0.0, 1.0, 0.0]	2	182	2	2	2	2	2	2	2	2	182	2	2	2	2	2
20210508	1459	euro-census	1_2_8	4000	euro-census	1_2_8	4600	2	false	True	linear	dice	dice	0.2	bf	rh	15	1000	clk	none	20	[0.2]	no-nf-central	all	500	hlsh	simtol	0.9	27	27	300	symmetric	[0.0, 0.0, 1.0]	2	189	1	2	2	2	2	2	2	2	189	1	2	2	2	2
20210508	1459	euro-census	1_2_8	4000	euro-census	1_2_8	4600	2	false	True	linear	dice	dice	0.2	bf	rh	15	1000	clk	none	20	[0.2]	no-nf-central	all	500	hlsh	simtol	0.9	27	27	300	symmetric	[0.6, 0.3, 0.1]	2	185	2	2	2	2	2	2	2	2	185	2	2	2	2	2
20210508	1459	euro-census	1_2_8	4000	euro-census	1_2_8	4600	2	false	True	linear	dice	dice	0.2	bf	rh	15	1000	clk	none	20	[0.2]	no-nf-central	all	500	hlsh	simtol	0.9	27	27	300	hungarian	[1.0, 0.0, 0.0]	2	201	2	2	2	2	2	2	2	2	216	2	2	2	2	2
20210508	1459	euro-census	1_2_8	4000	euro-census	1_2_8	4600	2	false	True	linear	dice	dice	0.2	bf	rh	15	1000	clk	none	20	[0.2]	no-nf-central	all	500	hlsh	simtol	0.9	27	27	300	hungarian	[0.0, 1.0, 0.0]	2	201	2	2	2	2	2	2	2	2	216	2	2	2	2	2
20210508	1459	euro-census	1_2_8	4000	euro-census	1_2_8	4600	2	false	True	linear	dice	dice	0.2	bf	rh	15	1000	clk	none	20	[0.2]	no-nf-central	all	500	hlsh	simtol	0.9	27	27	300	hungarian	[0.0, 0.0, 1.0]	2	194	1	2	2	2	2	2	2	2	194	1	2	2	2	2
20210508	1459	euro-census	1_2_8	4000	euro-census	1_2_8	4600	2	false	True	linear	dice	dice	0.2	bf	rh	15	1000	clk	none	20	[0.2]	no-nf-central	all	500	hlsh	simtol	0.9	27	27	300	hungarian	[0.6, 0.3, 0.1]	2	201	2	2	2	2	2	2	2	2	216	2	2	2	2	2
20210508	1459	euro-census	1_2_8	4000	euro-census	1_2_8	4600	2	false	True	linear	dice	dice	0.2	bf	rh	15	1000	clk	none	20	[0.2]	no-nf-central	all	500	hlsh	simtol	0.9	27	27	300	shapley	[1.0, 0.0, 0.0]	2	189	2	2	2	2	2	2	2	2	189	2	2	2	2	2
20210508	1459	euro-census	1_2_8	4000	euro-census	1_2_8	4600	2	false	True	linear	dice	dice	0.2	bf	rh	15	1000	clk	none	20	[0.2]	no-nf-central	all	500	hlsh	simtol	0.9	27	27	300	shapley	[0.0, 1.0, 0.0]	2	189	2	2	2	2	2	2	2	2	189	2	2	2	2	2
20210508	1459	euro-census	1_2_8	4000	euro-census	1_2_8	4600	2	false	True	linear	dice	dice	0.2	bf	rh	15	1000	clk	none	20	[0.2]	no-nf-central	all	500	hlsh	simtol	0.9	27	27	300	shapley	[0.0, 0.0, 1.0]	2	193	1	2	2	2	2	2	2	2	193	1	2	2	2	2
20210508	1459	euro-census	1_2_8	4000	euro-census	1_2_8	4600	2	false	True	linear	dice	dice	0.2	bf	rh	15	1000	clk	none	20	[0.2]	no-nf-central	all	500	hlsh	simtol	0.9	27	27	300	shapley	[0.6, 0.3, 0.1]	2	190	2	2	2	2	2	2	2	2	190	2	2	2	2	2
20210508	1459	euro-census	1_2_8	4000	euro-census	1_2_8	4600	2	false	True	linear	dice	dice	0.2	bf	rh	15	1000	clk	none	20	[0.2]	no-nf-central	all	500	hlsh	simtol	0.9	27	27	300	random	[0.0, 0.0, 0.0]	0	1	0	0	0	0	0	0	0	0	1	0	0	0	0	0
20210508	1459	euro-census	1_2_8	4000	euro-census	1_2_8	4600	2	false	True	linear	dice	dice	0.2	bf	rh	15	1000	clk	none	20	[0.2]	no-central	all	500	hlsh	simtol	0.9	28	28	483	symmetric	[1.0, 0.0, 0.0]	2	285	2	2	2	2	2	2	2	2	285	2	2	2	2	2
20210508	1459	euro-census	1_2_8	4000	euro-census	1_2_8	4600	2	false	True	linear	dice	dice	0.2	bf	rh	15	1000	clk	none	20	[0.2]	no-central	all	500	hlsh	simtol	0.9	28	28	483	symmetric	[0.0, 1.0, 0.0]	2	290	2	2	2	2	2	2	2	2	290	2	2	2	2	2
20210508	1459	euro-census	1_2_8	4000	euro-census	1_2_8	4600	2	false	True	linear	dice	dice	0.2	bf	rh	15	1000	clk	none	20	[0.2]	no-central	all	500	hlsh	simtol	0.9	28	28	483	symmetric	[0.0, 0.0, 1.0]	2	315	0	1	1	1	2	2	2	2	315	0	1	1	1	2
20210508	1459	euro-census	1_2_8	4000	euro-census	1_2_8	4600	2	false	True	linear	dice	dice	0.2	bf	rh	15	1000	clk	none	20	[0.2]	no-central	all	500	hlsh	simtol	0.9	28	28	483	symmetric	[0.6, 0.3, 0.1]	2	302	2	2	2	2	2	2	2	2	302	2	2	2	2	2
20210508	1459	euro-census	1_2_8	4000	euro-census	1_2_8	4600	2	false	True	linear	dice	dice	0.2	bf	rh	15	1000	clk	none	20	[0.2]	no-central	all	500	hlsh	simtol	0.9	28	28	483	hungarian	[1.0, 0.0, 0.0]	2	332	2	2	2	2	2	2	2	2	352	2	2	2	2	2
20210508	1459	euro-census	1_2_8	4000	euro-census	1_2_8	4600	2	false	True	linear	dice	dice	0.2	bf	rh	15	1000	clk	none	20	[0.2]	no-central	all	500	hlsh	simtol	0.9	28	28	483	hungarian	[0.0, 1.0, 0.0]	2	332	2	2	2	2	2	2	2	2	352	2	2	2	2	2
20210508	1459	euro-census	1_2_8	4000	euro-census	1_2_8	4600	2	false	True	linear	dice	dice	0.2	bf	rh	15	1000	clk	none	20	[0.2]	no-central	all	500	hlsh	simtol	0.9	28	28	483	hungarian	[0.0, 0.0, 1.0]	2	319	0	1	1	1	2	2	2	2	319	0	1	1	1	2
20210508	1459	euro-census	1_2_8	4000	euro-census	1_2_8	4600	2	false	True	linear	dice	dice	0.2	bf	rh	15	1000	clk	none	20	[0.2]	no-central	all	500	hlsh	simtol	0.9	28	28	483	hungarian	[0.6, 0.3, 0.1]	2	332	2	2	2	2	2	2	2	2	352	2	2	2	2	2
20210508	1459	euro-census	1_2_8	4000	euro-census	1_2_8	4600	2	false	True	linear	dice	dice	0.2	bf	rh	15	1000	clk	none	20	[0.2]	no-central	all	500	hlsh	simtol	0.9	28	28	483	shapley	[1.0, 0.0, 0.0]	2	307	2	2	2	2	2	2	2	2	307	2	2	2	2	2
20210508	1459	euro-census	1_2_8	4000	euro-census	1_2_8	4600	2	false	True	linear	dice	dice	0.2	bf	rh	15	1000	clk	none	20	[0.2]	no-central	all	500	hlsh	simtol	0.9	28	28	483	shapley	[0.0, 1.0, 0.0]	2	305	2	2	2	2	2	2	2	2	305	2	2	2	2	2
20210508	1459	euro-census	1_2_8	4000	euro-census	1_2_8	4600	2	false	True	linear	dice	dice	0.2	bf	rh	15	1000	clk	none	20	[0.2]	no-central	all	500	hlsh	simtol	0.9	28	28	483	shapley	[0.0, 0.0, 1.0]	2	316	0	1	1	1	2	2	2	2	316	0	1	1	1	2
20210508	1459	euro-census	1_2_8	4000	euro-census	1_2_8	4600	2	false	True	linear	dice	dice	0.2	bf	rh	15	1000	clk	none	20	[0.2]	no-central	all	500	hlsh	simtol	0.9	28	28	483	shapley	[0.6, 0.3, 0.1]	2	313	2	2	2	2	2	2	2	2	313	2	2	2	2	2
20210508	1459	euro-census	1_2_8	4000	euro-census	1_2_8	4600	2	false	True	linear	dice	dice	0.2	bf	rh	15	1000	clk	none	20	[0.2]	no-central	all	500	hlsh	simtol	0.9	28	28	483	random	[0.0, 0.0, 0.0]	0	1	0	0	0	0	0	0	0	0	1	0	0	0	0	0
20210508	1459	euro-census	1_2_8	4000	euro-census	1_2_8	4600	2	false	True	linear	dice	dice	0.2	bf	rh	15	1000	clk	none	20	[0.2]	node2vec	all	500	hlsh	simtol	0.9	30	30	2367	symmetric	[1.0, 0.0, 0.0]	0	788	0	0	0	0	0	0	0	0	788	0	0	0	0	0
20210508	1459	euro-census	1_2_8	4000	euro-census	1_2_8	4600	2	false	True	linear	dice	dice	0.2	bf	rh	15	1000	clk	none	20	[0.2]	node2vec	all	500	hlsh	simtol	0.9	30	30	2367	symmetric	[0.0, 1.0, 0.0]	0	847	0	0	0	0	0	0	0	0	847	0	0	0	0	0
20210508	1459	euro-census	1_2_8	4000	euro-census	1_2_8	4600	2	false	True	linear	dice	dice	0.2	bf	rh	15	1000	clk	none	20	[0.2]	node2vec	all	500	hlsh	simtol	0.9	30	30	2367	symmetric	[0.0, 0.0, 1.0]	0	1042	0	0	0	0	0	0	0	0	1041	0	0	0	0	0
20210508	1459	euro-census	1_2_8	4000	euro-census	1_2_8	4600	2	false	True	linear	dice	dice	0.2	bf	rh	15	1000	clk	none	20	[0.2]	node2vec	all	500	hlsh	simtol	0.9	30	30	2367	symmetric	[0.6, 0.3, 0.1]	0	923	0	0	0	0	0	0	0	0	922	0	0	0	0	0
20210508	1459	euro-census	1_2_8	4000	euro-census	1_2_8	4600	2	false	True	linear	dice	dice	0.2	bf	rh	15	1000	clk	none	20	[0.2]	node2vec	all	500	hlsh	simtol	0.9	30	30	2367	hungarian	[1.0, 0.0, 0.0]	0	1179	0	0	0	0	0	0	0	0	1208	0	0	0	0	0
20210508	1459	euro-census	1_2_8	4000	euro-census	1_2_8	4600	2	false	True	linear	dice	dice	0.2	bf	rh	15	1000	clk	none	20	[0.2]	node2vec	all	500	hlsh	simtol	0.9	30	30	2367	hungarian	[0.0, 1.0, 0.0]	0	1179	0	0	0	0	0	0	0	0	1208	0	0	0	0	0
20210508	1459	euro-census	1_2_8	4000	euro-census	1_2_8	4600	2	false	True	linear	dice	dice	0.2	bf	rh	15	1000	clk	none	20	[0.2]	node2vec	all	500	hlsh	simtol	0.9	30	30	2367	hungarian	[0.0, 0.0, 1.0]	0	1138	0	0	0	0	0	0	0	0	1137	0	0	0	0	0
20210508	1459	euro-census	1_2_8	4000	euro-census	1_2_8	4600	2	false	True	linear	dice	dice	0.2	bf	rh	15	1000	clk	none	20	[0.2]	node2vec	all	500	hlsh	simtol	0.9	30	30	2367	hungarian	[0.6, 0.3, 0.1]	0	1179	0	0	0	0	0	0	0	0	1208	0	0	0	0	0
20210508	1459	euro-census	1_2_8	4000	euro-census	1_2_8	4600	2	false	True	linear	dice	dice	0.2	bf	rh	15	1000	clk	none	20	[0.2]	node2vec	all	500	hlsh	simtol	0.9	30	30	2367	shapley	[1.0, 0.0, 0.0]	0	1005	0	0	0	0	0	0	0	0	1004	0	0	0	0	0
20210508	1459	euro-census	1_2_8	4000	euro-census	1_2_8	4600	2	false	True	linear	dice	dice	0.2	bf	rh	15	1000	clk	none	20	[0.2]	node2vec	all	500	hlsh	simtol	0.9	30	30	2367	shapley	[0.0, 1.0, 0.0]	0	987	0	0	0	0	0	0	0	0	986	0	0	0	0	0
20210508	1459	euro-census	1_2_8	4000	euro-census	1_2_8	4600	2	false	True	linear	dice	dice	0.2	bf	rh	15	1000	clk	none	20	[0.2]	node2vec	all	500	hlsh	simtol	0.9	30	30	2367	shapley	[0.0, 0.0, 1.0]	0	1095	0	0	0	0	0	0	0	0	1094	0	0	0	0	0
20210508	1459	euro-census	1_2_8	4000	euro-census	1_2_8	4600	2	false	True	linear	dice	dice	0.2	bf	rh	15	1000	clk	none	20	[0.2]	node2vec	all	500	hlsh	simtol	0.9	30	30	2367	shapley	[0.6, 0.3, 0.1]	0	1039	0	0	0	0	0	0	0	0	1038	0	0	0	0	0
20210508	1459	euro-census	1_2_8	4000	euro-census	1_2_8	4600	2	false	True	linear	dice	dice	0.2	bf	rh	15	1000	clk	none	20	[0.2]	node2vec	all	500	hlsh	simtol	0.9	30	30	2367	random	[0.0, 0.0, 0.0]	0	1	0	0	0	0	0	0	0	0	1	0	0	0	0	0
20210508	1920	euro-census	1_2_8	4000	euro-census	1_2_8	4600	2	false	True	linear	dice	dice	0.2	bf	rh	15	1000	clk	none	20	[0.2]	all	all	500	hlsh	simtol	0.9	30	30	206	symmetric	[1.0, 0.0, 0.0]	2	130	2	2	2	2	2	2	2	2	130	2	2	2	2	2
20210508	1920	euro-census	1_2_8	4000	euro-census	1_2_8	4600	2	false	True	linear	dice	dice	0.2	bf	rh	15	1000	clk	none	20	[0.2]	all	all	500	hlsh	simtol	0.9	30	30	206	symmetric	[0.0, 1.0, 0.0]	2	132	2	2	2	2	2	2	2	2	132	2	2	2	2	2
20210508	1920	euro-census	1_2_8	4000	euro-census	1_2_8	4600	2	false	True	linear	dice	dice	0.2	bf	rh	15	1000	clk	none	20	[0.2]	all	all	500	hlsh	simtol	0.9	30	30	206	symmetric	[0.0, 0.0, 1.0]	2	139	0	0	0	2	2	2	2	2	139	0	0	0	2	2
20210508	1920	euro-census	1_2_8	4000	euro-census	1_2_8	4600	2	false	True	linear	dice	dice	0.2	bf	rh	15	1000	clk	none	20	[0.2]	all	all	500	hlsh	simtol	0.9	30	30	206	symmetric	[0.6, 0.3, 0.1]	2	135	2	2	2	2	2	2	2	2	135	2	2	2	2	2
20210508	1920	euro-census	1_2_8	4000	euro-census	1_2_8	4600	2	false	True	linear	dice	dice	0.2	bf	rh	15	1000	clk	none	20	[0.2]	all	all	500	hlsh	simtol	0.9	30	30	206	hungarian	[1.0, 0.0, 0.0]	2	145	2	2	2	2	2	2	2	2	159	2	2	2	2	2
20210508	1920	euro-census	1_2_8	4000	euro-census	1_2_8	4600	2	false	True	linear	dice	dice	0.2	bf	rh	15	1000	clk	none	20	[0.2]	all	all	500	hlsh	simtol	0.9	30	30	206	hungarian	[0.0, 1.0, 0.0]	2	145	2	2	2	2	2	2	2	2	158	2	2	2	2	2
20210508	1920	euro-census	1_2_8	4000	euro-census	1_2_8	4600	2	false	True	linear	dice	dice	0.2	bf	rh	15	1000	clk	none	20	[0.2]	all	all	500	hlsh	simtol	0.9	30	30	206	hungarian	[0.0, 0.0, 1.0]	2	139	0	0	0	2	2	2	2	2	139	0	0	0	2	2
20210508	1920	euro-census	1_2_8	4000	euro-census	1_2_8	4600	2	false	True	linear	dice	dice	0.2	bf	rh	15	1000	clk	none	20	[0.2]	all	all	500	hlsh	simtol	0.9	30	30	206	hungarian	[0.6, 0.3, 0.1]	2	145	2	2	2	2	2	2	2	2	159	2	2	2	2	2
20210508	1920	euro-census	1_2_8	4000	euro-census	1_2_8	4600	2	false	True	linear	dice	dice	0.2	bf	rh	15	1000	clk	none	20	[0.2]	all	all	500	hlsh	simtol	0.9	30	30	206	shapley	[1.0, 0.0, 0.0]	2	136	2	2	2	2	2	2	2	2	136	2	2	2	2	2
20210508	1920	euro-census	1_2_8	4000	euro-census	1_2_8	4600	2	false	True	linear	dice	dice	0.2	bf	rh	15	1000	clk	none	20	[0.2]	all	all	500	hlsh	simtol	0.9	30	30	206	shapley	[0.0, 1.0, 0.0]	2	136	2	2	2	2	2	2	2	2	136	2	2	2	2	2
20210508	1920	euro-census	1_2_8	4000	euro-census	1_2_8	4600	2	false	True	linear	dice	dice	0.2	bf	rh	15	1000	clk	none	20	[0.2]	all	all	500	hlsh	simtol	0.9	30	30	206	shapley	[0.0, 0.0, 1.0]	2	139	0	0	0	2	2	2	2	2	139	0	0	0	2	2
20210508	1920	euro-census	1_2_8	4000	euro-census	1_2_8	4600	2	false	True	linear	dice	dice	0.2	bf	rh	15	1000	clk	none	20	[0.2]	all	all	500	hlsh	simtol	0.9	30	30	206	shapley	[0.6, 0.3, 0.1]	2	137	2	2	2	2	2	2	2	2	137	2	2	2	2	2
20210508	1920	euro-census	1_2_8	4000	euro-census	1_2_8	4600	2	false	True	linear	dice	dice	0.2	bf	rh	15	1000	clk	none	20	[0.2]	all	all	500	hlsh	simtol	0.9	30	30	206	random	[0.0, 0.0, 0.0]	0	1	0	0	0	0	0	0	0	0	1	0	0	0	0	0
20210508	1920	euro-census	1_2_8	4000	euro-census	1_2_8	4600	2	false	True	linear	dice	dice	0.2	bf	rh	15	1000	clk	none	20	[0.2]	no-histo	all	500	hlsh	simtol	0.9	11	11	16289	symmetric	[1.0, 0.0, 0.0]	4	1705	1	2	3	4	4	4	4	4	1705	1	2	3	4	4
20210508	1920	euro-census	1_2_8	4000	euro-census	1_2_8	4600	2	false	True	linear	dice	dice	0.2	bf	rh	15	1000	clk	none	20	[0.2]	no-histo	all	500	hlsh	simtol	0.9	11	11	16289	symmetric	[0.0, 1.0, 0.0]	4	1945	0	0	0	3	4	4	4	4	1945	0	0	0	3	4
20210508	1920	euro-census	1_2_8	4000	euro-census	1_2_8	4600	2	false	True	linear	dice	dice	0.2	bf	rh	15	1000	clk	none	20	[0.2]	no-histo	all	500	hlsh	simtol	0.9	11	11	16289	symmetric	[0.0, 0.0, 1.0]	3	1820	0	0	0	0	0	3	3	3	1820	0	0	0	0	0
20210508	1920	euro-census	1_2_8	4000	euro-census	1_2_8	4600	2	false	True	linear	dice	dice	0.2	bf	rh	15	1000	clk	none	20	[0.2]	no-histo	all	500	hlsh	simtol	0.9	11	11	16289	symmetric	[0.6, 0.3, 0.1]	4	1959	0	0	0	3	4	4	4	4	1959	0	0	0	3	4
20210508	1920	euro-census	1_2_8	4000	euro-census	1_2_8	4600	2	false	True	linear	dice	dice	0.2	bf	rh	15	1000	clk	none	20	[0.2]	no-histo	all	500	hlsh	simtol	0.9	11	11	16289	hungarian	[1.0, 0.0, 0.0]	4	3150	2	2	3	4	4	4	4	4	3163	2	2	3	4	4
20210508	1920	euro-census	1_2_8	4000	euro-census	1_2_8	4600	2	false	True	linear	dice	dice	0.2	bf	rh	15	1000	clk	none	20	[0.2]	no-histo	all	500	hlsh	simtol	0.9	11	11	16289	hungarian	[0.0, 1.0, 0.0]	4	3150	0	0	0	3	4	4	4	4	3163	0	0	0	3	4
20210508	1920	euro-census	1_2_8	4000	euro-census	1_2_8	4600	2	false	True	linear	dice	dice	0.2	bf	rh	15	1000	clk	none	20	[0.2]	no-histo	all	500	hlsh	simtol	0.9	11	11	16289	hungarian	[0.0, 0.0, 1.0]	2	3123	0	0	0	0	0	2	2	2	3123	0	0	0	0	0
20210508	1920	euro-census	1_2_8	4000	euro-census	1_2_8	4600	2	false	True	linear	dice	dice	0.2	bf	rh	15	1000	clk	none	20	[0.2]	no-histo	all	500	hlsh	simtol	0.9	11	11	16289	hungarian	[0.6, 0.3, 0.1]	4	3150	0	0	0	3	4	4	4	4	3163	0	0	0	3	4
20210508	1920	euro-census	1_2_8	4000	euro-census	1_2_8	4600	2	false	True	linear	dice	dice	0.2	bf	rh	15	1000	clk	none	20	[0.2]	no-histo	all	500	hlsh	simtol	0.9	11	11	16289	shapley	[1.0, 0.0, 0.0]	4	2755	1	2	3	4	4	4	4	4	2755	1	2	3	4	4
20210508	1920	euro-census	1_2_8	4000	euro-census	1_2_8	4600	2	false	True	linear	dice	dice	0.2	bf	rh	15	1000	clk	none	20	[0.2]	no-histo	all	500	hlsh	simtol	0.9	11	11	16289	shapley	[0.0, 1.0, 0.0]	4	2732	0	0	0	3	4	4	4	4	2732	0	0	0	3	4
20210508	1920	euro-census	1_2_8	4000	euro-census	1_2_8	4600	2	false	True	linear	dice	dice	0.2	bf	rh	15	1000	clk	none	20	[0.2]	no-histo	all	500	hlsh	simtol	0.9	11	11	16289	shapley	[0.0, 0.0, 1.0]	3	3054	0	0	0	0	0	2	3	3	3054	0	0	0	0	0
20210508	1920	euro-census	1_2_8	4000	euro-census	1_2_8	4600	2	false	True	linear	dice	dice	0.2	bf	rh	15	1000	clk	none	20	[0.2]	no-histo	all	500	hlsh	simtol	0.9	11	11	16289	shapley	[0.6, 0.3, 0.1]	4	2773	0	0	0	3	4	4	4	4	2773	0	0	0	3	4
20210508	1920	euro-census	1_2_8	4000	euro-census	1_2_8	4600	2	false	True	linear	dice	dice	0.2	bf	rh	15	1000	clk	none	20	[0.2]	no-histo	all	500	hlsh	simtol	0.9	11	11	16289	random	[0.0, 0.0, 0.0]	0	1	0	0	0	0	0	0	0	0	1	0	0	0	0	0
20210508	1920	euro-census	1_2_8	4000	euro-census	1_2_8	4600	2	false	True	linear	dice	dice	0.2	bf	rh	15	1000	clk	none	20	[0.2]	one-central	all	500	hlsh	simtol	0.9	29	29	330	symmetric	[1.0, 0.0, 0.0]	2	174	2	2	2	2	2	2	2	2	174	2	2	2	2	2
20210508	1920	euro-census	1_2_8	4000	euro-census	1_2_8	4600	2	false	True	linear	dice	dice	0.2	bf	rh	15	1000	clk	none	20	[0.2]	one-central	all	500	hlsh	simtol	0.9	29	29	330	symmetric	[0.0, 1.0, 0.0]	2	180	2	2	2	2	2	2	2	2	180	2	2	2	2	2
20210508	1920	euro-census	1_2_8	4000	euro-census	1_2_8	4600	2	false	True	linear	dice	dice	0.2	bf	rh	15	1000	clk	none	20	[0.2]	one-central	all	500	hlsh	simtol	0.9	29	29	330	symmetric	[0.0, 0.0, 1.0]	3	193	1	1	2	2	3	3	3	3	193	1	1	2	2	3
20210508	1920	euro-census	1_2_8	4000	euro-census	1_2_8	4600	2	false	True	linear	dice	dice	0.2	bf	rh	15	1000	clk	none	20	[0.2]	one-central	all	500	hlsh	simtol	0.9	29	29	330	symmetric	[0.6, 0.3, 0.1]	2	183	2	2	2	2	2	2	2	2	183	2	2	2	2	2
20210508	1920	euro-census	1_2_8	4000	euro-census	1_2_8	4600	2	false	True	linear	dice	dice	0.2	bf	rh	15	1000	clk	none	20	[0.2]	one-central	all	500	hlsh	simtol	0.9	29	29	330	hungarian	[1.0, 0.0, 0.0]	3	205	2	2	2	2	2	3	3	3	220	2	2	2	2	2
20210508	1920	euro-census	1_2_8	4000	euro-census	1_2_8	4600	2	false	True	linear	dice	dice	0.2	bf	rh	15	1000	clk	none	20	[0.2]	one-central	all	500	hlsh	simtol	0.9	29	29	330	hungarian	[0.0, 1.0, 0.0]	2	205	2	2	2	2	2	2	2	2	220	2	2	2	2	2
20210508	1920	euro-census	1_2_8	4000	euro-census	1_2_8	4600	2	false	True	linear	dice	dice	0.2	bf	rh	15	1000	clk	none	20	[0.2]	one-central	all	500	hlsh	simtol	0.9	29	29	330	hungarian	[0.0, 0.0, 1.0]	3	196	1	1	2	2	3	3	3	3	196	1	1	2	2	3
20210508	1920	euro-census	1_2_8	4000	euro-census	1_2_8	4600	2	false	True	linear	dice	dice	0.2	bf	rh	15	1000	clk	none	20	[0.2]	one-central	all	500	hlsh	simtol	0.9	29	29	330	hungarian	[0.6, 0.3, 0.1]	3	205	2	2	2	2	2	3	3	3	220	2	2	2	2	2
20210508	1920	euro-census	1_2_8	4000	euro-census	1_2_8	4600	2	false	True	linear	dice	dice	0.2	bf	rh	15	1000	clk	none	20	[0.2]	one-central	all	500	hlsh	simtol	0.9	29	29	330	shapley	[1.0, 0.0, 0.0]	2	191	2	2	2	2	2	2	2	2	191	2	2	2	2	2
20210508	1920	euro-census	1_2_8	4000	euro-census	1_2_8	4600	2	false	True	linear	dice	dice	0.2	bf	rh	15	1000	clk	none	20	[0.2]	one-central	all	500	hlsh	simtol	0.9	29	29	330	shapley	[0.0, 1.0, 0.0]	2	188	2	2	2	2	2	2	2	2	188	2	2	2	2	2
20210508	1920	euro-census	1_2_8	4000	euro-census	1_2_8	4600	2	false	True	linear	dice	dice	0.2	bf	rh	15	1000	clk	none	20	[0.2]	one-central	all	500	hlsh	simtol	0.9	29	29	330	shapley	[0.0, 0.0, 1.0]	3	196	1	1	2	2	3	3	3	3	196	1	1	2	2	3
20210508	1920	euro-census	1_2_8	4000	euro-census	1_2_8	4600	2	false	True	linear	dice	dice	0.2	bf	rh	15	1000	clk	none	20	[0.2]	one-central	all	500	hlsh	simtol	0.9	29	29	330	shapley	[0.6, 0.3, 0.1]	2	193	2	2	2	2	2	2	2	2	193	2	2	2	2	2
20210508	1920	euro-census	1_2_8	4000	euro-census	1_2_8	4600	2	false	True	linear	dice	dice	0.2	bf	rh	15	1000	clk	none	20	[0.2]	one-central	all	500	hlsh	simtol	0.9	29	29	330	random	[0.0, 0.0, 0.0]	0	1	0	0	0	0	0	0	0	0	1	0	0	0	0	0
20210508	1920	euro-census	1_2_8	4000	euro-census	1_2_8	4600	2	false	True	linear	dice	dice	0.2	bf	rh	15	1000	clk	none	20	[0.2]	no-nf-central	all	500	hlsh	simtol	0.9	27	27	300	symmetric	[1.0, 0.0, 0.0]	2	177	2	2	2	2	2	2	2	2	177	2	2	2	2	2
20210508	1920	euro-census	1_2_8	4000	euro-census	1_2_8	4600	2	false	True	linear	dice	dice	0.2	bf	rh	15	1000	clk	none	20	[0.2]	no-nf-central	all	500	hlsh	simtol	0.9	27	27	300	symmetric	[0.0, 1.0, 0.0]	2	182	2	2	2	2	2	2	2	2	182	2	2	2	2	2
20210508	1920	euro-census	1_2_8	4000	euro-census	1_2_8	4600	2	false	True	linear	dice	dice	0.2	bf	rh	15	1000	clk	none	20	[0.2]	no-nf-central	all	500	hlsh	simtol	0.9	27	27	300	symmetric	[0.0, 0.0, 1.0]	2	190	0	0	2	2	2	2	2	2	190	0	0	2	2	2
20210508	1920	euro-census	1_2_8	4000	euro-census	1_2_8	4600	2	false	True	linear	dice	dice	0.2	bf	rh	15	1000	clk	none	20	[0.2]	no-nf-central	all	500	hlsh	simtol	0.9	27	27	300	symmetric	[0.6, 0.3, 0.1]	2	185	2	2	2	2	2	2	2	2	185	2	2	2	2	2
20210508	1920	euro-census	1_2_8	4000	euro-census	1_2_8	4600	2	false	True	linear	dice	dice	0.2	bf	rh	15	1000	clk	none	20	[0.2]	no-nf-central	all	500	hlsh	simtol	0.9	27	27	300	hungarian	[1.0, 0.0, 0.0]	2	199	2	2	2	2	2	2	2	2	218	2	2	2	2	2
20210508	1920	euro-census	1_2_8	4000	euro-census	1_2_8	4600	2	false	True	linear	dice	dice	0.2	bf	rh	15	1000	clk	none	20	[0.2]	no-nf-central	all	500	hlsh	simtol	0.9	27	27	300	hungarian	[0.0, 1.0, 0.0]	2	199	2	2	2	2	2	2	2	2	218	2	2	2	2	2
20210508	1920	euro-census	1_2_8	4000	euro-census	1_2_8	4600	2	false	True	linear	dice	dice	0.2	bf	rh	15	1000	clk	none	20	[0.2]	no-nf-central	all	500	hlsh	simtol	0.9	27	27	300	hungarian	[0.0, 0.0, 1.0]	2	194	0	0	2	2	2	2	2	2	194	0	0	2	2	2
20210508	1920	euro-census	1_2_8	4000	euro-census	1_2_8	4600	2	false	True	linear	dice	dice	0.2	bf	rh	15	1000	clk	none	20	[0.2]	no-nf-central	all	500	hlsh	simtol	0.9	27	27	300	hungarian	[0.6, 0.3, 0.1]	2	199	2	2	2	2	2	2	2	2	218	2	2	2	2	2
20210508	1920	euro-census	1_2_8	4000	euro-census	1_2_8	4600	2	false	True	linear	dice	dice	0.2	bf	rh	15	1000	clk	none	20	[0.2]	no-nf-central	all	500	hlsh	simtol	0.9	27	27	300	shapley	[1.0, 0.0, 0.0]	2	189	2	2	2	2	2	2	2	2	189	2	2	2	2	2
20210508	1920	euro-census	1_2_8	4000	euro-census	1_2_8	4600	2	false	True	linear	dice	dice	0.2	bf	rh	15	1000	clk	none	20	[0.2]	no-nf-central	all	500	hlsh	simtol	0.9	27	27	300	shapley	[0.0, 1.0, 0.0]	2	189	2	2	2	2	2	2	2	2	189	2	2	2	2	2
20210508	1920	euro-census	1_2_8	4000	euro-census	1_2_8	4600	2	false	True	linear	dice	dice	0.2	bf	rh	15	1000	clk	none	20	[0.2]	no-nf-central	all	500	hlsh	simtol	0.9	27	27	300	shapley	[0.0, 0.0, 1.0]	2	193	0	0	2	2	2	2	2	2	193	0	0	2	2	2
20210508	1920	euro-census	1_2_8	4000	euro-census	1_2_8	4600	2	false	True	linear	dice	dice	0.2	bf	rh	15	1000	clk	none	20	[0.2]	no-nf-central	all	500	hlsh	simtol	0.9	27	27	300	shapley	[0.6, 0.3, 0.1]	2	190	2	2	2	2	2	2	2	2	190	2	2	2	2	2
20210508	1920	euro-census	1_2_8	4000	euro-census	1_2_8	4600	2	false	True	linear	dice	dice	0.2	bf	rh	15	1000	clk	none	20	[0.2]	no-nf-central	all	500	hlsh	simtol	0.9	27	27	300	random	[0.0, 0.0, 0.0]	0	1	0	0	0	0	0	0	0	0	1	0	0	0	0	0
20210508	1920	euro-census	1_2_8	4000	euro-census	1_2_8	4600	2	false	True	linear	dice	dice	0.2	bf	rh	15	1000	clk	none	20	[0.2]	no-central	all	500	hlsh	simtol	0.9	28	28	483	symmetric	[1.0, 0.0, 0.0]	2	285	2	2	2	2	2	2	2	2	285	2	2	2	2	2
20210508	1920	euro-census	1_2_8	4000	euro-census	1_2_8	4600	2	false	True	linear	dice	dice	0.2	bf	rh	15	1000	clk	none	20	[0.2]	no-central	all	500	hlsh	simtol	0.9	28	28	483	symmetric	[0.0, 1.0, 0.0]	2	290	2	2	2	2	2	2	2	2	290	2	2	2	2	2
20210508	1920	euro-census	1_2_8	4000	euro-census	1_2_8	4600	2	false	True	linear	dice	dice	0.2	bf	rh	15	1000	clk	none	20	[0.2]	no-central	all	500	hlsh	simtol	0.9	28	28	483	symmetric	[0.0, 0.0, 1.0]	2	315	0	0	1	1	2	2	2	2	315	0	0	1	1	2
20210508	1920	euro-census	1_2_8	4000	euro-census	1_2_8	4600	2	false	True	linear	dice	dice	0.2	bf	rh	15	1000	clk	none	20	[0.2]	no-central	all	500	hlsh	simtol	0.9	28	28	483	symmetric	[0.6, 0.3, 0.1]	2	302	2	2	2	2	2	2	2	2	302	2	2	2	2	2
20210508	1920	euro-census	1_2_8	4000	euro-census	1_2_8	4600	2	false	True	linear	dice	dice	0.2	bf	rh	15	1000	clk	none	20	[0.2]	no-central	all	500	hlsh	simtol	0.9	28	28	483	hungarian	[1.0, 0.0, 0.0]	2	328	2	2	2	2	2	2	2	2	353	2	2	2	2	2
20210508	1920	euro-census	1_2_8	4000	euro-census	1_2_8	4600	2	false	True	linear	dice	dice	0.2	bf	rh	15	1000	clk	none	20	[0.2]	no-central	all	500	hlsh	simtol	0.9	28	28	483	hungarian	[0.0, 1.0, 0.0]	2	328	2	2	2	2	2	2	2	2	353	2	2	2	2	2
20210508	1920	euro-census	1_2_8	4000	euro-census	1_2_8	4600	2	false	True	linear	dice	dice	0.2	bf	rh	15	1000	clk	none	20	[0.2]	no-central	all	500	hlsh	simtol	0.9	28	28	483	hungarian	[0.0, 0.0, 1.0]	2	319	0	0	1	1	2	2	2	2	319	0	0	1	1	2
20210508	1920	euro-census	1_2_8	4000	euro-census	1_2_8	4600	2	false	True	linear	dice	dice	0.2	bf	rh	15	1000	clk	none	20	[0.2]	no-central	all	500	hlsh	simtol	0.9	28	28	483	hungarian	[0.6, 0.3, 0.1]	2	328	2	2	2	2	2	2	2	2	353	2	2	2	2	2
20210508	1920	euro-census	1_2_8	4000	euro-census	1_2_8	4600	2	false	True	linear	dice	dice	0.2	bf	rh	15	1000	clk	none	20	[0.2]	no-central	all	500	hlsh	simtol	0.9	28	28	483	shapley	[1.0, 0.0, 0.0]	2	307	2	2	2	2	2	2	2	2	307	2	2	2	2	2
20210508	1920	euro-census	1_2_8	4000	euro-census	1_2_8	4600	2	false	True	linear	dice	dice	0.2	bf	rh	15	1000	clk	none	20	[0.2]	no-central	all	500	hlsh	simtol	0.9	28	28	483	shapley	[0.0, 1.0, 0.0]	2	305	2	2	2	2	2	2	2	2	305	2	2	2	2	2
20210508	1920	euro-census	1_2_8	4000	euro-census	1_2_8	4600	2	false	True	linear	dice	dice	0.2	bf	rh	15	1000	clk	none	20	[0.2]	no-central	all	500	hlsh	simtol	0.9	28	28	483	shapley	[0.0, 0.0, 1.0]	2	316	0	0	1	1	2	2	2	2	316	0	0	1	1	2
20210508	1920	euro-census	1_2_8	4000	euro-census	1_2_8	4600	2	false	True	linear	dice	dice	0.2	bf	rh	15	1000	clk	none	20	[0.2]	no-central	all	500	hlsh	simtol	0.9	28	28	483	shapley	[0.6, 0.3, 0.1]	2	313	2	2	2	2	2	2	2	2	313	2	2	2	2	2
20210508	1920	euro-census	1_2_8	4000	euro-census	1_2_8	4600	2	false	True	linear	dice	dice	0.2	bf	rh	15	1000	clk	none	20	[0.2]	no-central	all	500	hlsh	simtol	0.9	28	28	483	random	[0.0, 0.0, 0.0]	0	1	0	0	0	0	0	0	0	0	1	0	0	0	0	0
20210508	1920	euro-census	1_2_8	4000	euro-census	1_2_8	4600	2	false	True	linear	dice	dice	0.2	bf	rh	15	1000	clk	none	20	[0.2]	node2vec	all	500	hlsh	simtol	0.9	30	30	1190	symmetric	[1.0, 0.0, 0.0]	0	584	0	0	0	0	0	0	0	0	583	0	0	0	0	0
20210508	1920	euro-census	1_2_8	4000	euro-census	1_2_8	4600	2	false	True	linear	dice	dice	0.2	bf	rh	15	1000	clk	none	20	[0.2]	node2vec	all	500	hlsh	simtol	0.9	30	30	1190	symmetric	[0.0, 1.0, 0.0]	0	602	0	0	0	0	0	0	0	0	601	0	0	0	0	0
20210508	1920	euro-census	1_2_8	4000	euro-census	1_2_8	4600	2	false	True	linear	dice	dice	0.2	bf	rh	15	1000	clk	none	20	[0.2]	node2vec	all	500	hlsh	simtol	0.9	30	30	1190	symmetric	[0.0, 0.0, 1.0]	0	662	0	0	0	0	0	0	0	0	661	0	0	0	0	0
20210508	1920	euro-census	1_2_8	4000	euro-census	1_2_8	4600	2	false	True	linear	dice	dice	0.2	bf	rh	15	1000	clk	none	20	[0.2]	node2vec	all	500	hlsh	simtol	0.9	30	30	1190	symmetric	[0.6, 0.3, 0.1]	0	623	0	0	0	0	0	0	0	0	622	0	0	0	0	0
20210508	1920	euro-census	1_2_8	4000	euro-census	1_2_8	4600	2	false	True	linear	dice	dice	0.2	bf	rh	15	1000	clk	none	20	[0.2]	node2vec	all	500	hlsh	simtol	0.9	30	30	1190	hungarian	[1.0, 0.0, 0.0]	0	726	0	0	0	0	0	0	0	0	756	0	0	0	0	0
20210508	1920	euro-census	1_2_8	4000	euro-census	1_2_8	4600	2	false	True	linear	dice	dice	0.2	bf	rh	15	1000	clk	none	20	[0.2]	node2vec	all	500	hlsh	simtol	0.9	30	30	1190	hungarian	[0.0, 1.0, 0.0]	0	726	0	0	0	0	0	0	0	0	756	0	0	0	0	0
20210508	1920	euro-census	1_2_8	4000	euro-census	1_2_8	4600	2	false	True	linear	dice	dice	0.2	bf	rh	15	1000	clk	none	20	[0.2]	node2vec	all	500	hlsh	simtol	0.9	30	30	1190	hungarian	[0.0, 0.0, 1.0]	0	686	0	0	0	0	0	0	0	0	685	0	0	0	0	0
20210508	1920	euro-census	1_2_8	4000	euro-census	1_2_8	4600	2	false	True	linear	dice	dice	0.2	bf	rh	15	1000	clk	none	20	[0.2]	node2vec	all	500	hlsh	simtol	0.9	30	30	1190	hungarian	[0.6, 0.3, 0.1]	0	726	0	0	0	0	0	0	0	0	756	0	0	0	0	0
20210508	1920	euro-census	1_2_8	4000	euro-census	1_2_8	4600	2	false	True	linear	dice	dice	0.2	bf	rh	15	1000	clk	none	20	[0.2]	node2vec	all	500	hlsh	simtol	0.9	30	30	1190	shapley	[1.0, 0.0, 0.0]	0	651	0	0	0	0	0	0	0	0	650	0	0	0	0	0
20210508	1920	euro-census	1_2_8	4000	euro-census	1_2_8	4600	2	false	True	linear	dice	dice	0.2	bf	rh	15	1000	clk	none	20	[0.2]	node2vec	all	500	hlsh	simtol	0.9	30	30	1190	shapley	[0.0, 1.0, 0.0]	0	642	0	0	0	0	0	0	0	0	641	0	0	0	0	0
20210508	1920	euro-census	1_2_8	4000	euro-census	1_2_8	4600	2	false	True	linear	dice	dice	0.2	bf	rh	15	1000	clk	none	20	[0.2]	node2vec	all	500	hlsh	simtol	0.9	30	30	1190	shapley	[0.0, 0.0, 1.0]	0	673	0	0	0	0	0	0	0	0	672	0	0	0	0	0
20210508	1920	euro-census	1_2_8	4000	euro-census	1_2_8	4600	2	false	True	linear	dice	dice	0.2	bf	rh	15	1000	clk	none	20	[0.2]	node2vec	all	500	hlsh	simtol	0.9	30	30	1190	shapley	[0.6, 0.3, 0.1]	0	657	0	0	0	0	0	0	0	0	656	0	0	0	0	0
20210508	1920	euro-census	1_2_8	4000	euro-census	1_2_8	4600	2	false	True	linear	dice	dice	0.2	bf	rh	15	1000	clk	none	20	[0.2]	node2vec	all	500	hlsh	simtol	0.9	30	30	1190	random	[0.0, 0.0, 0.0]	0	1	0	0	0	0	0	0	0	0	1	0	0	0	0	0
20210508	2206	euro-census	1_2_8	4000	euro-census	1_2_8	4600	2	false	True	linear	dice	dice	0.2	bf	rh	15	1000	clk	none	20	[0.2]	all	all	500	hlsh	simtol	0.9	30	30	206	symmetric	[1.0, 0.0, 0.0]	2	130	2	2	2	2	2	2	2	2	130	2	2	2	2	2
20210508	2206	euro-census	1_2_8	4000	euro-census	1_2_8	4600	2	false	True	linear	dice	dice	0.2	bf	rh	15	1000	clk	none	20	[0.2]	all	all	500	hlsh	simtol	0.9	30	30	206	symmetric	[0.0, 1.0, 0.0]	2	132	2	2	2	2	2	2	2	2	132	2	2	2	2	2
20210508	2206	euro-census	1_2_8	4000	euro-census	1_2_8	4600	2	false	True	linear	dice	dice	0.2	bf	rh	15	1000	clk	none	20	[0.2]	all	all	500	hlsh	simtol	0.9	30	30	206	symmetric	[0.0, 0.0, 1.0]	2	139	0	0	0	2	2	2	2	2	139	0	0	0	2	2
20210508	2206	euro-census	1_2_8	4000	euro-census	1_2_8	4600	2	false	True	linear	dice	dice	0.2	bf	rh	15	1000	clk	none	20	[0.2]	all	all	500	hlsh	simtol	0.9	30	30	206	symmetric	[0.6, 0.3, 0.1]	2	135	2	2	2	2	2	2	2	2	135	2	2	2	2	2
20210508	2206	euro-census	1_2_8	4000	euro-census	1_2_8	4600	2	false	True	linear	dice	dice	0.2	bf	rh	15	1000	clk	none	20	[0.2]	all	all	500	hlsh	simtol	0.9	30	30	206	hungarian	[1.0, 0.0, 0.0]	2	143	2	2	2	2	2	2	2	2	161	2	2	2	2	2
20210508	2206	euro-census	1_2_8	4000	euro-census	1_2_8	4600	2	false	True	linear	dice	dice	0.2	bf	rh	15	1000	clk	none	20	[0.2]	all	all	500	hlsh	simtol	0.9	30	30	206	hungarian	[0.0, 1.0, 0.0]	2	143	2	2	2	2	2	2	2	2	160	2	2	2	2	2
20210508	2206	euro-census	1_2_8	4000	euro-census	1_2_8	4600	2	false	True	linear	dice	dice	0.2	bf	rh	15	1000	clk	none	20	[0.2]	all	all	500	hlsh	simtol	0.9	30	30	206	hungarian	[0.0, 0.0, 1.0]	2	139	0	0	0	2	2	2	2	2	139	0	0	0	2	2
20210508	2206	euro-census	1_2_8	4000	euro-census	1_2_8	4600	2	false	True	linear	dice	dice	0.2	bf	rh	15	1000	clk	none	20	[0.2]	all	all	500	hlsh	simtol	0.9	30	30	206	hungarian	[0.6, 0.3, 0.1]	2	143	2	2	2	2	2	2	2	2	161	2	2	2	2	2
20210508	2206	euro-census	1_2_8	4000	euro-census	1_2_8	4600	2	false	True	linear	dice	dice	0.2	bf	rh	15	1000	clk	none	20	[0.2]	all	all	500	hlsh	simtol	0.9	30	30	206	shapley	[1.0, 0.0, 0.0]	2	136	2	2	2	2	2	2	2	2	136	2	2	2	2	2
20210508	2206	euro-census	1_2_8	4000	euro-census	1_2_8	4600	2	false	True	linear	dice	dice	0.2	bf	rh	15	1000	clk	none	20	[0.2]	all	all	500	hlsh	simtol	0.9	30	30	206	shapley	[0.0, 1.0, 0.0]	2	136	2	2	2	2	2	2	2	2	136	2	2	2	2	2
20210508	2206	euro-census	1_2_8	4000	euro-census	1_2_8	4600	2	false	True	linear	dice	dice	0.2	bf	rh	15	1000	clk	none	20	[0.2]	all	all	500	hlsh	simtol	0.9	30	30	206	shapley	[0.0, 0.0, 1.0]	2	139	0	0	0	2	2	2	2	2	139	0	0	0	2	2
20210508	2206	euro-census	1_2_8	4000	euro-census	1_2_8	4600	2	false	True	linear	dice	dice	0.2	bf	rh	15	1000	clk	none	20	[0.2]	all	all	500	hlsh	simtol	0.9	30	30	206	shapley	[0.6, 0.3, 0.1]	2	137	2	2	2	2	2	2	2	2	137	2	2	2	2	2
20210508	2206	euro-census	1_2_8	4000	euro-census	1_2_8	4600	2	false	True	linear	dice	dice	0.2	bf	rh	15	1000	clk	none	20	[0.2]	all	all	500	hlsh	simtol	0.9	30	30	206	random	[0.0, 0.0, 0.0]	0	1	0	0	0	0	0	0	0	0	1	0	0	0	0	0
20210508	2206	euro-census	1_2_8	4000	euro-census	1_2_8	4600	2	false	True	linear	dice	dice	0.2	bf	rh	15	1000	clk	none	20	[0.2]	no-histo	all	500	hlsh	simtol	0.9	11	11	16289	symmetric	[1.0, 0.0, 0.0]	4	1705	1	2	3	4	4	4	4	4	1705	1	2	3	4	4
20210508	2206	euro-census	1_2_8	4000	euro-census	1_2_8	4600	2	false	True	linear	dice	dice	0.2	bf	rh	15	1000	clk	none	20	[0.2]	no-histo	all	500	hlsh	simtol	0.9	11	11	16289	symmetric	[0.0, 1.0, 0.0]	4	1945	0	0	0	3	4	4	4	4	1945	0	0	0	3	4
20210508	2206	euro-census	1_2_8	4000	euro-census	1_2_8	4600	2	false	True	linear	dice	dice	0.2	bf	rh	15	1000	clk	none	20	[0.2]	no-histo	all	500	hlsh	simtol	0.9	11	11	16289	symmetric	[0.0, 0.0, 1.0]	3	1813	0	0	0	0	0	3	3	3	1813	0	0	0	0	0
20210508	2206	euro-census	1_2_8	4000	euro-census	1_2_8	4600	2	false	True	linear	dice	dice	0.2	bf	rh	15	1000	clk	none	20	[0.2]	no-histo	all	500	hlsh	simtol	0.9	11	11	16289	symmetric	[0.6, 0.3, 0.1]	4	1959	0	0	0	3	4	4	4	4	1959	0	0	0	3	4
20210508	2206	euro-census	1_2_8	4000	euro-census	1_2_8	4600	2	false	True	linear	dice	dice	0.2	bf	rh	15	1000	clk	none	20	[0.2]	no-histo	all	500	hlsh	simtol	0.9	11	11	16289	hungarian	[1.0, 0.0, 0.0]	4	3155	2	2	3	4	4	4	4	4	3171	2	2	3	4	4
20210508	2206	euro-census	1_2_8	4000	euro-census	1_2_8	4600	2	false	True	linear	dice	dice	0.2	bf	rh	15	1000	clk	none	20	[0.2]	no-histo	all	500	hlsh	simtol	0.9	11	11	16289	hungarian	[0.0, 1.0, 0.0]	4	3155	0	0	0	3	4	4	4	4	3171	0	0	0	3	4
20210508	2206	euro-census	1_2_8	4000	euro-census	1_2_8	4600	2	false	True	linear	dice	dice	0.2	bf	rh	15	1000	clk	none	20	[0.2]	no-histo	all	500	hlsh	simtol	0.9	11	11	16289	hungarian	[0.0, 0.0, 1.0]	2	3123	0	0	0	0	0	2	2	2	3123	0	0	0	0	0
20210508	2206	euro-census	1_2_8	4000	euro-census	1_2_8	4600	2	false	True	linear	dice	dice	0.2	bf	rh	15	1000	clk	none	20	[0.2]	no-histo	all	500	hlsh	simtol	0.9	11	11	16289	hungarian	[0.6, 0.3, 0.1]	4	3155	0	0	0	3	4	4	4	4	3171	0	0	0	3	4
20210508	2206	euro-census	1_2_8	4000	euro-census	1_2_8	4600	2	false	True	linear	dice	dice	0.2	bf	rh	15	1000	clk	none	20	[0.2]	no-histo	all	500	hlsh	simtol	0.9	11	11	16289	shapley	[1.0, 0.0, 0.0]	4	2755	1	2	3	4	4	4	4	4	2755	1	2	3	4	4
20210508	2206	euro-census	1_2_8	4000	euro-census	1_2_8	4600	2	false	True	linear	dice	dice	0.2	bf	rh	15	1000	clk	none	20	[0.2]	no-histo	all	500	hlsh	simtol	0.9	11	11	16289	shapley	[0.0, 1.0, 0.0]	4	2732	0	0	0	3	4	4	4	4	2732	0	0	0	3	4
20210508	2206	euro-census	1_2_8	4000	euro-census	1_2_8	4600	2	false	True	linear	dice	dice	0.2	bf	rh	15	1000	clk	none	20	[0.2]	no-histo	all	500	hlsh	simtol	0.9	11	11	16289	shapley	[0.0, 0.0, 1.0]	4	3054	0	0	0	0	0	2	3	4	3054	0	0	0	0	0
20210508	2206	euro-census	1_2_8	4000	euro-census	1_2_8	4600	2	false	True	linear	dice	dice	0.2	bf	rh	15	1000	clk	none	20	[0.2]	no-histo	all	500	hlsh	simtol	0.9	11	11	16289	shapley	[0.6, 0.3, 0.1]	4	2773	0	0	0	3	4	4	4	4	2773	0	0	0	3	4
20210508	2206	euro-census	1_2_8	4000	euro-census	1_2_8	4600	2	false	True	linear	dice	dice	0.2	bf	rh	15	1000	clk	none	20	[0.2]	no-histo	all	500	hlsh	simtol	0.9	11	11	16289	random	[0.0, 0.0, 0.0]	0	1	0	0	0	0	0	0	0	0	1	0	0	0	0	0
20210508	2206	euro-census	1_2_8	4000	euro-census	1_2_8	4600	2	false	True	linear	dice	dice	0.2	bf	rh	15	1000	clk	none	20	[0.2]	one-central	all	500	hlsh	simtol	0.9	29	29	330	symmetric	[1.0, 0.0, 0.0]	2	174	2	2	2	2	2	2	2	2	174	2	2	2	2	2
20210508	2206	euro-census	1_2_8	4000	euro-census	1_2_8	4600	2	false	True	linear	dice	dice	0.2	bf	rh	15	1000	clk	none	20	[0.2]	one-central	all	500	hlsh	simtol	0.9	29	29	330	symmetric	[0.0, 1.0, 0.0]	2	180	2	2	2	2	2	2	2	2	180	2	2	2	2	2
20210508	2206	euro-census	1_2_8	4000	euro-census	1_2_8	4600	2	false	True	linear	dice	dice	0.2	bf	rh	15	1000	clk	none	20	[0.2]	one-central	all	500	hlsh	simtol	0.9	29	29	330	symmetric	[0.0, 0.0, 1.0]	3	192	1	1	2	2	3	3	3	3	192	1	1	2	2	3
20210508	2206	euro-census	1_2_8	4000	euro-census	1_2_8	4600	2	false	True	linear	dice	dice	0.2	bf	rh	15	1000	clk	none	20	[0.2]	one-central	all	500	hlsh	simtol	0.9	29	29	330	symmetric	[0.6, 0.3, 0.1]	2	183	2	2	2	2	2	2	2	2	183	2	2	2	2	2
20210508	2206	euro-census	1_2_8	4000	euro-census	1_2_8	4600	2	false	True	linear	dice	dice	0.2	bf	rh	15	1000	clk	none	20	[0.2]	one-central	all	500	hlsh	simtol	0.9	29	29	330	hungarian	[1.0, 0.0, 0.0]	3	200	2	2	2	2	3	3	3	3	212	2	2	2	2	3
20210508	2206	euro-census	1_2_8	4000	euro-census	1_2_8	4600	2	false	True	linear	dice	dice	0.2	bf	rh	15	1000	clk	none	20	[0.2]	one-central	all	500	hlsh	simtol	0.9	29	29	330	hungarian	[0.0, 1.0, 0.0]	2	201	2	2	2	2	2	2	2	2	213	2	2	2	2	2
20210508	2206	euro-census	1_2_8	4000	euro-census	1_2_8	4600	2	false	True	linear	dice	dice	0.2	bf	rh	15	1000	clk	none	20	[0.2]	one-central	all	500	hlsh	simtol	0.9	29	29	330	hungarian	[0.0, 0.0, 1.0]	3	196	1	1	2	2	3	3	3	3	196	1	1	2	2	3
20210508	2206	euro-census	1_2_8	4000	euro-census	1_2_8	4600	2	false	True	linear	dice	dice	0.2	bf	rh	15	1000	clk	none	20	[0.2]	one-central	all	500	hlsh	simtol	0.9	29	29	330	hungarian	[0.6, 0.3, 0.1]	3	200	2	2	2	2	2	3	3	3	212	2	2	2	2	2
20210508	2206	euro-census	1_2_8	4000	euro-census	1_2_8	4600	2	false	True	linear	dice	dice	0.2	bf	rh	15	1000	clk	none	20	[0.2]	one-central	all	500	hlsh	simtol	0.9	29	29	330	shapley	[1.0, 0.0, 0.0]	2	191	2	2	2	2	2	2	2	2	191	2	2	2	2	2
20210508	2206	euro-census	1_2_8	4000	euro-census	1_2_8	4600	2	false	True	linear	dice	dice	0.2	bf	rh	15	1000	clk	none	20	[0.2]	one-central	all	500	hlsh	simtol	0.9	29	29	330	shapley	[0.0, 1.0, 0.0]	2	188	2	2	2	2	2	2	2	2	188	2	2	2	2	2
20210508	2206	euro-census	1_2_8	4000	euro-census	1_2_8	4600	2	false	True	linear	dice	dice	0.2	bf	rh	15	1000	clk	none	20	[0.2]	one-central	all	500	hlsh	simtol	0.9	29	29	330	shapley	[0.0, 0.0, 1.0]	3	196	1	1	2	2	3	3	3	3	196	1	1	2	2	3
20210508	2206	euro-census	1_2_8	4000	euro-census	1_2_8	4600	2	false	True	linear	dice	dice	0.2	bf	rh	15	1000	clk	none	20	[0.2]	one-central	all	500	hlsh	simtol	0.9	29	29	330	shapley	[0.6, 0.3, 0.1]	2	193	2	2	2	2	2	2	2	2	193	2	2	2	2	2
20210508	2206	euro-census	1_2_8	4000	euro-census	1_2_8	4600	2	false	True	linear	dice	dice	0.2	bf	rh	15	1000	clk	none	20	[0.2]	one-central	all	500	hlsh	simtol	0.9	29	29	330	random	[0.0, 0.0, 0.0]	0	1	0	0	0	0	0	0	0	0	1	0	0	0	0	0
20210508	2206	euro-census	1_2_8	4000	euro-census	1_2_8	4600	2	false	True	linear	dice	dice	0.2	bf	rh	15	1000	clk	none	20	[0.2]	no-nf-central	all	500	hlsh	simtol	0.9	27	27	300	symmetric	[1.0, 0.0, 0.0]	2	177	2	2	2	2	2	2	2	2	177	2	2	2	2	2
20210508	2206	euro-census	1_2_8	4000	euro-census	1_2_8	4600	2	false	True	linear	dice	dice	0.2	bf	rh	15	1000	clk	none	20	[0.2]	no-nf-central	all	500	hlsh	simtol	0.9	27	27	300	symmetric	[0.0, 1.0, 0.0]	2	182	2	2	2	2	2	2	2	2	182	2	2	2	2	2
20210508	2206	euro-census	1_2_8	4000	euro-census	1_2_8	4600	2	false	True	linear	dice	dice	0.2	bf	rh	15	1000	clk	none	20	[0.2]	no-nf-central	all	500	hlsh	simtol	0.9	27	27	300	symmetric	[0.0, 0.0, 1.0]	2	189	0	2	2	2	2	2	2	2	189	0	2	2	2	2
20210508	2206	euro-census	1_2_8	4000	euro-census	1_2_8	4600	2	false	True	linear	dice	dice	0.2	bf	rh	15	1000	clk	none	20	[0.2]	no-nf-central	all	500	hlsh	simtol	0.9	27	27	300	symmetric	[0.6, 0.3, 0.1]	2	185	2	2	2	2	2	2	2	2	185	2	2	2	2	2
20210508	2206	euro-census	1_2_8	4000	euro-census	1_2_8	4600	2	false	True	linear	dice	dice	0.2	bf	rh	15	1000	clk	none	20	[0.2]	no-nf-central	all	500	hlsh	simtol	0.9	27	27	300	hungarian	[1.0, 0.0, 0.0]	2	197	2	2	2	2	2	2	2	2	212	2	2	2	2	2
20210508	2206	euro-census	1_2_8	4000	euro-census	1_2_8	4600	2	false	True	linear	dice	dice	0.2	bf	rh	15	1000	clk	none	20	[0.2]	no-nf-central	all	500	hlsh	simtol	0.9	27	27	300	hungarian	[0.0, 1.0, 0.0]	2	197	2	2	2	2	2	2	2	2	212	2	2	2	2	2
20210508	2206	euro-census	1_2_8	4000	euro-census	1_2_8	4600	2	false	True	linear	dice	dice	0.2	bf	rh	15	1000	clk	none	20	[0.2]	no-nf-central	all	500	hlsh	simtol	0.9	27	27	300	hungarian	[0.0, 0.0, 1.0]	2	194	0	2	2	2	2	2	2	2	194	0	2	2	2	2
20210508	2206	euro-census	1_2_8	4000	euro-census	1_2_8	4600	2	false	True	linear	dice	dice	0.2	bf	rh	15	1000	clk	none	20	[0.2]	no-nf-central	all	500	hlsh	simtol	0.9	27	27	300	hungarian	[0.6, 0.3, 0.1]	2	197	2	2	2	2	2	2	2	2	212	2	2	2	2	2
20210508	2206	euro-census	1_2_8	4000	euro-census	1_2_8	4600	2	false	True	linear	dice	dice	0.2	bf	rh	15	1000	clk	none	20	[0.2]	no-nf-central	all	500	hlsh	simtol	0.9	27	27	300	shapley	[1.0, 0.0, 0.0]	2	189	2	2	2	2	2	2	2	2	189	2	2	2	2	2
20210508	2206	euro-census	1_2_8	4000	euro-census	1_2_8	4600	2	false	True	linear	dice	dice	0.2	bf	rh	15	1000	clk	none	20	[0.2]	no-nf-central	all	500	hlsh	simtol	0.9	27	27	300	shapley	[0.0, 1.0, 0.0]	2	189	2	2	2	2	2	2	2	2	189	2	2	2	2	2
20210508	2206	euro-census	1_2_8	4000	euro-census	1_2_8	4600	2	false	True	linear	dice	dice	0.2	bf	rh	15	1000	clk	none	20	[0.2]	no-nf-central	all	500	hlsh	simtol	0.9	27	27	300	shapley	[0.0, 0.0, 1.0]	2	193	0	2	2	2	2	2	2	2	193	0	2	2	2	2
20210508	2206	euro-census	1_2_8	4000	euro-census	1_2_8	4600	2	false	True	linear	dice	dice	0.2	bf	rh	15	1000	clk	none	20	[0.2]	no-nf-central	all	500	hlsh	simtol	0.9	27	27	300	shapley	[0.6, 0.3, 0.1]	2	190	2	2	2	2	2	2	2	2	190	2	2	2	2	2
20210508	2206	euro-census	1_2_8	4000	euro-census	1_2_8	4600	2	false	True	linear	dice	dice	0.2	bf	rh	15	1000	clk	none	20	[0.2]	no-nf-central	all	500	hlsh	simtol	0.9	27	27	300	random	[0.0, 0.0, 0.0]	0	1	0	0	0	0	0	0	0	0	1	0	0	0	0	0
20210508	2206	euro-census	1_2_8	4000	euro-census	1_2_8	4600	2	false	True	linear	dice	dice	0.2	bf	rh	15	1000	clk	none	20	[0.2]	no-central	all	500	hlsh	simtol	0.9	28	28	483	symmetric	[1.0, 0.0, 0.0]	2	285	2	2	2	2	2	2	2	2	285	2	2	2	2	2
20210508	2206	euro-census	1_2_8	4000	euro-census	1_2_8	4600	2	false	True	linear	dice	dice	0.2	bf	rh	15	1000	clk	none	20	[0.2]	no-central	all	500	hlsh	simtol	0.9	28	28	483	symmetric	[0.0, 1.0, 0.0]	2	290	2	2	2	2	2	2	2	2	290	2	2	2	2	2
20210508	2206	euro-census	1_2_8	4000	euro-census	1_2_8	4600	2	false	True	linear	dice	dice	0.2	bf	rh	15	1000	clk	none	20	[0.2]	no-central	all	500	hlsh	simtol	0.9	28	28	483	symmetric	[0.0, 0.0, 1.0]	2	315	0	1	1	1	2	2	2	2	315	0	1	1	1	2
20210508	2206	euro-census	1_2_8	4000	euro-census	1_2_8	4600	2	false	True	linear	dice	dice	0.2	bf	rh	15	1000	clk	none	20	[0.2]	no-central	all	500	hlsh	simtol	0.9	28	28	483	symmetric	[0.6, 0.3, 0.1]	2	302	2	2	2	2	2	2	2	2	302	2	2	2	2	2
20210508	2206	euro-census	1_2_8	4000	euro-census	1_2_8	4600	2	false	True	linear	dice	dice	0.2	bf	rh	15	1000	clk	none	20	[0.2]	no-central	all	500	hlsh	simtol	0.9	28	28	483	hungarian	[1.0, 0.0, 0.0]	2	328	2	2	2	2	2	2	2	2	350	2	2	2	2	2
20210508	2206	euro-census	1_2_8	4000	euro-census	1_2_8	4600	2	false	True	linear	dice	dice	0.2	bf	rh	15	1000	clk	none	20	[0.2]	no-central	all	500	hlsh	simtol	0.9	28	28	483	hungarian	[0.0, 1.0, 0.0]	2	328	2	2	2	2	2	2	2	2	350	2	2	2	2	2
20210508	2206	euro-census	1_2_8	4000	euro-census	1_2_8	4600	2	false	True	linear	dice	dice	0.2	bf	rh	15	1000	clk	none	20	[0.2]	no-central	all	500	hlsh	simtol	0.9	28	28	483	hungarian	[0.0, 0.0, 1.0]	2	319	0	1	1	1	2	2	2	2	319	0	1	1	1	2
20210508	2206	euro-census	1_2_8	4000	euro-census	1_2_8	4600	2	false	True	linear	dice	dice	0.2	bf	rh	15	1000	clk	none	20	[0.2]	no-central	all	500	hlsh	simtol	0.9	28	28	483	hungarian	[0.6, 0.3, 0.1]	2	328	2	2	2	2	2	2	2	2	350	2	2	2	2	2
20210508	2206	euro-census	1_2_8	4000	euro-census	1_2_8	4600	2	false	True	linear	dice	dice	0.2	bf	rh	15	1000	clk	none	20	[0.2]	no-central	all	500	hlsh	simtol	0.9	28	28	483	shapley	[1.0, 0.0, 0.0]	2	307	2	2	2	2	2	2	2	2	307	2	2	2	2	2
20210508	2206	euro-census	1_2_8	4000	euro-census	1_2_8	4600	2	false	True	linear	dice	dice	0.2	bf	rh	15	1000	clk	none	20	[0.2]	no-central	all	500	hlsh	simtol	0.9	28	28	483	shapley	[0.0, 1.0, 0.0]	2	305	2	2	2	2	2	2	2	2	305	2	2	2	2	2
20210508	2206	euro-census	1_2_8	4000	euro-census	1_2_8	4600	2	false	True	linear	dice	dice	0.2	bf	rh	15	1000	clk	none	20	[0.2]	no-central	all	500	hlsh	simtol	0.9	28	28	483	shapley	[0.0, 0.0, 1.0]	2	316	0	1	1	1	2	2	2	2	316	0	1	1	1	2
20210508	2206	euro-census	1_2_8	4000	euro-census	1_2_8	4600	2	false	True	linear	dice	dice	0.2	bf	rh	15	1000	clk	none	20	[0.2]	no-central	all	500	hlsh	simtol	0.9	28	28	483	shapley	[0.6, 0.3, 0.1]	2	313	2	2	2	2	2	2	2	2	313	2	2	2	2	2
20210508	2206	euro-census	1_2_8	4000	euro-census	1_2_8	4600	2	false	True	linear	dice	dice	0.2	bf	rh	15	1000	clk	none	20	[0.2]	no-central	all	500	hlsh	simtol	0.9	28	28	483	random	[0.0, 0.0, 0.0]	0	1	0	0	0	0	0	0	0	0	1	0	0	0	0	0
20210508	2206	euro-census	1_2_8	4000	euro-census	1_2_8	4600	2	false	True	linear	dice	dice	0.2	bf	rh	15	1000	clk	none	20	[0.2]	node2vec	all	500	hlsh	simtol	0.9	30	30	2664	symmetric	[1.0, 0.0, 0.0]	0	761	0	0	0	0	0	0	0	0	760	0	0	0	0	0
20210508	2206	euro-census	1_2_8	4000	euro-census	1_2_8	4600	2	false	True	linear	dice	dice	0.2	bf	rh	15	1000	clk	none	20	[0.2]	node2vec	all	500	hlsh	simtol	0.9	30	30	2664	symmetric	[0.0, 1.0, 0.0]	0	817	0	0	0	0	0	0	0	0	816	0	0	0	0	0
20210508	2206	euro-census	1_2_8	4000	euro-census	1_2_8	4600	2	false	True	linear	dice	dice	0.2	bf	rh	15	1000	clk	none	20	[0.2]	node2vec	all	500	hlsh	simtol	0.9	30	30	2664	symmetric	[0.0, 0.0, 1.0]	0	1040	0	0	0	0	0	0	0	0	1038	0	0	0	0	0
20210508	2206	euro-census	1_2_8	4000	euro-census	1_2_8	4600	2	false	True	linear	dice	dice	0.2	bf	rh	15	1000	clk	none	20	[0.2]	node2vec	all	500	hlsh	simtol	0.9	30	30	2664	symmetric	[0.6, 0.3, 0.1]	0	896	0	0	0	0	0	0	0	0	895	0	0	0	0	0
20210508	2206	euro-census	1_2_8	4000	euro-census	1_2_8	4600	2	false	True	linear	dice	dice	0.2	bf	rh	15	1000	clk	none	20	[0.2]	node2vec	all	500	hlsh	simtol	0.9	30	30	2664	hungarian	[1.0, 0.0, 0.0]	0	1200	0	0	0	0	0	0	0	0	1232	0	0	0	0	0
20210508	2206	euro-census	1_2_8	4000	euro-census	1_2_8	4600	2	false	True	linear	dice	dice	0.2	bf	rh	15	1000	clk	none	20	[0.2]	node2vec	all	500	hlsh	simtol	0.9	30	30	2664	hungarian	[0.0, 1.0, 0.0]	0	1200	0	0	0	0	0	0	0	0	1232	0	0	0	0	0
20210508	2206	euro-census	1_2_8	4000	euro-census	1_2_8	4600	2	false	True	linear	dice	dice	0.2	bf	rh	15	1000	clk	none	20	[0.2]	node2vec	all	500	hlsh	simtol	0.9	30	30	2664	hungarian	[0.0, 0.0, 1.0]	0	1164	0	0	0	0	0	0	0	0	1162	0	0	0	0	0
20210508	2206	euro-census	1_2_8	4000	euro-census	1_2_8	4600	2	false	True	linear	dice	dice	0.2	bf	rh	15	1000	clk	none	20	[0.2]	node2vec	all	500	hlsh	simtol	0.9	30	30	2664	hungarian	[0.6, 0.3, 0.1]	0	1200	0	0	0	0	0	0	0	0	1232	0	0	0	0	0
20210508	2206	euro-census	1_2_8	4000	euro-census	1_2_8	4600	2	false	True	linear	dice	dice	0.2	bf	rh	15	1000	clk	none	20	[0.2]	node2vec	all	500	hlsh	simtol	0.9	30	30	2664	shapley	[1.0, 0.0, 0.0]	0	989	0	0	0	0	0	0	0	0	987	0	0	0	0	0
20210508	2206	euro-census	1_2_8	4000	euro-census	1_2_8	4600	2	false	True	linear	dice	dice	0.2	bf	rh	15	1000	clk	none	20	[0.2]	node2vec	all	500	hlsh	simtol	0.9	30	30	2664	shapley	[0.0, 1.0, 0.0]	0	967	0	0	0	0	0	0	0	0	965	0	0	0	0	0
20210508	2206	euro-census	1_2_8	4000	euro-census	1_2_8	4600	2	false	True	linear	dice	dice	0.2	bf	rh	15	1000	clk	none	20	[0.2]	node2vec	all	500	hlsh	simtol	0.9	30	30	2664	shapley	[0.0, 0.0, 1.0]	0	1098	0	0	0	0	0	0	0	0	1096	0	0	0	0	0
20210508	2206	euro-census	1_2_8	4000	euro-census	1_2_8	4600	2	false	True	linear	dice	dice	0.2	bf	rh	15	1000	clk	none	20	[0.2]	node2vec	all	500	hlsh	simtol	0.9	30	30	2664	shapley	[0.6, 0.3, 0.1]	0	1020	0	0	0	0	0	0	0	0	1018	0	0	0	0	0
20210508	2206	euro-census	1_2_8	4000	euro-census	1_2_8	4600	2	false	True	linear	dice	dice	0.2	bf	rh	15	1000	clk	none	20	[0.2]	node2vec	all	500	hlsh	simtol	0.9	30	30	2664	random	[0.0, 0.0, 0.0]	0	1	0	0	0	0	0	0	0	0	1	0	0	0	0	0
																																		4	3155	2	2	3	4	4	4	4	4	3171
[truncated: 31 more columns]
