# Supplementary material for: On the effectiveness of graph matching attacks against privacy-preserving record linkage
Source: PLoS One. 2022 Sep 22;17(9):e0267893. doi: 10.1371/journal.pone.0267893 (PMC9499274; doi:10.1371/journal.pone.0267893)
Supplement: S1 File — (ZIP) [file pone.0267893.s001.zip › Random-4000/4500-4000.csv]

date	time	plain_dataset_name	plain_attr_list	plain_num_rec	encode_dataset_name	encode_attr_list	encode_num_rec	q_length	padded	sim_adjust_flag	regression_model	plain_sim_funct	enc_sim_func	min_sim	encode_method	bf_hash_type/tmh_num_hash_bits/cmh_max_rand_int	num_hash_funct	bf_len/tmh_num_hash_tables/cmh_num_hash_col	bf_encode/tmh_key_len	bf_harden/tmh_val_len	graph_node_min_degree	graph_sim_list	graph_feat_list	graph_selected_feat	sim_hash_num_bit	sim_hash_block_funct	sim_comp_funct	sim_hash_match_sim	num_feat	use_num_feat	total_num_sim_edges	match_method	weight_list	num_corr_ident_rec	num_wrng_ident_rec	corr_top_10	corr_top_20	corr_top_50	corr_top_100	corr_top_200	corr_top_500	corr_top_1000	num_all_corr	num_all_wrng	scorr_top_10	scorr_top_20	scorr_top_50	scorr_top_100	scorr_top_200
20201212	2031	euro-census	1_2_8	4000	euro-census	1_2_8	4500	2	false	True	linear	dice	dice	0.2	bf	rh	15	1000	rbf-d	none	20	[0.2]	all	all	500	hlsh	simtol	0.9	30	30	1379	symmetric	[1.0, 0.0, 0.0]	24	486	1	2	5	7	11	23	23	23	486	1	2	5	7	11
20201212	2031	euro-census	1_2_8	4000	euro-census	1_2_8	4500	2	false	True	linear	dice	dice	0.2	bf	rh	15	1000	rbf-d	none	20	[0.2]	all	all	500	hlsh	simtol	0.9	30	30	1379	symmetric	[0.0, 1.0, 0.0]	27	503	1	2	5	6	10	25	26	26	503	1	2	5	6	10
20201212	2031	euro-census	1_2_8	4000	euro-census	1_2_8	4500	2	false	True	linear	dice	dice	0.2	bf	rh	15	1000	rbf-d	none	20	[0.2]	all	all	500	hlsh	simtol	0.9	30	30	1379	symmetric	[0.0, 0.0, 1.0]	23	596	1	1	2	6	9	19	22	22	596	1	1	2	6	9
20201212	2031	euro-census	1_2_8	4000	euro-census	1_2_8	4500	2	false	True	linear	dice	dice	0.2	bf	rh	15	1000	rbf-d	none	20	[0.2]	all	all	500	hlsh	simtol	0.9	30	30	1379	symmetric	[0.6, 0.3, 0.1]	28	521	1	2	5	6	11	24	27	27	521	1	2	5	6	11
20201212	2031	euro-census	1_2_8	4000	euro-census	1_2_8	4500	2	false	True	linear	dice	dice	0.2	bf	rh	15	1000	rbf-d	none	20	[0.2]	all	all	500	hlsh	simtol	0.9	30	30	1379	hungarian	[1.0, 0.0, 0.0]	33	660	1	3	7	9	15	30	32	32	679	1	3	7	9	15
20201212	2031	euro-census	1_2_8	4000	euro-census	1_2_8	4500	2	false	True	linear	dice	dice	0.2	bf	rh	15	1000	rbf-d	none	20	[0.2]	all	all	500	hlsh	simtol	0.9	30	30	1379	hungarian	[0.0, 1.0, 0.0]	33	660	1	2	5	6	10	27	32	32	679	1	2	5	6	10
20201212	2031	euro-census	1_2_8	4000	euro-census	1_2_8	4500	2	false	True	linear	dice	dice	0.2	bf	rh	15	1000	rbf-d	none	20	[0.2]	all	all	500	hlsh	simtol	0.9	30	30	1379	hungarian	[0.0, 0.0, 1.0]	23	641	1	1	2	6	9	16	22	22	641	1	1	2	6	9
20201212	2031	euro-census	1_2_8	4000	euro-census	1_2_8	4500	2	false	True	linear	dice	dice	0.2	bf	rh	15	1000	rbf-d	none	20	[0.2]	all	all	500	hlsh	simtol	0.9	30	30	1379	hungarian	[0.6, 0.3, 0.1]	33	660	1	2	5	6	11	25	32	32	679	1	2	5	6	11
20201212	2031	euro-census	1_2_8	4000	euro-census	1_2_8	4500	2	false	True	linear	dice	dice	0.2	bf	rh	15	1000	rbf-d	none	20	[0.2]	all	all	500	hlsh	simtol	0.9	30	30	1379	shapley	[1.0, 0.0, 0.0]	27	575	1	2	6	8	11	26	26	26	575	1	2	6	8	11
20201212	2031	euro-census	1_2_8	4000	euro-census	1_2_8	4500	2	false	True	linear	dice	dice	0.2	bf	rh	15	1000	rbf-d	none	20	[0.2]	all	all	500	hlsh	simtol	0.9	30	30	1379	shapley	[0.0, 1.0, 0.0]	29	570	1	2	5	6	10	25	28	28	570	1	2	5	6	10
20201212	2031	euro-census	1_2_8	4000	euro-census	1_2_8	4500	2	false	True	linear	dice	dice	0.2	bf	rh	15	1000	rbf-d	none	20	[0.2]	all	all	500	hlsh	simtol	0.9	30	30	1379	shapley	[0.0, 0.0, 1.0]	26	618	1	1	2	6	9	20	25	25	618	1	1	2	6	9
20201212	2031	euro-census	1_2_8	4000	euro-census	1_2_8	4500	2	false	True	linear	dice	dice	0.2	bf	rh	15	1000	rbf-d	none	20	[0.2]	all	all	500	hlsh	simtol	0.9	30	30	1379	shapley	[0.6, 0.3, 0.1]	30	585	1	2	5	6	11	25	29	29	585	1	2	5	6	11
20201212	2031	euro-census	1_2_8	4000	euro-census	1_2_8	4500	2	false	True	linear	dice	dice	0.2	bf	rh	15	1000	rbf-d	none	20	[0.2]	all	all	500	hlsh	simtol	0.9	30	30	1379	random	[0.0, 0.0, 0.0]	0	1	0	0	0	0	0	0	0	0	1	0	0	0	0	0
20201212	2031	euro-census	1_2_8	4000	euro-census	1_2_8	4500	2	false	True	linear	dice	dice	0.2	bf	rh	15	1000	rbf-d	none	20	[0.2]	no-histo	all	500	hlsh	simtol	0.9	11	11	569	symmetric	[1.0, 0.0, 0.0]	7	193	0	1	5	5	7	7	7	7	193	0	1	5	5	7
20201212	2031	euro-census	1_2_8	4000	euro-census	1_2_8	4500	2	false	True	linear	dice	dice	0.2	bf	rh	15	1000	rbf-d	none	20	[0.2]	no-histo	all	500	hlsh	simtol	0.9	11	11	569	symmetric	[0.0, 1.0, 0.0]	6	199	2	2	3	3	6	6	6	6	199	2	2	3	3	6
20201212	2031	euro-census	1_2_8	4000	euro-census	1_2_8	4500	2	false	True	linear	dice	dice	0.2	bf	rh	15	1000	rbf-d	none	20	[0.2]	no-histo	all	500	hlsh	simtol	0.9	11	11	569	symmetric	[0.0, 0.0, 1.0]	10	228	0	0	3	4	8	10	10	10	228	0	0	3	4	8
20201212	2031	euro-census	1_2_8	4000	euro-census	1_2_8	4500	2	false	True	linear	dice	dice	0.2	bf	rh	15	1000	rbf-d	none	20	[0.2]	no-histo	all	500	hlsh	simtol	0.9	11	11	569	symmetric	[0.6, 0.3, 0.1]	7	206	2	2	3	3	6	7	7	7	206	2	2	3	3	6
20201212	2031	euro-census	1_2_8	4000	euro-census	1_2_8	4500	2	false	True	linear	dice	dice	0.2	bf	rh	15	1000	rbf-d	none	20	[0.2]	no-histo	all	500	hlsh	simtol	0.9	11	11	569	hungarian	[1.0, 0.0, 0.0]	12	253	0	1	6	8	11	12	12	12	283	0	1	6	8	11
20201212	2031	euro-census	1_2_8	4000	euro-census	1_2_8	4500	2	false	True	linear	dice	dice	0.2	bf	rh	15	1000	rbf-d	none	20	[0.2]	no-histo	all	500	hlsh	simtol	0.9	11	11	569	hungarian	[0.0, 1.0, 0.0]	12	253	2	2	3	3	6	12	12	12	283	2	2	3	3	6
20201212	2031	euro-census	1_2_8	4000	euro-census	1_2_8	4500	2	false	True	linear	dice	dice	0.2	bf	rh	15	1000	rbf-d	none	20	[0.2]	no-histo	all	500	hlsh	simtol	0.9	11	11	569	hungarian	[0.0, 0.0, 1.0]	12	244	0	0	3	4	9	12	12	12	244	0	0	3	4	9
20201212	2031	euro-census	1_2_8	4000	euro-census	1_2_8	4500	2	false	True	linear	dice	dice	0.2	bf	rh	15	1000	rbf-d	none	20	[0.2]	no-histo	all	500	hlsh	simtol	0.9	11	11	569	hungarian	[0.6, 0.3, 0.1]	12	253	2	2	3	3	7	12	12	12	283	2	2	3	3	7
20201212	2031	euro-census	1_2_8	4000	euro-census	1_2_8	4500	2	false	True	linear	dice	dice	0.2	bf	rh	15	1000	rbf-d	none	20	[0.2]	no-histo	all	500	hlsh	simtol	0.9	11	11	569	shapley	[1.0, 0.0, 0.0]	10	224	0	1	5	7	9	10	10	10	224	0	1	5	7	9
20201212	2031	euro-census	1_2_8	4000	euro-census	1_2_8	4500	2	false	True	linear	dice	dice	0.2	bf	rh	15	1000	rbf-d	none	20	[0.2]	no-histo	all	500	hlsh	simtol	0.9	11	11	569	shapley	[0.0, 1.0, 0.0]	7	220	2	2	3	3	6	7	7	7	220	2	2	3	3	6
20201212	2031	euro-census	1_2_8	4000	euro-census	1_2_8	4500	2	false	True	linear	dice	dice	0.2	bf	rh	15	1000	rbf-d	none	20	[0.2]	no-histo	all	500	hlsh	simtol	0.9	11	11	569	shapley	[0.0, 0.0, 1.0]	11	236	0	0	3	4	9	11	11	11	236	0	0	3	4	9
20201212	2031	euro-census	1_2_8	4000	euro-census	1_2_8	4500	2	false	True	linear	dice	dice	0.2	bf	rh	15	1000	rbf-d	none	20	[0.2]	no-histo	all	500	hlsh	simtol	0.9	11	11	569	shapley	[0.6, 0.3, 0.1]	8	227	2	2	3	3	4	8	8	8	227	2	2	3	3	4
20201212	2031	euro-census	1_2_8	4000	euro-census	1_2_8	4500	2	false	True	linear	dice	dice	0.2	bf	rh	15	1000	rbf-d	none	20	[0.2]	no-histo	all	500	hlsh	simtol	0.9	11	11	569	random	[0.0, 0.0, 0.0]	0	1	0	0	0	0	0	0	0	0	1	0	0	0	0	0
20201212	2031	euro-census	1_2_8	4000	euro-census	1_2_8	4500	2	false	True	linear	dice	dice	0.2	bf	rh	15	1000	rbf-d	none	20	[0.2]	one-central	all	500	hlsh	simtol	0.9	29	29	2390	symmetric	[1.0, 0.0, 0.0]	42	745	1	2	5	7	10	24	41	41	745	1	2	5	7	10
20201212	2031	euro-census	1_2_8	4000	euro-census	1_2_8	4500	2	false	True	linear	dice	dice	0.2	bf	rh	15	1000	rbf-d	none	20	[0.2]	one-central	all	500	hlsh	simtol	0.9	29	29	2390	symmetric	[0.0, 1.0, 0.0]	45	796	2	2	3	10	16	30	44	44	796	2	2	3	10	16
20201212	2031	euro-census	1_2_8	4000	euro-census	1_2_8	4500	2	false	True	linear	dice	dice	0.2	bf	rh	15	1000	rbf-d	none	20	[0.2]	one-central	all	500	hlsh	simtol	0.9	29	29	2390	symmetric	[0.0, 0.0, 1.0]	41	962	0	2	3	4	10	31	40	40	962	0	2	3	4	10
20201212	2031	euro-census	1_2_8	4000	euro-census	1_2_8	4500	2	false	True	linear	dice	dice	0.2	bf	rh	15	1000	rbf-d	none	20	[0.2]	one-central	all	500	hlsh	simtol	0.9	29	29	2390	symmetric	[0.6, 0.3, 0.1]	47	832	2	2	3	10	16	32	46	46	832	2	2	3	10	16
20201212	2031	euro-census	1_2_8	4000	euro-census	1_2_8	4500	2	false	True	linear	dice	dice	0.2	bf	rh	15	1000	rbf-d	none	20	[0.2]	one-central	all	500	hlsh	simtol	0.9	29	29	2390	hungarian	[1.0, 0.0, 0.0]	49	1085	1	3	6	8	14	25	46	48	1131	1	3	6	8	14
20201212	2031	euro-census	1_2_8	4000	euro-census	1_2_8	4500	2	false	True	linear	dice	dice	0.2	bf	rh	15	1000	rbf-d	none	20	[0.2]	one-central	all	500	hlsh	simtol	0.9	29	29	2390	hungarian	[0.0, 1.0, 0.0]	51	1083	2	2	3	10	16	32	50	50	1129	2	2	3	10	16
20201212	2031	euro-census	1_2_8	4000	euro-census	1_2_8	4500	2	false	True	linear	dice	dice	0.2	bf	rh	15	1000	rbf-d	none	20	[0.2]	one-central	all	500	hlsh	simtol	0.9	29	29	2390	hungarian	[0.0, 0.0, 1.0]	44	1044	0	2	3	4	10	27	42	43	1044	0	2	3	4	10
20201212	2031	euro-census	1_2_8	4000	euro-census	1_2_8	4500	2	false	True	linear	dice	dice	0.2	bf	rh	15	1000	rbf-d	none	20	[0.2]	one-central	all	500	hlsh	simtol	0.9	29	29	2390	hungarian	[0.6, 0.3, 0.1]	50	1084	2	2	3	10	16	32	49	49	1130	2	2	3	10	16
20201212	2031	euro-census	1_2_8	4000	euro-census	1_2_8	4500	2	false	True	linear	dice	dice	0.2	bf	rh	15	1000	rbf-d	none	20	[0.2]	one-central	all	500	hlsh	simtol	0.9	29	29	2390	shapley	[1.0, 0.0, 0.0]	46	934	1	2	5	7	10	22	45	45	934	1	2	5	7	10
20201212	2031	euro-census	1_2_8	4000	euro-census	1_2_8	4500	2	false	True	linear	dice	dice	0.2	bf	rh	15	1000	rbf-d	none	20	[0.2]	one-central	all	500	hlsh	simtol	0.9	29	29	2390	shapley	[0.0, 1.0, 0.0]	49	921	2	2	3	10	16	30	48	48	921	2	2	3	10	16
20201212	2031	euro-census	1_2_8	4000	euro-census	1_2_8	4500	2	false	True	linear	dice	dice	0.2	bf	rh	15	1000	rbf-d	none	20	[0.2]	one-central	all	500	hlsh	simtol	0.9	29	29	2390	shapley	[0.0, 0.0, 1.0]	42	1009	0	2	3	4	10	31	40	41	1009	0	2	3	4	10
20201212	2031	euro-census	1_2_8	4000	euro-census	1_2_8	4500	2	false	True	linear	dice	dice	0.2	bf	rh	15	1000	rbf-d	none	20	[0.2]	one-central	all	500	hlsh	simtol	0.9	29	29	2390	shapley	[0.6, 0.3, 0.1]	48	950	2	2	3	10	16	32	47	47	950	2	2	3	10	16
20201212	2031	euro-census	1_2_8	4000	euro-census	1_2_8	4500	2	false	True	linear	dice	dice	0.2	bf	rh	15	1000	rbf-d	none	20	[0.2]	one-central	all	500	hlsh	simtol	0.9	29	29	2390	random	[0.0, 0.0, 0.0]	0	1	0	0	0	0	0	0	0	0	1	0	0	0	0	0
20201212	2031	euro-census	1_2_8	4000	euro-census	1_2_8	4500	2	false	True	linear	dice	dice	0.2	bf	rh	15	1000	rbf-d	none	20	[0.2]	no-nf-central	all	500	hlsh	simtol	0.9	27	27	4838	symmetric	[1.0, 0.0, 0.0]	51	892	1	2	5	7	10	24	50	50	891	1	2	5	7	10
20201212	2031	euro-census	1_2_8	4000	euro-census	1_2_8	4500	2	false	True	linear	dice	dice	0.2	bf	rh	15	1000	rbf-d	none	20	[0.2]	no-nf-central	all	500	hlsh	simtol	0.9	27	27	4838	symmetric	[0.0, 1.0, 0.0]	55	1006	2	4	7	13	17	33	53	54	1005	2	4	7	13	17
20201212	2031	euro-census	1_2_8	4000	euro-census	1_2_8	4500	2	false	True	linear	dice	dice	0.2	bf	rh	15	1000	rbf-d	none	20	[0.2]	no-nf-central	all	500	hlsh	simtol	0.9	27	27	4838	symmetric	[0.0, 0.0, 1.0]	43	1305	0	2	10	10	16	24	35	42	1301	0	2	10	10	16
20201212	2031	euro-census	1_2_8	4000	euro-census	1_2_8	4500	2	false	True	linear	dice	dice	0.2	bf	rh	15	1000	rbf-d	none	20	[0.2]	no-nf-central	all	500	hlsh	simtol	0.9	27	27	4838	symmetric	[0.6, 0.3, 0.1]	58	1062	2	4	7	13	16	28	54	57	1059	2	4	7	13	16
20201212	2031	euro-census	1_2_8	4000	euro-census	1_2_8	4500	2	false	True	linear	dice	dice	0.2	bf	rh	15	1000	rbf-d	none	20	[0.2]	no-nf-central	all	500	hlsh	simtol	0.9	27	27	4838	hungarian	[1.0, 0.0, 0.0]	64	1618	2	4	5	7	12	28	55	63	1657	2	4	5	7	12
20201212	2031	euro-census	1_2_8	4000	euro-census	1_2_8	4500	2	false	True	linear	dice	dice	0.2	bf	rh	15	1000	rbf-d	none	20	[0.2]	no-nf-central	all	500	hlsh	simtol	0.9	27	27	4838	hungarian	[0.0, 1.0, 0.0]	66	1616	2	4	7	13	18	34	58	65	1655	2	4	7	13	18
20201212	2031	euro-census	1_2_8	4000	euro-census	1_2_8	4500	2	false	True	linear	dice	dice	0.2	bf	rh	15	1000	rbf-d	none	20	[0.2]	no-nf-central	all	500	hlsh	simtol	0.9	27	27	4838	hungarian	[0.0, 0.0, 1.0]	46	1596	0	2	10	10	16	22	37	45	1592	0	2	10	10	16
20201212	2031	euro-census	1_2_8	4000	euro-census	1_2_8	4500	2	false	True	linear	dice	dice	0.2	bf	rh	15	1000	rbf-d	none	20	[0.2]	no-nf-central	all	500	hlsh	simtol	0.9	27	27	4838	hungarian	[0.6, 0.3, 0.1]	66	1616	2	4	7	13	16	28	51	65	1655	2	4	7	13	16
20201212	2031	euro-census	1_2_8	4000	euro-census	1_2_8	4500	2	false	True	linear	dice	dice	0.2	bf	rh	15	1000	rbf-d	none	20	[0.2]	no-nf-central	all	500	hlsh	simtol	0.9	27	27	4838	shapley	[1.0, 0.0, 0.0]	59	1326	1	2	5	7	10	23	54	58	1323	1	2	5	7	10
20201212	2031	euro-census	1_2_8	4000	euro-census	1_2_8	4500	2	false	True	linear	dice	dice	0.2	bf	rh	15	1000	rbf-d	none	20	[0.2]	no-nf-central	all	500	hlsh	simtol	0.9	27	27	4838	shapley	[0.0, 1.0, 0.0]	60	1307	2	4	7	13	17	33	53	59	1304	2	4	7	13	17
20201212	2031	euro-census	1_2_8	4000	euro-census	1_2_8	4500	2	false	True	linear	dice	dice	0.2	bf	rh	15	1000	rbf-d	none	20	[0.2]	no-nf-central	all	500	hlsh	simtol	0.9	27	27	4838	shapley	[0.0, 0.0, 1.0]	45	1498	0	2	10	10	16	24	34	44	1494	0	2	10	10	16
20201212	2031	euro-census	1_2_8	4000	euro-census	1_2_8	4500	2	false	True	linear	dice	dice	0.2	bf	rh	15	1000	rbf-d	none	20	[0.2]	no-nf-central	all	500	hlsh	simtol	0.9	27	27	4838	shapley	[0.6, 0.3, 0.1]	60	1354	2	4	7	13	16	27	53	59	1351	2	4	7	13	16
20201212	2031	euro-census	1_2_8	4000	euro-census	1_2_8	4500	2	false	True	linear	dice	dice	0.2	bf	rh	15	1000	rbf-d	none	20	[0.2]	no-nf-central	all	500	hlsh	simtol	0.9	27	27	4838	random	[0.0, 0.0, 0.0]	0	1	0	0	0	0	0	0	0	0	1	0	0	0	0	0
20201212	2031	euro-census	1_2_8	4000	euro-census	1_2_8	4500	2	false	True	linear	dice	dice	0.2	bf	rh	15	1000	rbf-d	none	20	[0.2]	no-central	all	500	hlsh	simtol	0.9	28	28	7463	symmetric	[1.0, 0.0, 0.0]	70	972	1	2	5	7	10	25	66	69	972	1	2	5	7	10
20201212	2031	euro-census	1_2_8	4000	euro-census	1_2_8	4500	2	false	True	linear	dice	dice	0.2	bf	rh	15	1000	rbf-d	none	20	[0.2]	no-central	all	500	hlsh	simtol	0.9	28	28	7463	symmetric	[0.0, 1.0, 0.0]	76	1121	2	3	8	15	25	38	66	75	1121	2	3	8	15	25
20201212	2031	euro-census	1_2_8	4000	euro-census	1_2_8	4500	2	false	True	linear	dice	dice	0.2	bf	rh	15	1000	rbf-d	none	20	[0.2]	no-central	all	500	hlsh	simtol	0.9	28	28	7463	symmetric	[0.0, 0.0, 1.0]	54	1530	2	4	13	14	24	39	49	53	1530	2	4	13	14	24
20201212	2031	euro-census	1_2_8	4000	euro-census	1_2_8	4500	2	false	True	linear	dice	dice	0.2	bf	rh	15	1000	rbf-d	none	20	[0.2]	no-central	all	500	hlsh	simtol	0.9	28	28	7463	symmetric	[0.6, 0.3, 0.1]	80	1166	2	3	8	15	27	47	70	79	1166	2	3	8	15	27
20201212	2031	euro-census	1_2_8	4000	euro-census	1_2_8	4500	2	false	True	linear	dice	dice	0.2	bf	rh	15	1000	rbf-d	none	20	[0.2]	no-central	all	500	hlsh	simtol	0.9	28	28	7463	hungarian	[1.0, 0.0, 0.0]	89	1951	2	4	7	9	16	34	65	88	1982	2	4	7	9	16
20201212	2031	euro-census	1_2_8	4000	euro-census	1_2_8	4500	2	false	True	linear	dice	dice	0.2	bf	rh	15	1000	rbf-d	none	20	[0.2]	no-central	all	500	hlsh	simtol	0.9	28	28	7463	hungarian	[0.0, 1.0, 0.0]	90	1950	2	3	8	15	25	43	70	89	1981	2	3	8	15	25
20201212	2031	euro-census	1_2_8	4000	euro-census	1_2_8	4500	2	false	True	linear	dice	dice	0.2	bf	rh	15	1000	rbf-d	none	20	[0.2]	no-central	all	500	hlsh	simtol	0.9	28	28	7463	hungarian	[0.0, 0.0, 1.0]	61	1953	2	4	13	14	23	37	48	60	1953	2	4	13	14	23
20201212	2031	euro-census	1_2_8	4000	euro-census	1_2_8	4500	2	false	True	linear	dice	dice	0.2	bf	rh	15	1000	rbf-d	none	20	[0.2]	no-central	all	500	hlsh	simtol	0.9	28	28	7463	hungarian	[0.6, 0.3, 0.1]	88	1952	2	3	8	15	27	48	75	87	1983	2	3	8	15	27
20201212	2031	euro-census	1_2_8	4000	euro-census	1_2_8	4500	2	false	True	linear	dice	dice	0.2	bf	rh	15	1000	rbf-d	none	20	[0.2]	no-central	all	500	hlsh	simtol	0.9	28	28	7463	shapley	[1.0, 0.0, 0.0]	81	1655	1	2	5	7	10	22	59	80	1655	1	2	5	7	10
20201212	2031	euro-census	1_2_8	4000	euro-census	1_2_8	4500	2	false	True	linear	dice	dice	0.2	bf	rh	15	1000	rbf-d	none	20	[0.2]	no-central	all	500	hlsh	simtol	0.9	28	28	7463	shapley	[0.0, 1.0, 0.0]	84	1607	2	3	8	15	25	38	61	83	1607	2	3	8	15	25
20201212	2031	euro-census	1_2_8	4000	euro-census	1_2_8	4500	2	false	True	linear	dice	dice	0.2	bf	rh	15	1000	rbf-d	none	20	[0.2]	no-central	all	500	hlsh	simtol	0.9	28	28	7463	shapley	[0.0, 0.0, 1.0]	57	1885	2	4	13	14	24	39	48	56	1885	2	4	13	14	24
20201212	2031	euro-census	1_2_8	4000	euro-census	1_2_8	4500	2	false	True	linear	dice	dice	0.2	bf	rh	15	1000	rbf-d	none	20	[0.2]	no-central	all	500	hlsh	simtol	0.9	28	28	7463	shapley	[0.6, 0.3, 0.1]	86	1663	2	3	8	15	27	47	71	85	1663	2	3	8	15	27
20201212	2031	euro-census	1_2_8	4000	euro-census	1_2_8	4500	2	false	True	linear	dice	dice	0.2	bf	rh	15	1000	rbf-d	none	20	[0.2]	no-central	all	500	hlsh	simtol	0.9	28	28	7463	random	[0.0, 0.0, 0.0]	0	1	0	0	0	0	0	0	0	0	1	0	0	0	0	0
20201212	2031	euro-census	1_2_8	4000	euro-census	1_2_8	4500	2	false	True	linear	dice	dice	0.2	bf	rh	15	1000	rbf-d	none	20	[0.2]	node2vec	all	500	hlsh	simtol	0.9	30	30	2706	symmetric	[1.0, 0.0, 0.0]	3	725	0	0	0	1	1	1	3	3	723	0	0	0	1	1
20201212	2031	euro-census	1_2_8	4000	euro-census	1_2_8	4500	2	false	True	linear	dice	dice	0.2	bf	rh	15	1000	rbf-d	none	20	[0.2]	node2vec	all	500	hlsh	simtol	0.9	30	30	2706	symmetric	[0.0, 1.0, 0.0]	4	779	0	0	0	0	2	3	4	4	777	0	0	0	0	2
20201212	2031	euro-census	1_2_8	4000	euro-census	1_2_8	4500	2	false	True	linear	dice	dice	0.2	bf	rh	15	1000	rbf-d	none	20	[0.2]	node2vec	all	500	hlsh	simtol	0.9	30	30	2706	symmetric	[0.0, 0.0, 1.0]	5	984	0	0	1	1	2	4	5	5	981	0	0	1	1	2
20201212	2031	euro-census	1_2_8	4000	euro-census	1_2_8	4500	2	false	True	linear	dice	dice	0.2	bf	rh	15	1000	rbf-d	none	20	[0.2]	node2vec	all	500	hlsh	simtol	0.9	30	30	2706	symmetric	[0.6, 0.3, 0.1]	3	855	0	0	0	0	2	2	3	3	853	0	0	0	0	2
20201212	2031	euro-census	1_2_8	4000	euro-census	1_2_8	4500	2	false	True	linear	dice	dice	0.2	bf	rh	15	1000	rbf-d	none	20	[0.2]	node2vec	all	500	hlsh	simtol	0.9	30	30	2706	hungarian	[1.0, 0.0, 0.0]	7	1156	0	0	1	1	1	3	7	7	1189	0	0	1	1	1
20201212	2031	euro-census	1_2_8	4000	euro-census	1_2_8	4500	2	false	True	linear	dice	dice	0.2	bf	rh	15	1000	rbf-d	none	20	[0.2]	node2vec	all	500	hlsh	simtol	0.9	30	30	2706	hungarian	[0.0, 1.0, 0.0]	7	1154	0	0	0	0	2	3	6	7	1188	0	0	0	0	2
20201212	2031	euro-census	1_2_8	4000	euro-census	1_2_8	4500	2	false	True	linear	dice	dice	0.2	bf	rh	15	1000	rbf-d	none	20	[0.2]	node2vec	all	500	hlsh	simtol	0.9	30	30	2706	hungarian	[0.0, 0.0, 1.0]	6	1126	0	0	1	1	2	5	5	6	1122	0	0	1	1	2
20201212	2031	euro-census	1_2_8	4000	euro-census	1_2_8	4500	2	false	True	linear	dice	dice	0.2	bf	rh	15	1000	rbf-d	none	20	[0.2]	node2vec	all	500	hlsh	simtol	0.9	30	30	2706	hungarian	[0.6, 0.3, 0.1]	7	1156	0	0	0	0	2	3	6	7	1189	0	0	0	0	2
20201212	2031	euro-census	1_2_8	4000	euro-census	1_2_8	4500	2	false	True	linear	dice	dice	0.2	bf	rh	15	1000	rbf-d	none	20	[0.2]	node2vec	all	500	hlsh	simtol	0.9	30	30	2706	shapley	[1.0, 0.0, 0.0]	5	977	0	0	0	1	1	3	5	5	974	0	0	0	1	1
20201212	2031	euro-census	1_2_8	4000	euro-census	1_2_8	4500	2	false	True	linear	dice	dice	0.2	bf	rh	15	1000	rbf-d	none	20	[0.2]	node2vec	all	500	hlsh	simtol	0.9	30	30	2706	shapley	[0.0, 1.0, 0.0]	7	959	0	0	0	0	2	3	7	7	957	0	0	0	0	2
20201212	2031	euro-census	1_2_8	4000	euro-census	1_2_8	4500	2	false	True	linear	dice	dice	0.2	bf	rh	15	1000	rbf-d	none	20	[0.2]	node2vec	all	500	hlsh	simtol	0.9	30	30	2706	shapley	[0.0, 0.0, 1.0]	6	1056	0	0	1	1	2	4	6	6	1053	0	0	1	1	2
20201212	2031	euro-census	1_2_8	4000	euro-census	1_2_8	4500	2	false	True	linear	dice	dice	0.2	bf	rh	15	1000	rbf-d	none	20	[0.2]	node2vec	all	500	hlsh	simtol	0.9	30	30	2706	shapley	[0.6, 0.3, 0.1]	5	1004	0	0	0	0	2	2	5	5	1001	0	0	0	0	2
20201212	2031	euro-census	1_2_8	4000	euro-census	1_2_8	4500	2	false	True	linear	dice	dice	0.2	bf	rh	15	1000	rbf-d	none	20	[0.2]	node2vec	all	500	hlsh	simtol	0.9	30	30	2706	random	[0.0, 0.0, 0.0]	0	1	0	0	0	0	0	0	0	0	1	0	0	0	0	0
[truncated: 31 more columns]
