# Supplementary material for: On the effectiveness of graph matching attacks against privacy-preserving record linkage
Source: PLoS One. 2022 Sep 22;17(9):e0267893. doi: 10.1371/journal.pone.0267893 (PMC9499274; doi:10.1371/journal.pone.0267893)
Supplement: S1 File — (ZIP) [file pone.0267893.s001.zip › Random-4000/4000-5000.csv]

date	time	plain_dataset_name	plain_attr_list	plain_num_rec	encode_dataset_name	encode_attr_list	encode_num_rec	q_length	padded	sim_adjust_flag	regression_model	plain_sim_funct	enc_sim_func	min_sim	encode_method	bf_hash_type/tmh_num_hash_bits/cmh_max_rand_int	num_hash_funct	bf_len/tmh_num_hash_tables/cmh_num_hash_col	bf_encode/tmh_key_len	bf_harden/tmh_val_len	graph_node_min_degree	graph_sim_list	graph_feat_list	graph_selected_feat	sim_hash_num_bit	sim_hash_block_funct	sim_comp_funct	sim_hash_match_sim	num_feat	use_num_feat	total_num_sim_edges	match_method	weight_list	num_corr_ident_rec	num_wrng_ident_rec	corr_top_10	corr_top_20	corr_top_50	corr_top_100	corr_top_200	corr_top_500	corr_top_1000	num_all_corr	num_all_wrng	scorr_top_10	scorr_top_20	scorr_top_50	scorr_top_100	scorr_top_200
20210509	1156	euro-census	1_2_8	4000	euro-census	1_2_8	4700	2	false	True	linear	dice	dice	0.2	bf	rh	15	1000	clk	none	20	[0.2]	all	all	500	hlsh	simtol	0.9	30	30	179	symmetric	[1.0, 0.0, 0.0]	2	116	2	2	2	2	2	2	2	2	116	2	2	2	2	2
20210509	1156	euro-census	1_2_8	4000	euro-census	1_2_8	4700	2	false	True	linear	dice	dice	0.2	bf	rh	15	1000	clk	none	20	[0.2]	all	all	500	hlsh	simtol	0.9	30	30	179	symmetric	[0.0, 1.0, 0.0]	2	118	2	2	2	2	2	2	2	2	118	2	2	2	2	2
20210509	1156	euro-census	1_2_8	4000	euro-census	1_2_8	4700	2	false	True	linear	dice	dice	0.2	bf	rh	15	1000	clk	none	20	[0.2]	all	all	500	hlsh	simtol	0.9	30	30	179	symmetric	[0.0, 0.0, 1.0]	2	125	0	0	0	2	2	2	2	2	125	0	0	0	2	2
20210509	1156	euro-census	1_2_8	4000	euro-census	1_2_8	4700	2	false	True	linear	dice	dice	0.2	bf	rh	15	1000	clk	none	20	[0.2]	all	all	500	hlsh	simtol	0.9	30	30	179	symmetric	[0.6, 0.3, 0.1]	2	118	2	2	2	2	2	2	2	2	118	2	2	2	2	2
20210509	1156	euro-census	1_2_8	4000	euro-census	1_2_8	4700	2	false	True	linear	dice	dice	0.2	bf	rh	15	1000	clk	none	20	[0.2]	all	all	500	hlsh	simtol	0.9	30	30	179	hungarian	[1.0, 0.0, 0.0]	2	131	2	2	2	2	2	2	2	2	140	2	2	2	2	2
20210509	1156	euro-census	1_2_8	4000	euro-census	1_2_8	4700	2	false	True	linear	dice	dice	0.2	bf	rh	15	1000	clk	none	20	[0.2]	all	all	500	hlsh	simtol	0.9	30	30	179	hungarian	[0.0, 1.0, 0.0]	2	130	2	2	2	2	2	2	2	2	139	2	2	2	2	2
20210509	1156	euro-census	1_2_8	4000	euro-census	1_2_8	4700	2	false	True	linear	dice	dice	0.2	bf	rh	15	1000	clk	none	20	[0.2]	all	all	500	hlsh	simtol	0.9	30	30	179	hungarian	[0.0, 0.0, 1.0]	2	126	0	0	0	2	2	2	2	2	126	0	0	0	2	2
20210509	1156	euro-census	1_2_8	4000	euro-census	1_2_8	4700	2	false	True	linear	dice	dice	0.2	bf	rh	15	1000	clk	none	20	[0.2]	all	all	500	hlsh	simtol	0.9	30	30	179	hungarian	[0.6, 0.3, 0.1]	2	131	2	2	2	2	2	2	2	2	140	2	2	2	2	2
20210509	1156	euro-census	1_2_8	4000	euro-census	1_2_8	4700	2	false	True	linear	dice	dice	0.2	bf	rh	15	1000	clk	none	20	[0.2]	all	all	500	hlsh	simtol	0.9	30	30	179	shapley	[1.0, 0.0, 0.0]	2	122	2	2	2	2	2	2	2	2	122	2	2	2	2	2
20210509	1156	euro-census	1_2_8	4000	euro-census	1_2_8	4700	2	false	True	linear	dice	dice	0.2	bf	rh	15	1000	clk	none	20	[0.2]	all	all	500	hlsh	simtol	0.9	30	30	179	shapley	[0.0, 1.0, 0.0]	2	122	2	2	2	2	2	2	2	2	122	2	2	2	2	2
20210509	1156	euro-census	1_2_8	4000	euro-census	1_2_8	4700	2	false	True	linear	dice	dice	0.2	bf	rh	15	1000	clk	none	20	[0.2]	all	all	500	hlsh	simtol	0.9	30	30	179	shapley	[0.0, 0.0, 1.0]	2	126	0	0	0	2	2	2	2	2	126	0	0	0	2	2
20210509	1156	euro-census	1_2_8	4000	euro-census	1_2_8	4700	2	false	True	linear	dice	dice	0.2	bf	rh	15	1000	clk	none	20	[0.2]	all	all	500	hlsh	simtol	0.9	30	30	179	shapley	[0.6, 0.3, 0.1]	2	123	2	2	2	2	2	2	2	2	123	2	2	2	2	2
20210509	1156	euro-census	1_2_8	4000	euro-census	1_2_8	4700	2	false	True	linear	dice	dice	0.2	bf	rh	15	1000	clk	none	20	[0.2]	all	all	500	hlsh	simtol	0.9	30	30	179	random	[0.0, 0.0, 0.0]	0	1	0	0	0	0	0	0	0	0	1	0	0	0	0	0
20210509	1156	euro-census	1_2_8	4000	euro-census	1_2_8	4700	2	false	True	linear	dice	dice	0.2	bf	rh	15	1000	clk	none	20	[0.2]	no-histo	all	500	hlsh	simtol	0.9	11	11	16312	symmetric	[1.0, 0.0, 0.0]	3	1637	2	2	2	3	3	3	3	3	1637	2	2	2	3	3
20210509	1156	euro-census	1_2_8	4000	euro-census	1_2_8	4700	2	false	True	linear	dice	dice	0.2	bf	rh	15	1000	clk	none	20	[0.2]	no-histo	all	500	hlsh	simtol	0.9	11	11	16312	symmetric	[0.0, 1.0, 0.0]	3	1886	0	0	0	1	3	3	3	3	1886	0	0	0	2	4
20210509	1156	euro-census	1_2_8	4000	euro-census	1_2_8	4700	2	false	True	linear	dice	dice	0.2	bf	rh	15	1000	clk	none	20	[0.2]	no-histo	all	500	hlsh	simtol	0.9	11	11	16312	symmetric	[0.0, 0.0, 1.0]	2	1804	0	0	0	0	0	2	2	2	1804	0	0	0	0	1
20210509	1156	euro-census	1_2_8	4000	euro-census	1_2_8	4700	2	false	True	linear	dice	dice	0.2	bf	rh	15	1000	clk	none	20	[0.2]	no-histo	all	500	hlsh	simtol	0.9	11	11	16312	symmetric	[0.6, 0.3, 0.1]	3	1907	0	0	0	2	3	3	3	3	1907	0	0	0	3	4
20210509	1156	euro-census	1_2_8	4000	euro-census	1_2_8	4700	2	false	True	linear	dice	dice	0.2	bf	rh	15	1000	clk	none	20	[0.2]	no-histo	all	500	hlsh	simtol	0.9	11	11	16312	hungarian	[1.0, 0.0, 0.0]	2	3129	1	1	2	2	2	2	2	2	3142	1	1	2	2	3
20210509	1156	euro-census	1_2_8	4000	euro-census	1_2_8	4700	2	false	True	linear	dice	dice	0.2	bf	rh	15	1000	clk	none	20	[0.2]	no-histo	all	500	hlsh	simtol	0.9	11	11	16312	hungarian	[0.0, 1.0, 0.0]	3	3128	0	0	0	1	3	3	3	3	3141	0	0	0	2	4
20210509	1156	euro-census	1_2_8	4000	euro-census	1_2_8	4700	2	false	True	linear	dice	dice	0.2	bf	rh	15	1000	clk	none	20	[0.2]	no-histo	all	500	hlsh	simtol	0.9	11	11	16312	hungarian	[0.0, 0.0, 1.0]	2	3107	0	0	0	0	0	2	2	2	3107	0	0	0	0	0
20210509	1156	euro-census	1_2_8	4000	euro-census	1_2_8	4700	2	false	True	linear	dice	dice	0.2	bf	rh	15	1000	clk	none	20	[0.2]	no-histo	all	500	hlsh	simtol	0.9	11	11	16312	hungarian	[0.6, 0.3, 0.1]	2	3129	0	0	0	2	2	2	2	2	3142	0	0	0	3	3
20210509	1156	euro-census	1_2_8	4000	euro-census	1_2_8	4700	2	false	True	linear	dice	dice	0.2	bf	rh	15	1000	clk	none	20	[0.2]	no-histo	all	500	hlsh	simtol	0.9	11	11	16312	shapley	[1.0, 0.0, 0.0]	3	2742	2	2	2	3	3	3	3	3	2742	2	2	2	3	3
20210509	1156	euro-census	1_2_8	4000	euro-census	1_2_8	4700	2	false	True	linear	dice	dice	0.2	bf	rh	15	1000	clk	none	20	[0.2]	no-histo	all	500	hlsh	simtol	0.9	11	11	16312	shapley	[0.0, 1.0, 0.0]	3	2733	0	0	0	1	3	3	3	3	2733	0	0	0	2	4
20210509	1156	euro-census	1_2_8	4000	euro-census	1_2_8	4700	2	false	True	linear	dice	dice	0.2	bf	rh	15	1000	clk	none	20	[0.2]	no-histo	all	500	hlsh	simtol	0.9	11	11	16312	shapley	[0.0, 0.0, 1.0]	2	3031	0	0	0	0	0	2	2	2	3031	0	0	0	0	1
20210509	1156	euro-census	1_2_8	4000	euro-census	1_2_8	4700	2	false	True	linear	dice	dice	0.2	bf	rh	15	1000	clk	none	20	[0.2]	no-histo	all	500	hlsh	simtol	0.9	11	11	16312	shapley	[0.6, 0.3, 0.1]	3	2769	0	0	0	2	3	3	3	3	2769	0	0	0	3	4
20210509	1156	euro-census	1_2_8	4000	euro-census	1_2_8	4700	2	false	True	linear	dice	dice	0.2	bf	rh	15	1000	clk	none	20	[0.2]	no-histo	all	500	hlsh	simtol	0.9	11	11	16312	random	[0.0, 0.0, 0.0]	0	1	0	0	0	0	0	0	0	0	1	0	0	0	0	0
20210509	1156	euro-census	1_2_8	4000	euro-census	1_2_8	4700	2	false	True	linear	dice	dice	0.2	bf	rh	15	1000	clk	none	20	[0.2]	one-central	all	500	hlsh	simtol	0.9	29	29	285	symmetric	[1.0, 0.0, 0.0]	2	142	2	2	2	2	2	2	2	2	142	2	2	2	2	2
20210509	1156	euro-census	1_2_8	4000	euro-census	1_2_8	4700	2	false	True	linear	dice	dice	0.2	bf	rh	15	1000	clk	none	20	[0.2]	one-central	all	500	hlsh	simtol	0.9	29	29	285	symmetric	[0.0, 1.0, 0.0]	2	145	2	2	2	2	2	2	2	2	145	2	2	2	2	2
20210509	1156	euro-census	1_2_8	4000	euro-census	1_2_8	4700	2	false	True	linear	dice	dice	0.2	bf	rh	15	1000	clk	none	20	[0.2]	one-central	all	500	hlsh	simtol	0.9	29	29	285	symmetric	[0.0, 0.0, 1.0]	2	159	0	0	2	2	2	2	2	2	159	0	0	2	2	2
20210509	1156	euro-census	1_2_8	4000	euro-census	1_2_8	4700	2	false	True	linear	dice	dice	0.2	bf	rh	15	1000	clk	none	20	[0.2]	one-central	all	500	hlsh	simtol	0.9	29	29	285	symmetric	[0.6, 0.3, 0.1]	2	148	2	2	2	2	2	2	2	2	148	2	2	2	2	2
20210509	1156	euro-census	1_2_8	4000	euro-census	1_2_8	4700	2	false	True	linear	dice	dice	0.2	bf	rh	15	1000	clk	none	20	[0.2]	one-central	all	500	hlsh	simtol	0.9	29	29	285	hungarian	[1.0, 0.0, 0.0]	2	171	2	2	2	2	2	2	2	2	190	2	2	2	2	2
20210509	1156	euro-census	1_2_8	4000	euro-census	1_2_8	4700	2	false	True	linear	dice	dice	0.2	bf	rh	15	1000	clk	none	20	[0.2]	one-central	all	500	hlsh	simtol	0.9	29	29	285	hungarian	[0.0, 1.0, 0.0]	2	171	2	2	2	2	2	2	2	2	190	2	2	2	2	2
20210509	1156	euro-census	1_2_8	4000	euro-census	1_2_8	4700	2	false	True	linear	dice	dice	0.2	bf	rh	15	1000	clk	none	20	[0.2]	one-central	all	500	hlsh	simtol	0.9	29	29	285	hungarian	[0.0, 0.0, 1.0]	2	163	0	0	2	2	2	2	2	2	163	0	0	2	2	2
20210509	1156	euro-census	1_2_8	4000	euro-census	1_2_8	4700	2	false	True	linear	dice	dice	0.2	bf	rh	15	1000	clk	none	20	[0.2]	one-central	all	500	hlsh	simtol	0.9	29	29	285	hungarian	[0.6, 0.3, 0.1]	2	171	2	2	2	2	2	2	2	2	190	2	2	2	2	2
20210509	1156	euro-census	1_2_8	4000	euro-census	1_2_8	4700	2	false	True	linear	dice	dice	0.2	bf	rh	15	1000	clk	none	20	[0.2]	one-central	all	500	hlsh	simtol	0.9	29	29	285	shapley	[1.0, 0.0, 0.0]	2	158	2	2	2	2	2	2	2	2	158	2	2	2	2	2
20210509	1156	euro-census	1_2_8	4000	euro-census	1_2_8	4700	2	false	True	linear	dice	dice	0.2	bf	rh	15	1000	clk	none	20	[0.2]	one-central	all	500	hlsh	simtol	0.9	29	29	285	shapley	[0.0, 1.0, 0.0]	2	158	2	2	2	2	2	2	2	2	158	2	2	2	2	2
20210509	1156	euro-census	1_2_8	4000	euro-census	1_2_8	4700	2	false	True	linear	dice	dice	0.2	bf	rh	15	1000	clk	none	20	[0.2]	one-central	all	500	hlsh	simtol	0.9	29	29	285	shapley	[0.0, 0.0, 1.0]	2	160	0	0	2	2	2	2	2	2	160	0	0	2	2	2
20210509	1156	euro-census	1_2_8	4000	euro-census	1_2_8	4700	2	false	True	linear	dice	dice	0.2	bf	rh	15	1000	clk	none	20	[0.2]	one-central	all	500	hlsh	simtol	0.9	29	29	285	shapley	[0.6, 0.3, 0.1]	2	158	2	2	2	2	2	2	2	2	158	2	2	2	2	2
20210509	1156	euro-census	1_2_8	4000	euro-census	1_2_8	4700	2	false	True	linear	dice	dice	0.2	bf	rh	15	1000	clk	none	20	[0.2]	one-central	all	500	hlsh	simtol	0.9	29	29	285	random	[0.0, 0.0, 0.0]	0	1	0	0	0	0	0	0	0	0	1	0	0	0	0	0
20210509	1156	euro-census	1_2_8	4000	euro-census	1_2_8	4700	2	false	True	linear	dice	dice	0.2	bf	rh	15	1000	clk	none	20	[0.2]	no-nf-central	all	500	hlsh	simtol	0.9	27	27	214	symmetric	[1.0, 0.0, 0.0]	2	124	2	2	2	2	2	2	2	2	124	2	2	2	2	2
20210509	1156	euro-census	1_2_8	4000	euro-census	1_2_8	4700	2	false	True	linear	dice	dice	0.2	bf	rh	15	1000	clk	none	20	[0.2]	no-nf-central	all	500	hlsh	simtol	0.9	27	27	214	symmetric	[0.0, 1.0, 0.0]	2	124	2	2	2	2	2	2	2	2	124	2	2	2	2	2
20210509	1156	euro-census	1_2_8	4000	euro-census	1_2_8	4700	2	false	True	linear	dice	dice	0.2	bf	rh	15	1000	clk	none	20	[0.2]	no-nf-central	all	500	hlsh	simtol	0.9	27	27	214	symmetric	[0.0, 0.0, 1.0]	2	132	0	0	0	2	2	2	2	2	132	0	0	0	2	2
20210509	1156	euro-census	1_2_8	4000	euro-census	1_2_8	4700	2	false	True	linear	dice	dice	0.2	bf	rh	15	1000	clk	none	20	[0.2]	no-nf-central	all	500	hlsh	simtol	0.9	27	27	214	symmetric	[0.6, 0.3, 0.1]	2	127	2	2	2	2	2	2	2	2	127	2	2	2	2	2
20210509	1156	euro-census	1_2_8	4000	euro-census	1_2_8	4700	2	false	True	linear	dice	dice	0.2	bf	rh	15	1000	clk	none	20	[0.2]	no-nf-central	all	500	hlsh	simtol	0.9	27	27	214	hungarian	[1.0, 0.0, 0.0]	2	138	2	2	2	2	2	2	2	2	159	2	2	2	2	2
20210509	1156	euro-census	1_2_8	4000	euro-census	1_2_8	4700	2	false	True	linear	dice	dice	0.2	bf	rh	15	1000	clk	none	20	[0.2]	no-nf-central	all	500	hlsh	simtol	0.9	27	27	214	hungarian	[0.0, 1.0, 0.0]	2	138	2	2	2	2	2	2	2	2	159	2	2	2	2	2
20210509	1156	euro-census	1_2_8	4000	euro-census	1_2_8	4700	2	false	True	linear	dice	dice	0.2	bf	rh	15	1000	clk	none	20	[0.2]	no-nf-central	all	500	hlsh	simtol	0.9	27	27	214	hungarian	[0.0, 0.0, 1.0]	2	134	0	0	0	2	2	2	2	2	134	0	0	0	2	2
20210509	1156	euro-census	1_2_8	4000	euro-census	1_2_8	4700	2	false	True	linear	dice	dice	0.2	bf	rh	15	1000	clk	none	20	[0.2]	no-nf-central	all	500	hlsh	simtol	0.9	27	27	214	hungarian	[0.6, 0.3, 0.1]	2	138	2	2	2	2	2	2	2	2	159	2	2	2	2	2
20210509	1156	euro-census	1_2_8	4000	euro-census	1_2_8	4700	2	false	True	linear	dice	dice	0.2	bf	rh	15	1000	clk	none	20	[0.2]	no-nf-central	all	500	hlsh	simtol	0.9	27	27	214	shapley	[1.0, 0.0, 0.0]	2	129	2	2	2	2	2	2	2	2	129	2	2	2	2	2
20210509	1156	euro-census	1_2_8	4000	euro-census	1_2_8	4700	2	false	True	linear	dice	dice	0.2	bf	rh	15	1000	clk	none	20	[0.2]	no-nf-central	all	500	hlsh	simtol	0.9	27	27	214	shapley	[0.0, 1.0, 0.0]	2	128	2	2	2	2	2	2	2	2	128	2	2	2	2	2
20210509	1156	euro-census	1_2_8	4000	euro-census	1_2_8	4700	2	false	True	linear	dice	dice	0.2	bf	rh	15	1000	clk	none	20	[0.2]	no-nf-central	all	500	hlsh	simtol	0.9	27	27	214	shapley	[0.0, 0.0, 1.0]	2	133	0	0	0	2	2	2	2	2	133	0	0	0	2	2
20210509	1156	euro-census	1_2_8	4000	euro-census	1_2_8	4700	2	false	True	linear	dice	dice	0.2	bf	rh	15	1000	clk	none	20	[0.2]	no-nf-central	all	500	hlsh	simtol	0.9	27	27	214	shapley	[0.6, 0.3, 0.1]	2	129	2	2	2	2	2	2	2	2	129	2	2	2	2	2
20210509	1156	euro-census	1_2_8	4000	euro-census	1_2_8	4700	2	false	True	linear	dice	dice	0.2	bf	rh	15	1000	clk	none	20	[0.2]	no-nf-central	all	500	hlsh	simtol	0.9	27	27	214	random	[0.0, 0.0, 0.0]	0	1	0	0	0	0	0	0	0	0	1	0	0	0	0	0
20210509	1156	euro-census	1_2_8	4000	euro-census	1_2_8	4700	2	false	True	linear	dice	dice	0.2	bf	rh	15	1000	clk	none	20	[0.2]	no-central	all	500	hlsh	simtol	0.9	28	28	311	symmetric	[1.0, 0.0, 0.0]	2	171	2	2	2	2	2	2	2	2	171	2	2	2	2	2
20210509	1156	euro-census	1_2_8	4000	euro-census	1_2_8	4700	2	false	True	linear	dice	dice	0.2	bf	rh	15	1000	clk	none	20	[0.2]	no-central	all	500	hlsh	simtol	0.9	28	28	311	symmetric	[0.0, 1.0, 0.0]	2	173	2	2	2	2	2	2	2	2	173	2	2	2	2	2
20210509	1156	euro-census	1_2_8	4000	euro-census	1_2_8	4700	2	false	True	linear	dice	dice	0.2	bf	rh	15	1000	clk	none	20	[0.2]	no-central	all	500	hlsh	simtol	0.9	28	28	311	symmetric	[0.0, 0.0, 1.0]	2	184	0	0	2	2	2	2	2	2	184	0	0	2	2	2
20210509	1156	euro-census	1_2_8	4000	euro-census	1_2_8	4700	2	false	True	linear	dice	dice	0.2	bf	rh	15	1000	clk	none	20	[0.2]	no-central	all	500	hlsh	simtol	0.9	28	28	311	symmetric	[0.6, 0.3, 0.1]	2	177	2	2	2	2	2	2	2	2	177	2	2	2	2	2
20210509	1156	euro-census	1_2_8	4000	euro-census	1_2_8	4700	2	false	True	linear	dice	dice	0.2	bf	rh	15	1000	clk	none	20	[0.2]	no-central	all	500	hlsh	simtol	0.9	28	28	311	hungarian	[1.0, 0.0, 0.0]	2	195	2	2	2	2	2	2	2	2	218	2	2	2	2	2
20210509	1156	euro-census	1_2_8	4000	euro-census	1_2_8	4700	2	false	True	linear	dice	dice	0.2	bf	rh	15	1000	clk	none	20	[0.2]	no-central	all	500	hlsh	simtol	0.9	28	28	311	hungarian	[0.0, 1.0, 0.0]	2	195	2	2	2	2	2	2	2	2	218	2	2	2	2	2
20210509	1156	euro-census	1_2_8	4000	euro-census	1_2_8	4700	2	false	True	linear	dice	dice	0.2	bf	rh	15	1000	clk	none	20	[0.2]	no-central	all	500	hlsh	simtol	0.9	28	28	311	hungarian	[0.0, 0.0, 1.0]	2	188	0	0	2	2	2	2	2	2	188	0	0	2	2	2
20210509	1156	euro-census	1_2_8	4000	euro-census	1_2_8	4700	2	false	True	linear	dice	dice	0.2	bf	rh	15	1000	clk	none	20	[0.2]	no-central	all	500	hlsh	simtol	0.9	28	28	311	hungarian	[0.6, 0.3, 0.1]	2	195	2	2	2	2	2	2	2	2	218	2	2	2	2	2
20210509	1156	euro-census	1_2_8	4000	euro-census	1_2_8	4700	2	false	True	linear	dice	dice	0.2	bf	rh	15	1000	clk	none	20	[0.2]	no-central	all	500	hlsh	simtol	0.9	28	28	311	shapley	[1.0, 0.0, 0.0]	2	182	2	2	2	2	2	2	2	2	182	2	2	2	2	2
20210509	1156	euro-census	1_2_8	4000	euro-census	1_2_8	4700	2	false	True	linear	dice	dice	0.2	bf	rh	15	1000	clk	none	20	[0.2]	no-central	all	500	hlsh	simtol	0.9	28	28	311	shapley	[0.0, 1.0, 0.0]	2	181	2	2	2	2	2	2	2	2	181	2	2	2	2	2
20210509	1156	euro-census	1_2_8	4000	euro-census	1_2_8	4700	2	false	True	linear	dice	dice	0.2	bf	rh	15	1000	clk	none	20	[0.2]	no-central	all	500	hlsh	simtol	0.9	28	28	311	shapley	[0.0, 0.0, 1.0]	2	188	0	0	2	2	2	2	2	2	188	0	0	2	2	2
20210509	1156	euro-census	1_2_8	4000	euro-census	1_2_8	4700	2	false	True	linear	dice	dice	0.2	bf	rh	15	1000	clk	none	20	[0.2]	no-central	all	500	hlsh	simtol	0.9	28	28	311	shapley	[0.6, 0.3, 0.1]	2	182	2	2	2	2	2	2	2	2	182	2	2	2	2	2
20210509	1156	euro-census	1_2_8	4000	euro-census	1_2_8	4700	2	false	True	linear	dice	dice	0.2	bf	rh	15	1000	clk	none	20	[0.2]	no-central	all	500	hlsh	simtol	0.9	28	28	311	random	[0.0, 0.0, 0.0]	0	1	0	0	0	0	0	0	0	0	1	0	0	0	0	0
20210509	1156	euro-census	1_2_8	4000	euro-census	1_2_8	4700	2	false	True	linear	dice	dice	0.2	bf	rh	15	1000	clk	none	20	[0.2]	node2vec	all	500	hlsh	simtol	0.9	30	30	1510	symmetric	[1.0, 0.0, 0.0]	0	629	0	0	0	0	0	0	0	0	629	0	0	0	0	0
20210509	1156	euro-census	1_2_8	4000	euro-census	1_2_8	4700	2	false	True	linear	dice	dice	0.2	bf	rh	15	1000	clk	none	20	[0.2]	node2vec	all	500	hlsh	simtol	0.9	30	30	1510	symmetric	[0.0, 1.0, 0.0]	0	660	0	0	0	0	0	0	0	0	660	0	0	0	0	0
20210509	1156	euro-census	1_2_8	4000	euro-census	1_2_8	4700	2	false	True	linear	dice	dice	0.2	bf	rh	15	1000	clk	none	20	[0.2]	node2vec	all	500	hlsh	simtol	0.9	30	30	1510	symmetric	[0.0, 0.0, 1.0]	0	778	0	0	0	0	0	0	0	0	778	0	0	0	0	0
20210509	1156	euro-census	1_2_8	4000	euro-census	1_2_8	4700	2	false	True	linear	dice	dice	0.2	bf	rh	15	1000	clk	none	20	[0.2]	node2vec	all	500	hlsh	simtol	0.9	30	30	1510	symmetric	[0.6, 0.3, 0.1]	0	705	0	0	0	0	0	0	0	0	705	0	0	0	0	0
20210509	1156	euro-census	1_2_8	4000	euro-census	1_2_8	4700	2	false	True	linear	dice	dice	0.2	bf	rh	15	1000	clk	none	20	[0.2]	node2vec	all	500	hlsh	simtol	0.9	30	30	1510	hungarian	[1.0, 0.0, 0.0]	0	852	0	0	0	0	0	0	0	0	884	0	0	0	0	0
20210509	1156	euro-census	1_2_8	4000	euro-census	1_2_8	4700	2	false	True	linear	dice	dice	0.2	bf	rh	15	1000	clk	none	20	[0.2]	node2vec	all	500	hlsh	simtol	0.9	30	30	1510	hungarian	[0.0, 1.0, 0.0]	0	851	0	0	0	0	0	0	0	0	883	0	0	0	0	0
20210509	1156	euro-census	1_2_8	4000	euro-census	1_2_8	4700	2	false	True	linear	dice	dice	0.2	bf	rh	15	1000	clk	none	20	[0.2]	node2vec	all	500	hlsh	simtol	0.9	30	30	1510	hungarian	[0.0, 0.0, 1.0]	0	813	0	0	0	0	0	0	0	0	813	0	0	0	0	0
20210509	1156	euro-census	1_2_8	4000	euro-census	1_2_8	4700	2	false	True	linear	dice	dice	0.2	bf	rh	15	1000	clk	none	20	[0.2]	node2vec	all	500	hlsh	simtol	0.9	30	30	1510	hungarian	[0.6, 0.3, 0.1]	0	852	0	0	0	0	0	0	0	0	884	0	0	0	0	0
20210509	1156	euro-census	1_2_8	4000	euro-census	1_2_8	4700	2	false	True	linear	dice	dice	0.2	bf	rh	15	1000	clk	none	20	[0.2]	node2vec	all	500	hlsh	simtol	0.9	30	30	1510	shapley	[1.0, 0.0, 0.0]	0	751	0	0	0	0	0	0	0	0	751	0	0	0	0	0
20210509	1156	euro-census	1_2_8	4000	euro-census	1_2_8	4700	2	false	True	linear	dice	dice	0.2	bf	rh	15	1000	clk	none	20	[0.2]	node2vec	all	500	hlsh	simtol	0.9	30	30	1510	shapley	[0.0, 1.0, 0.0]	0	743	0	0	0	0	0	0	0	0	743	0	0	0	0	0
20210509	1156	euro-census	1_2_8	4000	euro-census	1_2_8	4700	2	false	True	linear	dice	dice	0.2	bf	rh	15	1000	clk	none	20	[0.2]	node2vec	all	500	hlsh	simtol	0.9	30	30	1510	shapley	[0.0, 0.0, 1.0]	0	798	0	0	0	0	0	0	0	0	798	0	0	0	0	0
20210509	1156	euro-census	1_2_8	4000	euro-census	1_2_8	4700	2	false	True	linear	dice	dice	0.2	bf	rh	15	1000	clk	none	20	[0.2]	node2vec	all	500	hlsh	simtol	0.9	30	30	1510	shapley	[0.6, 0.3, 0.1]	0	768	0	0	0	0	0	0	0	0	768	0	0	0	0	0
20210509	1156	euro-census	1_2_8	4000	euro-census	1_2_8	4700	2	false	True	linear	dice	dice	0.2	bf	rh	15	1000	clk	none	20	[0.2]	node2vec	all	500	hlsh	simtol	0.9	30	30	1510	random	[0.0, 0.0, 0.0]	0	1	0	0	0	0	0	0	0	0	1	0	0	0	0	0
																																		3	3129	2	2	2	3	3	3	3	3	3142	2
20210509	1308	euro-census	1_2_8	4000	euro-census	1_2_8	4800	2	false	True	linear	dice	dice	0.2	bf	rh	15	1000	clk	none	20	[0.2]	all	all	500	hlsh	simtol	0.9	30	30	166	symmetric	[1.0, 0.0, 0.0]	1	102	1	1	1	1	1	1	1	1	102	1	1	1	1	1
20210509	1308	euro-census	1_2_8	4000	euro-census	1_2_8	4800	2	false	True	linear	dice	dice	0.2	bf	rh	15	1000	clk	none	20	[0.2]	all	all	500	hlsh	simtol	0.9	30	30	166	symmetric	[0.0, 1.0, 0.0]	1	103	1	1	1	1	1	1	1	1	103	1	1	1	1	1
20210509	1308	euro-census	1_2_8	4000	euro-census	1_2_8	4800	2	false	True	linear	dice	dice	0.2	bf	rh	15	1000	clk	none	20	[0.2]	all	all	500	hlsh	simtol	0.9	30	30	166	symmetric	[0.0, 0.0, 1.0]	1	108	0	0	1	1	1	1	1	1	108	0	0	1	1	1
20210509	1308	euro-census	1_2_8	4000	euro-census	1_2_8	4800	2	false	True	linear	dice	dice	0.2	bf	rh	15	1000	clk	none	20	[0.2]	all	all	500	hlsh	simtol	0.9	30	30	166	symmetric	[0.6, 0.3, 0.1]	1	104	1	1	1	1	1	1	1	1	104	1	1	1	1	1
20210509	1308	euro-census	1_2_8	4000	euro-census	1_2_8	4800	2	false	True	linear	dice	dice	0.2	bf	rh	15	1000	clk	none	20	[0.2]	all	all	500	hlsh	simtol	0.9	30	30	166	hungarian	[1.0, 0.0, 0.0]	1	112	1	1	1	1	1	1	1	1	123	1	1	1	1	1
20210509	1308	euro-census	1_2_8	4000	euro-census	1_2_8	4800	2	false	True	linear	dice	dice	0.2	bf	rh	15	1000	clk	none	20	[0.2]	all	all	500	hlsh	simtol	0.9	30	30	166	hungarian	[0.0, 1.0, 0.0]	1	112	1	1	1	1	1	1	1	1	123	1	1	1	1	1
20210509	1308	euro-census	1_2_8	4000	euro-census	1_2_8	4800	2	false	True	linear	dice	dice	0.2	bf	rh	15	1000	clk	none	20	[0.2]	all	all	500	hlsh	simtol	0.9	30	30	166	hungarian	[0.0, 0.0, 1.0]	1	110	0	0	1	1	1	1	1	1	110	0	0	1	1	1
20210509	1308	euro-census	1_2_8	4000	euro-census	1_2_8	4800	2	false	True	linear	dice	dice	0.2	bf	rh	15	1000	clk	none	20	[0.2]	all	all	500	hlsh	simtol	0.9	30	30	166	hungarian	[0.6, 0.3, 0.1]	1	112	1	1	1	1	1	1	1	1	123	1	1	1	1	1
20210509	1308	euro-census	1_2_8	4000	euro-census	1_2_8	4800	2	false	True	linear	dice	dice	0.2	bf	rh	15	1000	clk	none	20	[0.2]	all	all	500	hlsh	simtol	0.9	30	30	166	shapley	[1.0, 0.0, 0.0]	1	107	1	1	1	1	1	1	1	1	107	1	1	1	1	1
20210509	1308	euro-census	1_2_8	4000	euro-census	1_2_8	4800	2	false	True	linear	dice	dice	0.2	bf	rh	15	1000	clk	none	20	[0.2]	all	all	500	hlsh	simtol	0.9	30	30	166	shapley	[0.0, 1.0, 0.0]	1	106	1	1	1	1	1	1	1	1	106	1	1	1	1	1
20210509	1308	euro-census	1_2_8	4000	euro-census	1_2_8	4800	2	false	True	linear	dice	dice	0.2	bf	rh	15	1000	clk	none	20	[0.2]	all	all	500	hlsh	simtol	0.9	30	30	166	shapley	[0.0, 0.0, 1.0]	1	109	0	0	1	1	1	1	1	1	109	0	0	1	1	1
20210509	1308	euro-census	1_2_8	4000	euro-census	1_2_8	4800	2	false	True	linear	dice	dice	0.2	bf	rh	15	1000	clk	none	20	[0.2]	all	all	500	hlsh	simtol	0.9	30	30	166	shapley	[0.6, 0.3, 0.1]	1	107	1	1	1	1	1	1	1	1	107	1	1	1	1	1
20210509	1308	euro-census	1_2_8	4000	euro-census	1_2_8	4800	2	false	True	linear	dice	dice	0.2	bf	rh	15	1000	clk	none	20	[0.2]	all	all	500	hlsh	simtol	0.9	30	30	166	random	[0.0, 0.0, 0.0]	0	1	0	0	0	0	0	0	0	0	1	0	0	0	0	0
20210509	1308	euro-census	1_2_8	4000	euro-census	1_2_8	4800	2	false	True	linear	dice	dice	0.2	bf	rh	15	1000	clk	none	20	[0.2]	no-histo	all	500	hlsh	simtol	0.9	11	11	16090	symmetric	[1.0, 0.0, 0.0]	1	1668	1	1	1	1	1	1	1	1	1668	1	1	1	1	1
20210509	1308	euro-census	1_2_8	4000	euro-census	1_2_8	4800	2	false	True	linear	dice	dice	0.2	bf	rh	15	1000	clk	none	20	[0.2]	no-histo	all	500	hlsh	simtol	0.9	11	11	16090	symmetric	[0.0, 1.0, 0.0]	1	1916	0	0	0	1	1	1	1	1	1916	0	0	0	1	1
20210509	1308	euro-census	1_2_8	4000	euro-census	1_2_8	4800	2	false	True	linear	dice	dice	0.2	bf	rh	15	1000	clk	none	20	[0.2]	no-histo	all	500	hlsh	simtol	0.9	11	11	16090	symmetric	[0.0, 0.0, 1.0]	1	1826	0	0	0	0	0	0	1	1	1826	0	0	0	0	0
20210509	1308	euro-census	1_2_8	4000	euro-census	1_2_8	4800	2	false	True	linear	dice	dice	0.2	bf	rh	15	1000	clk	none	20	[0.2]	no-histo	all	500	hlsh	simtol	0.9	11	11	16090	symmetric	[0.6, 0.3, 0.1]	1	1944	0	0	0	1	1	1	1	1	1944	0	0	0	1	1
20210509	1308	euro-census	1_2_8	4000	euro-census	1_2_8	4800	2	false	True	linear	dice	dice	0.2	bf	rh	15	1000	clk	none	20	[0.2]	no-histo	all	500	hlsh	simtol	0.9	11	11	16090	hungarian	[1.0, 0.0, 0.0]	1	3127	1	1	1	1	1	1	1	1	3135	1	1	1	1	1
20210509	1308	euro-census	1_2_8	4000	euro-census	1_2_8	4800	2	false	True	linear	dice	dice	0.2	bf	rh	15	1000	clk	none	20	[0.2]	no-histo	all	500	hlsh	simtol	0.9	11	11	16090	hungarian	[0.0, 1.0, 0.0]	1	3127	0	0	0	1	1	1	1	1	3135	0	0	0	1	1
20210509	1308	euro-census	1_2_8	4000	euro-census	1_2_8	4800	2	false	True	linear	dice	dice	0.2	bf	rh	15	1000	clk	none	20	[0.2]	no-histo	all	500	hlsh	simtol	0.9	11	11	16090	hungarian	[0.0, 0.0, 1.0]	1	3098	0	0	0	0	0	0	1	1	3098	0	0	0	0	0
20210509	1308	euro-census	1_2_8	4000	euro-census	1_2_8	4800	2	false	True	linear	dice	dice	0.2	bf	rh	15	1000	clk	none	20	[0.2]	no-histo	all	500	hlsh	simtol	0.9	11	11	16090	hungarian	[0.6, 0.3, 0.1]	1	3127	0	0	0	1	1	1	1	1	3135	0	0	0	1	1
20210509	1308	euro-census	1_2_8	4000	euro-census	1_2_8	4800	2	false	True	linear	dice	dice	0.2	bf	rh	15	1000	clk	none	20	[0.2]	no-histo	all	500	hlsh	simtol	0.9	11	11	16090	shapley	[1.0, 0.0, 0.0]	1	2737	1	1	1	1	1	1	1	1	2737	1	1	1	1	1
20210509	1308	euro-census	1_2_8	4000	euro-census	1_2_8	4800	2	false	True	linear	dice	dice	0.2	bf	rh	15	1000	clk	none	20	[0.2]	no-histo	all	500	hlsh	simtol	0.9	11	11	16090	shapley	[0.0, 1.0, 0.0]	1	2721	0	0	0	1	1	1	1	1	2721	0	0	0	1	1
20210509	1308	euro-census	1_2_8	4000	euro-census	1_2_8	4800	2	false	True	linear	dice	dice	0.2	bf	rh	15	1000	clk	none	20	[0.2]	no-histo	all	500	hlsh	simtol	0.9	11	11	16090	shapley	[0.0, 0.0, 1.0]	1	3021	0	0	0	0	0	0	1	1	3021	0	0	0	0	0
20210509	1308	euro-census	1_2_8	4000	euro-census	1_2_8	4800	2	false	True	linear	dice	dice	0.2	bf	rh	15	1000	clk	none	20	[0.2]	no-histo	all	500	hlsh	simtol	0.9	11	11	16090	shapley	[0.6, 0.3, 0.1]	1	2756	0	0	0	1	1	1	1	1	2756	0	0	0	1	1
20210509	1308	euro-census	1_2_8	4000	euro-census	1_2_8	4800	2	false	True	linear	dice	dice	0.2	bf	rh	15	1000	clk	none	20	[0.2]	no-histo	all	500	hlsh	simtol	0.9	11	11	16090	random	[0.0, 0.0, 0.0]	0	1	0	0	0	0	0	0	0	0	1	0	0	0	0	0
20210509	1308	euro-census	1_2_8	4000	euro-census	1_2_8	4800	2	false	True	linear	dice	dice	0.2	bf	rh	15	1000	clk	none	20	[0.2]	one-central	all	500	hlsh	simtol	0.9	29	29	286	symmetric	[1.0, 0.0, 0.0]	1	127	1	1	1	1	1	1	1	1	127	1	1	1	1	1
20210509	1308	euro-census	1_2_8	4000	euro-census	1_2_8	4800	2	false	True	linear	dice	dice	0.2	bf	rh	15	1000	clk	none	20	[0.2]	one-central	all	500	hlsh	simtol	0.9	29	29	286	symmetric	[0.0, 1.0, 0.0]	1	133	1	1	1	1	1	1	1	1	133	1	1	1	1	1
20210509	1308	euro-census	1_2_8	4000	euro-census	1_2_8	4800	2	false	True	linear	dice	dice	0.2	bf	rh	15	1000	clk	none	20	[0.2]	one-central	all	500	hlsh	simtol	0.9	29	29	286	symmetric	[0.0, 0.0, 1.0]	1	150	0	0	1	1	1	1	1	1	150	0	0	1	1	1
20210509	1308	euro-census	1_2_8	4000	euro-census	1_2_8	4800	2	false	True	linear	dice	dice	0.2	bf	rh	15	1000	clk	none	20	[0.2]	one-central	all	500	hlsh	simtol	0.9	29	29	286	symmetric	[0.6, 0.3, 0.1]	1	135	1	1	1	1	1	1	1	1	135	1	1	1	1	1
20210509	1308	euro-census	1_2_8	4000	euro-census	1_2_8	4800	2	false	True	linear	dice	dice	0.2	bf	rh	15	1000	clk	none	20	[0.2]	one-central	all	500	hlsh	simtol	0.9	29	29	286	hungarian	[1.0, 0.0, 0.0]	1	161	1	1	1	1	1	1	1	1	171	1	1	1	1	1
20210509	1308	euro-census	1_2_8	4000	euro-census	1_2_8	4800	2	false	True	linear	dice	dice	0.2	bf	rh	15	1000	clk	none	20	[0.2]	one-central	all	500	hlsh	simtol	0.9	29	29	286	hungarian	[0.0, 1.0, 0.0]	1	161	1	1	1	1	1	1	1	1	171	1	1	1	1	1
20210509	1308	euro-census	1_2_8	4000	euro-census	1_2_8	4800	2	false	True	linear	dice	dice	0.2	bf	rh	15	1000	clk	none	20	[0.2]	one-central	all	500	hlsh	simtol	0.9	29	29	286	hungarian	[0.0, 0.0, 1.0]	1	156	0	0	1	1	1	1	1	1	156	0	0	1	1	1
20210509	1308	euro-census	1_2_8	4000	euro-census	1_2_8	4800	2	false	True	linear	dice	dice	0.2	bf	rh	15	1000	clk	none	20	[0.2]	one-central	all	500	hlsh	simtol	0.9	29	29	286	hungarian	[0.6, 0.3, 0.1]	1	161	1	1	1	1	1	1	1	1	171	1	1	1	1	1
20210509	1308	euro-census	1_2_8	4000	euro-census	1_2_8	4800	2	false	True	linear	dice	dice	0.2	bf	rh	15	1000	clk	none	20	[0.2]	one-central	all	500	hlsh	simtol	0.9	29	29	286	shapley	[1.0, 0.0, 0.0]	1	144	1	1	1	1	1	1	1	1	144	1	1	1	1	1
20210509	1308	euro-census	1_2_8	4000	euro-census	1_2_8	4800	2	false	True	linear	dice	dice	0.2	bf	rh	15	1000	clk	none	20	[0.2]	one-central	all	500	hlsh	simtol	0.9	29	29	286	shapley	[0.0, 1.0, 0.0]	1	142	1	1	1	1	1	1	1	1	142	1	1	1	1	1
20210509	1308	euro-census	1_2_8	4000	euro-census	1_2_8	4800	2	false	True	linear	dice	dice	0.2	bf	rh	15	1000	clk	none	20	[0.2]	one-central	all	500	hlsh	simtol	0.9	29	29	286	shapley	[0.0, 0.0, 1.0]	1	156	0	0	1	1	1	1	1	1	156	0	0	1	1	1
20210509	1308	euro-census	1_2_8	4000	euro-census	1_2_8	4800	2	false	True	linear	dice	dice	0.2	bf	rh	15	1000	clk	none	20	[0.2]	one-central	all	500	hlsh	simtol	0.9	29	29	286	shapley	[0.6, 0.3, 0.1]	1	146	1	1	1	1	1	1	1	1	146	1	1	1	1	1
20210509	1308	euro-census	1_2_8	4000	euro-census	1_2_8	4800	2	false	True	linear	dice	dice	0.2	bf	rh	15	1000	clk	none	20	[0.2]	one-central	all	500	hlsh	simtol	0.9	29	29	286	random	[0.0, 0.0, 0.0]	0	1	0	0	0	0	0	0	0	0	1	0	0	0	0	0
20210509	1308	euro-census	1_2_8	4000	euro-census	1_2_8	4800	2	false	True	linear	dice	dice	0.2	bf	rh	15	1000	clk	none	20	[0.2]	no-nf-central	all	500	hlsh	simtol	0.9	27	27	191	symmetric	[1.0, 0.0, 0.0]	1	96	1	1	1	1	1	1	1	1	96	1	1	1	1	1
20210509	1308	euro-census	1_2_8	4000	euro-census	1_2_8	4800	2	false	True	linear	dice	dice	0.2	bf	rh	15	1000	clk	none	20	[0.2]	no-nf-central	all	500	hlsh	simtol	0.9	27	27	191	symmetric	[0.0, 1.0, 0.0]	1	99	1	1	1	1	1	1	1	1	99	1	1	1	1	1
20210509	1308	euro-census	1_2_8	4000	euro-census	1_2_8	4800	2	false	True	linear	dice	dice	0.2	bf	rh	15	1000	clk	none	20	[0.2]	no-nf-central	all	500	hlsh	simtol	0.9	27	27	191	symmetric	[0.0, 0.0, 1.0]	1	110	0	0	0	1	1	1	1	1	110	0	0	0	1	1
20210509	1308	euro-census	1_2_8	4000	euro-census	1_2_8	4800	2	false	True	linear	dice	dice	0.2	bf	rh	15	1000	clk	none	20	[0.2]	no-nf-central	all	500	hlsh	simtol	0.9	27	27	191	symmetric	[0.6, 0.3, 0.1]	1	101	1	1	1	1	1	1	1	1	101	1	1	1	1	1
20210509	1308	euro-census	1_2_8	4000	euro-census	1_2_8	4800	2	false	True	linear	dice	dice	0.2	bf	rh	15	1000	clk	none	20	[0.2]	no-nf-central	all	500	hlsh	simtol	0.9	27	27	191	hungarian	[1.0, 0.0, 0.0]	1	117	1	1	1	1	1	1	1	1	126	1	1	1	1	1
20210509	1308	euro-census	1_2_8	4000	euro-census	1_2_8	4800	2	false	True	linear	dice	dice	0.2	bf	rh	15	1000	clk	none	20	[0.2]	no-nf-central	all	500	hlsh	simtol	0.9	27	27	191	hungarian	[0.0, 1.0, 0.0]	1	117	1	1	1	1	1	1	1	1	126	1	1	1	1	1
20210509	1308	euro-census	1_2_8	4000	euro-census	1_2_8	4800	2	false	True	linear	dice	dice	0.2	bf	rh	15	1000	clk	none	20	[0.2]	no-nf-central	all	500	hlsh	simtol	0.9	27	27	191	hungarian	[0.0, 0.0, 1.0]	1	113	0	0	0	1	1	1	1	1	113	0	0	0	1	1
20210509	1308	euro-census	1_2_8	4000	euro-census	1_2_8	4800	2	false	True	linear	dice	dice	0.2	bf	rh	15	1000	clk	none	20	[0.2]	no-nf-central	all	500	hlsh	simtol	0.9	27	27	191	hungarian	[0.6, 0.3, 0.1]	1	117	1	1	1	1	1	1	1	1	126	1	1	1	1	1
20210509	1308	euro-census	1_2_8	4000	euro-census	1_2_8	4800	2	false	True	linear	dice	dice	0.2	bf	rh	15	1000	clk	none	20	[0.2]	no-nf-central	all	500	hlsh	simtol	0.9	27	27	191	shapley	[1.0, 0.0, 0.0]	1	105	1	1	1	1	1	1	1	1	105	1	1	1	1	1
20210509	1308	euro-census	1_2_8	4000	euro-census	1_2_8	4800	2	false	True	linear	dice	dice	0.2	bf	rh	15	1000	clk	none	20	[0.2]	no-nf-central	all	500	hlsh	simtol	0.9	27	27	191	shapley	[0.0, 1.0, 0.0]	1	104	1	1	1	1	1	1	1	1	104	1	1	1	1	1
20210509	1308	euro-census	1_2_8	4000	euro-census	1_2_8	4800	2	false	True	linear	dice	dice	0.2	bf	rh	15	1000	clk	none	20	[0.2]	no-nf-central	all	500	hlsh	simtol	0.9	27	27	191	shapley	[0.0, 0.0, 1.0]	1	111	0	0	0	1	1	1	1	1	111	0	0	0	1	1
20210509	1308	euro-census	1_2_8	4000	euro-census	1_2_8	4800	2	false	True	linear	dice	dice	0.2	bf	rh	15	1000	clk	none	20	[0.2]	no-nf-central	all	500	hlsh	simtol	0.9	27	27	191	shapley	[0.6, 0.3, 0.1]	1	107	1	1	1	1	1	1	1	1	107	1	1	1	1	1
20210509	1308	euro-census	1_2_8	4000	euro-census	1_2_8	4800	2	false	True	linear	dice	dice	0.2	bf	rh	15	1000	clk	none	20	[0.2]	no-nf-central	all	500	hlsh	simtol	0.9	27	27	191	random	[0.0, 0.0, 0.0]	0	1	0	0	0	0	0	0	0	0	1	0	0	0	0	0
20210509	1308	euro-census	1_2_8	4000	euro-census	1_2_8	4800	2	false	True	linear	dice	dice	0.2	bf	rh	15	1000	clk	none	20	[0.2]	no-central	all	500	hlsh	simtol	0.9	28	28	307	symmetric	[1.0, 0.0, 0.0]	1	150	1	1	1	1	1	1	1	1	150	1	1	1	1	1
20210509	1308	euro-census	1_2_8	4000	euro-census	1_2_8	4800	2	false	True	linear	dice	dice	0.2	bf	rh	15	1000	clk	none	20	[0.2]	no-central	all	500	hlsh	simtol	0.9	28	28	307	symmetric	[0.0, 1.0, 0.0]	1	153	1	1	1	1	1	1	1	1	153	1	1	1	1	1
20210509	1308	euro-census	1_2_8	4000	euro-census	1_2_8	4800	2	false	True	linear	dice	dice	0.2	bf	rh	15	1000	clk	none	20	[0.2]	no-central	all	500	hlsh	simtol	0.9	28	28	307	symmetric	[0.0, 0.0, 1.0]	1	166	0	0	0	1	1	1	1	1	166	0	0	0	1	1
20210509	1308	euro-census	1_2_8	4000	euro-census	1_2_8	4800	2	false	True	linear	dice	dice	0.2	bf	rh	15	1000	clk	none	20	[0.2]	no-central	all	500	hlsh	simtol	0.9	28	28	307	symmetric	[0.6, 0.3, 0.1]	1	158	1	1	1	1	1	1	1	1	158	1	1	1	1	1
20210509	1308	euro-census	1_2_8	4000	euro-census	1_2_8	4800	2	false	True	linear	dice	dice	0.2	bf	rh	15	1000	clk	none	20	[0.2]	no-central	all	500	hlsh	simtol	0.9	28	28	307	hungarian	[1.0, 0.0, 0.0]	1	177	1	1	1	1	1	1	1	1	192	1	1	1	1	1
20210509	1308	euro-census	1_2_8	4000	euro-census	1_2_8	4800	2	false	True	linear	dice	dice	0.2	bf	rh	15	1000	clk	none	20	[0.2]	no-central	all	500	hlsh	simtol	0.9	28	28	307	hungarian	[0.0, 1.0, 0.0]	1	177	1	1	1	1	1	1	1	1	192	1	1	1	1	1
20210509	1308	euro-census	1_2_8	4000	euro-census	1_2_8	4800	2	false	True	linear	dice	dice	0.2	bf	rh	15	1000	clk	none	20	[0.2]	no-central	all	500	hlsh	simtol	0.9	28	28	307	hungarian	[0.0, 0.0, 1.0]	1	174	0	0	0	1	1	1	1	1	174	0	0	0	1	1
20210509	1308	euro-census	1_2_8	4000	euro-census	1_2_8	4800	2	false	True	linear	dice	dice	0.2	bf	rh	15	1000	clk	none	20	[0.2]	no-central	all	500	hlsh	simtol	0.9	28	28	307	hungarian	[0.6, 0.3, 0.1]	1	177	1	1	1	1	1	1	1	1	192	1	1	1	1	1
20210509	1308	euro-census	1_2_8	4000	euro-census	1_2_8	4800	2	false	True	linear	dice	dice	0.2	bf	rh	15	1000	clk	none	20	[0.2]	no-central	all	500	hlsh	simtol	0.9	28	28	307	shapley	[1.0, 0.0, 0.0]	1	163	1	1	1	1	1	1	1	1	163	1	1	1	1	1
20210509	1308	euro-census	1_2_8	4000	euro-census	1_2_8	4800	2	false	True	linear	dice	dice	0.2	bf	rh	15	1000	clk	none	20	[0.2]	no-central	all	500	hlsh	simtol	0.9	28	28	307	shapley	[0.0, 1.0, 0.0]	1	164	1	1	1	1	1	1	1	1	164	1	1	1	1	1
20210509	1308	euro-census	1_2_8	4000	euro-census	1_2_8	4800	2	false	True	linear	dice	dice	0.2	bf	rh	15	1000	clk	none	20	[0.2]	no-central	all	500	hlsh	simtol	0.9	28	28	307	shapley	[0.0, 0.0, 1.0]	1	172	0	0	0	1	1	1	1	1	172	0	0	0	1	1
20210509	1308	euro-census	1_2_8	4000	euro-census	1_2_8	4800	2	false	True	linear	dice	dice	0.2	bf	rh	15	1000	clk	none	20	[0.2]	no-central	all	500	hlsh	simtol	0.9	28	28	307	shapley	[0.6, 0.3, 0.1]	1	165	1	1	1	1	1	1	1	1	165	1	1	1	1	1
20210509	1308	euro-census	1_2_8	4000	euro-census	1_2_8	4800	2	false	True	linear	dice	dice	0.2	bf	rh	15	1000	clk	none	20	[0.2]	no-central	all	500	hlsh	simtol	0.9	28	28	307	random	[0.0, 0.0, 0.0]	0	1	0	0	0	0	0	0	0	0	1	0	0	0	0	0
20210509	1308	euro-census	1_2_8	4000	euro-census	1_2_8	4800	2	false	True	linear	dice	dice	0.2	bf	rh	15	1000	clk	none	20	[0.2]	node2vec	all	500	hlsh	simtol	0.9	30	30	1660	symmetric	[1.0, 0.0, 0.0]	0	673	0	0	0	0	0	0	0	0	673	0	0	0	0	0
20210509	1308	euro-census	1_2_8	4000	euro-census	1_2_8	4800	2	false	True	linear	dice	dice	0.2	bf	rh	15	1000	clk	none	20	[0.2]	node2vec	all	500	hlsh	simtol	0.9	30	30	1660	symmetric	[0.0, 1.0, 0.0]	0	719	0	0	0	0	0	0	0	0	719	0	0	0	0	0
20210509	1308	euro-census	1_2_8	4000	euro-census	1_2_8	4800	2	false	True	linear	dice	dice	0.2	bf	rh	15	1000	clk	none	20	[0.2]	node2vec	all	500	hlsh	simtol	0.9	30	30	1660	symmetric	[0.0, 0.0, 1.0]	0	819	0	0	0	0	0	0	0	0	819	0	0	0	0	0
20210509	1308	euro-census	1_2_8	4000	euro-census	1_2_8	4800	2	false	True	linear	dice	dice	0.2	bf	rh	15	1000	clk	none	20	[0.2]	node2vec	all	500	hlsh	simtol	0.9	30	30	1660	symmetric	[0.6, 0.3, 0.1]	0	752	0	0	0	0	0	0	0	0	752	0	0	0	0	0
20210509	1308	euro-census	1_2_8	4000	euro-census	1_2_8	4800	2	false	True	linear	dice	dice	0.2	bf	rh	15	1000	clk	none	20	[0.2]	node2vec	all	500	hlsh	simtol	0.9	30	30	1660	hungarian	[1.0, 0.0, 0.0]	0	904	0	0	0	0	0	0	0	0	936	0	0	0	0	0
20210509	1308	euro-census	1_2_8	4000	euro-census	1_2_8	4800	2	false	True	linear	dice	dice	0.2	bf	rh	15	1000	clk	none	20	[0.2]	node2vec	all	500	hlsh	simtol	0.9	30	30	1660	hungarian	[0.0, 1.0, 0.0]	0	904	0	0	0	0	0	0	0	0	936	0	0	0	0	0
20210509	1308	euro-census	1_2_8	4000	euro-census	1_2_8	4800	2	false	True	linear	dice	dice	0.2	bf	rh	15	1000	clk	none	20	[0.2]	node2vec	all	500	hlsh	simtol	0.9	30	30	1660	hungarian	[0.0, 0.0, 1.0]	0	870	0	0	0	0	0	0	0	0	870	0	0	0	0	0
20210509	1308	euro-census	1_2_8	4000	euro-census	1_2_8	4800	2	false	True	linear	dice	dice	0.2	bf	rh	15	1000	clk	none	20	[0.2]	node2vec	all	500	hlsh	simtol	0.9	30	30	1660	hungarian	[0.6, 0.3, 0.1]	0	904	0	0	0	0	0	0	0	0	936	0	0	0	0	0
20210509	1308	euro-census	1_2_8	4000	euro-census	1_2_8	4800	2	false	True	linear	dice	dice	0.2	bf	rh	15	1000	clk	none	20	[0.2]	node2vec	all	500	hlsh	simtol	0.9	30	30	1660	shapley	[1.0, 0.0, 0.0]	0	791	0	0	0	0	0	0	0	0	791	0	0	0	0	0
20210509	1308	euro-census	1_2_8	4000	euro-census	1_2_8	4800	2	false	True	linear	dice	dice	0.2	bf	rh	15	1000	clk	none	20	[0.2]	node2vec	all	500	hlsh	simtol	0.9	30	30	1660	shapley	[0.0, 1.0, 0.0]	0	785	0	0	0	0	0	0	0	0	785	0	0	0	0	0
20210509	1308	euro-census	1_2_8	4000	euro-census	1_2_8	4800	2	false	True	linear	dice	dice	0.2	bf	rh	15	1000	clk	none	20	[0.2]	node2vec	all	500	hlsh	simtol	0.9	30	30	1660	shapley	[0.0, 0.0, 1.0]	0	852	0	0	0	0	0	0	0	0	852	0	0	0	0	0
20210509	1308	euro-census	1_2_8	4000	euro-census	1_2_8	4800	2	false	True	linear	dice	dice	0.2	bf	rh	15	1000	clk	none	20	[0.2]	node2vec	all	500	hlsh	simtol	0.9	30	30	1660	shapley	[0.6, 0.3, 0.1]	0	804	0	0	0	0	0	0	0	0	804	0	0	0	0	0
20210509	1308	euro-census	1_2_8	4000	euro-census	1_2_8	4800	2	false	True	linear	dice	dice	0.2	bf	rh	15	1000	clk	none	20	[0.2]	node2vec	all	500	hlsh	simtol	0.9	30	30	1660	random	[0.0, 0.0, 0.0]	0	1	0	0	0	0	0	0	0	0	1	0	0	0	0	0
																																		1	3127	1	1	1	1	1	1	1	1	3135
20210509	1422	euro-census	1_2_8	4000	euro-census	1_2_8	5000	2	false	True	linear	dice	dice	0.2	bf	rh	15	1000	clk	none	20	[0.2]	all	all	500	hlsh	simtol	0.9	30	30	115	symmetric	[1.0, 0.0, 0.0]	0	79	0	0	0	0	0	0	0	0	79	0	0	0	0	0
20210509	1422	euro-census	1_2_8	4000	euro-census	1_2_8	5000	2	false	True	linear	dice	dice	0.2	bf	rh	15	1000	clk	none	20	[0.2]	all	all	500	hlsh	simtol	0.9	30	30	115	symmetric	[0.0, 1.0, 0.0]	0	79	0	0	0	0	0	0	0	0	79	0	0	0	0	0
20210509	1422	euro-census	1_2_8	4000	euro-census	1_2_8	5000	2	false	True	linear	dice	dice	0.2	bf	rh	15	1000	clk	none	20	[0.2]	all	all	500	hlsh	simtol	0.9	30	30	115	symmetric	[0.0, 0.0, 1.0]	0	82	0	0	0	0	0	0	0	0	82	0	0	0	0	0
20210509	1422	euro-census	1_2_8	4000	euro-census	1_2_8	5000	2	false	True	linear	dice	dice	0.2	bf	rh	15	1000	clk	none	20	[0.2]	all	all	500	hlsh	simtol	0.9	30	30	115	symmetric	[0.6, 0.3, 0.1]	0	80	0	0	0	0	0	0	0	0	80	0	0	0	0	0
20210509	1422	euro-census	1_2_8	4000	euro-census	1_2_8	5000	2	false	True	linear	dice	dice	0.2	bf	rh	15	1000	clk	none	20	[0.2]	all	all	500	hlsh	simtol	0.9	30	30	115	hungarian	[1.0, 0.0, 0.0]	0	84	0	0	0	0	0	0	0	0	93	0	0	0	0	0
20210509	1422	euro-census	1_2_8	4000	euro-census	1_2_8	5000	2	false	True	linear	dice	dice	0.2	bf	rh	15	1000	clk	none	20	[0.2]	all	all	500	hlsh	simtol	0.9	30	30	115	hungarian	[0.0, 1.0, 0.0]	0	84	0	0	0	0	0	0	0	0	93	0	0	0	0	0
20210509	1422	euro-census	1_2_8	4000	euro-census	1_2_8	5000	2	false	True	linear	dice	dice	0.2	bf	rh	15	1000	clk	none	20	[0.2]	all	all	500	hlsh	simtol	0.9	30	30	115	hungarian	[0.0, 0.0, 1.0]	0	82	0	0	0	0	0	0	0	0	82	0	0	0	0	0
20210509	1422	euro-census	1_2_8	4000	euro-census	1_2_8	5000	2	false	True	linear	dice	dice	0.2	bf	rh	15	1000	clk	none	20	[0.2]	all	all	500	hlsh	simtol	0.9	30	30	115	hungarian	[0.6, 0.3, 0.1]	0	84	0	0	0	0	0	0	0	0	93	0	0	0	0	0
20210509	1422	euro-census	1_2_8	4000	euro-census	1_2_8	5000	2	false	True	linear	dice	dice	0.2	bf	rh	15	1000	clk	none	20	[0.2]	all	all	500	hlsh	simtol	0.9	30	30	115	shapley	[1.0, 0.0, 0.0]	0	80	0	0	0	0	0	0	0	0	80	0	0	0	0	0
20210509	1422	euro-census	1_2_8	4000	euro-census	1_2_8	5000	2	false	True	linear	dice	dice	0.2	bf	rh	15	1000	clk	none	20	[0.2]	all	all	500	hlsh	simtol	0.9	30	30	115	shapley	[0.0, 1.0, 0.0]	0	80	0	0	0	0	0	0	0	0	80	0	0	0	0	0
20210509	1422	euro-census	1_2_8	4000	euro-census	1_2_8	5000	2	false	True	linear	dice	dice	0.2	bf	rh	15	1000	clk	none	20	[0.2]	all	all	500	hlsh	simtol	0.9	30	30	115	shapley	[0.0, 0.0, 1.0]	0	82	0	0	0	0	0	0	0	0	82	0	0	0	0	0
20210509	1422	euro-census	1_2_8	4000	euro-census	1_2_8	5000	2	false	True	linear	dice	dice	0.2	bf	rh	15	1000	clk	none	20	[0.2]	all	all	500	hlsh	simtol	0.9	30	30	115	shapley	[0.6, 0.3, 0.1]	0	80	0	0	0	0	0	0	0	0	80	0	0	0	0	0
20210509	1422	euro-census	1_2_8	4000	euro-census	1_2_8	5000	2	false	True	linear	dice	dice	0.2	bf	rh	15	1000	clk	none	20	[0.2]	all	all	500	hlsh	simtol	0.9	30	30	115	random	[0.0, 0.0, 0.0]	0	1	0	0	0	0	0	0	0	0	1	0	0	0	0	0
20210509	1422	euro-census	1_2_8	4000	euro-census	1_2_8	5000	2	false	True	linear	dice	dice	0.2	bf	rh	15	1000	clk	none	20	[0.2]	no-histo	all	500	hlsh	simtol	0.9	11	11	15722	symmetric	[1.0, 0.0, 0.0]	0	1614	0	0	0	0	0	0	0	0	1614	0	0	0	0	0
20210509	1422	euro-census	1_2_8	4000	euro-census	1_2_8	5000	2	false	True	linear	dice	dice	0.2	bf	rh	15	1000	clk	none	20	[0.2]	no-histo	all	500	hlsh	simtol	0.9	11	11	15722	symmetric	[0.0, 1.0, 0.0]	0	1861	0	0	0	0	0	0	0	0	1861	0	0	0	0	0
20210509	1422	euro-census	1_2_8	4000	euro-census	1_2_8	5000	2	false	True	linear	dice	dice	0.2	bf	rh	15	1000	clk	none	20	[0.2]	no-histo	all	500	hlsh	simtol	0.9	11	11	15722	symmetric	[0.0, 0.0, 1.0]	0	1795	0	0	0	0	0	0	0	0	1795	0	0	0	0	0
20210509	1422	euro-census	1_2_8	4000	euro-census	1_2_8	5000	2	false	True	linear	dice	dice	0.2	bf	rh	15	1000	clk	none	20	[0.2]	no-histo	all	500	hlsh	simtol	0.9	11	11	15722	symmetric	[0.6, 0.3, 0.1]	0	1871	0	0	0	0	0	0	0	0	1871	0	0	0	0	0
20210509	1422	euro-census	1_2_8	4000	euro-census	1_2_8	5000	2	false	True	linear	dice	dice	0.2	bf	rh	15	1000	clk	none	20	[0.2]	no-histo	all	500	hlsh	simtol	0.9	11	11	15722	hungarian	[1.0, 0.0, 0.0]	0	3080	0	0	0	0	0	0	0	0	3091	0	0	0	0	0
20210509	1422	euro-census	1_2_8	4000	euro-census	1_2_8	5000	2	false	True	linear	dice	dice	0.2	bf	rh	15	1000	clk	none	20	[0.2]	no-histo	all	500	hlsh	simtol	0.9	11	11	15722	hungarian	[0.0, 1.0, 0.0]	0	3080	0	0	0	0	0	0	0	0	3091	0	0	0	0	0
20210509	1422	euro-census	1_2_8	4000	euro-census	1_2_8	5000	2	false	True	linear	dice	dice	0.2	bf	rh	15	1000	clk	none	20	[0.2]	no-histo	all	500	hlsh	simtol	0.9	11	11	15722	hungarian	[0.0, 0.0, 1.0]	0	3031	0	0	0	0	0	0	0	0	3031	0	0	0	0	0
20210509	1422	euro-census	1_2_8	4000	euro-census	1_2_8	5000	2	false	True	linear	dice	dice	0.2	bf	rh	15	1000	clk	none	20	[0.2]	no-histo	all	500	hlsh	simtol	0.9	11	11	15722	hungarian	[0.6, 0.3, 0.1]	0	3080	0	0	0	0	0	0	0	0	3091	0	0	0	0	0
20210509	1422	euro-census	1_2_8	4000	euro-census	1_2_8	5000	2	false	True	linear	dice	dice	0.2	bf	rh	15	1000	clk	none	20	[0.2]	no-histo	all	500	hlsh	simtol	0.9	11	11	15722	shapley	[1.0, 0.0, 0.0]	0	2682	0	0	0	0	0	0	0	0	2682	0	0	0	0	0
20210509	1422	euro-census	1_2_8	4000	euro-census	1_2_8	5000	2	false	True	linear	dice	dice	0.2	bf	rh	15	1000	clk	none	20	[0.2]	no-histo	all	500	hlsh	simtol	0.9	11	11	15722	shapley	[0.0, 1.0, 0.0]	0	2670	0	0	0	0	0	0	0	0	2670	0	0	0	0	0
20210509	1422	euro-census	1_2_8	4000	euro-census	1_2_8	5000	2	false	True	linear	dice	dice	0.2	bf	rh	15	1000	clk	none	20	[0.2]	no-histo	all	500	hlsh	simtol	0.9	11	11	15722	shapley	[0.0, 0.0, 1.0]	0	2961	0	0	0	0	0	0	0	0	2961	0	0	0	0	0
20210509	1422	euro-census	1_2_8	4000	euro-census	1_2_8	5000	2	false	True	linear	dice	dice	0.2	bf	rh	15	1000	clk	none	20	[0.2]	no-histo	all	500	hlsh	simtol	0.9	11	11	15722	shapley	[0.6, 0.3, 0.1]	0	2704	0	0	0	0	0	0	0	0	2704	0	0	0	0	0
20210509	1422	euro-census	1_2_8	4000	euro-census	1_2_8	5000	2	false	True	linear	dice	dice	0.2	bf	rh	15	1000	clk	none	20	[0.2]	no-histo	all	500	hlsh	simtol	0.9	11	11	15722	random	[0.0, 0.0, 0.0]	0	1	0	0	0	0	0	0	0	0	1	0	0	0	0	0
20210509	1422	euro-census	1_2_8	4000	euro-census	1_2_8	5000	2	false	True	linear	dice	dice	0.2	bf	rh	15	1000	clk	none	20	[0.2]	one-central	all	500	hlsh	simtol	0.9	29	29	225	symmetric	[1.0, 0.0, 0.0]	0	102	0	0	0	0	0	0	0	0	102	0	0	0	0	0
20210509	1422	euro-census	1_2_8	4000	euro-census	1_2_8	5000	2	false	True	linear	dice	dice	0.2	bf	rh	15	1000	clk	none	20	[0.2]	one-central	all	500	hlsh	simtol	0.9	29	29	225	symmetric	[0.0, 1.0, 0.0]	0	108	0	0	0	0	0	0	0	0	108	0	0	0	0	0
20210509	1422	euro-census	1_2_8	4000	euro-census	1_2_8	5000	2	false	True	linear	dice	dice	0.2	bf	rh	15	1000	clk	none	20	[0.2]	one-central	all	500	hlsh	simtol	0.9	29	29	225	symmetric	[0.0, 0.0, 1.0]	0	122	0	0	0	0	0	0	0	0	122	0	0	0	0	0
20210509	1422	euro-census	1_2_8	4000	euro-census	1_2_8	5000	2	false	True	linear	dice	dice	0.2	bf	rh	15	1000	clk	none	20	[0.2]	one-central	all	500	hlsh	simtol	0.9	29	29	225	symmetric	[0.6, 0.3, 0.1]	0	110	0	0	0	0	0	0	0	0	110	0	0	0	0	0
20210509	1422	euro-census	1_2_8	4000	euro-census	1_2_8	5000	2	false	True	linear	dice	dice	0.2	bf	rh	15	1000	clk	none	20	[0.2]	one-central	all	500	hlsh	simtol	0.9	29	29	225	hungarian	[1.0, 0.0, 0.0]	0	132	0	0	0	0	0	0	0	0	139	0	0	0	0	0
20210509	1422	euro-census	1_2_8	4000	euro-census	1_2_8	5000	2	false	True	linear	dice	dice	0.2	bf	rh	15	1000	clk	none	20	[0.2]	one-central	all	500	hlsh	simtol	0.9	29	29	225	hungarian	[0.0, 1.0, 0.0]	0	132	0	0	0	0	0	0	0	0	139	0	0	0	0	0
20210509	1422	euro-census	1_2_8	4000	euro-census	1_2_8	5000	2	false	True	linear	dice	dice	0.2	bf	rh	15	1000	clk	none	20	[0.2]	one-central	all	500	hlsh	simtol	0.9	29	29	225	hungarian	[0.0, 0.0, 1.0]	0	130	0	0	0	0	0	0	0	0	130	0	0	0	0	0
20210509	1422	euro-census	1_2_8	4000	euro-census	1_2_8	5000	2	false	True	linear	dice	dice	0.2	bf	rh	15	1000	clk	none	20	[0.2]	one-central	all	500	hlsh	simtol	0.9	29	29	225	hungarian	[0.6, 0.3, 0.1]	0	132	0	0	0	0	0	0	0	0	139	0	0	0	0	0
20210509	1422	euro-census	1_2_8	4000	euro-census	1_2_8	5000	2	false	True	linear	dice	dice	0.2	bf	rh	15	1000	clk	none	20	[0.2]	one-central	all	500	hlsh	simtol	0.9	29	29	225	shapley	[1.0, 0.0, 0.0]	0	119	0	0	0	0	0	0	0	0	119	0	0	0	0	0
20210509	1422	euro-census	1_2_8	4000	euro-census	1_2_8	5000	2	false	True	linear	dice	dice	0.2	bf	rh	15	1000	clk	none	20	[0.2]	one-central	all	500	hlsh	simtol	0.9	29	29	225	shapley	[0.0, 1.0, 0.0]	0	117	0	0	0	0	0	0	0	0	117	0	0	0	0	0
20210509	1422	euro-census	1_2_8	4000	euro-census	1_2_8	5000	2	false	True	linear	dice	dice	0.2	bf	rh	15	1000	clk	none	20	[0.2]	one-central	all	500	hlsh	simtol	0.9	29	29	225	shapley	[0.0, 0.0, 1.0]	0	128	0	0	0	0	0	0	0	0	128	0	0	0	0	0
20210509	1422	euro-census	1_2_8	4000	euro-census	1_2_8	5000	2	false	True	linear	dice	dice	0.2	bf	rh	15	1000	clk	none	20	[0.2]	one-central	all	500	hlsh	simtol	0.9	29	29	225	shapley	[0.6, 0.3, 0.1]	0	119	0	0	0	0	0	0	0	0	119	0	0	0	0	0
20210509	1422	euro-census	1_2_8	4000	euro-census	1_2_8	5000	2	false	True	linear	dice	dice	0.2	bf	rh	15	1000	clk	none	20	[0.2]	one-central	all	500	hlsh	simtol	0.9	29	29	225	random	[0.0, 0.0, 0.0]	0	1	0	0	0	0	0	0	0	0	1	0	0	0	0	0
20210509	1422	euro-census	1_2_8	4000	euro-census	1_2_8	5000	2	false	True	linear	dice	dice	0.2	bf	rh	15	1000	clk	none	20	[0.2]	no-nf-central	all	500	hlsh	simtol	0.9	27	27	143	symmetric	[1.0, 0.0, 0.0]	0	87	0	0	0	0	0	0	0	0	87	0	0	0	0	0
20210509	1422	euro-census	1_2_8	4000	euro-census	1_2_8	5000	2	false	True	linear	dice	dice	0.2	bf	rh	15	1000	clk	none	20	[0.2]	no-nf-central	all	500	hlsh	simtol	0.9	27	27	143	symmetric	[0.0, 1.0, 0.0]	0	88	0	0	0	0	0	0	0	0	88	0	0	0	0	0
20210509	1422	euro-census	1_2_8	4000	euro-census	1_2_8	5000	2	false	True	linear	dice	dice	0.2	bf	rh	15	1000	clk	none	20	[0.2]	no-nf-central	all	500	hlsh	simtol	0.9	27	27	143	symmetric	[0.0, 0.0, 1.0]	0	92	0	0	0	0	0	0	0	0	92	0	0	0	0	0
20210509	1422	euro-census	1_2_8	4000	euro-census	1_2_8	5000	2	false	True	linear	dice	dice	0.2	bf	rh	15	1000	clk	none	20	[0.2]	no-nf-central	all	500	hlsh	simtol	0.9	27	27	143	symmetric	[0.6, 0.3, 0.1]	0	90	0	0	0	0	0	0	0	0	90	0	0	0	0	0
20210509	1422	euro-census	1_2_8	4000	euro-census	1_2_8	5000	2	false	True	linear	dice	dice	0.2	bf	rh	15	1000	clk	none	20	[0.2]	no-nf-central	all	500	hlsh	simtol	0.9	27	27	143	hungarian	[1.0, 0.0, 0.0]	0	92	0	0	0	0	0	0	0	0	105	0	0	0	0	0
20210509	1422	euro-census	1_2_8	4000	euro-census	1_2_8	5000	2	false	True	linear	dice	dice	0.2	bf	rh	15	1000	clk	none	20	[0.2]	no-nf-central	all	500	hlsh	simtol	0.9	27	27	143	hungarian	[0.0, 1.0, 0.0]	0	92	0	0	0	0	0	0	0	0	104	0	0	0	0	0
20210509	1422	euro-census	1_2_8	4000	euro-census	1_2_8	5000	2	false	True	linear	dice	dice	0.2	bf	rh	15	1000	clk	none	20	[0.2]	no-nf-central	all	500	hlsh	simtol	0.9	27	27	143	hungarian	[0.0, 0.0, 1.0]	0	92	0	0	0	0	0	0	0	0	92	0	0	0	0	0
20210509	1422	euro-census	1_2_8	4000	euro-census	1_2_8	5000	2	false	True	linear	dice	dice	0.2	bf	rh	15	1000	clk	none	20	[0.2]	no-nf-central	all	500	hlsh	simtol	0.9	27	27	143	hungarian	[0.6, 0.3, 0.1]	0	92	0	0	0	0	0	0	0	0	105	0	0	0	0	0
20210509	1422	euro-census	1_2_8	4000	euro-census	1_2_8	5000	2	false	True	linear	dice	dice	0.2	bf	rh	15	1000	clk	none	20	[0.2]	no-nf-central	all	500	hlsh	simtol	0.9	27	27	143	shapley	[1.0, 0.0, 0.0]	0	92	0	0	0	0	0	0	0	0	92	0	0	0	0	0
20210509	1422	euro-census	1_2_8	4000	euro-census	1_2_8	5000	2	false	True	linear	dice	dice	0.2	bf	rh	15	1000	clk	none	20	[0.2]	no-nf-central	all	500	hlsh	simtol	0.9	27	27	143	shapley	[0.0, 1.0, 0.0]	0	92	0	0	0	0	0	0	0	0	92	0	0	0	0	0
20210509	1422	euro-census	1_2_8	4000	euro-census	1_2_8	5000	2	false	True	linear	dice	dice	0.2	bf	rh	15	1000	clk	none	20	[0.2]	no-nf-central	all	500	hlsh	simtol	0.9	27	27	143	shapley	[0.0, 0.0, 1.0]	0	92	0	0	0	0	0	0	0	0	92	0	0	0	0	0
20210509	1422	euro-census	1_2_8	4000	euro-census	1_2_8	5000	2	false	True	linear	dice	dice	0.2	bf	rh	15	1000	clk	none	20	[0.2]	no-nf-central	all	500	hlsh	simtol	0.9	27	27	143	shapley	[0.6, 0.3, 0.1]	0	92	0	0	0	0	0	0	0	0	92	0	0	0	0	0
20210509	1422	euro-census	1_2_8	4000	euro-census	1_2_8	5000	2	false	True	linear	dice	dice	0.2	bf	rh	15	1000	clk	none	20	[0.2]	no-nf-central	all	500	hlsh	simtol	0.9	27	27	143	random	[0.0, 0.0, 0.0]	0	1	0	0	0	0	0	0	0	0	1	0	0	0	0	0
																																		0	3080	0	0	0	0	0	0	0	0	3091
[truncated: 31 more columns]
