# Supplementary material for: On the effectiveness of graph matching attacks against privacy-preserving record linkage
Source: PLoS One. 2022 Sep 22;17(9):e0267893. doi: 10.1371/journal.pone.0267893 (PMC9499274; doi:10.1371/journal.pone.0267893)
Supplement: S1 File — (ZIP) [file pone.0267893.s001.zip › Random-4000/4600-4000.csv]

date	time	plain_dataset_name	plain_attr_list	plain_num_rec	encode_dataset_name	encode_attr_list	encode_num_rec	q_length	padded	sim_adjust_flag	regression_model	plain_sim_funct	enc_sim_func	min_sim	encode_method	bf_hash_type/tmh_num_hash_bits/cmh_max_rand_int	num_hash_funct	bf_len/tmh_num_hash_tables/cmh_num_hash_col	bf_encode/tmh_key_len	bf_harden/tmh_val_len	graph_node_min_degree	graph_sim_list	graph_feat_list	graph_selected_feat	sim_hash_num_bit	sim_hash_block_funct	sim_comp_funct	sim_hash_match_sim	num_feat	use_num_feat	total_num_sim_edges	match_method	weight_list	num_corr_ident_rec	num_wrng_ident_rec	corr_top_10	corr_top_20	corr_top_50	corr_top_100	corr_top_200	corr_top_500	corr_top_1000	num_all_corr	num_all_wrng	scorr_top_10	scorr_top_20	scorr_top_50	scorr_top_100	scorr_top_200
20201213	0002	euro-census	1_2_8	4000	euro-census	1_2_8	4600	2	false	True	linear	dice	dice	0.2	bf	rh	15	1000	rbf-d	none	20	[0.2]	all	all	500	hlsh	simtol	0.9	30	30	1298	symmetric	[1.0, 0.0, 0.0]	13	455	1	2	4	6	9	12	12	12	455	1	2	4	6	9
20201213	0002	euro-census	1_2_8	4000	euro-census	1_2_8	4600	2	false	True	linear	dice	dice	0.2	bf	rh	15	1000	rbf-d	none	20	[0.2]	all	all	500	hlsh	simtol	0.9	30	30	1298	symmetric	[0.0, 1.0, 0.0]	15	473	1	2	5	6	6	14	14	14	473	1	2	5	6	6
20201213	0002	euro-census	1_2_8	4000	euro-census	1_2_8	4600	2	false	True	linear	dice	dice	0.2	bf	rh	15	1000	rbf-d	none	20	[0.2]	all	all	500	hlsh	simtol	0.9	30	30	1298	symmetric	[0.0, 0.0, 1.0]	16	576	0	2	4	5	7	13	15	15	576	0	2	4	5	7
20201213	0002	euro-census	1_2_8	4000	euro-census	1_2_8	4600	2	false	True	linear	dice	dice	0.2	bf	rh	15	1000	rbf-d	none	20	[0.2]	all	all	500	hlsh	simtol	0.9	30	30	1298	symmetric	[0.6, 0.3, 0.1]	18	492	1	2	5	6	7	16	17	17	492	1	2	5	6	7
20201213	0002	euro-census	1_2_8	4000	euro-census	1_2_8	4600	2	false	True	linear	dice	dice	0.2	bf	rh	15	1000	rbf-d	none	20	[0.2]	all	all	500	hlsh	simtol	0.9	30	30	1298	hungarian	[1.0, 0.0, 0.0]	24	654	1	4	9	12	15	23	23	23	692	1	4	9	12	15
20201213	0002	euro-census	1_2_8	4000	euro-census	1_2_8	4600	2	false	True	linear	dice	dice	0.2	bf	rh	15	1000	rbf-d	none	20	[0.2]	all	all	500	hlsh	simtol	0.9	30	30	1298	hungarian	[0.0, 1.0, 0.0]	24	654	1	2	5	6	7	19	23	23	692	1	2	5	6	7
20201213	0002	euro-census	1_2_8	4000	euro-census	1_2_8	4600	2	false	True	linear	dice	dice	0.2	bf	rh	15	1000	rbf-d	none	20	[0.2]	all	all	500	hlsh	simtol	0.9	30	30	1298	hungarian	[0.0, 0.0, 1.0]	16	619	0	2	4	5	8	13	15	15	619	0	2	4	5	8
20201213	0002	euro-census	1_2_8	4000	euro-census	1_2_8	4600	2	false	True	linear	dice	dice	0.2	bf	rh	15	1000	rbf-d	none	20	[0.2]	all	all	500	hlsh	simtol	0.9	30	30	1298	hungarian	[0.6, 0.3, 0.1]	24	654	1	2	5	6	7	21	23	23	692	1	2	5	6	7
20201213	0002	euro-census	1_2_8	4000	euro-census	1_2_8	4600	2	false	True	linear	dice	dice	0.2	bf	rh	15	1000	rbf-d	none	20	[0.2]	all	all	500	hlsh	simtol	0.9	30	30	1298	shapley	[1.0, 0.0, 0.0]	15	546	1	2	4	6	10	14	14	14	546	1	2	4	6	10
20201213	0002	euro-census	1_2_8	4000	euro-census	1_2_8	4600	2	false	True	linear	dice	dice	0.2	bf	rh	15	1000	rbf-d	none	20	[0.2]	all	all	500	hlsh	simtol	0.9	30	30	1298	shapley	[0.0, 1.0, 0.0]	18	537	1	2	5	6	6	15	17	17	537	1	2	5	6	6
20201213	0002	euro-census	1_2_8	4000	euro-census	1_2_8	4600	2	false	True	linear	dice	dice	0.2	bf	rh	15	1000	rbf-d	none	20	[0.2]	all	all	500	hlsh	simtol	0.9	30	30	1298	shapley	[0.0, 0.0, 1.0]	17	599	0	2	4	5	7	13	16	16	599	0	2	4	5	7
20201213	0002	euro-census	1_2_8	4000	euro-census	1_2_8	4600	2	false	True	linear	dice	dice	0.2	bf	rh	15	1000	rbf-d	none	20	[0.2]	all	all	500	hlsh	simtol	0.9	30	30	1298	shapley	[0.6, 0.3, 0.1]	20	556	1	2	5	6	7	17	19	19	556	1	2	5	6	7
20201213	0002	euro-census	1_2_8	4000	euro-census	1_2_8	4600	2	false	True	linear	dice	dice	0.2	bf	rh	15	1000	rbf-d	none	20	[0.2]	all	all	500	hlsh	simtol	0.9	30	30	1298	random	[0.0, 0.0, 0.0]	0	1	0	0	0	0	0	0	0	0	1	0	0	0	0	0
20201213	0002	euro-census	1_2_8	4000	euro-census	1_2_8	4600	2	false	True	linear	dice	dice	0.2	bf	rh	15	1000	rbf-d	none	20	[0.2]	no-histo	all	500	hlsh	simtol	0.9	11	11	821	symmetric	[1.0, 0.0, 0.0]	8	249	1	2	3	4	5	8	8	8	249	1	2	3	4	5
20201213	0002	euro-census	1_2_8	4000	euro-census	1_2_8	4600	2	false	True	linear	dice	dice	0.2	bf	rh	15	1000	rbf-d	none	20	[0.2]	no-histo	all	500	hlsh	simtol	0.9	11	11	821	symmetric	[0.0, 1.0, 0.0]	7	260	0	0	1	4	4	7	7	7	260	0	0	1	4	4
20201213	0002	euro-census	1_2_8	4000	euro-census	1_2_8	4600	2	false	True	linear	dice	dice	0.2	bf	rh	15	1000	rbf-d	none	20	[0.2]	no-histo	all	500	hlsh	simtol	0.9	11	11	821	symmetric	[0.0, 0.0, 1.0]	10	326	0	0	1	5	6	10	10	10	326	0	0	1	5	6
20201213	0002	euro-census	1_2_8	4000	euro-census	1_2_8	4600	2	false	True	linear	dice	dice	0.2	bf	rh	15	1000	rbf-d	none	20	[0.2]	no-histo	all	500	hlsh	simtol	0.9	11	11	821	symmetric	[0.6, 0.3, 0.1]	9	271	0	0	1	4	6	9	9	9	271	0	0	1	4	6
20201213	0002	euro-census	1_2_8	4000	euro-census	1_2_8	4600	2	false	True	linear	dice	dice	0.2	bf	rh	15	1000	rbf-d	none	20	[0.2]	no-histo	all	500	hlsh	simtol	0.9	11	11	821	hungarian	[1.0, 0.0, 0.0]	12	369	1	2	4	7	8	12	12	12	409	1	2	4	7	8
20201213	0002	euro-census	1_2_8	4000	euro-census	1_2_8	4600	2	false	True	linear	dice	dice	0.2	bf	rh	15	1000	rbf-d	none	20	[0.2]	no-histo	all	500	hlsh	simtol	0.9	11	11	821	hungarian	[0.0, 1.0, 0.0]	11	370	0	0	1	4	4	11	11	11	410	0	0	1	4	4
20201213	0002	euro-census	1_2_8	4000	euro-census	1_2_8	4600	2	false	True	linear	dice	dice	0.2	bf	rh	15	1000	rbf-d	none	20	[0.2]	no-histo	all	500	hlsh	simtol	0.9	11	11	821	hungarian	[0.0, 0.0, 1.0]	11	358	0	0	1	5	6	11	11	11	358	0	0	1	5	6
20201213	0002	euro-census	1_2_8	4000	euro-census	1_2_8	4600	2	false	True	linear	dice	dice	0.2	bf	rh	15	1000	rbf-d	none	20	[0.2]	no-histo	all	500	hlsh	simtol	0.9	11	11	821	hungarian	[0.6, 0.3, 0.1]	12	369	0	0	1	4	9	12	12	12	409	0	0	1	4	9
20201213	0002	euro-census	1_2_8	4000	euro-census	1_2_8	4600	2	false	True	linear	dice	dice	0.2	bf	rh	15	1000	rbf-d	none	20	[0.2]	no-histo	all	500	hlsh	simtol	0.9	11	11	821	shapley	[1.0, 0.0, 0.0]	10	313	1	2	3	5	6	10	10	10	313	1	2	3	5	6
20201213	0002	euro-census	1_2_8	4000	euro-census	1_2_8	4600	2	false	True	linear	dice	dice	0.2	bf	rh	15	1000	rbf-d	none	20	[0.2]	no-histo	all	500	hlsh	simtol	0.9	11	11	821	shapley	[0.0, 1.0, 0.0]	10	305	0	0	1	4	4	10	10	10	305	0	0	1	4	4
20201213	0002	euro-census	1_2_8	4000	euro-census	1_2_8	4600	2	false	True	linear	dice	dice	0.2	bf	rh	15	1000	rbf-d	none	20	[0.2]	no-histo	all	500	hlsh	simtol	0.9	11	11	821	shapley	[0.0, 0.0, 1.0]	10	340	0	0	1	5	6	10	10	10	340	0	0	1	5	6
20201213	0002	euro-census	1_2_8	4000	euro-census	1_2_8	4600	2	false	True	linear	dice	dice	0.2	bf	rh	15	1000	rbf-d	none	20	[0.2]	no-histo	all	500	hlsh	simtol	0.9	11	11	821	shapley	[0.6, 0.3, 0.1]	10	318	0	0	1	4	6	10	10	10	318	0	0	1	4	6
20201213	0002	euro-census	1_2_8	4000	euro-census	1_2_8	4600	2	false	True	linear	dice	dice	0.2	bf	rh	15	1000	rbf-d	none	20	[0.2]	no-histo	all	500	hlsh	simtol	0.9	11	11	821	random	[0.0, 0.0, 0.0]	0	1	0	0	0	0	0	0	0	0	1	0	0	0	0	0
20201213	0002	euro-census	1_2_8	4000	euro-census	1_2_8	4600	2	false	True	linear	dice	dice	0.2	bf	rh	15	1000	rbf-d	none	20	[0.2]	one-central	all	500	hlsh	simtol	0.9	29	29	2024	symmetric	[1.0, 0.0, 0.0]	28	637	1	2	4	5	8	21	27	27	637	1	2	4	5	8
20201213	0002	euro-census	1_2_8	4000	euro-census	1_2_8	4600	2	false	True	linear	dice	dice	0.2	bf	rh	15	1000	rbf-d	none	20	[0.2]	one-central	all	500	hlsh	simtol	0.9	29	29	2024	symmetric	[0.0, 1.0, 0.0]	28	680	0	0	0	5	10	24	27	27	680	0	0	0	5	10
20201213	0002	euro-census	1_2_8	4000	euro-census	1_2_8	4600	2	false	True	linear	dice	dice	0.2	bf	rh	15	1000	rbf-d	none	20	[0.2]	one-central	all	500	hlsh	simtol	0.9	29	29	2024	symmetric	[0.0, 0.0, 1.0]	26	817	0	0	0	1	5	18	25	25	817	0	0	0	1	5
20201213	0002	euro-census	1_2_8	4000	euro-census	1_2_8	4600	2	false	True	linear	dice	dice	0.2	bf	rh	15	1000	rbf-d	none	20	[0.2]	one-central	all	500	hlsh	simtol	0.9	29	29	2024	symmetric	[0.6, 0.3, 0.1]	30	712	0	0	0	5	10	26	29	29	712	0	0	0	5	10
20201213	0002	euro-census	1_2_8	4000	euro-census	1_2_8	4600	2	false	True	linear	dice	dice	0.2	bf	rh	15	1000	rbf-d	none	20	[0.2]	one-central	all	500	hlsh	simtol	0.9	29	29	2024	hungarian	[1.0, 0.0, 0.0]	35	930	0	3	7	9	11	25	34	34	965	0	3	7	9	11
20201213	0002	euro-census	1_2_8	4000	euro-census	1_2_8	4600	2	false	True	linear	dice	dice	0.2	bf	rh	15	1000	rbf-d	none	20	[0.2]	one-central	all	500	hlsh	simtol	0.9	29	29	2024	hungarian	[0.0, 1.0, 0.0]	34	931	0	0	0	5	10	25	33	33	966	0	0	0	5	10
20201213	0002	euro-census	1_2_8	4000	euro-census	1_2_8	4600	2	false	True	linear	dice	dice	0.2	bf	rh	15	1000	rbf-d	none	20	[0.2]	one-central	all	500	hlsh	simtol	0.9	29	29	2024	hungarian	[0.0, 0.0, 1.0]	28	905	0	0	0	1	5	18	27	27	905	0	0	0	1	5
20201213	0002	euro-census	1_2_8	4000	euro-census	1_2_8	4600	2	false	True	linear	dice	dice	0.2	bf	rh	15	1000	rbf-d	none	20	[0.2]	one-central	all	500	hlsh	simtol	0.9	29	29	2024	hungarian	[0.6, 0.3, 0.1]	35	930	0	0	0	5	10	24	34	34	965	0	0	0	5	10
20201213	0002	euro-census	1_2_8	4000	euro-census	1_2_8	4600	2	false	True	linear	dice	dice	0.2	bf	rh	15	1000	rbf-d	none	20	[0.2]	one-central	all	500	hlsh	simtol	0.9	29	29	2024	shapley	[1.0, 0.0, 0.0]	30	808	1	2	3	6	8	22	29	29	808	1	2	3	6	8
20201213	0002	euro-census	1_2_8	4000	euro-census	1_2_8	4600	2	false	True	linear	dice	dice	0.2	bf	rh	15	1000	rbf-d	none	20	[0.2]	one-central	all	500	hlsh	simtol	0.9	29	29	2024	shapley	[0.0, 1.0, 0.0]	31	799	0	0	0	5	10	24	30	30	799	0	0	0	5	10
20201213	0002	euro-census	1_2_8	4000	euro-census	1_2_8	4600	2	false	True	linear	dice	dice	0.2	bf	rh	15	1000	rbf-d	none	20	[0.2]	one-central	all	500	hlsh	simtol	0.9	29	29	2024	shapley	[0.0, 0.0, 1.0]	28	877	0	0	0	1	5	18	27	27	877	0	0	0	1	5
20201213	0002	euro-census	1_2_8	4000	euro-census	1_2_8	4600	2	false	True	linear	dice	dice	0.2	bf	rh	15	1000	rbf-d	none	20	[0.2]	one-central	all	500	hlsh	simtol	0.9	29	29	2024	shapley	[0.6, 0.3, 0.1]	34	817	0	0	0	5	10	26	33	33	817	0	0	0	5	10
20201213	0002	euro-census	1_2_8	4000	euro-census	1_2_8	4600	2	false	True	linear	dice	dice	0.2	bf	rh	15	1000	rbf-d	none	20	[0.2]	one-central	all	500	hlsh	simtol	0.9	29	29	2024	random	[0.0, 0.0, 0.0]	0	1	0	0	0	0	0	0	0	0	1	0	0	0	0	0
20201213	0002	euro-census	1_2_8	4000	euro-census	1_2_8	4600	2	false	True	linear	dice	dice	0.2	bf	rh	15	1000	rbf-d	none	20	[0.2]	no-nf-central	all	500	hlsh	simtol	0.9	27	27	4973	symmetric	[1.0, 0.0, 0.0]	32	855	1	2	4	5	7	23	32	32	854	1	2	4	5	7
20201213	0002	euro-census	1_2_8	4000	euro-census	1_2_8	4600	2	false	True	linear	dice	dice	0.2	bf	rh	15	1000	rbf-d	none	20	[0.2]	no-nf-central	all	500	hlsh	simtol	0.9	27	27	4973	symmetric	[0.0, 1.0, 0.0]	32	983	1	2	6	8	9	24	32	32	981	1	2	6	8	9
20201213	0002	euro-census	1_2_8	4000	euro-census	1_2_8	4600	2	false	True	linear	dice	dice	0.2	bf	rh	15	1000	rbf-d	none	20	[0.2]	no-nf-central	all	500	hlsh	simtol	0.9	27	27	4973	symmetric	[0.0, 0.0, 1.0]	31	1263	2	2	2	4	11	18	28	31	1260	2	2	2	4	11
20201213	0002	euro-census	1_2_8	4000	euro-census	1_2_8	4600	2	false	True	linear	dice	dice	0.2	bf	rh	15	1000	rbf-d	none	20	[0.2]	no-nf-central	all	500	hlsh	simtol	0.9	27	27	4973	symmetric	[0.6, 0.3, 0.1]	35	1017	1	2	6	8	12	22	34	35	1015	1	2	6	8	12
20201213	0002	euro-census	1_2_8	4000	euro-census	1_2_8	4600	2	false	True	linear	dice	dice	0.2	bf	rh	15	1000	rbf-d	none	20	[0.2]	no-nf-central	all	500	hlsh	simtol	0.9	27	27	4973	hungarian	[1.0, 0.0, 0.0]	41	1581	0	3	7	9	12	26	34	41	1619	0	3	7	9	12
20201213	0002	euro-census	1_2_8	4000	euro-census	1_2_8	4600	2	false	True	linear	dice	dice	0.2	bf	rh	15	1000	rbf-d	none	20	[0.2]	no-nf-central	all	500	hlsh	simtol	0.9	27	27	4973	hungarian	[0.0, 1.0, 0.0]	41	1581	1	2	6	8	9	24	37	41	1619	1	2	6	8	9
20201213	0002	euro-census	1_2_8	4000	euro-census	1_2_8	4600	2	false	True	linear	dice	dice	0.2	bf	rh	15	1000	rbf-d	none	20	[0.2]	no-nf-central	all	500	hlsh	simtol	0.9	27	27	4973	hungarian	[0.0, 0.0, 1.0]	28	1549	2	2	2	4	12	15	26	28	1546	2	2	2	4	12
20201213	0002	euro-census	1_2_8	4000	euro-census	1_2_8	4600	2	false	True	linear	dice	dice	0.2	bf	rh	15	1000	rbf-d	none	20	[0.2]	no-nf-central	all	500	hlsh	simtol	0.9	27	27	4973	hungarian	[0.6, 0.3, 0.1]	42	1580	1	2	6	8	12	21	37	42	1618	1	2	6	8	12
20201213	0002	euro-census	1_2_8	4000	euro-census	1_2_8	4600	2	false	True	linear	dice	dice	0.2	bf	rh	15	1000	rbf-d	none	20	[0.2]	no-nf-central	all	500	hlsh	simtol	0.9	27	27	4973	shapley	[1.0, 0.0, 0.0]	36	1307	1	2	3	6	8	23	33	36	1305	1	2	3	6	8
20201213	0002	euro-census	1_2_8	4000	euro-census	1_2_8	4600	2	false	True	linear	dice	dice	0.2	bf	rh	15	1000	rbf-d	none	20	[0.2]	no-nf-central	all	500	hlsh	simtol	0.9	27	27	4973	shapley	[0.0, 1.0, 0.0]	37	1286	1	2	6	8	9	24	35	37	1284	1	2	6	8	9
20201213	0002	euro-census	1_2_8	4000	euro-census	1_2_8	4600	2	false	True	linear	dice	dice	0.2	bf	rh	15	1000	rbf-d	none	20	[0.2]	no-nf-central	all	500	hlsh	simtol	0.9	27	27	4973	shapley	[0.0, 0.0, 1.0]	34	1445	2	2	2	4	11	18	29	34	1442	2	2	2	4	11
20201213	0002	euro-census	1_2_8	4000	euro-census	1_2_8	4600	2	false	True	linear	dice	dice	0.2	bf	rh	15	1000	rbf-d	none	20	[0.2]	no-nf-central	all	500	hlsh	simtol	0.9	27	27	4973	shapley	[0.6, 0.3, 0.1]	40	1327	1	2	6	8	12	23	35	40	1325	1	2	6	8	12
20201213	0002	euro-census	1_2_8	4000	euro-census	1_2_8	4600	2	false	True	linear	dice	dice	0.2	bf	rh	15	1000	rbf-d	none	20	[0.2]	no-nf-central	all	500	hlsh	simtol	0.9	27	27	4973	random	[0.0, 0.0, 0.0]	0	1	0	0	0	0	0	0	0	0	1	0	0	0	0	0
20201213	0002	euro-census	1_2_8	4000	euro-census	1_2_8	4600	2	false	True	linear	dice	dice	0.2	bf	rh	15	1000	rbf-d	none	20	[0.2]	no-central	all	500	hlsh	simtol	0.9	28	28	7574	symmetric	[1.0, 0.0, 0.0]	51	959	1	2	4	5	7	24	50	50	959	1	2	4	5	7
20201213	0002	euro-census	1_2_8	4000	euro-census	1_2_8	4600	2	false	True	linear	dice	dice	0.2	bf	rh	15	1000	rbf-d	none	20	[0.2]	no-central	all	500	hlsh	simtol	0.9	28	28	7574	symmetric	[0.0, 1.0, 0.0]	54	1128	3	5	12	16	18	33	45	53	1128	3	5	12	16	18
20201213	0002	euro-census	1_2_8	4000	euro-census	1_2_8	4600	2	false	True	linear	dice	dice	0.2	bf	rh	15	1000	rbf-d	none	20	[0.2]	no-central	all	500	hlsh	simtol	0.9	28	28	7574	symmetric	[0.0, 0.0, 1.0]	45	1567	0	0	1	6	20	30	39	44	1567	0	0	1	6	20
20201213	0002	euro-census	1_2_8	4000	euro-census	1_2_8	4600	2	false	True	linear	dice	dice	0.2	bf	rh	15	1000	rbf-d	none	20	[0.2]	no-central	all	500	hlsh	simtol	0.9	28	28	7574	symmetric	[0.6, 0.3, 0.1]	58	1171	3	5	12	16	20	38	56	57	1171	3	5	12	16	20
20201213	0002	euro-census	1_2_8	4000	euro-census	1_2_8	4600	2	false	True	linear	dice	dice	0.2	bf	rh	15	1000	rbf-d	none	20	[0.2]	no-central	all	500	hlsh	simtol	0.9	28	28	7574	hungarian	[1.0, 0.0, 0.0]	68	2043	0	2	6	8	11	31	54	67	2075	0	2	6	8	11
20201213	0002	euro-census	1_2_8	4000	euro-census	1_2_8	4600	2	false	True	linear	dice	dice	0.2	bf	rh	15	1000	rbf-d	none	20	[0.2]	no-central	all	500	hlsh	simtol	0.9	28	28	7574	hungarian	[0.0, 1.0, 0.0]	70	2041	3	5	12	16	18	37	51	69	2073	3	5	12	16	18
20201213	0002	euro-census	1_2_8	4000	euro-census	1_2_8	4600	2	false	True	linear	dice	dice	0.2	bf	rh	15	1000	rbf-d	none	20	[0.2]	no-central	all	500	hlsh	simtol	0.9	28	28	7574	hungarian	[0.0, 0.0, 1.0]	45	2041	0	0	1	6	19	27	39	44	2041	0	0	1	6	19
20201213	0002	euro-census	1_2_8	4000	euro-census	1_2_8	4600	2	false	True	linear	dice	dice	0.2	bf	rh	15	1000	rbf-d	none	20	[0.2]	no-central	all	500	hlsh	simtol	0.9	28	28	7574	hungarian	[0.6, 0.3, 0.1]	68	2043	3	5	12	16	21	39	59	67	2075	3	5	12	16	21
20201213	0002	euro-census	1_2_8	4000	euro-census	1_2_8	4600	2	false	True	linear	dice	dice	0.2	bf	rh	15	1000	rbf-d	none	20	[0.2]	no-central	all	500	hlsh	simtol	0.9	28	28	7574	shapley	[1.0, 0.0, 0.0]	56	1703	1	2	3	6	8	22	44	55	1703	1	2	3	6	8
20201213	0002	euro-census	1_2_8	4000	euro-census	1_2_8	4600	2	false	True	linear	dice	dice	0.2	bf	rh	15	1000	rbf-d	none	20	[0.2]	no-central	all	500	hlsh	simtol	0.9	28	28	7574	shapley	[0.0, 1.0, 0.0]	60	1665	3	5	12	16	18	33	44	59	1665	3	5	12	16	18
20201213	0002	euro-census	1_2_8	4000	euro-census	1_2_8	4600	2	false	True	linear	dice	dice	0.2	bf	rh	15	1000	rbf-d	none	20	[0.2]	no-central	all	500	hlsh	simtol	0.9	28	28	7574	shapley	[0.0, 0.0, 1.0]	47	1936	0	0	1	6	20	30	40	46	1936	0	0	1	6	20
20201213	0002	euro-census	1_2_8	4000	euro-census	1_2_8	4600	2	false	True	linear	dice	dice	0.2	bf	rh	15	1000	rbf-d	none	20	[0.2]	no-central	all	500	hlsh	simtol	0.9	28	28	7574	shapley	[0.6, 0.3, 0.1]	62	1713	3	5	12	16	20	38	58	61	1713	3	5	12	16	20
20201213	0002	euro-census	1_2_8	4000	euro-census	1_2_8	4600	2	false	True	linear	dice	dice	0.2	bf	rh	15	1000	rbf-d	none	20	[0.2]	no-central	all	500	hlsh	simtol	0.9	28	28	7574	random	[0.0, 0.0, 0.0]	0	1	0	0	0	0	0	0	0	0	1	0	0	0	0	0
20201213	0002	euro-census	1_2_8	4000	euro-census	1_2_8	4600	2	false	True	linear	dice	dice	0.2	bf	rh	15	1000	rbf-d	none	20	[0.2]	node2vec	all	500	hlsh	simtol	0.9	30	30	3531	symmetric	[1.0, 0.0, 0.0]	2	827	0	0	0	0	0	0	2	2	824	0	0	0	0	0
20201213	0002	euro-census	1_2_8	4000	euro-census	1_2_8	4600	2	false	True	linear	dice	dice	0.2	bf	rh	15	1000	rbf-d	none	20	[0.2]	node2vec	all	500	hlsh	simtol	0.9	30	30	3531	symmetric	[0.0, 1.0, 0.0]	2	907	0	0	0	0	2	2	2	2	904	0	0	0	0	2
20201213	0002	euro-census	1_2_8	4000	euro-census	1_2_8	4600	2	false	True	linear	dice	dice	0.2	bf	rh	15	1000	rbf-d	none	20	[0.2]	node2vec	all	500	hlsh	simtol	0.9	30	30	3531	symmetric	[0.0, 0.0, 1.0]	5	1203	0	0	0	1	2	2	2	5	1199	0	0	0	1	2
20201213	0002	euro-census	1_2_8	4000	euro-census	1_2_8	4600	2	false	True	linear	dice	dice	0.2	bf	rh	15	1000	rbf-d	none	20	[0.2]	node2vec	all	500	hlsh	simtol	0.9	30	30	3531	symmetric	[0.6, 0.3, 0.1]	2	987	0	0	0	0	2	2	2	2	983	0	0	0	0	2
20201213	0002	euro-census	1_2_8	4000	euro-census	1_2_8	4600	2	false	True	linear	dice	dice	0.2	bf	rh	15	1000	rbf-d	none	20	[0.2]	node2vec	all	500	hlsh	simtol	0.9	30	30	3531	hungarian	[1.0, 0.0, 0.0]	4	1415	0	0	0	0	0	0	2	4	1443	0	0	0	0	0
20201213	0002	euro-census	1_2_8	4000	euro-census	1_2_8	4600	2	false	True	linear	dice	dice	0.2	bf	rh	15	1000	rbf-d	none	20	[0.2]	node2vec	all	500	hlsh	simtol	0.9	30	30	3531	hungarian	[0.0, 1.0, 0.0]	5	1414	0	0	0	0	2	2	3	5	1442	0	0	0	0	2
20201213	0002	euro-census	1_2_8	4000	euro-census	1_2_8	4600	2	false	True	linear	dice	dice	0.2	bf	rh	15	1000	rbf-d	none	20	[0.2]	node2vec	all	500	hlsh	simtol	0.9	30	30	3531	hungarian	[0.0, 0.0, 1.0]	8	1385	0	0	0	1	2	2	2	8	1381	0	0	0	1	2
20201213	0002	euro-census	1_2_8	4000	euro-census	1_2_8	4600	2	false	True	linear	dice	dice	0.2	bf	rh	15	1000	rbf-d	none	20	[0.2]	node2vec	all	500	hlsh	simtol	0.9	30	30	3531	hungarian	[0.6, 0.3, 0.1]	4	1415	0	0	0	0	2	2	2	4	1443	0	0	0	0	2
20201213	0002	euro-census	1_2_8	4000	euro-census	1_2_8	4600	2	false	True	linear	dice	dice	0.2	bf	rh	15	1000	rbf-d	none	20	[0.2]	node2vec	all	500	hlsh	simtol	0.9	30	30	3531	shapley	[1.0, 0.0, 0.0]	3	1168	0	0	0	0	0	0	3	3	1163	0	0	0	0	0
20201213	0002	euro-census	1_2_8	4000	euro-census	1_2_8	4600	2	false	True	linear	dice	dice	0.2	bf	rh	15	1000	rbf-d	none	20	[0.2]	node2vec	all	500	hlsh	simtol	0.9	30	30	3531	shapley	[0.0, 1.0, 0.0]	3	1144	0	0	0	0	2	2	2	3	1139	0	0	0	0	2
20201213	0002	euro-census	1_2_8	4000	euro-census	1_2_8	4600	2	false	True	linear	dice	dice	0.2	bf	rh	15	1000	rbf-d	none	20	[0.2]	node2vec	all	500	hlsh	simtol	0.9	30	30	3531	shapley	[0.0, 0.0, 1.0]	7	1303	0	0	0	1	2	2	2	7	1299	0	0	0	1	2
20201213	0002	euro-census	1_2_8	4000	euro-census	1_2_8	4600	2	false	True	linear	dice	dice	0.2	bf	rh	15	1000	rbf-d	none	20	[0.2]	node2vec	all	500	hlsh	simtol	0.9	30	30	3531	shapley	[0.6, 0.3, 0.1]	3	1218	0	0	0	0	2	2	2	3	1213	0	0	0	0	2
20201213	0002	euro-census	1_2_8	4000	euro-census	1_2_8	4600	2	false	True	linear	dice	dice	0.2	bf	rh	15	1000	rbf-d	none	20	[0.2]	node2vec	all	500	hlsh	simtol	0.9	30	30	3531	random	[0.0, 0.0, 0.0]	0	1	0	0	0	0	0	0	0	0	1	0	0	0	0	0
[truncated: 31 more columns]
