# Supplementary material for: On the effectiveness of graph matching attacks against privacy-preserving record linkage
Source: PLoS One. 2022 Sep 22;17(9):e0267893. doi: 10.1371/journal.pone.0267893 (PMC9499274; doi:10.1371/journal.pone.0267893)
Supplement: S1 File — (ZIP) [file pone.0267893.s001.zip › Random-4000/4700-4000.csv]

date	time	plain_dataset_name	plain_attr_list	plain_num_rec	encode_dataset_name	encode_attr_list	encode_num_rec	q_length	padded	sim_adjust_flag	regression_model	plain_sim_funct	enc_sim_func	min_sim	encode_method	bf_hash_type/tmh_num_hash_bits/cmh_max_rand_int	num_hash_funct	bf_len/tmh_num_hash_tables/cmh_num_hash_col	bf_encode/tmh_key_len	bf_harden/tmh_val_len	graph_node_min_degree	graph_sim_list	graph_feat_list	graph_selected_feat	sim_hash_num_bit	sim_hash_block_funct	sim_comp_funct	sim_hash_match_sim	num_feat	use_num_feat	total_num_sim_edges	match_method	weight_list	num_corr_ident_rec	num_wrng_ident_rec	corr_top_10	corr_top_20	corr_top_50	corr_top_100	corr_top_200	corr_top_500	corr_top_1000	num_all_corr	num_all_wrng	scorr_top_10	scorr_top_20	scorr_top_50	scorr_top_100	scorr_top_200
20201213	1515	euro-census	1_2_8	4000	euro-census	1_2_8	4700	2	false	True	linear	dice	dice	0.2	bf	rh	15	1000	rbf-d	none	20	[0.2]	all	all	500	hlsh	simtol	0.9	30	30	20	symmetric	[1.0, 0.0, 0.0]	0	16	0	0	0	0	0	0	0	0	16	0	0	0	0	0
20201213	1515	euro-census	1_2_8	4000	euro-census	1_2_8	4700	2	false	True	linear	dice	dice	0.2	bf	rh	15	1000	rbf-d	none	20	[0.2]	all	all	500	hlsh	simtol	0.9	30	30	20	symmetric	[0.0, 1.0, 0.0]	0	16	0	0	0	0	0	0	0	0	16	0	0	0	0	0
20201213	1515	euro-census	1_2_8	4000	euro-census	1_2_8	4700	2	false	True	linear	dice	dice	0.2	bf	rh	15	1000	rbf-d	none	20	[0.2]	all	all	500	hlsh	simtol	0.9	30	30	20	symmetric	[0.0, 0.0, 1.0]	0	16	0	0	0	0	0	0	0	0	16	0	0	0	0	0
20201213	1515	euro-census	1_2_8	4000	euro-census	1_2_8	4700	2	false	True	linear	dice	dice	0.2	bf	rh	15	1000	rbf-d	none	20	[0.2]	all	all	500	hlsh	simtol	0.9	30	30	20	symmetric	[0.6, 0.3, 0.1]	0	16	0	0	0	0	0	0	0	0	16	0	0	0	0	0
20201213	1515	euro-census	1_2_8	4000	euro-census	1_2_8	4700	2	false	True	linear	dice	dice	0.2	bf	rh	15	1000	rbf-d	none	20	[0.2]	all	all	500	hlsh	simtol	0.9	30	30	20	hungarian	[1.0, 0.0, 0.0]	0	16	0	0	0	0	0	0	0	0	16	0	0	0	0	0
20201213	1515	euro-census	1_2_8	4000	euro-census	1_2_8	4700	2	false	True	linear	dice	dice	0.2	bf	rh	15	1000	rbf-d	none	20	[0.2]	all	all	500	hlsh	simtol	0.9	30	30	20	hungarian	[0.0, 1.0, 0.0]	0	16	0	0	0	0	0	0	0	0	16	0	0	0	0	0
20201213	1515	euro-census	1_2_8	4000	euro-census	1_2_8	4700	2	false	True	linear	dice	dice	0.2	bf	rh	15	1000	rbf-d	none	20	[0.2]	all	all	500	hlsh	simtol	0.9	30	30	20	hungarian	[0.0, 0.0, 1.0]	0	15	0	0	0	0	0	0	0	0	15	0	0	0	0	0
20201213	1515	euro-census	1_2_8	4000	euro-census	1_2_8	4700	2	false	True	linear	dice	dice	0.2	bf	rh	15	1000	rbf-d	none	20	[0.2]	all	all	500	hlsh	simtol	0.9	30	30	20	hungarian	[0.6, 0.3, 0.1]	0	16	0	0	0	0	0	0	0	0	16	0	0	0	0	0
20201213	1515	euro-census	1_2_8	4000	euro-census	1_2_8	4700	2	false	True	linear	dice	dice	0.2	bf	rh	15	1000	rbf-d	none	20	[0.2]	all	all	500	hlsh	simtol	0.9	30	30	20	shapley	[1.0, 0.0, 0.0]	0	16	0	0	0	0	0	0	0	0	16	0	0	0	0	0
20201213	1515	euro-census	1_2_8	4000	euro-census	1_2_8	4700	2	false	True	linear	dice	dice	0.2	bf	rh	15	1000	rbf-d	none	20	[0.2]	all	all	500	hlsh	simtol	0.9	30	30	20	shapley	[0.0, 1.0, 0.0]	0	16	0	0	0	0	0	0	0	0	16	0	0	0	0	0
20201213	1515	euro-census	1_2_8	4000	euro-census	1_2_8	4700	2	false	True	linear	dice	dice	0.2	bf	rh	15	1000	rbf-d	none	20	[0.2]	all	all	500	hlsh	simtol	0.9	30	30	20	shapley	[0.0, 0.0, 1.0]	0	16	0	0	0	0	0	0	0	0	16	0	0	0	0	0
20201213	1515	euro-census	1_2_8	4000	euro-census	1_2_8	4700	2	false	True	linear	dice	dice	0.2	bf	rh	15	1000	rbf-d	none	20	[0.2]	all	all	500	hlsh	simtol	0.9	30	30	20	shapley	[0.6, 0.3, 0.1]	0	16	0	0	0	0	0	0	0	0	16	0	0	0	0	0
20201213	1515	euro-census	1_2_8	4000	euro-census	1_2_8	4700	2	false	True	linear	dice	dice	0.2	bf	rh	15	1000	rbf-d	none	20	[0.2]	all	all	500	hlsh	simtol	0.9	30	30	20	random	[0.0, 0.0, 0.0]	0	1	0	0	0	0	0	0	0	0	1	0	0	0	0	0
20201213	1515	euro-census	1_2_8	4000	euro-census	1_2_8	4700	2	false	True	linear	dice	dice	0.2	bf	rh	15	1000	rbf-d	none	20	[0.2]	no-histo	all	500	hlsh	simtol	0.9	11	11	650	symmetric	[1.0, 0.0, 0.0]	2	234	0	0	0	1	2	2	2	2	234	0	0	0	1	2
20201213	1515	euro-census	1_2_8	4000	euro-census	1_2_8	4700	2	false	True	linear	dice	dice	0.2	bf	rh	15	1000	rbf-d	none	20	[0.2]	no-histo	all	500	hlsh	simtol	0.9	11	11	650	symmetric	[0.0, 1.0, 0.0]	2	241	0	0	1	1	2	2	2	2	241	0	0	1	1	2
20201213	1515	euro-census	1_2_8	4000	euro-census	1_2_8	4700	2	false	True	linear	dice	dice	0.2	bf	rh	15	1000	rbf-d	none	20	[0.2]	no-histo	all	500	hlsh	simtol	0.9	11	11	650	symmetric	[0.0, 0.0, 1.0]	1	291	0	0	0	1	1	1	1	1	291	0	0	0	1	1
20201213	1515	euro-census	1_2_8	4000	euro-census	1_2_8	4700	2	false	True	linear	dice	dice	0.2	bf	rh	15	1000	rbf-d	none	20	[0.2]	no-histo	all	500	hlsh	simtol	0.9	11	11	650	symmetric	[0.6, 0.3, 0.1]	2	248	0	0	1	1	1	2	2	2	248	0	0	1	1	1
20201213	1515	euro-census	1_2_8	4000	euro-census	1_2_8	4700	2	false	True	linear	dice	dice	0.2	bf	rh	15	1000	rbf-d	none	20	[0.2]	no-histo	all	500	hlsh	simtol	0.9	11	11	650	hungarian	[1.0, 0.0, 0.0]	2	322	0	0	0	1	2	2	2	2	348	0	0	0	1	2
20201213	1515	euro-census	1_2_8	4000	euro-census	1_2_8	4700	2	false	True	linear	dice	dice	0.2	bf	rh	15	1000	rbf-d	none	20	[0.2]	no-histo	all	500	hlsh	simtol	0.9	11	11	650	hungarian	[0.0, 1.0, 0.0]	2	322	0	0	1	1	2	2	2	2	348	0	0	1	1	2
20201213	1515	euro-census	1_2_8	4000	euro-census	1_2_8	4700	2	false	True	linear	dice	dice	0.2	bf	rh	15	1000	rbf-d	none	20	[0.2]	no-histo	all	500	hlsh	simtol	0.9	11	11	650	hungarian	[0.0, 0.0, 1.0]	1	306	0	0	0	1	1	1	1	1	306	0	0	0	1	1
20201213	1515	euro-census	1_2_8	4000	euro-census	1_2_8	4700	2	false	True	linear	dice	dice	0.2	bf	rh	15	1000	rbf-d	none	20	[0.2]	no-histo	all	500	hlsh	simtol	0.9	11	11	650	hungarian	[0.6, 0.3, 0.1]	2	322	0	0	1	1	1	2	2	2	348	0	0	1	1	1
20201213	1515	euro-census	1_2_8	4000	euro-census	1_2_8	4700	2	false	True	linear	dice	dice	0.2	bf	rh	15	1000	rbf-d	none	20	[0.2]	no-histo	all	500	hlsh	simtol	0.9	11	11	650	shapley	[1.0, 0.0, 0.0]	2	275	0	0	0	1	2	2	2	2	275	0	0	0	1	2
20201213	1515	euro-census	1_2_8	4000	euro-census	1_2_8	4700	2	false	True	linear	dice	dice	0.2	bf	rh	15	1000	rbf-d	none	20	[0.2]	no-histo	all	500	hlsh	simtol	0.9	11	11	650	shapley	[0.0, 1.0, 0.0]	2	271	0	0	1	1	2	2	2	2	271	0	0	1	1	2
20201213	1515	euro-census	1_2_8	4000	euro-census	1_2_8	4700	2	false	True	linear	dice	dice	0.2	bf	rh	15	1000	rbf-d	none	20	[0.2]	no-histo	all	500	hlsh	simtol	0.9	11	11	650	shapley	[0.0, 0.0, 1.0]	1	296	0	0	0	1	1	1	1	1	296	0	0	0	1	1
20201213	1515	euro-census	1_2_8	4000	euro-census	1_2_8	4700	2	false	True	linear	dice	dice	0.2	bf	rh	15	1000	rbf-d	none	20	[0.2]	no-histo	all	500	hlsh	simtol	0.9	11	11	650	shapley	[0.6, 0.3, 0.1]	2	277	0	0	1	1	1	2	2	2	277	0	0	1	1	1
20201213	1515	euro-census	1_2_8	4000	euro-census	1_2_8	4700	2	false	True	linear	dice	dice	0.2	bf	rh	15	1000	rbf-d	none	20	[0.2]	no-histo	all	500	hlsh	simtol	0.9	11	11	650	random	[0.0, 0.0, 0.0]	0	1	0	0	0	0	0	0	0	0	1	0	0	0	0	0
20201213	1515	euro-census	1_2_8	4000	euro-census	1_2_8	4700	2	false	True	linear	dice	dice	0.2	bf	rh	15	1000	rbf-d	none	20	[0.2]	one-central	all	500	hlsh	simtol	0.9	29	29	35	symmetric	[1.0, 0.0, 0.0]	2	27	1	1	2	2	2	2	2	2	27	1	1	2	2	2
20201213	1515	euro-census	1_2_8	4000	euro-census	1_2_8	4700	2	false	True	linear	dice	dice	0.2	bf	rh	15	1000	rbf-d	none	20	[0.2]	one-central	all	500	hlsh	simtol	0.9	29	29	35	symmetric	[0.0, 1.0, 0.0]	2	27	1	1	2	2	2	2	2	2	27	1	1	2	2	2
20201213	1515	euro-census	1_2_8	4000	euro-census	1_2_8	4700	2	false	True	linear	dice	dice	0.2	bf	rh	15	1000	rbf-d	none	20	[0.2]	one-central	all	500	hlsh	simtol	0.9	29	29	35	symmetric	[0.0, 0.0, 1.0]	2	27	0	1	2	2	2	2	2	2	27	0	1	2	2	2
20201213	1515	euro-census	1_2_8	4000	euro-census	1_2_8	4700	2	false	True	linear	dice	dice	0.2	bf	rh	15	1000	rbf-d	none	20	[0.2]	one-central	all	500	hlsh	simtol	0.9	29	29	35	symmetric	[0.6, 0.3, 0.1]	2	27	1	1	2	2	2	2	2	2	27	1	1	2	2	2
20201213	1515	euro-census	1_2_8	4000	euro-census	1_2_8	4700	2	false	True	linear	dice	dice	0.2	bf	rh	15	1000	rbf-d	none	20	[0.2]	one-central	all	500	hlsh	simtol	0.9	29	29	35	hungarian	[1.0, 0.0, 0.0]	2	27	1	1	2	2	2	2	2	2	30	1	1	2	2	2
20201213	1515	euro-census	1_2_8	4000	euro-census	1_2_8	4700	2	false	True	linear	dice	dice	0.2	bf	rh	15	1000	rbf-d	none	20	[0.2]	one-central	all	500	hlsh	simtol	0.9	29	29	35	hungarian	[0.0, 1.0, 0.0]	2	27	1	1	2	2	2	2	2	2	30	1	1	2	2	2
20201213	1515	euro-census	1_2_8	4000	euro-census	1_2_8	4700	2	false	True	linear	dice	dice	0.2	bf	rh	15	1000	rbf-d	none	20	[0.2]	one-central	all	500	hlsh	simtol	0.9	29	29	35	hungarian	[0.0, 0.0, 1.0]	2	25	0	1	2	2	2	2	2	2	25	0	1	2	2	2
20201213	1515	euro-census	1_2_8	4000	euro-census	1_2_8	4700	2	false	True	linear	dice	dice	0.2	bf	rh	15	1000	rbf-d	none	20	[0.2]	one-central	all	500	hlsh	simtol	0.9	29	29	35	hungarian	[0.6, 0.3, 0.1]	2	27	1	1	2	2	2	2	2	2	30	1	1	2	2	2
20201213	1515	euro-census	1_2_8	4000	euro-census	1_2_8	4700	2	false	True	linear	dice	dice	0.2	bf	rh	15	1000	rbf-d	none	20	[0.2]	one-central	all	500	hlsh	simtol	0.9	29	29	35	shapley	[1.0, 0.0, 0.0]	2	27	1	1	2	2	2	2	2	2	27	1	1	2	2	2
20201213	1515	euro-census	1_2_8	4000	euro-census	1_2_8	4700	2	false	True	linear	dice	dice	0.2	bf	rh	15	1000	rbf-d	none	20	[0.2]	one-central	all	500	hlsh	simtol	0.9	29	29	35	shapley	[0.0, 1.0, 0.0]	2	27	1	1	2	2	2	2	2	2	27	1	1	2	2	2
20201213	1515	euro-census	1_2_8	4000	euro-census	1_2_8	4700	2	false	True	linear	dice	dice	0.2	bf	rh	15	1000	rbf-d	none	20	[0.2]	one-central	all	500	hlsh	simtol	0.9	29	29	35	shapley	[0.0, 0.0, 1.0]	2	27	0	1	2	2	2	2	2	2	27	0	1	2	2	2
20201213	1515	euro-census	1_2_8	4000	euro-census	1_2_8	4700	2	false	True	linear	dice	dice	0.2	bf	rh	15	1000	rbf-d	none	20	[0.2]	one-central	all	500	hlsh	simtol	0.9	29	29	35	shapley	[0.6, 0.3, 0.1]	2	27	1	1	2	2	2	2	2	2	27	1	1	2	2	2
20201213	1515	euro-census	1_2_8	4000	euro-census	1_2_8	4700	2	false	True	linear	dice	dice	0.2	bf	rh	15	1000	rbf-d	none	20	[0.2]	one-central	all	500	hlsh	simtol	0.9	29	29	35	random	[0.0, 0.0, 0.0]	1	0	1	1	1	1	1	1	1	1	0	1	1	1	1	1
20201213	1515	euro-census	1_2_8	4000	euro-census	1_2_8	4700	2	false	True	linear	dice	dice	0.2	bf	rh	15	1000	rbf-d	none	20	[0.2]	no-nf-central	all	500	hlsh	simtol	0.9	27	27	25	symmetric	[1.0, 0.0, 0.0]	0	23	0	0	0	0	0	0	0	0	23	0	0	0	0	0
20201213	1515	euro-census	1_2_8	4000	euro-census	1_2_8	4700	2	false	True	linear	dice	dice	0.2	bf	rh	15	1000	rbf-d	none	20	[0.2]	no-nf-central	all	500	hlsh	simtol	0.9	27	27	25	symmetric	[0.0, 1.0, 0.0]	0	23	0	0	0	0	0	0	0	0	23	0	0	0	0	0
20201213	1515	euro-census	1_2_8	4000	euro-census	1_2_8	4700	2	false	True	linear	dice	dice	0.2	bf	rh	15	1000	rbf-d	none	20	[0.2]	no-nf-central	all	500	hlsh	simtol	0.9	27	27	25	symmetric	[0.0, 0.0, 1.0]	0	23	0	0	0	0	0	0	0	0	23	0	0	0	0	0
20201213	1515	euro-census	1_2_8	4000	euro-census	1_2_8	4700	2	false	True	linear	dice	dice	0.2	bf	rh	15	1000	rbf-d	none	20	[0.2]	no-nf-central	all	500	hlsh	simtol	0.9	27	27	25	symmetric	[0.6, 0.3, 0.1]	0	23	0	0	0	0	0	0	0	0	23	0	0	0	0	0
20201213	1515	euro-census	1_2_8	4000	euro-census	1_2_8	4700	2	false	True	linear	dice	dice	0.2	bf	rh	15	1000	rbf-d	none	20	[0.2]	no-nf-central	all	500	hlsh	simtol	0.9	27	27	25	hungarian	[1.0, 0.0, 0.0]	0	23	0	0	0	0	0	0	0	0	23	0	0	0	0	0
20201213	1515	euro-census	1_2_8	4000	euro-census	1_2_8	4700	2	false	True	linear	dice	dice	0.2	bf	rh	15	1000	rbf-d	none	20	[0.2]	no-nf-central	all	500	hlsh	simtol	0.9	27	27	25	hungarian	[0.0, 1.0, 0.0]	0	23	0	0	0	0	0	0	0	0	23	0	0	0	0	0
20201213	1515	euro-census	1_2_8	4000	euro-census	1_2_8	4700	2	false	True	linear	dice	dice	0.2	bf	rh	15	1000	rbf-d	none	20	[0.2]	no-nf-central	all	500	hlsh	simtol	0.9	27	27	25	hungarian	[0.0, 0.0, 1.0]	0	21	0	0	0	0	0	0	0	0	21	0	0	0	0	0
20201213	1515	euro-census	1_2_8	4000	euro-census	1_2_8	4700	2	false	True	linear	dice	dice	0.2	bf	rh	15	1000	rbf-d	none	20	[0.2]	no-nf-central	all	500	hlsh	simtol	0.9	27	27	25	hungarian	[0.6, 0.3, 0.1]	0	23	0	0	0	0	0	0	0	0	23	0	0	0	0	0
20201213	1515	euro-census	1_2_8	4000	euro-census	1_2_8	4700	2	false	True	linear	dice	dice	0.2	bf	rh	15	1000	rbf-d	none	20	[0.2]	no-nf-central	all	500	hlsh	simtol	0.9	27	27	25	shapley	[1.0, 0.0, 0.0]	0	23	0	0	0	0	0	0	0	0	23	0	0	0	0	0
20201213	1515	euro-census	1_2_8	4000	euro-census	1_2_8	4700	2	false	True	linear	dice	dice	0.2	bf	rh	15	1000	rbf-d	none	20	[0.2]	no-nf-central	all	500	hlsh	simtol	0.9	27	27	25	shapley	[0.0, 1.0, 0.0]	0	23	0	0	0	0	0	0	0	0	23	0	0	0	0	0
20201213	1515	euro-census	1_2_8	4000	euro-census	1_2_8	4700	2	false	True	linear	dice	dice	0.2	bf	rh	15	1000	rbf-d	none	20	[0.2]	no-nf-central	all	500	hlsh	simtol	0.9	27	27	25	shapley	[0.0, 0.0, 1.0]	0	23	0	0	0	0	0	0	0	0	23	0	0	0	0	0
20201213	1515	euro-census	1_2_8	4000	euro-census	1_2_8	4700	2	false	True	linear	dice	dice	0.2	bf	rh	15	1000	rbf-d	none	20	[0.2]	no-nf-central	all	500	hlsh	simtol	0.9	27	27	25	shapley	[0.6, 0.3, 0.1]	0	23	0	0	0	0	0	0	0	0	23	0	0	0	0	0
20201213	1515	euro-census	1_2_8	4000	euro-census	1_2_8	4700	2	false	True	linear	dice	dice	0.2	bf	rh	15	1000	rbf-d	none	20	[0.2]	no-nf-central	all	500	hlsh	simtol	0.9	27	27	25	random	[0.0, 0.0, 0.0]	0	1	0	0	0	0	0	0	0	0	1	0	0	0	0	0
20201213	1515	euro-census	1_2_8	4000	euro-census	1_2_8	4700	2	false	True	linear	dice	dice	0.2	bf	rh	15	1000	rbf-d	none	20	[0.2]	no-central	all	500	hlsh	simtol	0.9	28	28	325	symmetric	[1.0, 0.0, 0.0]	4	188	0	0	0	2	3	3	3	3	188	0	0	0	2	3
20201213	1515	euro-census	1_2_8	4000	euro-census	1_2_8	4700	2	false	True	linear	dice	dice	0.2	bf	rh	15	1000	rbf-d	none	20	[0.2]	no-central	all	500	hlsh	simtol	0.9	28	28	325	symmetric	[0.0, 1.0, 0.0]	4	194	0	0	0	3	3	3	3	3	194	0	0	0	3	3
20201213	1515	euro-census	1_2_8	4000	euro-census	1_2_8	4700	2	false	True	linear	dice	dice	0.2	bf	rh	15	1000	rbf-d	none	20	[0.2]	no-central	all	500	hlsh	simtol	0.9	28	28	325	symmetric	[0.0, 0.0, 1.0]	4	203	0	0	0	2	3	3	3	3	203	0	0	0	2	3
20201213	1515	euro-census	1_2_8	4000	euro-census	1_2_8	4700	2	false	True	linear	dice	dice	0.2	bf	rh	15	1000	rbf-d	none	20	[0.2]	no-central	all	500	hlsh	simtol	0.9	28	28	325	symmetric	[0.6, 0.3, 0.1]	4	196	0	0	0	3	3	3	3	3	196	0	0	0	3	3
20201213	1515	euro-census	1_2_8	4000	euro-census	1_2_8	4700	2	false	True	linear	dice	dice	0.2	bf	rh	15	1000	rbf-d	none	20	[0.2]	no-central	all	500	hlsh	simtol	0.9	28	28	325	hungarian	[1.0, 0.0, 0.0]	4	220	0	0	0	0	3	3	3	3	238	0	0	0	0	3
20201213	1515	euro-census	1_2_8	4000	euro-census	1_2_8	4700	2	false	True	linear	dice	dice	0.2	bf	rh	15	1000	rbf-d	none	20	[0.2]	no-central	all	500	hlsh	simtol	0.9	28	28	325	hungarian	[0.0, 1.0, 0.0]	4	220	0	0	0	3	3	3	3	3	238	0	0	0	3	3
20201213	1515	euro-census	1_2_8	4000	euro-census	1_2_8	4700	2	false	True	linear	dice	dice	0.2	bf	rh	15	1000	rbf-d	none	20	[0.2]	no-central	all	500	hlsh	simtol	0.9	28	28	325	hungarian	[0.0, 0.0, 1.0]	4	205	0	0	0	2	3	3	3	3	205	0	0	0	2	3
20201213	1515	euro-census	1_2_8	4000	euro-census	1_2_8	4700	2	false	True	linear	dice	dice	0.2	bf	rh	15	1000	rbf-d	none	20	[0.2]	no-central	all	500	hlsh	simtol	0.9	28	28	325	hungarian	[0.6, 0.3, 0.1]	4	220	0	0	0	3	3	3	3	3	238	0	0	0	3	3
20201213	1515	euro-census	1_2_8	4000	euro-census	1_2_8	4700	2	false	True	linear	dice	dice	0.2	bf	rh	15	1000	rbf-d	none	20	[0.2]	no-central	all	500	hlsh	simtol	0.9	28	28	325	shapley	[1.0, 0.0, 0.0]	4	202	0	0	0	1	3	3	3	3	202	0	0	0	1	3
20201213	1515	euro-census	1_2_8	4000	euro-census	1_2_8	4700	2	false	True	linear	dice	dice	0.2	bf	rh	15	1000	rbf-d	none	20	[0.2]	no-central	all	500	hlsh	simtol	0.9	28	28	325	shapley	[0.0, 1.0, 0.0]	4	201	0	0	0	3	3	3	3	3	201	0	0	0	3	3
20201213	1515	euro-census	1_2_8	4000	euro-census	1_2_8	4700	2	false	True	linear	dice	dice	0.2	bf	rh	15	1000	rbf-d	none	20	[0.2]	no-central	all	500	hlsh	simtol	0.9	28	28	325	shapley	[0.0, 0.0, 1.0]	4	206	0	0	0	2	3	3	3	3	206	0	0	0	2	3
20201213	1515	euro-census	1_2_8	4000	euro-census	1_2_8	4700	2	false	True	linear	dice	dice	0.2	bf	rh	15	1000	rbf-d	none	20	[0.2]	no-central	all	500	hlsh	simtol	0.9	28	28	325	shapley	[0.6, 0.3, 0.1]	4	205	0	0	0	3	3	3	3	3	205	0	0	0	3	3
20201213	1515	euro-census	1_2_8	4000	euro-census	1_2_8	4700	2	false	True	linear	dice	dice	0.2	bf	rh	15	1000	rbf-d	none	20	[0.2]	no-central	all	500	hlsh	simtol	0.9	28	28	325	random	[0.0, 0.0, 0.0]	0	1	0	0	0	0	0	0	0	0	1	0	0	0	0	0
20201213	1515	euro-census	1_2_8	4000	euro-census	1_2_8	4700	2	false	True	linear	dice	dice	0.2	bf	rh	15	1000	rbf-d	none	20	[0.2]	node2vec	all	500	hlsh	simtol	0.9	30	30	3432	symmetric	[1.0, 0.0, 0.0]	0	801	0	0	0	0	0	0	0	0	799	0	0	0	0	0
20201213	1515	euro-census	1_2_8	4000	euro-census	1_2_8	4700	2	false	True	linear	dice	dice	0.2	bf	rh	15	1000	rbf-d	none	20	[0.2]	node2vec	all	500	hlsh	simtol	0.9	30	30	3432	symmetric	[0.0, 1.0, 0.0]	0	900	0	0	0	0	0	0	0	0	898	0	0	0	0	0
20201213	1515	euro-census	1_2_8	4000	euro-census	1_2_8	4700	2	false	True	linear	dice	dice	0.2	bf	rh	15	1000	rbf-d	none	20	[0.2]	node2vec	all	500	hlsh	simtol	0.9	30	30	3432	symmetric	[0.0, 0.0, 1.0]	0	1150	0	0	0	0	0	0	0	0	1147	0	0	0	0	0
20201213	1515	euro-census	1_2_8	4000	euro-census	1_2_8	4700	2	false	True	linear	dice	dice	0.2	bf	rh	15	1000	rbf-d	none	20	[0.2]	node2vec	all	500	hlsh	simtol	0.9	30	30	3432	symmetric	[0.6, 0.3, 0.1]	0	972	0	0	0	0	0	0	0	0	970	0	0	0	0	0
20201213	1515	euro-census	1_2_8	4000	euro-census	1_2_8	4700	2	false	True	linear	dice	dice	0.2	bf	rh	15	1000	rbf-d	none	20	[0.2]	node2vec	all	500	hlsh	simtol	0.9	30	30	3432	hungarian	[1.0, 0.0, 0.0]	0	1364	0	0	0	0	0	0	0	0	1382	0	0	0	0	0
20201213	1515	euro-census	1_2_8	4000	euro-census	1_2_8	4700	2	false	True	linear	dice	dice	0.2	bf	rh	15	1000	rbf-d	none	20	[0.2]	node2vec	all	500	hlsh	simtol	0.9	30	30	3432	hungarian	[0.0, 1.0, 0.0]	0	1364	0	0	0	0	0	0	0	0	1382	0	0	0	0	0
20201213	1515	euro-census	1_2_8	4000	euro-census	1_2_8	4700	2	false	True	linear	dice	dice	0.2	bf	rh	15	1000	rbf-d	none	20	[0.2]	node2vec	all	500	hlsh	simtol	0.9	30	30	3432	hungarian	[0.0, 0.0, 1.0]	0	1340	0	0	0	0	0	0	0	0	1337	0	0	0	0	0
20201213	1515	euro-census	1_2_8	4000	euro-census	1_2_8	4700	2	false	True	linear	dice	dice	0.2	bf	rh	15	1000	rbf-d	none	20	[0.2]	node2vec	all	500	hlsh	simtol	0.9	30	30	3432	hungarian	[0.6, 0.3, 0.1]	0	1364	0	0	0	0	0	0	0	0	1382	0	0	0	0	0
20201213	1515	euro-census	1_2_8	4000	euro-census	1_2_8	4700	2	false	True	linear	dice	dice	0.2	bf	rh	15	1000	rbf-d	none	20	[0.2]	node2vec	all	500	hlsh	simtol	0.9	30	30	3432	shapley	[1.0, 0.0, 0.0]	0	1128	0	0	0	0	0	0	0	0	1125	0	0	0	0	0
20201213	1515	euro-census	1_2_8	4000	euro-census	1_2_8	4700	2	false	True	linear	dice	dice	0.2	bf	rh	15	1000	rbf-d	none	20	[0.2]	node2vec	all	500	hlsh	simtol	0.9	30	30	3432	shapley	[0.0, 1.0, 0.0]	0	1111	0	0	0	0	0	0	0	0	1108	0	0	0	0	0
20201213	1515	euro-census	1_2_8	4000	euro-census	1_2_8	4700	2	false	True	linear	dice	dice	0.2	bf	rh	15	1000	rbf-d	none	20	[0.2]	node2vec	all	500	hlsh	simtol	0.9	30	30	3432	shapley	[0.0, 0.0, 1.0]	0	1257	0	0	0	0	0	0	0	0	1254	0	0	0	0	0
20201213	1515	euro-census	1_2_8	4000	euro-census	1_2_8	4700	2	false	True	linear	dice	dice	0.2	bf	rh	15	1000	rbf-d	none	20	[0.2]	node2vec	all	500	hlsh	simtol	0.9	30	30	3432	shapley	[0.6, 0.3, 0.1]	0	1160	0	0	0	0	0	0	0	0	1157	0	0	0	0	0
20201213	1515	euro-census	1_2_8	4000	euro-census	1_2_8	4700	2	false	True	linear	dice	dice	0.2	bf	rh	15	1000	rbf-d	none	20	[0.2]	node2vec	all	500	hlsh	simtol	0.9	30	30	3432	random	[0.0, 0.0, 0.0]	0	1	0	0	0	0	0	0	0	0	1	0	0	0	0	0
[truncated: 31 more columns]
