# Supplementary material for: On the effectiveness of graph matching attacks against privacy-preserving record linkage
Source: PLoS One. 2022 Sep 22;17(9):e0267893. doi: 10.1371/journal.pone.0267893 (PMC9499274; doi:10.1371/journal.pone.0267893)
Supplement: S1 File — (ZIP) [file pone.0267893.s001.zip › Random-4000/4800-4000.csv]

date	time	plain_dataset_name	plain_attr_list	plain_num_rec	encode_dataset_name	encode_attr_list	encode_num_rec	q_length	padded	sim_adjust_flag	regression_model	plain_sim_funct	enc_sim_func	min_sim	encode_method	bf_hash_type/tmh_num_hash_bits/cmh_max_rand_int	num_hash_funct	bf_len/tmh_num_hash_tables/cmh_num_hash_col	bf_encode/tmh_key_len	bf_harden/tmh_val_len	graph_node_min_degree	graph_sim_list	graph_feat_list	graph_selected_feat	sim_hash_num_bit	sim_hash_block_funct	sim_comp_funct	sim_hash_match_sim	num_feat	use_num_feat	total_num_sim_edges	match_method	weight_list	num_corr_ident_rec	num_wrng_ident_rec	corr_top_10	corr_top_20	corr_top_50	corr_top_100	corr_top_200	corr_top_500	corr_top_1000	num_all_corr	num_all_wrng	scorr_top_10	scorr_top_20	scorr_top_50	scorr_top_100	scorr_top_200
20201213	1809	euro-census	1_2_8	4000	euro-census	1_2_8	4800	2	false	True	linear	dice	dice	0.2	bf	rh	15	1000	rbf-d	none	20	[0.2]	all	all	500	hlsh	simtol	0.9	30	30	19	symmetric	[1.0, 0.0, 0.0]	0	13	0	0	0	0	0	0	0	0	13	0	0	0	0	0
20201213	1809	euro-census	1_2_8	4000	euro-census	1_2_8	4800	2	false	True	linear	dice	dice	0.2	bf	rh	15	1000	rbf-d	none	20	[0.2]	all	all	500	hlsh	simtol	0.9	30	30	19	symmetric	[0.0, 1.0, 0.0]	0	13	0	0	0	0	0	0	0	0	13	0	0	0	0	0
20201213	1809	euro-census	1_2_8	4000	euro-census	1_2_8	4800	2	false	True	linear	dice	dice	0.2	bf	rh	15	1000	rbf-d	none	20	[0.2]	all	all	500	hlsh	simtol	0.9	30	30	19	symmetric	[0.0, 0.0, 1.0]	0	13	0	0	0	0	0	0	0	0	13	0	0	0	0	0
20201213	1809	euro-census	1_2_8	4000	euro-census	1_2_8	4800	2	false	True	linear	dice	dice	0.2	bf	rh	15	1000	rbf-d	none	20	[0.2]	all	all	500	hlsh	simtol	0.9	30	30	19	symmetric	[0.6, 0.3, 0.1]	0	13	0	0	0	0	0	0	0	0	13	0	0	0	0	0
20201213	1809	euro-census	1_2_8	4000	euro-census	1_2_8	4800	2	false	True	linear	dice	dice	0.2	bf	rh	15	1000	rbf-d	none	20	[0.2]	all	all	500	hlsh	simtol	0.9	30	30	19	hungarian	[1.0, 0.0, 0.0]	0	14	0	0	0	0	0	0	0	0	16	0	0	0	0	0
20201213	1809	euro-census	1_2_8	4000	euro-census	1_2_8	4800	2	false	True	linear	dice	dice	0.2	bf	rh	15	1000	rbf-d	none	20	[0.2]	all	all	500	hlsh	simtol	0.9	30	30	19	hungarian	[0.0, 1.0, 0.0]	0	14	0	0	0	0	0	0	0	0	16	0	0	0	0	0
20201213	1809	euro-census	1_2_8	4000	euro-census	1_2_8	4800	2	false	True	linear	dice	dice	0.2	bf	rh	15	1000	rbf-d	none	20	[0.2]	all	all	500	hlsh	simtol	0.9	30	30	19	hungarian	[0.0, 0.0, 1.0]	0	12	0	0	0	0	0	0	0	0	12	0	0	0	0	0
20201213	1809	euro-census	1_2_8	4000	euro-census	1_2_8	4800	2	false	True	linear	dice	dice	0.2	bf	rh	15	1000	rbf-d	none	20	[0.2]	all	all	500	hlsh	simtol	0.9	30	30	19	hungarian	[0.6, 0.3, 0.1]	0	14	0	0	0	0	0	0	0	0	16	0	0	0	0	0
20201213	1809	euro-census	1_2_8	4000	euro-census	1_2_8	4800	2	false	True	linear	dice	dice	0.2	bf	rh	15	1000	rbf-d	none	20	[0.2]	all	all	500	hlsh	simtol	0.9	30	30	19	shapley	[1.0, 0.0, 0.0]	0	13	0	0	0	0	0	0	0	0	13	0	0	0	0	0
20201213	1809	euro-census	1_2_8	4000	euro-census	1_2_8	4800	2	false	True	linear	dice	dice	0.2	bf	rh	15	1000	rbf-d	none	20	[0.2]	all	all	500	hlsh	simtol	0.9	30	30	19	shapley	[0.0, 1.0, 0.0]	0	13	0	0	0	0	0	0	0	0	13	0	0	0	0	0
20201213	1809	euro-census	1_2_8	4000	euro-census	1_2_8	4800	2	false	True	linear	dice	dice	0.2	bf	rh	15	1000	rbf-d	none	20	[0.2]	all	all	500	hlsh	simtol	0.9	30	30	19	shapley	[0.0, 0.0, 1.0]	0	13	0	0	0	0	0	0	0	0	13	0	0	0	0	0
20201213	1809	euro-census	1_2_8	4000	euro-census	1_2_8	4800	2	false	True	linear	dice	dice	0.2	bf	rh	15	1000	rbf-d	none	20	[0.2]	all	all	500	hlsh	simtol	0.9	30	30	19	shapley	[0.6, 0.3, 0.1]	0	13	0	0	0	0	0	0	0	0	13	0	0	0	0	0
20201213	1809	euro-census	1_2_8	4000	euro-census	1_2_8	4800	2	false	True	linear	dice	dice	0.2	bf	rh	15	1000	rbf-d	none	20	[0.2]	all	all	500	hlsh	simtol	0.9	30	30	19	random	[0.0, 0.0, 0.0]	0	1	0	0	0	0	0	0	0	0	1	0	0	0	0	0
20201213	1809	euro-census	1_2_8	4000	euro-census	1_2_8	4800	2	false	True	linear	dice	dice	0.2	bf	rh	15	1000	rbf-d	none	20	[0.2]	no-histo	all	500	hlsh	simtol	0.9	11	11	699	symmetric	[1.0, 0.0, 0.0]	2	245	0	1	1	1	2	2	2	2	245	0	1	1	1	2
20201213	1809	euro-census	1_2_8	4000	euro-census	1_2_8	4800	2	false	True	linear	dice	dice	0.2	bf	rh	15	1000	rbf-d	none	20	[0.2]	no-histo	all	500	hlsh	simtol	0.9	11	11	699	symmetric	[0.0, 1.0, 0.0]	2	249	0	0	0	0	2	2	2	2	249	0	0	0	0	2
20201213	1809	euro-census	1_2_8	4000	euro-census	1_2_8	4800	2	false	True	linear	dice	dice	0.2	bf	rh	15	1000	rbf-d	none	20	[0.2]	no-histo	all	500	hlsh	simtol	0.9	11	11	699	symmetric	[0.0, 0.0, 1.0]	0	308	0	0	0	0	0	0	0	0	308	0	0	0	0	0
20201213	1809	euro-census	1_2_8	4000	euro-census	1_2_8	4800	2	false	True	linear	dice	dice	0.2	bf	rh	15	1000	rbf-d	none	20	[0.2]	no-histo	all	500	hlsh	simtol	0.9	11	11	699	symmetric	[0.6, 0.3, 0.1]	2	255	0	0	0	0	2	2	2	2	255	0	0	0	0	2
20201213	1809	euro-census	1_2_8	4000	euro-census	1_2_8	4800	2	false	True	linear	dice	dice	0.2	bf	rh	15	1000	rbf-d	none	20	[0.2]	no-histo	all	500	hlsh	simtol	0.9	11	11	699	hungarian	[1.0, 0.0, 0.0]	1	338	0	0	0	0	0	1	1	1	367	0	0	0	0	0
20201213	1809	euro-census	1_2_8	4000	euro-census	1_2_8	4800	2	false	True	linear	dice	dice	0.2	bf	rh	15	1000	rbf-d	none	20	[0.2]	no-histo	all	500	hlsh	simtol	0.9	11	11	699	hungarian	[0.0, 1.0, 0.0]	1	338	0	0	0	0	1	1	1	1	367	0	0	0	0	1
20201213	1809	euro-census	1_2_8	4000	euro-census	1_2_8	4800	2	false	True	linear	dice	dice	0.2	bf	rh	15	1000	rbf-d	none	20	[0.2]	no-histo	all	500	hlsh	simtol	0.9	11	11	699	hungarian	[0.0, 0.0, 1.0]	1	326	0	0	0	0	1	1	1	1	326	0	0	0	0	1
20201213	1809	euro-census	1_2_8	4000	euro-census	1_2_8	4800	2	false	True	linear	dice	dice	0.2	bf	rh	15	1000	rbf-d	none	20	[0.2]	no-histo	all	500	hlsh	simtol	0.9	11	11	699	hungarian	[0.6, 0.3, 0.1]	1	338	0	0	0	0	1	1	1	1	367	0	0	0	0	1
20201213	1809	euro-census	1_2_8	4000	euro-census	1_2_8	4800	2	false	True	linear	dice	dice	0.2	bf	rh	15	1000	rbf-d	none	20	[0.2]	no-histo	all	500	hlsh	simtol	0.9	11	11	699	shapley	[1.0, 0.0, 0.0]	2	286	0	1	1	1	2	2	2	2	286	0	1	1	1	2
20201213	1809	euro-census	1_2_8	4000	euro-census	1_2_8	4800	2	false	True	linear	dice	dice	0.2	bf	rh	15	1000	rbf-d	none	20	[0.2]	no-histo	all	500	hlsh	simtol	0.9	11	11	699	shapley	[0.0, 1.0, 0.0]	2	282	0	0	0	0	2	2	2	2	282	0	0	0	0	2
20201213	1809	euro-census	1_2_8	4000	euro-census	1_2_8	4800	2	false	True	linear	dice	dice	0.2	bf	rh	15	1000	rbf-d	none	20	[0.2]	no-histo	all	500	hlsh	simtol	0.9	11	11	699	shapley	[0.0, 0.0, 1.0]	0	314	0	0	0	0	0	0	0	0	314	0	0	0	0	0
20201213	1809	euro-census	1_2_8	4000	euro-census	1_2_8	4800	2	false	True	linear	dice	dice	0.2	bf	rh	15	1000	rbf-d	none	20	[0.2]	no-histo	all	500	hlsh	simtol	0.9	11	11	699	shapley	[0.6, 0.3, 0.1]	2	289	0	0	0	0	2	2	2	2	289	0	0	0	0	2
20201213	1809	euro-census	1_2_8	4000	euro-census	1_2_8	4800	2	false	True	linear	dice	dice	0.2	bf	rh	15	1000	rbf-d	none	20	[0.2]	no-histo	all	500	hlsh	simtol	0.9	11	11	699	random	[0.0, 0.0, 0.0]	0	1	0	0	0	0	0	0	0	0	1	0	0	0	0	0
20201213	1809	euro-census	1_2_8	4000	euro-census	1_2_8	4800	2	false	True	linear	dice	dice	0.2	bf	rh	15	1000	rbf-d	none	20	[0.2]	one-central	all	500	hlsh	simtol	0.9	29	29	31	symmetric	[1.0, 0.0, 0.0]	0	22	0	0	0	0	0	0	0	0	22	0	0	0	0	0
20201213	1809	euro-census	1_2_8	4000	euro-census	1_2_8	4800	2	false	True	linear	dice	dice	0.2	bf	rh	15	1000	rbf-d	none	20	[0.2]	one-central	all	500	hlsh	simtol	0.9	29	29	31	symmetric	[0.0, 1.0, 0.0]	0	22	0	0	0	0	0	0	0	0	22	0	0	0	0	0
20201213	1809	euro-census	1_2_8	4000	euro-census	1_2_8	4800	2	false	True	linear	dice	dice	0.2	bf	rh	15	1000	rbf-d	none	20	[0.2]	one-central	all	500	hlsh	simtol	0.9	29	29	31	symmetric	[0.0, 0.0, 1.0]	0	22	0	0	0	0	0	0	0	0	22	0	0	0	0	0
20201213	1809	euro-census	1_2_8	4000	euro-census	1_2_8	4800	2	false	True	linear	dice	dice	0.2	bf	rh	15	1000	rbf-d	none	20	[0.2]	one-central	all	500	hlsh	simtol	0.9	29	29	31	symmetric	[0.6, 0.3, 0.1]	0	22	0	0	0	0	0	0	0	0	22	0	0	0	0	0
20201213	1809	euro-census	1_2_8	4000	euro-census	1_2_8	4800	2	false	True	linear	dice	dice	0.2	bf	rh	15	1000	rbf-d	none	20	[0.2]	one-central	all	500	hlsh	simtol	0.9	29	29	31	hungarian	[1.0, 0.0, 0.0]	0	22	0	0	0	0	0	0	0	0	24	0	0	0	0	0
20201213	1809	euro-census	1_2_8	4000	euro-census	1_2_8	4800	2	false	True	linear	dice	dice	0.2	bf	rh	15	1000	rbf-d	none	20	[0.2]	one-central	all	500	hlsh	simtol	0.9	29	29	31	hungarian	[0.0, 1.0, 0.0]	0	22	0	0	0	0	0	0	0	0	24	0	0	0	0	0
20201213	1809	euro-census	1_2_8	4000	euro-census	1_2_8	4800	2	false	True	linear	dice	dice	0.2	bf	rh	15	1000	rbf-d	none	20	[0.2]	one-central	all	500	hlsh	simtol	0.9	29	29	31	hungarian	[0.0, 0.0, 1.0]	0	19	0	0	0	0	0	0	0	0	19	0	0	0	0	0
20201213	1809	euro-census	1_2_8	4000	euro-census	1_2_8	4800	2	false	True	linear	dice	dice	0.2	bf	rh	15	1000	rbf-d	none	20	[0.2]	one-central	all	500	hlsh	simtol	0.9	29	29	31	hungarian	[0.6, 0.3, 0.1]	0	22	0	0	0	0	0	0	0	0	24	0	0	0	0	0
20201213	1809	euro-census	1_2_8	4000	euro-census	1_2_8	4800	2	false	True	linear	dice	dice	0.2	bf	rh	15	1000	rbf-d	none	20	[0.2]	one-central	all	500	hlsh	simtol	0.9	29	29	31	shapley	[1.0, 0.0, 0.0]	0	22	0	0	0	0	0	0	0	0	22	0	0	0	0	0
20201213	1809	euro-census	1_2_8	4000	euro-census	1_2_8	4800	2	false	True	linear	dice	dice	0.2	bf	rh	15	1000	rbf-d	none	20	[0.2]	one-central	all	500	hlsh	simtol	0.9	29	29	31	shapley	[0.0, 1.0, 0.0]	0	22	0	0	0	0	0	0	0	0	22	0	0	0	0	0
20201213	1809	euro-census	1_2_8	4000	euro-census	1_2_8	4800	2	false	True	linear	dice	dice	0.2	bf	rh	15	1000	rbf-d	none	20	[0.2]	one-central	all	500	hlsh	simtol	0.9	29	29	31	shapley	[0.0, 0.0, 1.0]	0	22	0	0	0	0	0	0	0	0	22	0	0	0	0	0
20201213	1809	euro-census	1_2_8	4000	euro-census	1_2_8	4800	2	false	True	linear	dice	dice	0.2	bf	rh	15	1000	rbf-d	none	20	[0.2]	one-central	all	500	hlsh	simtol	0.9	29	29	31	shapley	[0.6, 0.3, 0.1]	0	22	0	0	0	0	0	0	0	0	22	0	0	0	0	0
20201213	1809	euro-census	1_2_8	4000	euro-census	1_2_8	4800	2	false	True	linear	dice	dice	0.2	bf	rh	15	1000	rbf-d	none	20	[0.2]	one-central	all	500	hlsh	simtol	0.9	29	29	31	random	[0.0, 0.0, 0.0]	0	1	0	0	0	0	0	0	0	0	1	0	0	0	0	0
20201213	1809	euro-census	1_2_8	4000	euro-census	1_2_8	4800	2	false	True	linear	dice	dice	0.2	bf	rh	15	1000	rbf-d	none	20	[0.2]	no-nf-central	all	500	hlsh	simtol	0.9	27	27	29	symmetric	[1.0, 0.0, 0.0]	0	20	0	0	0	0	0	0	0	0	20	0	0	0	0	0
20201213	1809	euro-census	1_2_8	4000	euro-census	1_2_8	4800	2	false	True	linear	dice	dice	0.2	bf	rh	15	1000	rbf-d	none	20	[0.2]	no-nf-central	all	500	hlsh	simtol	0.9	27	27	29	symmetric	[0.0, 1.0, 0.0]	0	20	0	0	0	0	0	0	0	0	20	0	0	0	0	0
20201213	1809	euro-census	1_2_8	4000	euro-census	1_2_8	4800	2	false	True	linear	dice	dice	0.2	bf	rh	15	1000	rbf-d	none	20	[0.2]	no-nf-central	all	500	hlsh	simtol	0.9	27	27	29	symmetric	[0.0, 0.0, 1.0]	0	20	0	0	0	0	0	0	0	0	20	0	0	0	0	0
20201213	1809	euro-census	1_2_8	4000	euro-census	1_2_8	4800	2	false	True	linear	dice	dice	0.2	bf	rh	15	1000	rbf-d	none	20	[0.2]	no-nf-central	all	500	hlsh	simtol	0.9	27	27	29	symmetric	[0.6, 0.3, 0.1]	0	20	0	0	0	0	0	0	0	0	20	0	0	0	0	0
20201213	1809	euro-census	1_2_8	4000	euro-census	1_2_8	4800	2	false	True	linear	dice	dice	0.2	bf	rh	15	1000	rbf-d	none	20	[0.2]	no-nf-central	all	500	hlsh	simtol	0.9	27	27	29	hungarian	[1.0, 0.0, 0.0]	0	21	0	0	0	0	0	0	0	0	24	0	0	0	0	0
20201213	1809	euro-census	1_2_8	4000	euro-census	1_2_8	4800	2	false	True	linear	dice	dice	0.2	bf	rh	15	1000	rbf-d	none	20	[0.2]	no-nf-central	all	500	hlsh	simtol	0.9	27	27	29	hungarian	[0.0, 1.0, 0.0]	0	21	0	0	0	0	0	0	0	0	23	0	0	0	0	0
20201213	1809	euro-census	1_2_8	4000	euro-census	1_2_8	4800	2	false	True	linear	dice	dice	0.2	bf	rh	15	1000	rbf-d	none	20	[0.2]	no-nf-central	all	500	hlsh	simtol	0.9	27	27	29	hungarian	[0.0, 0.0, 1.0]	0	17	0	0	0	0	0	0	0	0	17	0	0	0	0	0
20201213	1809	euro-census	1_2_8	4000	euro-census	1_2_8	4800	2	false	True	linear	dice	dice	0.2	bf	rh	15	1000	rbf-d	none	20	[0.2]	no-nf-central	all	500	hlsh	simtol	0.9	27	27	29	hungarian	[0.6, 0.3, 0.1]	0	21	0	0	0	0	0	0	0	0	24	0	0	0	0	0
20201213	1809	euro-census	1_2_8	4000	euro-census	1_2_8	4800	2	false	True	linear	dice	dice	0.2	bf	rh	15	1000	rbf-d	none	20	[0.2]	no-nf-central	all	500	hlsh	simtol	0.9	27	27	29	shapley	[1.0, 0.0, 0.0]	0	20	0	0	0	0	0	0	0	0	20	0	0	0	0	0
20201213	1809	euro-census	1_2_8	4000	euro-census	1_2_8	4800	2	false	True	linear	dice	dice	0.2	bf	rh	15	1000	rbf-d	none	20	[0.2]	no-nf-central	all	500	hlsh	simtol	0.9	27	27	29	shapley	[0.0, 1.0, 0.0]	0	20	0	0	0	0	0	0	0	0	20	0	0	0	0	0
20201213	1809	euro-census	1_2_8	4000	euro-census	1_2_8	4800	2	false	True	linear	dice	dice	0.2	bf	rh	15	1000	rbf-d	none	20	[0.2]	no-nf-central	all	500	hlsh	simtol	0.9	27	27	29	shapley	[0.0, 0.0, 1.0]	0	20	0	0	0	0	0	0	0	0	20	0	0	0	0	0
20201213	1809	euro-census	1_2_8	4000	euro-census	1_2_8	4800	2	false	True	linear	dice	dice	0.2	bf	rh	15	1000	rbf-d	none	20	[0.2]	no-nf-central	all	500	hlsh	simtol	0.9	27	27	29	shapley	[0.6, 0.3, 0.1]	0	20	0	0	0	0	0	0	0	0	20	0	0	0	0	0
20201213	1809	euro-census	1_2_8	4000	euro-census	1_2_8	4800	2	false	True	linear	dice	dice	0.2	bf	rh	15	1000	rbf-d	none	20	[0.2]	no-nf-central	all	500	hlsh	simtol	0.9	27	27	29	random	[0.0, 0.0, 0.0]	0	1	0	0	0	0	0	0	0	0	1	0	0	0	0	0
20201213	1809	euro-census	1_2_8	4000	euro-census	1_2_8	4800	2	false	True	linear	dice	dice	0.2	bf	rh	15	1000	rbf-d	none	20	[0.2]	no-central	all	500	hlsh	simtol	0.9	28	28	90	symmetric	[1.0, 0.0, 0.0]	1	68	0	1	1	1	1	1	1	1	68	0	1	1	1	1
20201213	1809	euro-census	1_2_8	4000	euro-census	1_2_8	4800	2	false	True	linear	dice	dice	0.2	bf	rh	15	1000	rbf-d	none	20	[0.2]	no-central	all	500	hlsh	simtol	0.9	28	28	90	symmetric	[0.0, 1.0, 0.0]	1	68	1	1	1	1	1	1	1	1	68	1	1	1	1	1
20201213	1809	euro-census	1_2_8	4000	euro-census	1_2_8	4800	2	false	True	linear	dice	dice	0.2	bf	rh	15	1000	rbf-d	none	20	[0.2]	no-central	all	500	hlsh	simtol	0.9	28	28	90	symmetric	[0.0, 0.0, 1.0]	1	68	0	0	1	1	1	1	1	1	68	0	0	1	1	1
20201213	1809	euro-census	1_2_8	4000	euro-census	1_2_8	4800	2	false	True	linear	dice	dice	0.2	bf	rh	15	1000	rbf-d	none	20	[0.2]	no-central	all	500	hlsh	simtol	0.9	28	28	90	symmetric	[0.6, 0.3, 0.1]	1	68	1	1	1	1	1	1	1	1	68	1	1	1	1	1
20201213	1809	euro-census	1_2_8	4000	euro-census	1_2_8	4800	2	false	True	linear	dice	dice	0.2	bf	rh	15	1000	rbf-d	none	20	[0.2]	no-central	all	500	hlsh	simtol	0.9	28	28	90	hungarian	[1.0, 0.0, 0.0]	1	71	0	1	1	1	1	1	1	1	80	0	1	1	1	1
20201213	1809	euro-census	1_2_8	4000	euro-census	1_2_8	4800	2	false	True	linear	dice	dice	0.2	bf	rh	15	1000	rbf-d	none	20	[0.2]	no-central	all	500	hlsh	simtol	0.9	28	28	90	hungarian	[0.0, 1.0, 0.0]	1	70	1	1	1	1	1	1	1	1	79	1	1	1	1	1
20201213	1809	euro-census	1_2_8	4000	euro-census	1_2_8	4800	2	false	True	linear	dice	dice	0.2	bf	rh	15	1000	rbf-d	none	20	[0.2]	no-central	all	500	hlsh	simtol	0.9	28	28	90	hungarian	[0.0, 0.0, 1.0]	1	67	0	0	1	1	1	1	1	1	67	0	0	1	1	1
20201213	1809	euro-census	1_2_8	4000	euro-census	1_2_8	4800	2	false	True	linear	dice	dice	0.2	bf	rh	15	1000	rbf-d	none	20	[0.2]	no-central	all	500	hlsh	simtol	0.9	28	28	90	hungarian	[0.6, 0.3, 0.1]	1	71	1	1	1	1	1	1	1	1	80	1	1	1	1	1
20201213	1809	euro-census	1_2_8	4000	euro-census	1_2_8	4800	2	false	True	linear	dice	dice	0.2	bf	rh	15	1000	rbf-d	none	20	[0.2]	no-central	all	500	hlsh	simtol	0.9	28	28	90	shapley	[1.0, 0.0, 0.0]	1	68	0	1	1	1	1	1	1	1	68	0	1	1	1	1
20201213	1809	euro-census	1_2_8	4000	euro-census	1_2_8	4800	2	false	True	linear	dice	dice	0.2	bf	rh	15	1000	rbf-d	none	20	[0.2]	no-central	all	500	hlsh	simtol	0.9	28	28	90	shapley	[0.0, 1.0, 0.0]	1	68	1	1	1	1	1	1	1	1	68	1	1	1	1	1
20201213	1809	euro-census	1_2_8	4000	euro-census	1_2_8	4800	2	false	True	linear	dice	dice	0.2	bf	rh	15	1000	rbf-d	none	20	[0.2]	no-central	all	500	hlsh	simtol	0.9	28	28	90	shapley	[0.0, 0.0, 1.0]	1	68	0	0	1	1	1	1	1	1	68	0	0	1	1	1
20201213	1809	euro-census	1_2_8	4000	euro-census	1_2_8	4800	2	false	True	linear	dice	dice	0.2	bf	rh	15	1000	rbf-d	none	20	[0.2]	no-central	all	500	hlsh	simtol	0.9	28	28	90	shapley	[0.6, 0.3, 0.1]	1	68	1	1	1	1	1	1	1	1	68	1	1	1	1	1
20201213	1809	euro-census	1_2_8	4000	euro-census	1_2_8	4800	2	false	True	linear	dice	dice	0.2	bf	rh	15	1000	rbf-d	none	20	[0.2]	no-central	all	500	hlsh	simtol	0.9	28	28	90	random	[0.0, 0.0, 0.0]	0	1	0	0	0	0	0	0	0	0	1	0	0	0	0	0
20201213	1809	euro-census	1_2_8	4000	euro-census	1_2_8	4800	2	false	True	linear	dice	dice	0.2	bf	rh	15	1000	rbf-d	none	20	[0.2]	node2vec	all	500	hlsh	simtol	0.9	30	30	4547	symmetric	[1.0, 0.0, 0.0]	0	847	0	0	0	0	0	0	0	0	844	0	0	0	0	0
20201213	1809	euro-census	1_2_8	4000	euro-census	1_2_8	4800	2	false	True	linear	dice	dice	0.2	bf	rh	15	1000	rbf-d	none	20	[0.2]	node2vec	all	500	hlsh	simtol	0.9	30	30	4547	symmetric	[0.0, 1.0, 0.0]	0	958	0	0	0	0	0	0	0	0	955	0	0	0	0	0
20201213	1809	euro-census	1_2_8	4000	euro-census	1_2_8	4800	2	false	True	linear	dice	dice	0.2	bf	rh	15	1000	rbf-d	none	20	[0.2]	node2vec	all	500	hlsh	simtol	0.9	30	30	4547	symmetric	[0.0, 0.0, 1.0]	0	1298	0	0	0	0	0	0	0	0	1296	0	0	0	0	0
20201213	1809	euro-census	1_2_8	4000	euro-census	1_2_8	4800	2	false	True	linear	dice	dice	0.2	bf	rh	15	1000	rbf-d	none	20	[0.2]	node2vec	all	500	hlsh	simtol	0.9	30	30	4547	symmetric	[0.6, 0.3, 0.1]	0	1047	0	0	0	0	0	0	0	0	1043	0	0	0	0	0
20201213	1809	euro-census	1_2_8	4000	euro-census	1_2_8	4800	2	false	True	linear	dice	dice	0.2	bf	rh	15	1000	rbf-d	none	20	[0.2]	node2vec	all	500	hlsh	simtol	0.9	30	30	4547	hungarian	[1.0, 0.0, 0.0]	1	1607	0	0	0	0	0	0	0	1	1622	0	0	0	0	0
20201213	1809	euro-census	1_2_8	4000	euro-census	1_2_8	4800	2	false	True	linear	dice	dice	0.2	bf	rh	15	1000	rbf-d	none	20	[0.2]	node2vec	all	500	hlsh	simtol	0.9	30	30	4547	hungarian	[0.0, 1.0, 0.0]	1	1607	0	0	0	0	0	0	0	1	1622	0	0	0	0	0
20201213	1809	euro-census	1_2_8	4000	euro-census	1_2_8	4800	2	false	True	linear	dice	dice	0.2	bf	rh	15	1000	rbf-d	none	20	[0.2]	node2vec	all	500	hlsh	simtol	0.9	30	30	4547	hungarian	[0.0, 0.0, 1.0]	0	1568	0	0	0	0	0	0	0	0	1564	0	0	0	0	0
20201213	1809	euro-census	1_2_8	4000	euro-census	1_2_8	4800	2	false	True	linear	dice	dice	0.2	bf	rh	15	1000	rbf-d	none	20	[0.2]	node2vec	all	500	hlsh	simtol	0.9	30	30	4547	hungarian	[0.6, 0.3, 0.1]	1	1607	0	0	0	0	0	0	0	1	1622	0	0	0	0	0
20201213	1809	euro-census	1_2_8	4000	euro-census	1_2_8	4800	2	false	True	linear	dice	dice	0.2	bf	rh	15	1000	rbf-d	none	20	[0.2]	node2vec	all	500	hlsh	simtol	0.9	30	30	4547	shapley	[1.0, 0.0, 0.0]	0	1271	0	0	0	0	0	0	0	0	1268	0	0	0	0	0
20201213	1809	euro-census	1_2_8	4000	euro-census	1_2_8	4800	2	false	True	linear	dice	dice	0.2	bf	rh	15	1000	rbf-d	none	20	[0.2]	node2vec	all	500	hlsh	simtol	0.9	30	30	4547	shapley	[0.0, 1.0, 0.0]	0	1247	0	0	0	0	0	0	0	0	1244	0	0	0	0	0
20201213	1809	euro-census	1_2_8	4000	euro-census	1_2_8	4800	2	false	True	linear	dice	dice	0.2	bf	rh	15	1000	rbf-d	none	20	[0.2]	node2vec	all	500	hlsh	simtol	0.9	30	30	4547	shapley	[0.0, 0.0, 1.0]	0	1452	0	0	0	0	0	0	0	0	1448	0	0	0	0	0
20201213	1809	euro-census	1_2_8	4000	euro-census	1_2_8	4800	2	false	True	linear	dice	dice	0.2	bf	rh	15	1000	rbf-d	none	20	[0.2]	node2vec	all	500	hlsh	simtol	0.9	30	30	4547	shapley	[0.6, 0.3, 0.1]	0	1310	0	0	0	0	0	0	0	0	1306	0	0	0	0	0
20201213	1809	euro-census	1_2_8	4000	euro-census	1_2_8	4800	2	false	True	linear	dice	dice	0.2	bf	rh	15	1000	rbf-d	none	20	[0.2]	node2vec	all	500	hlsh	simtol	0.9	30	30	4547	random	[0.0, 0.0, 0.0]	0	1	0	0	0	0	0	0	0	0	1	0	0	0	0	0
[truncated: 31 more columns]
