# Supplementary material for: On the effectiveness of graph matching attacks against privacy-preserving record linkage
Source: PLoS One. 2022 Sep 22;17(9):e0267893. doi: 10.1371/journal.pone.0267893 (PMC9499274; doi:10.1371/journal.pone.0267893)
Supplement: S1 File — (ZIP) [file pone.0267893.s001.zip › Random-4000/4900-4000.csv]

date	time	plain_dataset_name	plain_attr_list	plain_num_rec	encode_dataset_name	encode_attr_list	encode_num_rec	q_length	padded	sim_adjust_flag	regression_model	plain_sim_funct	enc_sim_func	min_sim	encode_method	bf_hash_type/tmh_num_hash_bits/cmh_max_rand_int	num_hash_funct	bf_len/tmh_num_hash_tables/cmh_num_hash_col	bf_encode/tmh_key_len	bf_harden/tmh_val_len	graph_node_min_degree	graph_sim_list	graph_feat_list	graph_selected_feat	sim_hash_num_bit	sim_hash_block_funct	sim_comp_funct	sim_hash_match_sim	num_feat	use_num_feat	total_num_sim_edges	match_method	weight_list	num_corr_ident_rec	num_wrng_ident_rec	corr_top_10	corr_top_20	corr_top_50	corr_top_100	corr_top_200	corr_top_500	corr_top_1000	num_all_corr	num_all_wrng	scorr_top_10	scorr_top_20	scorr_top_50	scorr_top_100	scorr_top_200
20201213	2129	euro-census	1_2_8	4000	euro-census	1_2_8	4900	2	false	True	linear	dice	dice	0.2	bf	rh	15	1000	rbf-d	none	20	[0.2]	all	all	500	hlsh	simtol	0.9	30	30	6	symmetric	[1.0, 0.0, 0.0]	0	6	0	0	0	0	0	0	0	0	6	0	0	0	0	0
20201213	2129	euro-census	1_2_8	4000	euro-census	1_2_8	4900	2	false	True	linear	dice	dice	0.2	bf	rh	15	1000	rbf-d	none	20	[0.2]	all	all	500	hlsh	simtol	0.9	30	30	6	symmetric	[0.0, 1.0, 0.0]	0	6	0	0	0	0	0	0	0	0	6	0	0	0	0	0
20201213	2129	euro-census	1_2_8	4000	euro-census	1_2_8	4900	2	false	True	linear	dice	dice	0.2	bf	rh	15	1000	rbf-d	none	20	[0.2]	all	all	500	hlsh	simtol	0.9	30	30	6	symmetric	[0.0, 0.0, 1.0]	0	6	0	0	0	0	0	0	0	0	6	0	0	0	0	0
20201213	2129	euro-census	1_2_8	4000	euro-census	1_2_8	4900	2	false	True	linear	dice	dice	0.2	bf	rh	15	1000	rbf-d	none	20	[0.2]	all	all	500	hlsh	simtol	0.9	30	30	6	symmetric	[0.6, 0.3, 0.1]	0	6	0	0	0	0	0	0	0	0	6	0	0	0	0	0
20201213	2129	euro-census	1_2_8	4000	euro-census	1_2_8	4900	2	false	True	linear	dice	dice	0.2	bf	rh	15	1000	rbf-d	none	20	[0.2]	all	all	500	hlsh	simtol	0.9	30	30	6	hungarian	[1.0, 0.0, 0.0]	0	6	0	0	0	0	0	0	0	0	6	0	0	0	0	0
20201213	2129	euro-census	1_2_8	4000	euro-census	1_2_8	4900	2	false	True	linear	dice	dice	0.2	bf	rh	15	1000	rbf-d	none	20	[0.2]	all	all	500	hlsh	simtol	0.9	30	30	6	hungarian	[0.0, 1.0, 0.0]	0	6	0	0	0	0	0	0	0	0	6	0	0	0	0	0
20201213	2129	euro-census	1_2_8	4000	euro-census	1_2_8	4900	2	false	True	linear	dice	dice	0.2	bf	rh	15	1000	rbf-d	none	20	[0.2]	all	all	500	hlsh	simtol	0.9	30	30	6	hungarian	[0.0, 0.0, 1.0]	0	6	0	0	0	0	0	0	0	0	6	0	0	0	0	0
20201213	2129	euro-census	1_2_8	4000	euro-census	1_2_8	4900	2	false	True	linear	dice	dice	0.2	bf	rh	15	1000	rbf-d	none	20	[0.2]	all	all	500	hlsh	simtol	0.9	30	30	6	hungarian	[0.6, 0.3, 0.1]	0	6	0	0	0	0	0	0	0	0	6	0	0	0	0	0
20201213	2129	euro-census	1_2_8	4000	euro-census	1_2_8	4900	2	false	True	linear	dice	dice	0.2	bf	rh	15	1000	rbf-d	none	20	[0.2]	all	all	500	hlsh	simtol	0.9	30	30	6	shapley	[1.0, 0.0, 0.0]	0	6	0	0	0	0	0	0	0	0	6	0	0	0	0	0
20201213	2129	euro-census	1_2_8	4000	euro-census	1_2_8	4900	2	false	True	linear	dice	dice	0.2	bf	rh	15	1000	rbf-d	none	20	[0.2]	all	all	500	hlsh	simtol	0.9	30	30	6	shapley	[0.0, 1.0, 0.0]	0	6	0	0	0	0	0	0	0	0	6	0	0	0	0	0
20201213	2129	euro-census	1_2_8	4000	euro-census	1_2_8	4900	2	false	True	linear	dice	dice	0.2	bf	rh	15	1000	rbf-d	none	20	[0.2]	all	all	500	hlsh	simtol	0.9	30	30	6	shapley	[0.0, 0.0, 1.0]	0	6	0	0	0	0	0	0	0	0	6	0	0	0	0	0
20201213	2129	euro-census	1_2_8	4000	euro-census	1_2_8	4900	2	false	True	linear	dice	dice	0.2	bf	rh	15	1000	rbf-d	none	20	[0.2]	all	all	500	hlsh	simtol	0.9	30	30	6	shapley	[0.6, 0.3, 0.1]	0	6	0	0	0	0	0	0	0	0	6	0	0	0	0	0
20201213	2129	euro-census	1_2_8	4000	euro-census	1_2_8	4900	2	false	True	linear	dice	dice	0.2	bf	rh	15	1000	rbf-d	none	20	[0.2]	all	all	500	hlsh	simtol	0.9	30	30	6	random	[0.0, 0.0, 0.0]	0	1	0	0	0	0	0	0	0	0	1	0	0	0	0	0
20201213	2129	euro-census	1_2_8	4000	euro-census	1_2_8	4900	2	false	True	linear	dice	dice	0.2	bf	rh	15	1000	rbf-d	none	20	[0.2]	no-histo	all	500	hlsh	simtol	0.9	11	11	857	symmetric	[1.0, 0.0, 0.0]	1	278	0	0	0	0	1	1	1	1	278	0	0	0	0	1
20201213	2129	euro-census	1_2_8	4000	euro-census	1_2_8	4900	2	false	True	linear	dice	dice	0.2	bf	rh	15	1000	rbf-d	none	20	[0.2]	no-histo	all	500	hlsh	simtol	0.9	11	11	857	symmetric	[0.0, 1.0, 0.0]	1	287	0	0	0	0	1	1	1	1	287	0	0	0	0	1
20201213	2129	euro-census	1_2_8	4000	euro-census	1_2_8	4900	2	false	True	linear	dice	dice	0.2	bf	rh	15	1000	rbf-d	none	20	[0.2]	no-histo	all	500	hlsh	simtol	0.9	11	11	857	symmetric	[0.0, 0.0, 1.0]	0	358	0	0	0	0	0	0	0	0	358	0	0	0	0	0
20201213	2129	euro-census	1_2_8	4000	euro-census	1_2_8	4900	2	false	True	linear	dice	dice	0.2	bf	rh	15	1000	rbf-d	none	20	[0.2]	no-histo	all	500	hlsh	simtol	0.9	11	11	857	symmetric	[0.6, 0.3, 0.1]	1	293	0	0	0	0	1	1	1	1	293	0	0	0	0	1
20201213	2129	euro-census	1_2_8	4000	euro-census	1_2_8	4900	2	false	True	linear	dice	dice	0.2	bf	rh	15	1000	rbf-d	none	20	[0.2]	no-histo	all	500	hlsh	simtol	0.9	11	11	857	hungarian	[1.0, 0.0, 0.0]	1	392	0	0	0	0	1	1	1	1	441	0	0	0	0	1
20201213	2129	euro-census	1_2_8	4000	euro-census	1_2_8	4900	2	false	True	linear	dice	dice	0.2	bf	rh	15	1000	rbf-d	none	20	[0.2]	no-histo	all	500	hlsh	simtol	0.9	11	11	857	hungarian	[0.0, 1.0, 0.0]	1	392	0	0	0	0	1	1	1	1	441	0	0	0	0	1
20201213	2129	euro-census	1_2_8	4000	euro-census	1_2_8	4900	2	false	True	linear	dice	dice	0.2	bf	rh	15	1000	rbf-d	none	20	[0.2]	no-histo	all	500	hlsh	simtol	0.9	11	11	857	hungarian	[0.0, 0.0, 1.0]	1	379	0	0	0	0	1	1	1	1	379	0	0	0	0	1
20201213	2129	euro-census	1_2_8	4000	euro-census	1_2_8	4900	2	false	True	linear	dice	dice	0.2	bf	rh	15	1000	rbf-d	none	20	[0.2]	no-histo	all	500	hlsh	simtol	0.9	11	11	857	hungarian	[0.6, 0.3, 0.1]	1	392	0	0	0	0	1	1	1	1	441	0	0	0	0	1
20201213	2129	euro-census	1_2_8	4000	euro-census	1_2_8	4900	2	false	True	linear	dice	dice	0.2	bf	rh	15	1000	rbf-d	none	20	[0.2]	no-histo	all	500	hlsh	simtol	0.9	11	11	857	shapley	[1.0, 0.0, 0.0]	1	328	0	0	0	0	1	1	1	1	328	0	0	0	0	1
20201213	2129	euro-census	1_2_8	4000	euro-census	1_2_8	4900	2	false	True	linear	dice	dice	0.2	bf	rh	15	1000	rbf-d	none	20	[0.2]	no-histo	all	500	hlsh	simtol	0.9	11	11	857	shapley	[0.0, 1.0, 0.0]	1	323	0	0	0	0	1	1	1	1	323	0	0	0	0	1
20201213	2129	euro-census	1_2_8	4000	euro-census	1_2_8	4900	2	false	True	linear	dice	dice	0.2	bf	rh	15	1000	rbf-d	none	20	[0.2]	no-histo	all	500	hlsh	simtol	0.9	11	11	857	shapley	[0.0, 0.0, 1.0]	0	373	0	0	0	0	0	0	0	0	373	0	0	0	0	0
20201213	2129	euro-census	1_2_8	4000	euro-census	1_2_8	4900	2	false	True	linear	dice	dice	0.2	bf	rh	15	1000	rbf-d	none	20	[0.2]	no-histo	all	500	hlsh	simtol	0.9	11	11	857	shapley	[0.6, 0.3, 0.1]	1	336	0	0	0	0	1	1	1	1	336	0	0	0	0	1
20201213	2129	euro-census	1_2_8	4000	euro-census	1_2_8	4900	2	false	True	linear	dice	dice	0.2	bf	rh	15	1000	rbf-d	none	20	[0.2]	no-histo	all	500	hlsh	simtol	0.9	11	11	857	random	[0.0, 0.0, 0.0]	0	1	0	0	0	0	0	0	0	0	1	0	0	0	0	0
20201213	2129	euro-census	1_2_8	4000	euro-census	1_2_8	4900	2	false	True	linear	dice	dice	0.2	bf	rh	15	1000	rbf-d	none	20	[0.2]	one-central	all	500	hlsh	simtol	0.9	29	29	24	symmetric	[1.0, 0.0, 0.0]	0	17	0	0	0	0	0	0	0	0	17	0	0	0	0	0
20201213	2129	euro-census	1_2_8	4000	euro-census	1_2_8	4900	2	false	True	linear	dice	dice	0.2	bf	rh	15	1000	rbf-d	none	20	[0.2]	one-central	all	500	hlsh	simtol	0.9	29	29	24	symmetric	[0.0, 1.0, 0.0]	0	17	0	0	0	0	0	0	0	0	17	0	0	0	0	0
20201213	2129	euro-census	1_2_8	4000	euro-census	1_2_8	4900	2	false	True	linear	dice	dice	0.2	bf	rh	15	1000	rbf-d	none	20	[0.2]	one-central	all	500	hlsh	simtol	0.9	29	29	24	symmetric	[0.0, 0.0, 1.0]	0	18	0	0	0	0	0	0	0	0	18	0	0	0	0	0
20201213	2129	euro-census	1_2_8	4000	euro-census	1_2_8	4900	2	false	True	linear	dice	dice	0.2	bf	rh	15	1000	rbf-d	none	20	[0.2]	one-central	all	500	hlsh	simtol	0.9	29	29	24	symmetric	[0.6, 0.3, 0.1]	0	17	0	0	0	0	0	0	0	0	17	0	0	0	0	0
20201213	2129	euro-census	1_2_8	4000	euro-census	1_2_8	4900	2	false	True	linear	dice	dice	0.2	bf	rh	15	1000	rbf-d	none	20	[0.2]	one-central	all	500	hlsh	simtol	0.9	29	29	24	hungarian	[1.0, 0.0, 0.0]	0	18	0	0	0	0	0	0	0	0	20	0	0	0	0	0
20201213	2129	euro-census	1_2_8	4000	euro-census	1_2_8	4900	2	false	True	linear	dice	dice	0.2	bf	rh	15	1000	rbf-d	none	20	[0.2]	one-central	all	500	hlsh	simtol	0.9	29	29	24	hungarian	[0.0, 1.0, 0.0]	0	18	0	0	0	0	0	0	0	0	20	0	0	0	0	0
20201213	2129	euro-census	1_2_8	4000	euro-census	1_2_8	4900	2	false	True	linear	dice	dice	0.2	bf	rh	15	1000	rbf-d	none	20	[0.2]	one-central	all	500	hlsh	simtol	0.9	29	29	24	hungarian	[0.0, 0.0, 1.0]	0	17	0	0	0	0	0	0	0	0	17	0	0	0	0	0
20201213	2129	euro-census	1_2_8	4000	euro-census	1_2_8	4900	2	false	True	linear	dice	dice	0.2	bf	rh	15	1000	rbf-d	none	20	[0.2]	one-central	all	500	hlsh	simtol	0.9	29	29	24	hungarian	[0.6, 0.3, 0.1]	0	18	0	0	0	0	0	0	0	0	20	0	0	0	0	0
20201213	2129	euro-census	1_2_8	4000	euro-census	1_2_8	4900	2	false	True	linear	dice	dice	0.2	bf	rh	15	1000	rbf-d	none	20	[0.2]	one-central	all	500	hlsh	simtol	0.9	29	29	24	shapley	[1.0, 0.0, 0.0]	0	17	0	0	0	0	0	0	0	0	17	0	0	0	0	0
20201213	2129	euro-census	1_2_8	4000	euro-census	1_2_8	4900	2	false	True	linear	dice	dice	0.2	bf	rh	15	1000	rbf-d	none	20	[0.2]	one-central	all	500	hlsh	simtol	0.9	29	29	24	shapley	[0.0, 1.0, 0.0]	0	17	0	0	0	0	0	0	0	0	17	0	0	0	0	0
20201213	2129	euro-census	1_2_8	4000	euro-census	1_2_8	4900	2	false	True	linear	dice	dice	0.2	bf	rh	15	1000	rbf-d	none	20	[0.2]	one-central	all	500	hlsh	simtol	0.9	29	29	24	shapley	[0.0, 0.0, 1.0]	0	18	0	0	0	0	0	0	0	0	18	0	0	0	0	0
20201213	2129	euro-census	1_2_8	4000	euro-census	1_2_8	4900	2	false	True	linear	dice	dice	0.2	bf	rh	15	1000	rbf-d	none	20	[0.2]	one-central	all	500	hlsh	simtol	0.9	29	29	24	shapley	[0.6, 0.3, 0.1]	0	18	0	0	0	0	0	0	0	0	18	0	0	0	0	0
20201213	2129	euro-census	1_2_8	4000	euro-census	1_2_8	4900	2	false	True	linear	dice	dice	0.2	bf	rh	15	1000	rbf-d	none	20	[0.2]	one-central	all	500	hlsh	simtol	0.9	29	29	24	random	[0.0, 0.0, 0.0]	0	1	0	0	0	0	0	0	0	0	1	0	0	0	0	0
20201213	2129	euro-census	1_2_8	4000	euro-census	1_2_8	4900	2	false	True	linear	dice	dice	0.2	bf	rh	15	1000	rbf-d	none	20	[0.2]	no-nf-central	all	500	hlsh	simtol	0.9	27	27	23	symmetric	[1.0, 0.0, 0.0]	0	14	0	0	0	0	0	0	0	0	14	0	0	0	0	0
20201213	2129	euro-census	1_2_8	4000	euro-census	1_2_8	4900	2	false	True	linear	dice	dice	0.2	bf	rh	15	1000	rbf-d	none	20	[0.2]	no-nf-central	all	500	hlsh	simtol	0.9	27	27	23	symmetric	[0.0, 1.0, 0.0]	0	14	0	0	0	0	0	0	0	0	14	0	0	0	0	0
20201213	2129	euro-census	1_2_8	4000	euro-census	1_2_8	4900	2	false	True	linear	dice	dice	0.2	bf	rh	15	1000	rbf-d	none	20	[0.2]	no-nf-central	all	500	hlsh	simtol	0.9	27	27	23	symmetric	[0.0, 0.0, 1.0]	0	14	0	0	0	0	0	0	0	0	14	0	0	0	0	0
20201213	2129	euro-census	1_2_8	4000	euro-census	1_2_8	4900	2	false	True	linear	dice	dice	0.2	bf	rh	15	1000	rbf-d	none	20	[0.2]	no-nf-central	all	500	hlsh	simtol	0.9	27	27	23	symmetric	[0.6, 0.3, 0.1]	0	14	0	0	0	0	0	0	0	0	14	0	0	0	0	0
20201213	2129	euro-census	1_2_8	4000	euro-census	1_2_8	4900	2	false	True	linear	dice	dice	0.2	bf	rh	15	1000	rbf-d	none	20	[0.2]	no-nf-central	all	500	hlsh	simtol	0.9	27	27	23	hungarian	[1.0, 0.0, 0.0]	0	15	0	0	0	0	0	0	0	0	18	0	0	0	0	0
20201213	2129	euro-census	1_2_8	4000	euro-census	1_2_8	4900	2	false	True	linear	dice	dice	0.2	bf	rh	15	1000	rbf-d	none	20	[0.2]	no-nf-central	all	500	hlsh	simtol	0.9	27	27	23	hungarian	[0.0, 1.0, 0.0]	0	15	0	0	0	0	0	0	0	0	18	0	0	0	0	0
20201213	2129	euro-census	1_2_8	4000	euro-census	1_2_8	4900	2	false	True	linear	dice	dice	0.2	bf	rh	15	1000	rbf-d	none	20	[0.2]	no-nf-central	all	500	hlsh	simtol	0.9	27	27	23	hungarian	[0.0, 0.0, 1.0]	0	11	0	0	0	0	0	0	0	0	11	0	0	0	0	0
20201213	2129	euro-census	1_2_8	4000	euro-census	1_2_8	4900	2	false	True	linear	dice	dice	0.2	bf	rh	15	1000	rbf-d	none	20	[0.2]	no-nf-central	all	500	hlsh	simtol	0.9	27	27	23	hungarian	[0.6, 0.3, 0.1]	0	15	0	0	0	0	0	0	0	0	18	0	0	0	0	0
20201213	2129	euro-census	1_2_8	4000	euro-census	1_2_8	4900	2	false	True	linear	dice	dice	0.2	bf	rh	15	1000	rbf-d	none	20	[0.2]	no-nf-central	all	500	hlsh	simtol	0.9	27	27	23	shapley	[1.0, 0.0, 0.0]	0	14	0	0	0	0	0	0	0	0	14	0	0	0	0	0
20201213	2129	euro-census	1_2_8	4000	euro-census	1_2_8	4900	2	false	True	linear	dice	dice	0.2	bf	rh	15	1000	rbf-d	none	20	[0.2]	no-nf-central	all	500	hlsh	simtol	0.9	27	27	23	shapley	[0.0, 1.0, 0.0]	0	14	0	0	0	0	0	0	0	0	14	0	0	0	0	0
20201213	2129	euro-census	1_2_8	4000	euro-census	1_2_8	4900	2	false	True	linear	dice	dice	0.2	bf	rh	15	1000	rbf-d	none	20	[0.2]	no-nf-central	all	500	hlsh	simtol	0.9	27	27	23	shapley	[0.0, 0.0, 1.0]	0	14	0	0	0	0	0	0	0	0	14	0	0	0	0	0
20201213	2129	euro-census	1_2_8	4000	euro-census	1_2_8	4900	2	false	True	linear	dice	dice	0.2	bf	rh	15	1000	rbf-d	none	20	[0.2]	no-nf-central	all	500	hlsh	simtol	0.9	27	27	23	shapley	[0.6, 0.3, 0.1]	0	14	0	0	0	0	0	0	0	0	14	0	0	0	0	0
20201213	2129	euro-census	1_2_8	4000	euro-census	1_2_8	4900	2	false	True	linear	dice	dice	0.2	bf	rh	15	1000	rbf-d	none	20	[0.2]	no-nf-central	all	500	hlsh	simtol	0.9	27	27	23	random	[0.0, 0.0, 0.0]	0	1	0	0	0	0	0	0	0	0	1	0	0	0	0	0
20201213	2129	euro-census	1_2_8	4000	euro-census	1_2_8	4900	2	false	True	linear	dice	dice	0.2	bf	rh	15	1000	rbf-d	none	20	[0.2]	no-central	all	500	hlsh	simtol	0.9	28	28	57	symmetric	[1.0, 0.0, 0.0]	0	45	0	0	0	0	0	0	0	0	45	0	0	0	0	0
20201213	2129	euro-census	1_2_8	4000	euro-census	1_2_8	4900	2	false	True	linear	dice	dice	0.2	bf	rh	15	1000	rbf-d	none	20	[0.2]	no-central	all	500	hlsh	simtol	0.9	28	28	57	symmetric	[0.0, 1.0, 0.0]	0	45	0	0	0	0	0	0	0	0	45	0	0	0	0	0
20201213	2129	euro-census	1_2_8	4000	euro-census	1_2_8	4900	2	false	True	linear	dice	dice	0.2	bf	rh	15	1000	rbf-d	none	20	[0.2]	no-central	all	500	hlsh	simtol	0.9	28	28	57	symmetric	[0.0, 0.0, 1.0]	0	45	0	0	0	0	0	0	0	0	45	0	0	0	0	0
20201213	2129	euro-census	1_2_8	4000	euro-census	1_2_8	4900	2	false	True	linear	dice	dice	0.2	bf	rh	15	1000	rbf-d	none	20	[0.2]	no-central	all	500	hlsh	simtol	0.9	28	28	57	symmetric	[0.6, 0.3, 0.1]	0	45	0	0	0	0	0	0	0	0	45	0	0	0	0	0
20201213	2129	euro-census	1_2_8	4000	euro-census	1_2_8	4900	2	false	True	linear	dice	dice	0.2	bf	rh	15	1000	rbf-d	none	20	[0.2]	no-central	all	500	hlsh	simtol	0.9	28	28	57	hungarian	[1.0, 0.0, 0.0]	0	45	0	0	0	0	0	0	0	0	48	0	0	0	0	0
20201213	2129	euro-census	1_2_8	4000	euro-census	1_2_8	4900	2	false	True	linear	dice	dice	0.2	bf	rh	15	1000	rbf-d	none	20	[0.2]	no-central	all	500	hlsh	simtol	0.9	28	28	57	hungarian	[0.0, 1.0, 0.0]	0	45	0	0	0	0	0	0	0	0	48	0	0	0	0	0
20201213	2129	euro-census	1_2_8	4000	euro-census	1_2_8	4900	2	false	True	linear	dice	dice	0.2	bf	rh	15	1000	rbf-d	none	20	[0.2]	no-central	all	500	hlsh	simtol	0.9	28	28	57	hungarian	[0.0, 0.0, 1.0]	0	44	0	0	0	0	0	0	0	0	44	0	0	0	0	0
20201213	2129	euro-census	1_2_8	4000	euro-census	1_2_8	4900	2	false	True	linear	dice	dice	0.2	bf	rh	15	1000	rbf-d	none	20	[0.2]	no-central	all	500	hlsh	simtol	0.9	28	28	57	hungarian	[0.6, 0.3, 0.1]	0	45	0	0	0	0	0	0	0	0	48	0	0	0	0	0
20201213	2129	euro-census	1_2_8	4000	euro-census	1_2_8	4900	2	false	True	linear	dice	dice	0.2	bf	rh	15	1000	rbf-d	none	20	[0.2]	no-central	all	500	hlsh	simtol	0.9	28	28	57	shapley	[1.0, 0.0, 0.0]	0	45	0	0	0	0	0	0	0	0	45	0	0	0	0	0
20201213	2129	euro-census	1_2_8	4000	euro-census	1_2_8	4900	2	false	True	linear	dice	dice	0.2	bf	rh	15	1000	rbf-d	none	20	[0.2]	no-central	all	500	hlsh	simtol	0.9	28	28	57	shapley	[0.0, 1.0, 0.0]	0	45	0	0	0	0	0	0	0	0	45	0	0	0	0	0
20201213	2129	euro-census	1_2_8	4000	euro-census	1_2_8	4900	2	false	True	linear	dice	dice	0.2	bf	rh	15	1000	rbf-d	none	20	[0.2]	no-central	all	500	hlsh	simtol	0.9	28	28	57	shapley	[0.0, 0.0, 1.0]	0	45	0	0	0	0	0	0	0	0	45	0	0	0	0	0
20201213	2129	euro-census	1_2_8	4000	euro-census	1_2_8	4900	2	false	True	linear	dice	dice	0.2	bf	rh	15	1000	rbf-d	none	20	[0.2]	no-central	all	500	hlsh	simtol	0.9	28	28	57	shapley	[0.6, 0.3, 0.1]	0	45	0	0	0	0	0	0	0	0	45	0	0	0	0	0
20201213	2129	euro-census	1_2_8	4000	euro-census	1_2_8	4900	2	false	True	linear	dice	dice	0.2	bf	rh	15	1000	rbf-d	none	20	[0.2]	no-central	all	500	hlsh	simtol	0.9	28	28	57	random	[0.0, 0.0, 0.0]	0	1	0	0	0	0	0	0	0	0	1	0	0	0	0	0
20201213	2129	euro-census	1_2_8	4000	euro-census	1_2_8	4900	2	false	True	linear	dice	dice	0.2	bf	rh	15	1000	rbf-d	none	20	[0.2]	node2vec	all	500	hlsh	simtol	0.9	30	30	2550	symmetric	[1.0, 0.0, 0.0]	0	754	0	0	0	0	0	0	0	0	753	0	0	0	0	0
20201213	2129	euro-census	1_2_8	4000	euro-census	1_2_8	4900	2	false	True	linear	dice	dice	0.2	bf	rh	15	1000	rbf-d	none	20	[0.2]	node2vec	all	500	hlsh	simtol	0.9	30	30	2550	symmetric	[0.0, 1.0, 0.0]	0	820	0	0	0	0	0	0	0	0	817	0	0	0	0	0
20201213	2129	euro-census	1_2_8	4000	euro-census	1_2_8	4900	2	false	True	linear	dice	dice	0.2	bf	rh	15	1000	rbf-d	none	20	[0.2]	node2vec	all	500	hlsh	simtol	0.9	30	30	2550	symmetric	[0.0, 0.0, 1.0]	0	1029	0	0	0	0	0	0	0	0	1026	0	0	0	0	0
20201213	2129	euro-census	1_2_8	4000	euro-census	1_2_8	4900	2	false	True	linear	dice	dice	0.2	bf	rh	15	1000	rbf-d	none	20	[0.2]	node2vec	all	500	hlsh	simtol	0.9	30	30	2550	symmetric	[0.6, 0.3, 0.1]	0	876	0	0	0	0	0	0	0	0	873	0	0	0	0	0
20201213	2129	euro-census	1_2_8	4000	euro-census	1_2_8	4900	2	false	True	linear	dice	dice	0.2	bf	rh	15	1000	rbf-d	none	20	[0.2]	node2vec	all	500	hlsh	simtol	0.9	30	30	2550	hungarian	[1.0, 0.0, 0.0]	0	1177	0	0	0	0	0	0	0	0	1214	0	0	0	0	0
20201213	2129	euro-census	1_2_8	4000	euro-census	1_2_8	4900	2	false	True	linear	dice	dice	0.2	bf	rh	15	1000	rbf-d	none	20	[0.2]	node2vec	all	500	hlsh	simtol	0.9	30	30	2550	hungarian	[0.0, 1.0, 0.0]	0	1177	0	0	0	0	0	0	0	0	1213	0	0	0	0	0
20201213	2129	euro-census	1_2_8	4000	euro-census	1_2_8	4900	2	false	True	linear	dice	dice	0.2	bf	rh	15	1000	rbf-d	none	20	[0.2]	node2vec	all	500	hlsh	simtol	0.9	30	30	2550	hungarian	[0.0, 0.0, 1.0]	0	1145	0	0	0	0	0	0	0	0	1142	0	0	0	0	0
20201213	2129	euro-census	1_2_8	4000	euro-census	1_2_8	4900	2	false	True	linear	dice	dice	0.2	bf	rh	15	1000	rbf-d	none	20	[0.2]	node2vec	all	500	hlsh	simtol	0.9	30	30	2550	hungarian	[0.6, 0.3, 0.1]	0	1177	0	0	0	0	0	0	0	0	1214	0	0	0	0	0
20201213	2129	euro-census	1_2_8	4000	euro-census	1_2_8	4900	2	false	True	linear	dice	dice	0.2	bf	rh	15	1000	rbf-d	none	20	[0.2]	node2vec	all	500	hlsh	simtol	0.9	30	30	2550	shapley	[1.0, 0.0, 0.0]	0	979	0	0	0	0	0	0	0	0	976	0	0	0	0	0
20201213	2129	euro-census	1_2_8	4000	euro-census	1_2_8	4900	2	false	True	linear	dice	dice	0.2	bf	rh	15	1000	rbf-d	none	20	[0.2]	node2vec	all	500	hlsh	simtol	0.9	30	30	2550	shapley	[0.0, 1.0, 0.0]	0	966	0	0	0	0	0	0	0	0	963	0	0	0	0	0
20201213	2129	euro-census	1_2_8	4000	euro-census	1_2_8	4900	2	false	True	linear	dice	dice	0.2	bf	rh	15	1000	rbf-d	none	20	[0.2]	node2vec	all	500	hlsh	simtol	0.9	30	30	2550	shapley	[0.0, 0.0, 1.0]	0	1081	0	0	0	0	0	0	0	0	1078	0	0	0	0	0
20201213	2129	euro-census	1_2_8	4000	euro-census	1_2_8	4900	2	false	True	linear	dice	dice	0.2	bf	rh	15	1000	rbf-d	none	20	[0.2]	node2vec	all	500	hlsh	simtol	0.9	30	30	2550	shapley	[0.6, 0.3, 0.1]	0	1004	0	0	0	0	0	0	0	0	1001	0	0	0	0	0
20201213	2129	euro-census	1_2_8	4000	euro-census	1_2_8	4900	2	false	True	linear	dice	dice	0.2	bf	rh	15	1000	rbf-d	none	20	[0.2]	node2vec	all	500	hlsh	simtol	0.9	30	30	2550	random	[0.0, 0.0, 0.0]	0	1	0	0	0	0	0	0	0	0	1	0	0	0	0	0
[truncated: 31 more columns]
