# Supplementary material for: On the effectiveness of graph matching attacks against privacy-preserving record linkage
Source: PLoS One. 2022 Sep 22;17(9):e0267893. doi: 10.1371/journal.pone.0267893 (PMC9499274; doi:10.1371/journal.pone.0267893)
Supplement: S1 File — (ZIP) [file pone.0267893.s001.zip › Random-4000/4000-4600.csv]

date	time	plain_dataset_name	plain_attr_list	plain_num_rec	encode_dataset_name	encode_attr_list	encode_num_rec	q_length	padded	sim_adjust_flag	regression_model	plain_sim_funct	enc_sim_func	min_sim	encode_method	bf_hash_type/tmh_num_hash_bits/cmh_max_rand_int	num_hash_funct	bf_len/tmh_num_hash_tables/cmh_num_hash_col	bf_encode/tmh_key_len	bf_harden/tmh_val_len	graph_node_min_degree	graph_sim_list	graph_feat_list	graph_selected_feat	sim_hash_num_bit	sim_hash_block_funct	sim_comp_funct	sim_hash_match_sim	num_feat	use_num_feat	total_num_sim_edges	match_method	weight_list	num_corr_ident_rec	num_wrng_ident_rec	corr_top_10	corr_top_20	corr_top_50	corr_top_100	corr_top_200	corr_top_500	corr_top_1000	num_all_corr	num_all_wrng	scorr_top_10	scorr_top_20	scorr_top_50	scorr_top_100	scorr_top_200
20210423	1541	euro-census	1_2_8	4600	euro-census	1_2_8	4000	2	false	True	linear	dice	dice	0.2	bf	rh	15	1000	clk	none	20	[0.2]	all	all	500	hlsh	simtol	0.9	30	30	266	symmetric	[1.0, 0.0, 0.0]	5	46	1	2	5	5	5	5	5	5	46	1	2	5	5	5
20210423	1541	euro-census	1_2_8	4600	euro-census	1_2_8	4000	2	false	True	linear	dice	dice	0.2	bf	rh	15	1000	clk	none	20	[0.2]	all	all	500	hlsh	simtol	0.9	30	30	266	symmetric	[0.0, 1.0, 0.0]	5	53	3	3	5	5	5	5	5	5	53	3	3	5	5	5
20210423	1541	euro-census	1_2_8	4600	euro-census	1_2_8	4000	2	false	True	linear	dice	dice	0.2	bf	rh	15	1000	clk	none	20	[0.2]	all	all	500	hlsh	simtol	0.9	30	30	266	symmetric	[0.0, 0.0, 1.0]	3	74	1	3	3	3	3	3	3	3	74	1	3	3	3	3
20210423	1541	euro-census	1_2_8	4600	euro-census	1_2_8	4000	2	false	True	linear	dice	dice	0.2	bf	rh	15	1000	clk	none	20	[0.2]	all	all	500	hlsh	simtol	0.9	30	30	266	symmetric	[0.6, 0.3, 0.1]	5	59	3	4	5	5	5	5	5	5	59	3	4	5	5	5
20210423	1541	euro-census	1_2_8	4600	euro-census	1_2_8	4000	2	false	True	linear	dice	dice	0.2	bf	rh	15	1000	clk	none	20	[0.2]	all	all	500	hlsh	simtol	0.9	30	30	266	hungarian	[1.0, 0.0, 0.0]	4	93	0	1	4	4	4	4	4	4	96	0	1	4	4	4
20210423	1541	euro-census	1_2_8	4600	euro-census	1_2_8	4000	2	false	True	linear	dice	dice	0.2	bf	rh	15	1000	clk	none	20	[0.2]	all	all	500	hlsh	simtol	0.9	30	30	266	hungarian	[0.0, 1.0, 0.0]	4	93	3	3	4	4	4	4	4	4	96	3	3	4	4	4
20210423	1541	euro-census	1_2_8	4600	euro-census	1_2_8	4000	2	false	True	linear	dice	dice	0.2	bf	rh	15	1000	clk	none	20	[0.2]	all	all	500	hlsh	simtol	0.9	30	30	266	hungarian	[0.0, 0.0, 1.0]	3	90	1	3	3	3	3	3	3	3	90	1	3	3	3	3
20210423	1541	euro-census	1_2_8	4600	euro-census	1_2_8	4000	2	false	True	linear	dice	dice	0.2	bf	rh	15	1000	clk	none	20	[0.2]	all	all	500	hlsh	simtol	0.9	30	30	266	hungarian	[0.6, 0.3, 0.1]	4	93	3	4	4	4	4	4	4	4	96	3	4	4	4	4
20210423	1541	euro-census	1_2_8	4600	euro-census	1_2_8	4000	2	false	True	linear	dice	dice	0.2	bf	rh	15	1000	clk	none	20	[0.2]	all	all	500	hlsh	simtol	0.9	30	30	266	shapley	[1.0, 0.0, 0.0]	5	66	1	2	5	5	5	5	5	5	66	1	2	5	5	5
20210423	1541	euro-census	1_2_8	4600	euro-census	1_2_8	4000	2	false	True	linear	dice	dice	0.2	bf	rh	15	1000	clk	none	20	[0.2]	all	all	500	hlsh	simtol	0.9	30	30	266	shapley	[0.0, 1.0, 0.0]	5	65	3	3	5	5	5	5	5	5	65	3	3	5	5	5
20210423	1541	euro-census	1_2_8	4600	euro-census	1_2_8	4000	2	false	True	linear	dice	dice	0.2	bf	rh	15	1000	clk	none	20	[0.2]	all	all	500	hlsh	simtol	0.9	30	30	266	shapley	[0.0, 0.0, 1.0]	3	77	1	3	3	3	3	3	3	3	77	1	3	3	3	3
20210423	1541	euro-census	1_2_8	4600	euro-census	1_2_8	4000	2	false	True	linear	dice	dice	0.2	bf	rh	15	1000	clk	none	20	[0.2]	all	all	500	hlsh	simtol	0.9	30	30	266	shapley	[0.6, 0.3, 0.1]	5	69	3	4	5	5	5	5	5	5	69	3	4	5	5	5
20210423	1541	euro-census	1_2_8	4600	euro-census	1_2_8	4000	2	false	True	linear	dice	dice	0.2	bf	rh	15	1000	clk	none	20	[0.2]	all	all	500	hlsh	simtol	0.9	30	30	266	random	[0.0, 0.0, 0.0]	0	1	0	0	0	0	0	0	0	0	1	0	0	0	0	0
20210423	1541	euro-census	1_2_8	4600	euro-census	1_2_8	4000	2	false	True	linear	dice	dice	0.2	bf	rh	15	1000	clk	none	20	[0.2]	no-histo	all	500	hlsh	simtol	0.9	11	11	31579	symmetric	[1.0, 0.0, 0.0]	2	279	0	0	1	1	2	2	2	2	279	0	0	1	1	2
20210423	1541	euro-census	1_2_8	4600	euro-census	1_2_8	4000	2	false	True	linear	dice	dice	0.2	bf	rh	15	1000	clk	none	20	[0.2]	no-histo	all	500	hlsh	simtol	0.9	11	11	31579	symmetric	[0.0, 1.0, 0.0]	2	318	0	0	0	1	2	2	2	2	318	0	0	0	1	2
20210423	1541	euro-census	1_2_8	4600	euro-census	1_2_8	4000	2	false	True	linear	dice	dice	0.2	bf	rh	15	1000	clk	none	20	[0.2]	no-histo	all	500	hlsh	simtol	0.9	11	11	31579	symmetric	[0.0, 0.0, 1.0]	5	695	0	0	0	1	1	4	5	5	695	0	0	0	1	1
20210423	1541	euro-census	1_2_8	4600	euro-census	1_2_8	4000	2	false	True	linear	dice	dice	0.2	bf	rh	15	1000	clk	none	20	[0.2]	no-histo	all	500	hlsh	simtol	0.9	11	11	31579	symmetric	[0.6, 0.3, 0.1]	2	346	0	0	0	2	2	2	2	2	346	0	0	0	2	2
20210423	1541	euro-census	1_2_8	4600	euro-census	1_2_8	4000	2	false	True	linear	dice	dice	0.2	bf	rh	15	1000	clk	none	20	[0.2]	no-histo	all	500	hlsh	simtol	0.9	11	11	31579	hungarian	[1.0, 0.0, 0.0]	3	788	0	0	0	0	0	2	3	3	794	0	0	0	0	0
20210423	1541	euro-census	1_2_8	4600	euro-census	1_2_8	4000	2	false	True	linear	dice	dice	0.2	bf	rh	15	1000	clk	none	20	[0.2]	no-histo	all	500	hlsh	simtol	0.9	11	11	31579	hungarian	[0.0, 1.0, 0.0]	3	837	0	0	0	1	2	3	3	3	848	0	0	0	1	2
20210423	1541	euro-census	1_2_8	4600	euro-census	1_2_8	4000	2	false	True	linear	dice	dice	0.2	bf	rh	15	1000	clk	none	20	[0.2]	no-histo	all	500	hlsh	simtol	0.9	11	11	31579	hungarian	[0.0, 0.0, 1.0]	5	1414	0	0	0	1	1	1	1	5	1414	0	0	0	1	1
20210423	1541	euro-census	1_2_8	4600	euro-census	1_2_8	4000	2	false	True	linear	dice	dice	0.2	bf	rh	15	1000	clk	none	20	[0.2]	no-histo	all	500	hlsh	simtol	0.9	11	11	31579	hungarian	[0.6, 0.3, 0.1]	3	952	0	0	0	1	1	2	3	3	968	0	0	0	1	1
20210423	1541	euro-census	1_2_8	4600	euro-census	1_2_8	4000	2	false	True	linear	dice	dice	0.2	bf	rh	15	1000	clk	none	20	[0.2]	no-histo	all	500	hlsh	simtol	0.9	11	11	31579	shapley	[1.0, 0.0, 0.0]	4	729	0	0	1	1	1	3	4	4	729	0	0	1	1	1
20210423	1541	euro-census	1_2_8	4600	euro-census	1_2_8	4000	2	false	True	linear	dice	dice	0.2	bf	rh	15	1000	clk	none	20	[0.2]	no-histo	all	500	hlsh	simtol	0.9	11	11	31579	shapley	[0.0, 1.0, 0.0]	4	710	0	0	0	1	2	4	4	4	710	0	0	0	1	2
20210423	1541	euro-census	1_2_8	4600	euro-census	1_2_8	4000	2	false	True	linear	dice	dice	0.2	bf	rh	15	1000	clk	none	20	[0.2]	no-histo	all	500	hlsh	simtol	0.9	11	11	31579	shapley	[0.0, 0.0, 1.0]	5	974	0	0	0	1	1	1	5	5	974	0	0	0	1	1
20210423	1541	euro-census	1_2_8	4600	euro-census	1_2_8	4000	2	false	True	linear	dice	dice	0.2	bf	rh	15	1000	clk	none	20	[0.2]	no-histo	all	500	hlsh	simtol	0.9	11	11	31579	shapley	[0.6, 0.3, 0.1]	4	732	0	0	0	2	2	3	4	4	732	0	0	0	2	2
20210423	1541	euro-census	1_2_8	4600	euro-census	1_2_8	4000	2	false	True	linear	dice	dice	0.2	bf	rh	15	1000	clk	none	20	[0.2]	no-histo	all	500	hlsh	simtol	0.9	11	11	31579	random	[0.0, 0.0, 0.0]	0	1	0	0	0	0	0	0	0	0	1	0	0	0	0	0
20210423	1541	euro-census	1_2_8	4600	euro-census	1_2_8	4000	2	false	True	linear	dice	dice	0.2	bf	rh	15	1000	clk	none	20	[0.2]	one-central	all	500	hlsh	simtol	0.9	29	29	434	symmetric	[1.0, 0.0, 0.0]	5	52	1	2	5	5	5	5	5	5	52	1	2	5	5	5
20210423	1541	euro-census	1_2_8	4600	euro-census	1_2_8	4000	2	false	True	linear	dice	dice	0.2	bf	rh	15	1000	clk	none	20	[0.2]	one-central	all	500	hlsh	simtol	0.9	29	29	434	symmetric	[0.0, 1.0, 0.0]	5	61	2	3	4	5	5	5	5	5	61	2	3	4	5	5
20210423	1541	euro-census	1_2_8	4600	euro-census	1_2_8	4000	2	false	True	linear	dice	dice	0.2	bf	rh	15	1000	clk	none	20	[0.2]	one-central	all	500	hlsh	simtol	0.9	29	29	434	symmetric	[0.0, 0.0, 1.0]	3	95	2	2	2	3	3	3	3	3	95	2	2	2	3	3
20210423	1541	euro-census	1_2_8	4600	euro-census	1_2_8	4000	2	false	True	linear	dice	dice	0.2	bf	rh	15	1000	clk	none	20	[0.2]	one-central	all	500	hlsh	simtol	0.9	29	29	434	symmetric	[0.6, 0.3, 0.1]	5	68	2	3	4	5	5	5	5	5	68	2	3	4	5	5
20210423	1541	euro-census	1_2_8	4600	euro-census	1_2_8	4000	2	false	True	linear	dice	dice	0.2	bf	rh	15	1000	clk	none	20	[0.2]	one-central	all	500	hlsh	simtol	0.9	29	29	434	hungarian	[1.0, 0.0, 0.0]	4	119	0	1	3	4	4	4	4	4	120	0	1	3	4	4
20210423	1541	euro-census	1_2_8	4600	euro-census	1_2_8	4000	2	false	True	linear	dice	dice	0.2	bf	rh	15	1000	clk	none	20	[0.2]	one-central	all	500	hlsh	simtol	0.9	29	29	434	hungarian	[0.0, 1.0, 0.0]	4	119	2	2	3	4	4	4	4	4	120	2	2	3	4	4
20210423	1541	euro-census	1_2_8	4600	euro-census	1_2_8	4000	2	false	True	linear	dice	dice	0.2	bf	rh	15	1000	clk	none	20	[0.2]	one-central	all	500	hlsh	simtol	0.9	29	29	434	hungarian	[0.0, 0.0, 1.0]	3	114	2	2	2	3	3	3	3	3	114	2	2	2	3	3
20210423	1541	euro-census	1_2_8	4600	euro-census	1_2_8	4000	2	false	True	linear	dice	dice	0.2	bf	rh	15	1000	clk	none	20	[0.2]	one-central	all	500	hlsh	simtol	0.9	29	29	434	hungarian	[0.6, 0.3, 0.1]	4	119	2	3	3	4	4	4	4	4	120	2	3	3	4	4
20210423	1541	euro-census	1_2_8	4600	euro-census	1_2_8	4000	2	false	True	linear	dice	dice	0.2	bf	rh	15	1000	clk	none	20	[0.2]	one-central	all	500	hlsh	simtol	0.9	29	29	434	shapley	[1.0, 0.0, 0.0]	5	78	1	2	4	5	5	5	5	5	78	1	2	4	5	5
20210423	1541	euro-census	1_2_8	4600	euro-census	1_2_8	4000	2	false	True	linear	dice	dice	0.2	bf	rh	15	1000	clk	none	20	[0.2]	one-central	all	500	hlsh	simtol	0.9	29	29	434	shapley	[0.0, 1.0, 0.0]	5	80	2	3	4	5	5	5	5	5	80	2	3	4	5	5
20210423	1541	euro-census	1_2_8	4600	euro-census	1_2_8	4000	2	false	True	linear	dice	dice	0.2	bf	rh	15	1000	clk	none	20	[0.2]	one-central	all	500	hlsh	simtol	0.9	29	29	434	shapley	[0.0, 0.0, 1.0]	3	99	2	2	2	3	3	3	3	3	99	2	2	2	3	3
20210423	1541	euro-census	1_2_8	4600	euro-census	1_2_8	4000	2	false	True	linear	dice	dice	0.2	bf	rh	15	1000	clk	none	20	[0.2]	one-central	all	500	hlsh	simtol	0.9	29	29	434	shapley	[0.6, 0.3, 0.1]	5	82	2	3	4	5	5	5	5	5	82	2	3	4	5	5
20210423	1541	euro-census	1_2_8	4600	euro-census	1_2_8	4000	2	false	True	linear	dice	dice	0.2	bf	rh	15	1000	clk	none	20	[0.2]	one-central	all	500	hlsh	simtol	0.9	29	29	434	random	[0.0, 0.0, 0.0]	0	1	0	0	0	0	0	0	0	0	1	0	0	0	0	0
20210423	1541	euro-census	1_2_8	4600	euro-census	1_2_8	4000	2	false	True	linear	dice	dice	0.2	bf	rh	15	1000	clk	none	20	[0.2]	no-nf-central	all	500	hlsh	simtol	0.9	27	27	2087	symmetric	[1.0, 0.0, 0.0]	7	121	1	1	4	6	7	7	7	7	121	1	1	4	6	7
20210423	1541	euro-census	1_2_8	4600	euro-census	1_2_8	4000	2	false	True	linear	dice	dice	0.2	bf	rh	15	1000	clk	none	20	[0.2]	no-nf-central	all	500	hlsh	simtol	0.9	27	27	2087	symmetric	[0.0, 1.0, 0.0]	5	149	1	1	2	3	5	5	5	5	149	1	1	2	3	5
20210423	1541	euro-census	1_2_8	4600	euro-census	1_2_8	4000	2	false	True	linear	dice	dice	0.2	bf	rh	15	1000	clk	none	20	[0.2]	no-nf-central	all	500	hlsh	simtol	0.9	27	27	2087	symmetric	[0.0, 0.0, 1.0]	6	256	0	0	2	2	6	6	6	6	256	0	0	2	2	6
20210423	1541	euro-census	1_2_8	4600	euro-census	1_2_8	4000	2	false	True	linear	dice	dice	0.2	bf	rh	15	1000	clk	none	20	[0.2]	no-nf-central	all	500	hlsh	simtol	0.9	27	27	2087	symmetric	[0.6, 0.3, 0.1]	7	169	1	1	2	4	7	7	7	7	169	1	1	2	4	7
20210423	1541	euro-census	1_2_8	4600	euro-census	1_2_8	4000	2	false	True	linear	dice	dice	0.2	bf	rh	15	1000	clk	none	20	[0.2]	no-nf-central	all	500	hlsh	simtol	0.9	27	27	2087	hungarian	[1.0, 0.0, 0.0]	9	376	0	0	2	3	8	9	9	9	377	0	0	2	3	8
20210423	1541	euro-census	1_2_8	4600	euro-census	1_2_8	4000	2	false	True	linear	dice	dice	0.2	bf	rh	15	1000	clk	none	20	[0.2]	no-nf-central	all	500	hlsh	simtol	0.9	27	27	2087	hungarian	[0.0, 1.0, 0.0]	9	376	1	1	1	3	7	9	9	9	377	1	1	1	3	7
20210423	1541	euro-census	1_2_8	4600	euro-census	1_2_8	4000	2	false	True	linear	dice	dice	0.2	bf	rh	15	1000	clk	none	20	[0.2]	no-nf-central	all	500	hlsh	simtol	0.9	27	27	2087	hungarian	[0.0, 0.0, 1.0]	8	374	0	0	1	2	7	8	8	8	374	0	0	1	2	7
20210423	1541	euro-census	1_2_8	4600	euro-census	1_2_8	4000	2	false	True	linear	dice	dice	0.2	bf	rh	15	1000	clk	none	20	[0.2]	no-nf-central	all	500	hlsh	simtol	0.9	27	27	2087	hungarian	[0.6, 0.3, 0.1]	9	376	1	1	2	3	7	9	9	9	377	1	1	2	3	7
20210423	1541	euro-census	1_2_8	4600	euro-census	1_2_8	4000	2	false	True	linear	dice	dice	0.2	bf	rh	15	1000	clk	none	20	[0.2]	no-nf-central	all	500	hlsh	simtol	0.9	27	27	2087	shapley	[1.0, 0.0, 0.0]	10	247	1	1	3	4	9	10	10	10	247	1	1	3	4	9
20210423	1541	euro-census	1_2_8	4600	euro-census	1_2_8	4000	2	false	True	linear	dice	dice	0.2	bf	rh	15	1000	clk	none	20	[0.2]	no-nf-central	all	500	hlsh	simtol	0.9	27	27	2087	shapley	[0.0, 1.0, 0.0]	9	243	1	1	2	4	7	9	9	9	243	1	1	2	4	7
20210423	1541	euro-census	1_2_8	4600	euro-census	1_2_8	4000	2	false	True	linear	dice	dice	0.2	bf	rh	15	1000	clk	none	20	[0.2]	no-nf-central	all	500	hlsh	simtol	0.9	27	27	2087	shapley	[0.0, 0.0, 1.0]	6	298	0	0	2	2	5	6	6	6	298	0	0	2	2	5
20210423	1541	euro-census	1_2_8	4600	euro-census	1_2_8	4000	2	false	True	linear	dice	dice	0.2	bf	rh	15	1000	clk	none	20	[0.2]	no-nf-central	all	500	hlsh	simtol	0.9	27	27	2087	shapley	[0.6, 0.3, 0.1]	9	257	1	1	2	4	8	9	9	9	257	1	1	2	4	8
20210423	1541	euro-census	1_2_8	4600	euro-census	1_2_8	4000	2	false	True	linear	dice	dice	0.2	bf	rh	15	1000	clk	none	20	[0.2]	no-nf-central	all	500	hlsh	simtol	0.9	27	27	2087	random	[0.0, 0.0, 0.0]	0	1	0	0	0	0	0	0	0	0	1	0	0	0	0	0
20210423	1541	euro-census	1_2_8	4600	euro-census	1_2_8	4000	2	false	True	linear	dice	dice	0.2	bf	rh	15	1000	clk	none	20	[0.2]	no-central	all	500	hlsh	simtol	0.9	28	28	961	symmetric	[1.0, 0.0, 0.0]	9	88	1	2	4	9	9	9	9	9	88	1	2	4	9	9
20210423	1541	euro-census	1_2_8	4600	euro-census	1_2_8	4000	2	false	True	linear	dice	dice	0.2	bf	rh	15	1000	clk	none	20	[0.2]	no-central	all	500	hlsh	simtol	0.9	28	28	961	symmetric	[0.0, 1.0, 0.0]	7	103	2	3	4	7	7	7	7	7	103	2	3	4	7	7
20210423	1541	euro-census	1_2_8	4600	euro-census	1_2_8	4000	2	false	True	linear	dice	dice	0.2	bf	rh	15	1000	clk	none	20	[0.2]	no-central	all	500	hlsh	simtol	0.9	28	28	961	symmetric	[0.0, 0.0, 1.0]	6	159	0	2	4	5	6	6	6	6	159	0	2	4	5	6
20210423	1541	euro-census	1_2_8	4600	euro-census	1_2_8	4000	2	false	True	linear	dice	dice	0.2	bf	rh	15	1000	clk	none	20	[0.2]	no-central	all	500	hlsh	simtol	0.9	28	28	961	symmetric	[0.6, 0.3, 0.1]	9	117	2	3	3	8	9	9	9	9	117	2	3	3	8	9
20210423	1541	euro-census	1_2_8	4600	euro-census	1_2_8	4000	2	false	True	linear	dice	dice	0.2	bf	rh	15	1000	clk	none	20	[0.2]	no-central	all	500	hlsh	simtol	0.9	28	28	961	hungarian	[1.0, 0.0, 0.0]	8	205	1	2	4	5	8	8	8	8	205	1	2	4	5	8
20210423	1541	euro-census	1_2_8	4600	euro-census	1_2_8	4000	2	false	True	linear	dice	dice	0.2	bf	rh	15	1000	clk	none	20	[0.2]	no-central	all	500	hlsh	simtol	0.9	28	28	961	hungarian	[0.0, 1.0, 0.0]	8	205	2	3	3	7	8	8	8	8	205	2	3	3	7	8
20210423	1541	euro-census	1_2_8	4600	euro-census	1_2_8	4000	2	false	True	linear	dice	dice	0.2	bf	rh	15	1000	clk	none	20	[0.2]	no-central	all	500	hlsh	simtol	0.9	28	28	961	hungarian	[0.0, 0.0, 1.0]	6	202	0	2	4	5	6	6	6	6	202	0	2	4	5	6
20210423	1541	euro-census	1_2_8	4600	euro-census	1_2_8	4000	2	false	True	linear	dice	dice	0.2	bf	rh	15	1000	clk	none	20	[0.2]	no-central	all	500	hlsh	simtol	0.9	28	28	961	hungarian	[0.6, 0.3, 0.1]	9	204	2	3	3	7	9	9	9	9	204	2	3	3	7	9
20210423	1541	euro-census	1_2_8	4600	euro-census	1_2_8	4000	2	false	True	linear	dice	dice	0.2	bf	rh	15	1000	clk	none	20	[0.2]	no-central	all	500	hlsh	simtol	0.9	28	28	961	shapley	[1.0, 0.0, 0.0]	10	149	1	2	4	6	10	10	10	10	149	1	2	4	6	10
20210423	1541	euro-census	1_2_8	4600	euro-census	1_2_8	4000	2	false	True	linear	dice	dice	0.2	bf	rh	15	1000	clk	none	20	[0.2]	no-central	all	500	hlsh	simtol	0.9	28	28	961	shapley	[0.0, 1.0, 0.0]	8	148	2	3	4	6	8	8	8	8	148	2	3	4	6	8
20210423	1541	euro-census	1_2_8	4600	euro-census	1_2_8	4000	2	false	True	linear	dice	dice	0.2	bf	rh	15	1000	clk	none	20	[0.2]	no-central	all	500	hlsh	simtol	0.9	28	28	961	shapley	[0.0, 0.0, 1.0]	6	172	0	2	4	5	6	6	6	6	172	0	2	4	5	6
20210423	1541	euro-census	1_2_8	4600	euro-census	1_2_8	4000	2	false	True	linear	dice	dice	0.2	bf	rh	15	1000	clk	none	20	[0.2]	no-central	all	500	hlsh	simtol	0.9	28	28	961	shapley	[0.6, 0.3, 0.1]	11	153	2	3	3	7	11	11	11	11	153	2	3	3	7	11
20210423	1541	euro-census	1_2_8	4600	euro-census	1_2_8	4000	2	false	True	linear	dice	dice	0.2	bf	rh	15	1000	clk	none	20	[0.2]	no-central	all	500	hlsh	simtol	0.9	28	28	961	random	[0.0, 0.0, 0.0]	0	1	0	0	0	0	0	0	0	0	1	0	0	0	0	0
20210423	1541	euro-census	1_2_8	4600	euro-census	1_2_8	4000	2	false	True	linear	dice	dice	0.2	bf	rh	15	1000	clk	none	20	[0.2]	node2vec	all	500	hlsh	simtol	0.9	30	30	170919	symmetric	[1.0, 0.0, 0.0]	0	397	0	0	0	0	0	0	0	0	397	0	0	0	0	0
20210423	1541	euro-census	1_2_8	4600	euro-census	1_2_8	4000	2	false	True	linear	dice	dice	0.2	bf	rh	15	1000	clk	none	20	[0.2]	node2vec	all	500	hlsh	simtol	0.9	30	30	170919	symmetric	[0.0, 1.0, 0.0]	0	604	0	0	0	0	0	0	0	0	604	0	0	0	0	0
20210423	1541	euro-census	1_2_8	4600	euro-census	1_2_8	4000	2	false	True	linear	dice	dice	0.2	bf	rh	15	1000	clk	none	20	[0.2]	node2vec	all	500	hlsh	simtol	0.9	30	30	170919	symmetric	[0.0, 0.0, 1.0]	0	1277	0	0	0	0	0	0	0	0	1277	0	0	0	0	0
20210423	1541	euro-census	1_2_8	4600	euro-census	1_2_8	4000	2	false	True	linear	dice	dice	0.2	bf	rh	15	1000	clk	none	20	[0.2]	node2vec	all	500	hlsh	simtol	0.9	30	30	170919	symmetric	[0.6, 0.3, 0.1]	0	588	0	0	0	0	0	0	0	0	588	0	0	0	0	0
20210423	1541	euro-census	1_2_8	4600	euro-census	1_2_8	4000	2	false	True	linear	dice	dice	0.2	bf	rh	15	1000	clk	none	20	[0.2]	node2vec	all	500	hlsh	simtol	0.9	30	30	170919	hungarian	[1.0, 0.0, 0.0]	0	1674	0	0	0	0	0	0	0	0	1674	0	0	0	0	0
20210423	1541	euro-census	1_2_8	4600	euro-census	1_2_8	4000	2	false	True	linear	dice	dice	0.2	bf	rh	15	1000	clk	none	20	[0.2]	node2vec	all	500	hlsh	simtol	0.9	30	30	170919	hungarian	[0.0, 1.0, 0.0]	0	1800	0	0	0	0	0	0	0	0	1804	0	0	0	0	0
20210423	1541	euro-census	1_2_8	4600	euro-census	1_2_8	4000	2	false	True	linear	dice	dice	0.2	bf	rh	15	1000	clk	none	20	[0.2]	node2vec	all	500	hlsh	simtol	0.9	30	30	170919	hungarian	[0.0, 0.0, 1.0]	0	1058	0	0	0	0	0	0	0	0	1071	0	0	0	0	0
20210423	1541	euro-census	1_2_8	4600	euro-census	1_2_8	4000	2	false	True	linear	dice	dice	0.2	bf	rh	15	1000	clk	none	20	[0.2]	node2vec	all	500	hlsh	simtol	0.9	30	30	170919	hungarian	[0.6, 0.3, 0.1]	0	1803	0	0	0	0	0	0	0	0	1807	0	0	0	0	0
20210423	1541	euro-census	1_2_8	4600	euro-census	1_2_8	4000	2	false	True	linear	dice	dice	0.2	bf	rh	15	1000	clk	none	20	[0.2]	node2vec	all	500	hlsh	simtol	0.9	30	30	170919	shapley	[1.0, 0.0, 0.0]	1	2592	0	0	0	0	0	0	0	1	2592	0	0	0	0	0
20210423	1541	euro-census	1_2_8	4600	euro-census	1_2_8	4000	2	false	True	linear	dice	dice	0.2	bf	rh	15	1000	clk	none	20	[0.2]	node2vec	all	500	hlsh	simtol	0.9	30	30	170919	shapley	[0.0, 1.0, 0.0]	0	2534	0	0	0	0	0	0	0	0	2534	0	0	0	0	0
20210423	1541	euro-census	1_2_8	4600	euro-census	1_2_8	4000	2	false	True	linear	dice	dice	0.2	bf	rh	15	1000	clk	none	20	[0.2]	node2vec	all	500	hlsh	simtol	0.9	30	30	170919	shapley	[0.0, 0.0, 1.0]	1	3211	0	0	0	0	0	0	0	1	3210	0	0	0	0	0
20210423	1541	euro-census	1_2_8	4600	euro-census	1_2_8	4000	2	false	True	linear	dice	dice	0.2	bf	rh	15	1000	clk	none	20	[0.2]	node2vec	all	500	hlsh	simtol	0.9	30	30	170919	shapley	[0.6, 0.3, 0.1]	0	2567	0	0	0	0	0	0	0	0	2567	0	0	0	0	0
20210423	1541	euro-census	1_2_8	4600	euro-census	1_2_8	4000	2	false	True	linear	dice	dice	0.2	bf	rh	15	1000	clk	none	20	[0.2]	node2vec	all	500	hlsh	simtol	0.9	30	30	170919	random	[0.0, 0.0, 0.0]	0	1	0	0	0	0	0	0	0	0	1	0	0	0	0	0
																																		11	3211	3	4	5	9	11	11	11	11
[truncated: 31 more columns]
