# Supplementary material for: On the effectiveness of graph matching attacks against privacy-preserving record linkage
Source: PLoS One. 2022 Sep 22;17(9):e0267893. doi: 10.1371/journal.pone.0267893 (PMC9499274; doi:10.1371/journal.pone.0267893)
Supplement: S1 File — (ZIP) [file pone.0267893.s001.zip › Random-4000/4300-4000.csv]

date	time	plain_dataset_name	plain_attr_list	plain_num_rec	encode_dataset_name	encode_attr_list	encode_num_rec	q_length	padded	sim_adjust_flag	regression_model	plain_sim_funct	enc_sim_func	min_sim	encode_method	bf_hash_type/tmh_num_hash_bits/cmh_max_rand_int	num_hash_funct	bf_len/tmh_num_hash_tables/cmh_num_hash_col	bf_encode/tmh_key_len	bf_harden/tmh_val_len	graph_node_min_degree	graph_sim_list	graph_feat_list	graph_selected_feat	sim_hash_num_bit	sim_hash_block_funct	sim_comp_funct	sim_hash_match_sim	num_feat	use_num_feat	total_num_sim_edges	match_method	weight_list	num_corr_ident_rec	num_wrng_ident_rec	corr_top_10	corr_top_20	corr_top_50	corr_top_100	corr_top_200	corr_top_500	corr_top_1000	num_all_corr	num_all_wrng	scorr_top_10	scorr_top_20	scorr_top_50	scorr_top_100	scorr_top_200
20201212	1116	euro-census	1_2_8	4000	euro-census	1_2_8	4300	2	false	True	linear	dice	dice	0.2	bf	rh	15	1000	rbf-d	none	20	[0.2]	all	all	500	hlsh	simtol	0.9	30	30	2262	symmetric	[1.0, 0.0, 0.0]	176	560	6	11	22	38	63	138	173	173	560	6	11	22	38	63
20201212	1116	euro-census	1_2_8	4000	euro-census	1_2_8	4300	2	false	True	linear	dice	dice	0.2	bf	rh	15	1000	rbf-d	none	20	[0.2]	all	all	500	hlsh	simtol	0.9	30	30	2262	symmetric	[0.0, 1.0, 0.0]	181	607	4	11	21	40	62	132	178	178	607	4	11	21	40	62
20201212	1116	euro-census	1_2_8	4000	euro-census	1_2_8	4300	2	false	True	linear	dice	dice	0.2	bf	rh	15	1000	rbf-d	none	20	[0.2]	all	all	500	hlsh	simtol	0.9	30	30	2262	symmetric	[0.0, 0.0, 1.0]	156	759	2	5	10	24	47	100	153	153	759	2	5	10	24	47
20201212	1116	euro-census	1_2_8	4000	euro-census	1_2_8	4300	2	false	True	linear	dice	dice	0.2	bf	rh	15	1000	rbf-d	none	20	[0.2]	all	all	500	hlsh	simtol	0.9	30	30	2262	symmetric	[0.6, 0.3, 0.1]	191	625	4	11	21	40	62	136	188	188	625	4	11	21	40	62
20201212	1116	euro-census	1_2_8	4000	euro-census	1_2_8	4300	2	false	True	linear	dice	dice	0.2	bf	rh	15	1000	rbf-d	none	20	[0.2]	all	all	500	hlsh	simtol	0.9	30	30	2262	hungarian	[1.0, 0.0, 0.0]	210	832	5	11	24	44	70	132	203	207	876	5	11	24	44	70
20201212	1116	euro-census	1_2_8	4000	euro-census	1_2_8	4300	2	false	True	linear	dice	dice	0.2	bf	rh	15	1000	rbf-d	none	20	[0.2]	all	all	500	hlsh	simtol	0.9	30	30	2262	hungarian	[0.0, 1.0, 0.0]	208	834	4	11	21	40	62	143	202	205	878	4	11	21	40	62
20201212	1116	euro-census	1_2_8	4000	euro-census	1_2_8	4300	2	false	True	linear	dice	dice	0.2	bf	rh	15	1000	rbf-d	none	20	[0.2]	all	all	500	hlsh	simtol	0.9	30	30	2262	hungarian	[0.0, 0.0, 1.0]	157	854	2	5	10	24	47	102	153	154	854	2	5	10	24	47
20201212	1116	euro-census	1_2_8	4000	euro-census	1_2_8	4300	2	false	True	linear	dice	dice	0.2	bf	rh	15	1000	rbf-d	none	20	[0.2]	all	all	500	hlsh	simtol	0.9	30	30	2262	hungarian	[0.6, 0.3, 0.1]	208	834	4	11	21	40	62	140	203	205	878	4	11	21	40	62
20201212	1116	euro-census	1_2_8	4000	euro-census	1_2_8	4300	2	false	True	linear	dice	dice	0.2	bf	rh	15	1000	rbf-d	none	20	[0.2]	all	all	500	hlsh	simtol	0.9	30	30	2262	shapley	[1.0, 0.0, 0.0]	193	723	6	11	22	40	67	132	190	190	723	6	11	22	40	67
20201212	1116	euro-census	1_2_8	4000	euro-census	1_2_8	4300	2	false	True	linear	dice	dice	0.2	bf	rh	15	1000	rbf-d	none	20	[0.2]	all	all	500	hlsh	simtol	0.9	30	30	2262	shapley	[0.0, 1.0, 0.0]	190	717	4	11	21	40	62	132	187	187	717	4	11	21	40	62
20201212	1116	euro-census	1_2_8	4000	euro-census	1_2_8	4300	2	false	True	linear	dice	dice	0.2	bf	rh	15	1000	rbf-d	none	20	[0.2]	all	all	500	hlsh	simtol	0.9	30	30	2262	shapley	[0.0, 0.0, 1.0]	162	821	2	5	10	24	47	100	159	159	821	2	5	10	24	47
20201212	1116	euro-census	1_2_8	4000	euro-census	1_2_8	4300	2	false	True	linear	dice	dice	0.2	bf	rh	15	1000	rbf-d	none	20	[0.2]	all	all	500	hlsh	simtol	0.9	30	30	2262	shapley	[0.6, 0.3, 0.1]	199	737	4	11	21	40	62	136	196	196	737	4	11	21	40	62
20201212	1116	euro-census	1_2_8	4000	euro-census	1_2_8	4300	2	false	True	linear	dice	dice	0.2	bf	rh	15	1000	rbf-d	none	20	[0.2]	all	all	500	hlsh	simtol	0.9	30	30	2262	random	[0.0, 0.0, 0.0]	0	1	0	0	0	0	0	0	0	0	1	0	0	0	0	0
20201212	1116	euro-census	1_2_8	4000	euro-census	1_2_8	4300	2	false	True	linear	dice	dice	0.2	bf	rh	15	1000	rbf-d	none	20	[0.2]	no-histo	all	500	hlsh	simtol	0.9	11	11	858	symmetric	[1.0, 0.0, 0.0]	28	255	1	3	7	13	19	27	27	27	255	1	3	7	13	19
20201212	1116	euro-census	1_2_8	4000	euro-census	1_2_8	4300	2	false	True	linear	dice	dice	0.2	bf	rh	15	1000	rbf-d	none	20	[0.2]	no-histo	all	500	hlsh	simtol	0.9	11	11	858	symmetric	[0.0, 1.0, 0.0]	29	264	3	6	10	15	21	28	28	28	264	3	6	10	15	21
20201212	1116	euro-census	1_2_8	4000	euro-census	1_2_8	4300	2	false	True	linear	dice	dice	0.2	bf	rh	15	1000	rbf-d	none	20	[0.2]	no-histo	all	500	hlsh	simtol	0.9	11	11	858	symmetric	[0.0, 0.0, 1.0]	32	324	2	3	9	15	21	31	31	31	324	2	3	9	15	21
20201212	1116	euro-census	1_2_8	4000	euro-census	1_2_8	4300	2	false	True	linear	dice	dice	0.2	bf	rh	15	1000	rbf-d	none	20	[0.2]	no-histo	all	500	hlsh	simtol	0.9	11	11	858	symmetric	[0.6, 0.3, 0.1]	28	280	3	6	10	15	21	27	27	27	280	3	6	10	15	21
20201212	1116	euro-census	1_2_8	4000	euro-census	1_2_8	4300	2	false	True	linear	dice	dice	0.2	bf	rh	15	1000	rbf-d	none	20	[0.2]	no-histo	all	500	hlsh	simtol	0.9	11	11	858	hungarian	[1.0, 0.0, 0.0]	40	361	3	4	11	18	28	39	39	39	393	3	4	11	18	28
20201212	1116	euro-census	1_2_8	4000	euro-census	1_2_8	4300	2	false	True	linear	dice	dice	0.2	bf	rh	15	1000	rbf-d	none	20	[0.2]	no-histo	all	500	hlsh	simtol	0.9	11	11	858	hungarian	[0.0, 1.0, 0.0]	40	361	3	6	10	15	21	39	39	39	393	3	6	10	15	21
20201212	1116	euro-census	1_2_8	4000	euro-census	1_2_8	4300	2	false	True	linear	dice	dice	0.2	bf	rh	15	1000	rbf-d	none	20	[0.2]	no-histo	all	500	hlsh	simtol	0.9	11	11	858	hungarian	[0.0, 0.0, 1.0]	34	351	2	3	9	15	19	33	33	33	351	2	3	9	15	19
20201212	1116	euro-census	1_2_8	4000	euro-census	1_2_8	4300	2	false	True	linear	dice	dice	0.2	bf	rh	15	1000	rbf-d	none	20	[0.2]	no-histo	all	500	hlsh	simtol	0.9	11	11	858	hungarian	[0.6, 0.3, 0.1]	41	360	3	6	10	15	23	40	40	40	392	3	6	10	15	23
20201212	1116	euro-census	1_2_8	4000	euro-census	1_2_8	4300	2	false	True	linear	dice	dice	0.2	bf	rh	15	1000	rbf-d	none	20	[0.2]	no-histo	all	500	hlsh	simtol	0.9	11	11	858	shapley	[1.0, 0.0, 0.0]	33	313	1	3	7	15	22	32	32	32	313	1	3	7	15	22
20201212	1116	euro-census	1_2_8	4000	euro-census	1_2_8	4300	2	false	True	linear	dice	dice	0.2	bf	rh	15	1000	rbf-d	none	20	[0.2]	no-histo	all	500	hlsh	simtol	0.9	11	11	858	shapley	[0.0, 1.0, 0.0]	35	306	3	6	10	15	21	34	34	34	306	3	6	10	15	21
20201212	1116	euro-census	1_2_8	4000	euro-census	1_2_8	4300	2	false	True	linear	dice	dice	0.2	bf	rh	15	1000	rbf-d	none	20	[0.2]	no-histo	all	500	hlsh	simtol	0.9	11	11	858	shapley	[0.0, 0.0, 1.0]	33	342	2	3	9	15	21	32	32	32	342	2	3	9	15	21
20201212	1116	euro-census	1_2_8	4000	euro-census	1_2_8	4300	2	false	True	linear	dice	dice	0.2	bf	rh	15	1000	rbf-d	none	20	[0.2]	no-histo	all	500	hlsh	simtol	0.9	11	11	858	shapley	[0.6, 0.3, 0.1]	33	313	3	6	10	15	21	32	32	32	313	3	6	10	15	21
20201212	1116	euro-census	1_2_8	4000	euro-census	1_2_8	4300	2	false	True	linear	dice	dice	0.2	bf	rh	15	1000	rbf-d	none	20	[0.2]	no-histo	all	500	hlsh	simtol	0.9	11	11	858	random	[0.0, 0.0, 0.0]	0	1	0	0	0	0	0	0	0	0	1	0	0	0	0	0
20201212	1116	euro-census	1_2_8	4000	euro-census	1_2_8	4300	2	false	True	linear	dice	dice	0.2	bf	rh	15	1000	rbf-d	none	20	[0.2]	one-central	all	500	hlsh	simtol	0.9	29	29	3379	symmetric	[1.0, 0.0, 0.0]	237	715	5	10	19	35	61	137	234	234	715	5	10	19	35	61
20201212	1116	euro-census	1_2_8	4000	euro-census	1_2_8	4300	2	false	True	linear	dice	dice	0.2	bf	rh	15	1000	rbf-d	none	20	[0.2]	one-central	all	500	hlsh	simtol	0.9	29	29	3379	symmetric	[0.0, 1.0, 0.0]	251	788	6	11	26	46	76	160	242	248	788	6	11	26	46	76
20201212	1116	euro-census	1_2_8	4000	euro-census	1_2_8	4300	2	false	True	linear	dice	dice	0.2	bf	rh	15	1000	rbf-d	none	20	[0.2]	one-central	all	500	hlsh	simtol	0.9	29	29	3379	symmetric	[0.0, 0.0, 1.0]	210	1042	3	5	14	23	56	112	181	207	1042	3	5	14	23	56
20201212	1116	euro-census	1_2_8	4000	euro-census	1_2_8	4300	2	false	True	linear	dice	dice	0.2	bf	rh	15	1000	rbf-d	none	20	[0.2]	one-central	all	500	hlsh	simtol	0.9	29	29	3379	symmetric	[0.6, 0.3, 0.1]	260	832	6	11	26	46	76	154	246	257	832	6	11	26	46	76
20201212	1116	euro-census	1_2_8	4000	euro-census	1_2_8	4300	2	false	True	linear	dice	dice	0.2	bf	rh	15	1000	rbf-d	none	20	[0.2]	one-central	all	500	hlsh	simtol	0.9	29	29	3379	hungarian	[1.0, 0.0, 0.0]	284	1169	4	10	21	41	66	140	234	281	1209	4	10	21	41	66
20201212	1116	euro-census	1_2_8	4000	euro-census	1_2_8	4300	2	false	True	linear	dice	dice	0.2	bf	rh	15	1000	rbf-d	none	20	[0.2]	one-central	all	500	hlsh	simtol	0.9	29	29	3379	hungarian	[0.0, 1.0, 0.0]	284	1169	6	11	26	46	76	165	253	281	1209	6	11	26	46	76
20201212	1116	euro-census	1_2_8	4000	euro-census	1_2_8	4300	2	false	True	linear	dice	dice	0.2	bf	rh	15	1000	rbf-d	none	20	[0.2]	one-central	all	500	hlsh	simtol	0.9	29	29	3379	hungarian	[0.0, 0.0, 1.0]	224	1189	3	5	14	23	56	117	183	221	1189	3	5	14	23	56
20201212	1116	euro-census	1_2_8	4000	euro-census	1_2_8	4300	2	false	True	linear	dice	dice	0.2	bf	rh	15	1000	rbf-d	none	20	[0.2]	one-central	all	500	hlsh	simtol	0.9	29	29	3379	hungarian	[0.6, 0.3, 0.1]	285	1168	6	11	26	46	76	155	247	282	1208	6	11	26	46	76
20201212	1116	euro-census	1_2_8	4000	euro-census	1_2_8	4300	2	false	True	linear	dice	dice	0.2	bf	rh	15	1000	rbf-d	none	20	[0.2]	one-central	all	500	hlsh	simtol	0.9	29	29	3379	shapley	[1.0, 0.0, 0.0]	268	1008	5	10	20	37	65	131	234	265	1008	5	10	20	37	65
20201212	1116	euro-census	1_2_8	4000	euro-census	1_2_8	4300	2	false	True	linear	dice	dice	0.2	bf	rh	15	1000	rbf-d	none	20	[0.2]	one-central	all	500	hlsh	simtol	0.9	29	29	3379	shapley	[0.0, 1.0, 0.0]	265	991	6	11	26	46	76	160	243	262	991	6	11	26	46	76
20201212	1116	euro-census	1_2_8	4000	euro-census	1_2_8	4300	2	false	True	linear	dice	dice	0.2	bf	rh	15	1000	rbf-d	none	20	[0.2]	one-central	all	500	hlsh	simtol	0.9	29	29	3379	shapley	[0.0, 0.0, 1.0]	218	1146	3	5	14	23	56	112	181	215	1146	3	5	14	23	56
20201212	1116	euro-census	1_2_8	4000	euro-census	1_2_8	4300	2	false	True	linear	dice	dice	0.2	bf	rh	15	1000	rbf-d	none	20	[0.2]	one-central	all	500	hlsh	simtol	0.9	29	29	3379	shapley	[0.6, 0.3, 0.1]	273	1024	6	11	26	46	76	154	246	270	1024	6	11	26	46	76
20201212	1116	euro-census	1_2_8	4000	euro-census	1_2_8	4300	2	false	True	linear	dice	dice	0.2	bf	rh	15	1000	rbf-d	none	20	[0.2]	one-central	all	500	hlsh	simtol	0.9	29	29	3379	random	[0.0, 0.0, 0.0]	0	1	0	0	0	0	0	0	0	0	1	0	0	0	0	0
20201212	1116	euro-census	1_2_8	4000	euro-census	1_2_8	4300	2	false	True	linear	dice	dice	0.2	bf	rh	15	1000	rbf-d	none	20	[0.2]	no-nf-central	all	500	hlsh	simtol	0.9	27	27	5832	symmetric	[1.0, 0.0, 0.0]	240	795	5	10	18	37	61	136	234	237	794	5	10	18	37	61
20201212	1116	euro-census	1_2_8	4000	euro-census	1_2_8	4300	2	false	True	linear	dice	dice	0.2	bf	rh	15	1000	rbf-d	none	20	[0.2]	no-nf-central	all	500	hlsh	simtol	0.9	27	27	5832	symmetric	[0.0, 1.0, 0.0]	263	906	6	11	23	43	61	150	244	261	905	6	11	23	43	61
20201212	1116	euro-census	1_2_8	4000	euro-census	1_2_8	4300	2	false	True	linear	dice	dice	0.2	bf	rh	15	1000	rbf-d	none	20	[0.2]	no-nf-central	all	500	hlsh	simtol	0.9	27	27	5832	symmetric	[0.0, 0.0, 1.0]	191	1256	2	6	17	31	58	99	158	189	1252	2	6	17	31	58
20201212	1116	euro-census	1_2_8	4000	euro-census	1_2_8	4300	2	false	True	linear	dice	dice	0.2	bf	rh	15	1000	rbf-d	none	20	[0.2]	no-nf-central	all	500	hlsh	simtol	0.9	27	27	5832	symmetric	[0.6, 0.3, 0.1]	264	954	6	11	23	43	61	148	239	262	953	6	11	23	43	61
20201212	1116	euro-census	1_2_8	4000	euro-census	1_2_8	4300	2	false	True	linear	dice	dice	0.2	bf	rh	15	1000	rbf-d	none	20	[0.2]	no-nf-central	all	500	hlsh	simtol	0.9	27	27	5832	hungarian	[1.0, 0.0, 0.0]	284	1569	4	11	22	44	71	137	229	282	1597	4	11	22	44	71
20201212	1116	euro-census	1_2_8	4000	euro-census	1_2_8	4300	2	false	True	linear	dice	dice	0.2	bf	rh	15	1000	rbf-d	none	20	[0.2]	no-nf-central	all	500	hlsh	simtol	0.9	27	27	5832	hungarian	[0.0, 1.0, 0.0]	295	1558	6	11	23	43	61	158	247	293	1586	6	11	23	43	61
20201212	1116	euro-census	1_2_8	4000	euro-census	1_2_8	4300	2	false	True	linear	dice	dice	0.2	bf	rh	15	1000	rbf-d	none	20	[0.2]	no-nf-central	all	500	hlsh	simtol	0.9	27	27	5832	hungarian	[0.0, 0.0, 1.0]	198	1613	2	6	17	31	58	94	151	196	1609	2	6	17	31	59
20201212	1116	euro-census	1_2_8	4000	euro-census	1_2_8	4300	2	false	True	linear	dice	dice	0.2	bf	rh	15	1000	rbf-d	none	20	[0.2]	no-nf-central	all	500	hlsh	simtol	0.9	27	27	5832	hungarian	[0.6, 0.3, 0.1]	285	1568	6	11	23	43	61	149	240	283	1596	6	11	23	43	61
20201212	1116	euro-census	1_2_8	4000	euro-census	1_2_8	4300	2	false	True	linear	dice	dice	0.2	bf	rh	15	1000	rbf-d	none	20	[0.2]	no-nf-central	all	500	hlsh	simtol	0.9	27	27	5832	shapley	[1.0, 0.0, 0.0]	280	1283	5	10	19	37	68	134	230	277	1280	5	10	19	37	68
20201212	1116	euro-census	1_2_8	4000	euro-census	1_2_8	4300	2	false	True	linear	dice	dice	0.2	bf	rh	15	1000	rbf-d	none	20	[0.2]	no-nf-central	all	500	hlsh	simtol	0.9	27	27	5832	shapley	[0.0, 1.0, 0.0]	288	1261	6	11	23	43	61	149	238	286	1257	6	11	23	43	61
20201212	1116	euro-census	1_2_8	4000	euro-census	1_2_8	4300	2	false	True	linear	dice	dice	0.2	bf	rh	15	1000	rbf-d	none	20	[0.2]	no-nf-central	all	500	hlsh	simtol	0.9	27	27	5832	shapley	[0.0, 0.0, 1.0]	195	1516	2	6	17	31	58	99	154	193	1512	2	6	17	31	58
20201212	1116	euro-census	1_2_8	4000	euro-census	1_2_8	4300	2	false	True	linear	dice	dice	0.2	bf	rh	15	1000	rbf-d	none	20	[0.2]	no-nf-central	all	500	hlsh	simtol	0.9	27	27	5832	shapley	[0.6, 0.3, 0.1]	287	1303	6	11	23	43	61	148	238	285	1299	6	11	23	43	61
20201212	1116	euro-census	1_2_8	4000	euro-census	1_2_8	4300	2	false	True	linear	dice	dice	0.2	bf	rh	15	1000	rbf-d	none	20	[0.2]	no-nf-central	all	500	hlsh	simtol	0.9	27	27	5832	random	[0.0, 0.0, 0.0]	1	0	1	1	1	1	1	1	1	1	0	1	1	1	1	1
20201212	1116	euro-census	1_2_8	4000	euro-census	1_2_8	4300	2	false	True	linear	dice	dice	0.2	bf	rh	15	1000	rbf-d	none	20	[0.2]	no-central	all	500	hlsh	simtol	0.9	28	28	8602	symmetric	[1.0, 0.0, 0.0]	282	863	5	10	18	37	61	137	249	279	863	5	10	18	37	61
20201212	1116	euro-census	1_2_8	4000	euro-census	1_2_8	4300	2	false	True	linear	dice	dice	0.2	bf	rh	15	1000	rbf-d	none	20	[0.2]	no-central	all	500	hlsh	simtol	0.9	28	28	8602	symmetric	[0.0, 1.0, 0.0]	304	1007	6	10	26	47	83	167	265	301	1007	6	10	26	47	83
20201212	1116	euro-census	1_2_8	4000	euro-census	1_2_8	4300	2	false	True	linear	dice	dice	0.2	bf	rh	15	1000	rbf-d	none	20	[0.2]	no-central	all	500	hlsh	simtol	0.9	28	28	8602	symmetric	[0.0, 0.0, 1.0]	215	1434	4	7	21	38	77	110	170	212	1434	4	7	21	38	77
20201212	1116	euro-census	1_2_8	4000	euro-census	1_2_8	4300	2	false	True	linear	dice	dice	0.2	bf	rh	15	1000	rbf-d	none	20	[0.2]	no-central	all	500	hlsh	simtol	0.9	28	28	8602	symmetric	[0.6, 0.3, 0.1]	308	1051	6	10	26	47	83	171	264	305	1051	6	10	26	47	83
20201212	1116	euro-census	1_2_8	4000	euro-census	1_2_8	4300	2	false	True	linear	dice	dice	0.2	bf	rh	15	1000	rbf-d	none	20	[0.2]	no-central	all	500	hlsh	simtol	0.9	28	28	8602	hungarian	[1.0, 0.0, 0.0]	338	1886	5	11	23	42	72	145	248	335	1915	5	11	23	42	72
20201212	1116	euro-census	1_2_8	4000	euro-census	1_2_8	4300	2	false	True	linear	dice	dice	0.2	bf	rh	15	1000	rbf-d	none	20	[0.2]	no-central	all	500	hlsh	simtol	0.9	28	28	8602	hungarian	[0.0, 1.0, 0.0]	345	1879	6	10	26	47	83	170	269	342	1908	6	10	26	47	83
20201212	1116	euro-census	1_2_8	4000	euro-census	1_2_8	4300	2	false	True	linear	dice	dice	0.2	bf	rh	15	1000	rbf-d	none	20	[0.2]	no-central	all	500	hlsh	simtol	0.9	28	28	8602	hungarian	[0.0, 0.0, 1.0]	225	1962	4	7	21	38	73	114	169	222	1962	4	7	21	38	73
20201212	1116	euro-census	1_2_8	4000	euro-census	1_2_8	4300	2	false	True	linear	dice	dice	0.2	bf	rh	15	1000	rbf-d	none	20	[0.2]	no-central	all	500	hlsh	simtol	0.9	28	28	8602	hungarian	[0.6, 0.3, 0.1]	343	1881	6	10	26	47	83	175	269	340	1910	6	10	26	47	83
20201212	1116	euro-census	1_2_8	4000	euro-census	1_2_8	4300	2	false	True	linear	dice	dice	0.2	bf	rh	15	1000	rbf-d	none	20	[0.2]	no-central	all	500	hlsh	simtol	0.9	28	28	8602	shapley	[1.0, 0.0, 0.0]	325	1587	5	10	19	37	68	135	233	322	1587	5	10	19	37	68
20201212	1116	euro-census	1_2_8	4000	euro-census	1_2_8	4300	2	false	True	linear	dice	dice	0.2	bf	rh	15	1000	rbf-d	none	20	[0.2]	no-central	all	500	hlsh	simtol	0.9	28	28	8602	shapley	[0.0, 1.0, 0.0]	342	1546	6	10	26	47	83	167	268	339	1546	6	10	26	47	83
20201212	1116	euro-census	1_2_8	4000	euro-census	1_2_8	4300	2	false	True	linear	dice	dice	0.2	bf	rh	15	1000	rbf-d	none	20	[0.2]	no-central	all	500	hlsh	simtol	0.9	28	28	8602	shapley	[0.0, 0.0, 1.0]	237	1867	4	7	21	38	77	110	171	234	1867	4	7	21	38	77
20201212	1116	euro-census	1_2_8	4000	euro-census	1_2_8	4300	2	false	True	linear	dice	dice	0.2	bf	rh	15	1000	rbf-d	none	20	[0.2]	no-central	all	500	hlsh	simtol	0.9	28	28	8602	shapley	[0.6, 0.3, 0.1]	335	1594	6	10	26	47	83	172	263	332	1594	6	10	26	47	83
20201212	1116	euro-census	1_2_8	4000	euro-census	1_2_8	4300	2	false	True	linear	dice	dice	0.2	bf	rh	15	1000	rbf-d	none	20	[0.2]	no-central	all	500	hlsh	simtol	0.9	28	28	8602	random	[0.0, 0.0, 0.0]	0	1	0	0	0	0	0	0	0	0	1	0	0	0	0	0
20201212	1116	euro-census	1_2_8	4000	euro-census	1_2_8	4300	2	false	True	linear	dice	dice	0.2	bf	rh	15	1000	rbf-d	none	20	[0.2]	node2vec	all	500	hlsh	simtol	0.9	30	30	4114	symmetric	[1.0, 0.0, 0.0]	13	851	0	0	0	0	2	7	13	13	849	0	0	0	0	2
20201212	1116	euro-census	1_2_8	4000	euro-census	1_2_8	4300	2	false	True	linear	dice	dice	0.2	bf	rh	15	1000	rbf-d	none	20	[0.2]	node2vec	all	500	hlsh	simtol	0.9	30	30	4114	symmetric	[0.0, 1.0, 0.0]	16	955	0	1	1	2	4	8	16	16	951	0	1	1	2	4
20201212	1116	euro-census	1_2_8	4000	euro-census	1_2_8	4300	2	false	True	linear	dice	dice	0.2	bf	rh	15	1000	rbf-d	none	20	[0.2]	node2vec	all	500	hlsh	simtol	0.9	30	30	4114	symmetric	[0.0, 0.0, 1.0]	33	1248	0	0	1	1	4	10	27	31	1244	0	0	1	1	4
20201212	1116	euro-census	1_2_8	4000	euro-census	1_2_8	4300	2	false	True	linear	dice	dice	0.2	bf	rh	15	1000	rbf-d	none	20	[0.2]	node2vec	all	500	hlsh	simtol	0.9	30	30	4114	symmetric	[0.6, 0.3, 0.1]	20	1051	0	1	1	2	4	9	19	20	1047	0	1	1	2	4
20201212	1116	euro-census	1_2_8	4000	euro-census	1_2_8	4300	2	false	True	linear	dice	dice	0.2	bf	rh	15	1000	rbf-d	none	20	[0.2]	node2vec	all	500	hlsh	simtol	0.9	30	30	4114	hungarian	[1.0, 0.0, 0.0]	28	1505	0	0	0	0	1	6	15	26	1536	0	0	0	0	1
20201212	1116	euro-census	1_2_8	4000	euro-census	1_2_8	4300	2	false	True	linear	dice	dice	0.2	bf	rh	15	1000	rbf-d	none	20	[0.2]	node2vec	all	500	hlsh	simtol	0.9	30	30	4114	hungarian	[0.0, 1.0, 0.0]	32	1501	0	1	1	2	4	6	14	30	1532	0	1	1	2	4
20201212	1116	euro-census	1_2_8	4000	euro-census	1_2_8	4300	2	false	True	linear	dice	dice	0.2	bf	rh	15	1000	rbf-d	none	20	[0.2]	node2vec	all	500	hlsh	simtol	0.9	30	30	4114	hungarian	[0.0, 0.0, 1.0]	31	1476	0	0	1	1	5	14	26	30	1472	0	0	1	1	5
20201212	1116	euro-census	1_2_8	4000	euro-census	1_2_8	4300	2	false	True	linear	dice	dice	0.2	bf	rh	15	1000	rbf-d	none	20	[0.2]	node2vec	all	500	hlsh	simtol	0.9	30	30	4114	hungarian	[0.6, 0.3, 0.1]	31	1502	0	1	1	2	4	9	19	29	1533	0	1	1	2	4
20201212	1116	euro-census	1_2_8	4000	euro-census	1_2_8	4300	2	false	True	linear	dice	dice	0.2	bf	rh	15	1000	rbf-d	none	20	[0.2]	node2vec	all	500	hlsh	simtol	0.9	30	30	4114	shapley	[1.0, 0.0, 0.0]	21	1230	0	0	0	0	2	6	15	21	1226	0	0	0	0	2
20201212	1116	euro-census	1_2_8	4000	euro-census	1_2_8	4300	2	false	True	linear	dice	dice	0.2	bf	rh	15	1000	rbf-d	none	20	[0.2]	node2vec	all	500	hlsh	simtol	0.9	30	30	4114	shapley	[0.0, 1.0, 0.0]	22	1216	0	1	1	2	4	8	14	22	1212	0	1	1	2	4
20201212	1116	euro-census	1_2_8	4000	euro-census	1_2_8	4300	2	false	True	linear	dice	dice	0.2	bf	rh	15	1000	rbf-d	none	20	[0.2]	node2vec	all	500	hlsh	simtol	0.9	30	30	4114	shapley	[0.0, 0.0, 1.0]	35	1385	0	0	1	1	4	10	28	33	1381	0	0	1	1	4
20201212	1116	euro-census	1_2_8	4000	euro-census	1_2_8	4300	2	false	True	linear	dice	dice	0.2	bf	rh	15	1000	rbf-d	none	20	[0.2]	node2vec	all	500	hlsh	simtol	0.9	30	30	4114	shapley	[0.6, 0.3, 0.1]	26	1267	0	1	1	2	4	9	20	26	1263	0	1	1	2	4
20201212	1116	euro-census	1_2_8	4000	euro-census	1_2_8	4300	2	false	True	linear	dice	dice	0.2	bf	rh	15	1000	rbf-d	none	20	[0.2]	node2vec	all	500	hlsh	simtol	0.9	30	30	4114	random	[0.0, 0.0, 0.0]	0	1	0	0	0	0	0	0	0	0	1	0	0	0	0	0
																																		345
[truncated: 31 more columns]
