# Supplementary material for: On the effectiveness of graph matching attacks against privacy-preserving record linkage
Source: PLoS One. 2022 Sep 22;17(9):e0267893. doi: 10.1371/journal.pone.0267893 (PMC9499274; doi:10.1371/journal.pone.0267893)
Supplement: S1 File — (ZIP) [file pone.0267893.s001.zip › Random-4000/4200-4000.csv]

date	time	plain_dataset_name	plain_attr_list	plain_num_rec	encode_dataset_name	encode_attr_list	encode_num_rec	q_length	padded	sim_adjust_flag	regression_model	plain_sim_funct	enc_sim_func	min_sim	encode_method	bf_hash_type/tmh_num_hash_bits/cmh_max_rand_int	num_hash_funct	bf_len/tmh_num_hash_tables/cmh_num_hash_col	bf_encode/tmh_key_len	bf_harden/tmh_val_len	graph_node_min_degree	graph_sim_list	graph_feat_list	graph_selected_feat	sim_hash_num_bit	sim_hash_block_funct	sim_comp_funct	sim_hash_match_sim	num_feat	use_num_feat	total_num_sim_edges	match_method	weight_list	num_corr_ident_rec	num_wrng_ident_rec	corr_top_10	corr_top_20	corr_top_50	corr_top_100	corr_top_200	corr_top_500	corr_top_1000	num_all_corr	num_all_wrng	scorr_top_10	scorr_top_20	scorr_top_50	scorr_top_100	scorr_top_200
20201211	1533	euro-census	1_2_8	4000	euro-census	1_2_8	4200	2	false	True	linear	dice	dice	0.2	bf	rh	15	1000	rbf-d	none	20	[0.2]	all	all	500	hlsh	simtol	0.9	30	30	2457	symmetric	[1.0, 0.0, 0.0]	298	512	4	8	23	47	93	217	296	296	512	4	8	23	47	93
20201211	1533	euro-census	1_2_8	4000	euro-census	1_2_8	4200	2	false	True	linear	dice	dice	0.2	bf	rh	15	1000	rbf-d	none	20	[0.2]	all	all	500	hlsh	simtol	0.9	30	30	2457	symmetric	[0.0, 1.0, 0.0]	307	546	8	13	26	56	97	201	305	305	546	8	13	26	56	97
20201211	1533	euro-census	1_2_8	4000	euro-census	1_2_8	4200	2	false	True	linear	dice	dice	0.2	bf	rh	15	1000	rbf-d	none	20	[0.2]	all	all	500	hlsh	simtol	0.9	30	30	2457	symmetric	[0.0, 0.0, 1.0]	262	736	1	5	12	29	66	163	260	260	736	1	5	12	29	66
20201211	1533	euro-census	1_2_8	4000	euro-census	1_2_8	4200	2	false	True	linear	dice	dice	0.2	bf	rh	15	1000	rbf-d	none	20	[0.2]	all	all	500	hlsh	simtol	0.9	30	30	2457	symmetric	[0.6, 0.3, 0.1]	319	584	8	13	26	56	97	213	317	317	584	8	13	26	56	97
20201211	1533	euro-census	1_2_8	4000	euro-census	1_2_8	4200	2	false	True	linear	dice	dice	0.2	bf	rh	15	1000	rbf-d	none	20	[0.2]	all	all	500	hlsh	simtol	0.9	30	30	2457	hungarian	[1.0, 0.0, 0.0]	345	805	5	12	30	50	98	216	332	343	838	5	12	30	50	98
20201211	1533	euro-census	1_2_8	4000	euro-census	1_2_8	4200	2	false	True	linear	dice	dice	0.2	bf	rh	15	1000	rbf-d	none	20	[0.2]	all	all	500	hlsh	simtol	0.9	30	30	2457	hungarian	[0.0, 1.0, 0.0]	353	797	8	13	26	56	97	210	344	351	830	8	13	26	56	97
20201211	1533	euro-census	1_2_8	4000	euro-census	1_2_8	4200	2	false	True	linear	dice	dice	0.2	bf	rh	15	1000	rbf-d	none	20	[0.2]	all	all	500	hlsh	simtol	0.9	30	30	2457	hungarian	[0.0, 0.0, 1.0]	268	828	1	5	12	29	66	162	257	266	828	1	5	12	29	66
20201211	1533	euro-census	1_2_8	4000	euro-census	1_2_8	4200	2	false	True	linear	dice	dice	0.2	bf	rh	15	1000	rbf-d	none	20	[0.2]	all	all	500	hlsh	simtol	0.9	30	30	2457	hungarian	[0.6, 0.3, 0.1]	344	806	8	13	26	56	97	213	338	342	839	8	13	26	56	97
20201211	1533	euro-census	1_2_8	4000	euro-census	1_2_8	4200	2	false	True	linear	dice	dice	0.2	bf	rh	15	1000	rbf-d	none	20	[0.2]	all	all	500	hlsh	simtol	0.9	30	30	2457	shapley	[1.0, 0.0, 0.0]	326	678	4	8	22	45	90	209	324	324	678	4	8	22	45	90
20201211	1533	euro-census	1_2_8	4000	euro-census	1_2_8	4200	2	false	True	linear	dice	dice	0.2	bf	rh	15	1000	rbf-d	none	20	[0.2]	all	all	500	hlsh	simtol	0.9	30	30	2457	shapley	[0.0, 1.0, 0.0]	325	669	8	13	26	56	97	201	323	323	669	8	13	26	56	97
20201211	1533	euro-census	1_2_8	4000	euro-census	1_2_8	4200	2	false	True	linear	dice	dice	0.2	bf	rh	15	1000	rbf-d	none	20	[0.2]	all	all	500	hlsh	simtol	0.9	30	30	2457	shapley	[0.0, 0.0, 1.0]	267	801	1	5	12	29	66	163	259	265	801	1	5	12	29	66
20201211	1533	euro-census	1_2_8	4000	euro-census	1_2_8	4200	2	false	True	linear	dice	dice	0.2	bf	rh	15	1000	rbf-d	none	20	[0.2]	all	all	500	hlsh	simtol	0.9	30	30	2457	shapley	[0.6, 0.3, 0.1]	328	696	8	13	26	56	97	213	326	326	696	8	13	26	56	97
20201211	1533	euro-census	1_2_8	4000	euro-census	1_2_8	4200	2	false	True	linear	dice	dice	0.2	bf	rh	15	1000	rbf-d	none	20	[0.2]	all	all	500	hlsh	simtol	0.9	30	30	2457	random	[0.0, 0.0, 0.0]	1	0	1	1	1	1	1	1	1	1	0	1	1	1	1	1
20201211	1533	euro-census	1_2_8	4000	euro-census	1_2_8	4200	2	false	True	linear	dice	dice	0.2	bf	rh	15	1000	rbf-d	none	20	[0.2]	no-histo	all	500	hlsh	simtol	0.9	11	11	688	symmetric	[1.0, 0.0, 0.0]	38	213	1	6	17	27	34	37	37	37	213	1	6	17	27	34
20201211	1533	euro-census	1_2_8	4000	euro-census	1_2_8	4200	2	false	True	linear	dice	dice	0.2	bf	rh	15	1000	rbf-d	none	20	[0.2]	no-histo	all	500	hlsh	simtol	0.9	11	11	688	symmetric	[0.0, 1.0, 0.0]	40	221	5	7	13	19	31	39	39	39	221	5	7	13	19	31
20201211	1533	euro-census	1_2_8	4000	euro-census	1_2_8	4200	2	false	True	linear	dice	dice	0.2	bf	rh	15	1000	rbf-d	none	20	[0.2]	no-histo	all	500	hlsh	simtol	0.9	11	11	688	symmetric	[0.0, 0.0, 1.0]	35	276	5	6	12	16	28	34	34	34	276	5	6	12	16	28
20201211	1533	euro-census	1_2_8	4000	euro-census	1_2_8	4200	2	false	True	linear	dice	dice	0.2	bf	rh	15	1000	rbf-d	none	20	[0.2]	no-histo	all	500	hlsh	simtol	0.9	11	11	688	symmetric	[0.6, 0.3, 0.1]	40	227	5	7	13	19	37	39	39	39	227	5	7	13	19	37
20201211	1533	euro-census	1_2_8	4000	euro-census	1_2_8	4200	2	false	True	linear	dice	dice	0.2	bf	rh	15	1000	rbf-d	none	20	[0.2]	no-histo	all	500	hlsh	simtol	0.9	11	11	688	hungarian	[1.0, 0.0, 0.0]	51	311	3	5	18	27	41	50	50	50	335	3	5	18	27	41
20201211	1533	euro-census	1_2_8	4000	euro-census	1_2_8	4200	2	false	True	linear	dice	dice	0.2	bf	rh	15	1000	rbf-d	none	20	[0.2]	no-histo	all	500	hlsh	simtol	0.9	11	11	688	hungarian	[0.0, 1.0, 0.0]	50	312	5	7	13	19	30	49	49	49	336	5	7	13	19	30
20201211	1533	euro-census	1_2_8	4000	euro-census	1_2_8	4200	2	false	True	linear	dice	dice	0.2	bf	rh	15	1000	rbf-d	none	20	[0.2]	no-histo	all	500	hlsh	simtol	0.9	11	11	688	hungarian	[0.0, 0.0, 1.0]	43	295	5	6	12	16	32	42	42	42	295	5	6	12	16	32
20201211	1533	euro-census	1_2_8	4000	euro-census	1_2_8	4200	2	false	True	linear	dice	dice	0.2	bf	rh	15	1000	rbf-d	none	20	[0.2]	no-histo	all	500	hlsh	simtol	0.9	11	11	688	hungarian	[0.6, 0.3, 0.1]	50	312	5	7	13	19	37	49	49	49	336	5	7	13	19	37
20201211	1533	euro-census	1_2_8	4000	euro-census	1_2_8	4200	2	false	True	linear	dice	dice	0.2	bf	rh	15	1000	rbf-d	none	20	[0.2]	no-histo	all	500	hlsh	simtol	0.9	11	11	688	shapley	[1.0, 0.0, 0.0]	43	255	1	6	17	28	37	42	42	42	255	1	6	17	28	37
20201211	1533	euro-census	1_2_8	4000	euro-census	1_2_8	4200	2	false	True	linear	dice	dice	0.2	bf	rh	15	1000	rbf-d	none	20	[0.2]	no-histo	all	500	hlsh	simtol	0.9	11	11	688	shapley	[0.0, 1.0, 0.0]	45	251	5	7	13	19	31	44	44	44	251	5	7	13	19	31
20201211	1533	euro-census	1_2_8	4000	euro-census	1_2_8	4200	2	false	True	linear	dice	dice	0.2	bf	rh	15	1000	rbf-d	none	20	[0.2]	no-histo	all	500	hlsh	simtol	0.9	11	11	688	shapley	[0.0, 0.0, 1.0]	36	287	5	6	12	16	28	35	35	35	287	5	6	12	16	28
20201211	1533	euro-census	1_2_8	4000	euro-census	1_2_8	4200	2	false	True	linear	dice	dice	0.2	bf	rh	15	1000	rbf-d	none	20	[0.2]	no-histo	all	500	hlsh	simtol	0.9	11	11	688	shapley	[0.6, 0.3, 0.1]	42	262	5	7	13	19	37	41	41	41	262	5	7	13	19	37
20201211	1533	euro-census	1_2_8	4000	euro-census	1_2_8	4200	2	false	True	linear	dice	dice	0.2	bf	rh	15	1000	rbf-d	none	20	[0.2]	no-histo	all	500	hlsh	simtol	0.9	11	11	688	random	[0.0, 0.0, 0.0]	0	1	0	0	0	0	0	0	0	0	1	0	0	0	0	0
20201211	1533	euro-census	1_2_8	4000	euro-census	1_2_8	4200	2	false	True	linear	dice	dice	0.2	bf	rh	15	1000	rbf-d	none	20	[0.2]	one-central	all	500	hlsh	simtol	0.9	29	29	3357	symmetric	[1.0, 0.0, 0.0]	375	606	4	8	22	46	89	223	373	373	606	4	8	22	46	89
20201211	1533	euro-census	1_2_8	4000	euro-census	1_2_8	4200	2	false	True	linear	dice	dice	0.2	bf	rh	15	1000	rbf-d	none	20	[0.2]	one-central	all	500	hlsh	simtol	0.9	29	29	3357	symmetric	[0.0, 1.0, 0.0]	388	668	8	16	30	64	111	227	381	386	668	8	16	30	64	111
20201211	1533	euro-census	1_2_8	4000	euro-census	1_2_8	4200	2	false	True	linear	dice	dice	0.2	bf	rh	15	1000	rbf-d	none	20	[0.2]	one-central	all	500	hlsh	simtol	0.9	29	29	3357	symmetric	[0.0, 0.0, 1.0]	345	907	9	15	28	45	87	195	302	343	907	9	15	28	45	87
20201211	1533	euro-census	1_2_8	4000	euro-census	1_2_8	4200	2	false	True	linear	dice	dice	0.2	bf	rh	15	1000	rbf-d	none	20	[0.2]	one-central	all	500	hlsh	simtol	0.9	29	29	3357	symmetric	[0.6, 0.3, 0.1]	413	696	8	16	30	64	111	229	388	411	696	8	16	30	64	111
20201211	1533	euro-census	1_2_8	4000	euro-census	1_2_8	4200	2	false	True	linear	dice	dice	0.2	bf	rh	15	1000	rbf-d	none	20	[0.2]	one-central	all	500	hlsh	simtol	0.9	29	29	3357	hungarian	[1.0, 0.0, 0.0]	443	1024	4	10	27	48	94	223	368	441	1065	4	10	27	48	94
20201211	1533	euro-census	1_2_8	4000	euro-census	1_2_8	4200	2	false	True	linear	dice	dice	0.2	bf	rh	15	1000	rbf-d	none	20	[0.2]	one-central	all	500	hlsh	simtol	0.9	29	29	3357	hungarian	[0.0, 1.0, 0.0]	448	1019	8	16	30	64	111	238	393	446	1060	8	16	30	64	111
20201211	1533	euro-census	1_2_8	4000	euro-census	1_2_8	4200	2	false	True	linear	dice	dice	0.2	bf	rh	15	1000	rbf-d	none	20	[0.2]	one-central	all	500	hlsh	simtol	0.9	29	29	3357	hungarian	[0.0, 0.0, 1.0]	352	1056	9	15	28	45	87	194	296	350	1056	9	15	28	45	87
20201211	1533	euro-census	1_2_8	4000	euro-census	1_2_8	4200	2	false	True	linear	dice	dice	0.2	bf	rh	15	1000	rbf-d	none	20	[0.2]	one-central	all	500	hlsh	simtol	0.9	29	29	3357	hungarian	[0.6, 0.3, 0.1]	442	1025	8	16	30	64	111	231	383	440	1066	8	16	30	64	111
20201211	1533	euro-census	1_2_8	4000	euro-census	1_2_8	4200	2	false	True	linear	dice	dice	0.2	bf	rh	15	1000	rbf-d	none	20	[0.2]	one-central	all	500	hlsh	simtol	0.9	29	29	3357	shapley	[1.0, 0.0, 0.0]	421	849	4	8	22	44	87	216	372	419	849	4	8	22	44	87
20201211	1533	euro-census	1_2_8	4000	euro-census	1_2_8	4200	2	false	True	linear	dice	dice	0.2	bf	rh	15	1000	rbf-d	none	20	[0.2]	one-central	all	500	hlsh	simtol	0.9	29	29	3357	shapley	[0.0, 1.0, 0.0]	409	849	8	16	30	64	111	226	374	407	849	8	16	30	64	111
20201211	1533	euro-census	1_2_8	4000	euro-census	1_2_8	4200	2	false	True	linear	dice	dice	0.2	bf	rh	15	1000	rbf-d	none	20	[0.2]	one-central	all	500	hlsh	simtol	0.9	29	29	3357	shapley	[0.0, 0.0, 1.0]	354	1005	9	15	28	45	87	195	297	352	1005	9	15	28	45	87
20201211	1533	euro-census	1_2_8	4000	euro-census	1_2_8	4200	2	false	True	linear	dice	dice	0.2	bf	rh	15	1000	rbf-d	none	20	[0.2]	one-central	all	500	hlsh	simtol	0.9	29	29	3357	shapley	[0.6, 0.3, 0.1]	432	860	8	16	30	64	111	229	387	430	860	8	16	30	64	111
20201211	1533	euro-census	1_2_8	4000	euro-census	1_2_8	4200	2	false	True	linear	dice	dice	0.2	bf	rh	15	1000	rbf-d	none	20	[0.2]	one-central	all	500	hlsh	simtol	0.9	29	29	3357	random	[0.0, 0.0, 0.0]	0	1	0	0	0	0	0	0	0	0	1	0	0	0	0	0
20201211	1533	euro-census	1_2_8	4000	euro-census	1_2_8	4200	2	false	True	linear	dice	dice	0.2	bf	rh	15	1000	rbf-d	none	20	[0.2]	no-nf-central	all	500	hlsh	simtol	0.9	27	27	5802	symmetric	[1.0, 0.0, 0.0]	395	677	4	8	23	45	88	224	381	393	677	4	8	23	45	88
20201211	1533	euro-census	1_2_8	4000	euro-census	1_2_8	4200	2	false	True	linear	dice	dice	0.2	bf	rh	15	1000	rbf-d	none	20	[0.2]	no-nf-central	all	500	hlsh	simtol	0.9	27	27	5802	symmetric	[0.0, 1.0, 0.0]	425	755	7	14	33	62	89	233	384	423	754	7	14	33	62	89
20201211	1533	euro-census	1_2_8	4000	euro-census	1_2_8	4200	2	false	True	linear	dice	dice	0.2	bf	rh	15	1000	rbf-d	none	20	[0.2]	no-nf-central	all	500	hlsh	simtol	0.9	27	27	5802	symmetric	[0.0, 0.0, 1.0]	274	1173	3	6	20	42	86	152	233	272	1169	3	6	20	42	86
20201211	1533	euro-census	1_2_8	4000	euro-census	1_2_8	4200	2	false	True	linear	dice	dice	0.2	bf	rh	15	1000	rbf-d	none	20	[0.2]	no-nf-central	all	500	hlsh	simtol	0.9	27	27	5802	symmetric	[0.6, 0.3, 0.1]	442	791	7	14	33	62	89	223	392	440	790	7	14	33	62	89
20201211	1533	euro-census	1_2_8	4000	euro-census	1_2_8	4200	2	false	True	linear	dice	dice	0.2	bf	rh	15	1000	rbf-d	none	20	[0.2]	no-nf-central	all	500	hlsh	simtol	0.9	27	27	5802	hungarian	[1.0, 0.0, 0.0]	474	1367	6	13	28	51	95	229	383	472	1399	6	13	28	51	95
20201211	1533	euro-census	1_2_8	4000	euro-census	1_2_8	4200	2	false	True	linear	dice	dice	0.2	bf	rh	15	1000	rbf-d	none	20	[0.2]	no-nf-central	all	500	hlsh	simtol	0.9	27	27	5802	hungarian	[0.0, 1.0, 0.0]	480	1361	7	14	33	62	89	246	396	478	1393	7	14	33	62	89
20201211	1533	euro-census	1_2_8	4000	euro-census	1_2_8	4200	2	false	True	linear	dice	dice	0.2	bf	rh	15	1000	rbf-d	none	20	[0.2]	no-nf-central	all	500	hlsh	simtol	0.9	27	27	5802	hungarian	[0.0, 0.0, 1.0]	323	1481	3	6	20	42	86	157	253	322	1475	3	6	20	42	86
20201211	1533	euro-census	1_2_8	4000	euro-census	1_2_8	4200	2	false	True	linear	dice	dice	0.2	bf	rh	15	1000	rbf-d	none	20	[0.2]	no-nf-central	all	500	hlsh	simtol	0.9	27	27	5802	hungarian	[0.6, 0.3, 0.1]	470	1371	7	14	33	62	89	231	387	468	1403	7	14	33	62	89
20201211	1533	euro-census	1_2_8	4000	euro-census	1_2_8	4200	2	false	True	linear	dice	dice	0.2	bf	rh	15	1000	rbf-d	none	20	[0.2]	no-nf-central	all	500	hlsh	simtol	0.9	27	27	5802	shapley	[1.0, 0.0, 0.0]	455	1107	4	8	23	44	84	220	374	453	1105	4	8	23	44	84
20201211	1533	euro-census	1_2_8	4000	euro-census	1_2_8	4200	2	false	True	linear	dice	dice	0.2	bf	rh	15	1000	rbf-d	none	20	[0.2]	no-nf-central	all	500	hlsh	simtol	0.9	27	27	5802	shapley	[0.0, 1.0, 0.0]	458	1104	7	14	33	62	89	233	377	456	1101	7	14	33	62	89
20201211	1533	euro-census	1_2_8	4000	euro-census	1_2_8	4200	2	false	True	linear	dice	dice	0.2	bf	rh	15	1000	rbf-d	none	20	[0.2]	no-nf-central	all	500	hlsh	simtol	0.9	27	27	5802	shapley	[0.0, 0.0, 1.0]	298	1427	3	6	20	42	86	152	233	296	1422	3	6	20	42	86
20201211	1533	euro-census	1_2_8	4000	euro-census	1_2_8	4200	2	false	True	linear	dice	dice	0.2	bf	rh	15	1000	rbf-d	none	20	[0.2]	no-nf-central	all	500	hlsh	simtol	0.9	27	27	5802	shapley	[0.6, 0.3, 0.1]	470	1128	7	14	33	62	89	222	393	468	1125	7	14	33	62	89
20201211	1533	euro-census	1_2_8	4000	euro-census	1_2_8	4200	2	false	True	linear	dice	dice	0.2	bf	rh	15	1000	rbf-d	none	20	[0.2]	no-nf-central	all	500	hlsh	simtol	0.9	27	27	5802	random	[0.0, 0.0, 0.0]	0	1	0	0	0	0	0	0	0	0	1	0	0	0	0	0
20201211	1533	euro-census	1_2_8	4000	euro-census	1_2_8	4200	2	false	True	linear	dice	dice	0.2	bf	rh	15	1000	rbf-d	none	20	[0.2]	no-central	all	500	hlsh	simtol	0.9	28	28	8593	symmetric	[1.0, 0.0, 0.0]	452	769	4	8	23	45	88	224	397	450	769	4	8	23	45	88
20201211	1533	euro-census	1_2_8	4000	euro-census	1_2_8	4200	2	false	True	linear	dice	dice	0.2	bf	rh	15	1000	rbf-d	none	20	[0.2]	no-central	all	500	hlsh	simtol	0.9	28	28	8593	symmetric	[0.0, 1.0, 0.0]	475	918	7	15	34	59	108	236	402	473	918	7	15	34	59	108
20201211	1533	euro-census	1_2_8	4000	euro-census	1_2_8	4200	2	false	True	linear	dice	dice	0.2	bf	rh	15	1000	rbf-d	none	20	[0.2]	no-central	all	500	hlsh	simtol	0.9	28	28	8593	symmetric	[0.0, 0.0, 1.0]	314	1317	4	10	20	49	96	174	250	312	1317	4	10	20	49	96
20201211	1533	euro-census	1_2_8	4000	euro-census	1_2_8	4200	2	false	True	linear	dice	dice	0.2	bf	rh	15	1000	rbf-d	none	20	[0.2]	no-central	all	500	hlsh	simtol	0.9	28	28	8593	symmetric	[0.6, 0.3, 0.1]	494	935	7	15	34	59	106	240	414	492	935	7	15	34	59	106
20201211	1533	euro-census	1_2_8	4000	euro-census	1_2_8	4200	2	false	True	linear	dice	dice	0.2	bf	rh	15	1000	rbf-d	none	20	[0.2]	no-central	all	500	hlsh	simtol	0.9	28	28	8593	hungarian	[1.0, 0.0, 0.0]	553	1669	5	13	29	52	97	231	394	551	1703	5	13	29	52	97
20201211	1533	euro-census	1_2_8	4000	euro-census	1_2_8	4200	2	false	True	linear	dice	dice	0.2	bf	rh	15	1000	rbf-d	none	20	[0.2]	no-central	all	500	hlsh	simtol	0.9	28	28	8593	hungarian	[0.0, 1.0, 0.0]	571	1651	7	15	34	59	108	249	428	569	1685	7	15	34	59	108
20201211	1533	euro-census	1_2_8	4000	euro-census	1_2_8	4200	2	false	True	linear	dice	dice	0.2	bf	rh	15	1000	rbf-d	none	20	[0.2]	no-central	all	500	hlsh	simtol	0.9	28	28	8593	hungarian	[0.0, 0.0, 1.0]	349	1839	4	10	20	49	97	182	259	347	1839	4	10	20	49	97
20201211	1533	euro-census	1_2_8	4000	euro-census	1_2_8	4200	2	false	True	linear	dice	dice	0.2	bf	rh	15	1000	rbf-d	none	20	[0.2]	no-central	all	500	hlsh	simtol	0.9	28	28	8593	hungarian	[0.6, 0.3, 0.1]	556	1666	7	15	34	59	106	245	422	554	1700	7	15	34	59	106
20201211	1533	euro-census	1_2_8	4000	euro-census	1_2_8	4200	2	false	True	linear	dice	dice	0.2	bf	rh	15	1000	rbf-d	none	20	[0.2]	no-central	all	500	hlsh	simtol	0.9	28	28	8593	shapley	[1.0, 0.0, 0.0]	527	1392	4	8	23	44	84	219	379	525	1392	4	8	23	44	84
20201211	1533	euro-census	1_2_8	4000	euro-census	1_2_8	4200	2	false	True	linear	dice	dice	0.2	bf	rh	15	1000	rbf-d	none	20	[0.2]	no-central	all	500	hlsh	simtol	0.9	28	28	8593	shapley	[0.0, 1.0, 0.0]	521	1386	7	15	34	59	108	236	392	519	1386	7	15	34	59	108
20201211	1533	euro-census	1_2_8	4000	euro-census	1_2_8	4200	2	false	True	linear	dice	dice	0.2	bf	rh	15	1000	rbf-d	none	20	[0.2]	no-central	all	500	hlsh	simtol	0.9	28	28	8593	shapley	[0.0, 0.0, 1.0]	339	1767	4	10	20	49	96	174	246	337	1767	4	10	20	49	96
20201211	1533	euro-census	1_2_8	4000	euro-census	1_2_8	4200	2	false	True	linear	dice	dice	0.2	bf	rh	15	1000	rbf-d	none	20	[0.2]	no-central	all	500	hlsh	simtol	0.9	28	28	8593	shapley	[0.6, 0.3, 0.1]	541	1400	7	15	34	59	106	240	415	539	1400	7	15	34	59	106
20201211	1533	euro-census	1_2_8	4000	euro-census	1_2_8	4200	2	false	True	linear	dice	dice	0.2	bf	rh	15	1000	rbf-d	none	20	[0.2]	no-central	all	500	hlsh	simtol	0.9	28	28	8593	random	[0.0, 0.0, 0.0]	0	1	0	0	0	0	0	0	0	0	1	0	0	0	0	0
20201211	1533	euro-census	1_2_8	4000	euro-census	1_2_8	4200	2	false	True	linear	dice	dice	0.2	bf	rh	15	1000	rbf-d	none	20	[0.2]	node2vec	all	500	hlsh	simtol	0.9	30	30	2198	symmetric	[1.0, 0.0, 0.0]	6	619	0	0	0	0	1	5	6	6	616	0	0	0	0	1
20201211	1533	euro-census	1_2_8	4000	euro-census	1_2_8	4200	2	false	True	linear	dice	dice	0.2	bf	rh	15	1000	rbf-d	none	20	[0.2]	node2vec	all	500	hlsh	simtol	0.9	30	30	2198	symmetric	[0.0, 1.0, 0.0]	6	679	0	0	1	1	2	3	6	6	676	0	0	1	1	2
20201211	1533	euro-census	1_2_8	4000	euro-census	1_2_8	4200	2	false	True	linear	dice	dice	0.2	bf	rh	15	1000	rbf-d	none	20	[0.2]	node2vec	all	500	hlsh	simtol	0.9	30	30	2198	symmetric	[0.0, 0.0, 1.0]	8	851	0	0	0	1	3	4	8	8	848	0	0	0	1	3
20201211	1533	euro-census	1_2_8	4000	euro-census	1_2_8	4200	2	false	True	linear	dice	dice	0.2	bf	rh	15	1000	rbf-d	none	20	[0.2]	node2vec	all	500	hlsh	simtol	0.9	30	30	2198	symmetric	[0.6, 0.3, 0.1]	5	735	0	0	1	1	2	3	5	5	732	0	0	1	1	2
20201211	1533	euro-census	1_2_8	4000	euro-census	1_2_8	4200	2	false	True	linear	dice	dice	0.2	bf	rh	15	1000	rbf-d	none	20	[0.2]	node2vec	all	500	hlsh	simtol	0.9	30	30	2198	hungarian	[1.0, 0.0, 0.0]	8	970	0	0	0	0	0	2	7	8	1009	0	0	0	0	0
20201211	1533	euro-census	1_2_8	4000	euro-census	1_2_8	4200	2	false	True	linear	dice	dice	0.2	bf	rh	15	1000	rbf-d	none	20	[0.2]	node2vec	all	500	hlsh	simtol	0.9	30	30	2198	hungarian	[0.0, 1.0, 0.0]	9	969	0	0	1	1	2	3	9	9	1008	0	0	1	1	2
20201211	1533	euro-census	1_2_8	4000	euro-census	1_2_8	4200	2	false	True	linear	dice	dice	0.2	bf	rh	15	1000	rbf-d	none	20	[0.2]	node2vec	all	500	hlsh	simtol	0.9	30	30	2198	hungarian	[0.0, 0.0, 1.0]	11	929	0	0	0	1	2	4	11	11	926	0	0	0	1	2
20201211	1533	euro-census	1_2_8	4000	euro-census	1_2_8	4200	2	false	True	linear	dice	dice	0.2	bf	rh	15	1000	rbf-d	none	20	[0.2]	node2vec	all	500	hlsh	simtol	0.9	30	30	2198	hungarian	[0.6, 0.3, 0.1]	8	970	0	0	1	1	2	3	7	8	1009	0	0	1	1	2
20201211	1533	euro-census	1_2_8	4000	euro-census	1_2_8	4200	2	false	True	linear	dice	dice	0.2	bf	rh	15	1000	rbf-d	none	20	[0.2]	node2vec	all	500	hlsh	simtol	0.9	30	30	2198	shapley	[1.0, 0.0, 0.0]	6	819	0	0	0	0	0	3	6	6	815	0	0	0	0	0
20201211	1533	euro-census	1_2_8	4000	euro-census	1_2_8	4200	2	false	True	linear	dice	dice	0.2	bf	rh	15	1000	rbf-d	none	20	[0.2]	node2vec	all	500	hlsh	simtol	0.9	30	30	2198	shapley	[0.0, 1.0, 0.0]	6	809	0	0	1	1	2	3	6	6	805	0	0	1	1	2
20201211	1533	euro-census	1_2_8	4000	euro-census	1_2_8	4200	2	false	True	linear	dice	dice	0.2	bf	rh	15	1000	rbf-d	none	20	[0.2]	node2vec	all	500	hlsh	simtol	0.9	30	30	2198	shapley	[0.0, 0.0, 1.0]	8	889	0	0	0	1	3	4	8	8	886	0	0	0	1	3
20201211	1533	euro-census	1_2_8	4000	euro-census	1_2_8	4200	2	false	True	linear	dice	dice	0.2	bf	rh	15	1000	rbf-d	none	20	[0.2]	node2vec	all	500	hlsh	simtol	0.9	30	30	2198	shapley	[0.6, 0.3, 0.1]	5	846	0	0	1	1	2	3	5	5	842	0	0	1	1	2
20201211	1533	euro-census	1_2_8	4000	euro-census	1_2_8	4200	2	false	True	linear	dice	dice	0.2	bf	rh	15	1000	rbf-d	none	20	[0.2]	node2vec	all	500	hlsh	simtol	0.9	30	30	2198	random	[0.0, 0.0, 0.0]	0	1	0	0	0	0	0	0	0	0	1	0	0	0	0	0
																																		571
[truncated: 31 more columns]
