# Supplementary material for: On the effectiveness of graph matching attacks against privacy-preserving record linkage
Source: PLoS One. 2022 Sep 22;17(9):e0267893. doi: 10.1371/journal.pone.0267893 (PMC9499274; doi:10.1371/journal.pone.0267893)
Supplement: S1 File — (ZIP) [file pone.0267893.s001.zip › Random-4000/4100-4000.csv]

date	time	plain_dataset_name	plain_attr_list	plain_num_rec	encode_dataset_name	encode_attr_list	encode_num_rec	q_length	padded	sim_adjust_flag	regression_model	plain_sim_funct	enc_sim_func	min_sim	encode_method	bf_hash_type/tmh_num_hash_bits/cmh_max_rand_int	num_hash_funct	bf_len/tmh_num_hash_tables/cmh_num_hash_col	bf_encode/tmh_key_len	bf_harden/tmh_val_len	graph_node_min_degree	graph_sim_list	graph_feat_list	graph_selected_feat	sim_hash_num_bit	sim_hash_block_funct	sim_comp_funct	sim_hash_match_sim	num_feat	use_num_feat	total_num_sim_edges	match_method	weight_list	num_corr_ident_rec	num_wrng_ident_rec	corr_top_10	corr_top_20	corr_top_50	corr_top_100	corr_top_200	corr_top_500	corr_top_1000	num_all_corr	num_all_wrng	scorr_top_10	scorr_top_20	scorr_top_50	scorr_top_100	scorr_top_200
20201211	1424	euro-census	1_2_8	4000	euro-census	1_2_8	4100	2	false	True	linear	dice	dice	0.2	bf	rh	15	1000	rbf-d	none	20	[0.2]	all	all	500	hlsh	simtol	0.9	30	30	3840	symmetric	[1.0, 0.0, 0.0]	939	342	7	14	41	80	150	390	779	933	342	7	14	41	80	150
20201211	1424	euro-census	1_2_8	4000	euro-census	1_2_8	4100	2	false	True	linear	dice	dice	0.2	bf	rh	15	1000	rbf-d	none	20	[0.2]	all	all	500	hlsh	simtol	0.9	30	30	3840	symmetric	[0.0, 1.0, 0.0]	975	371	10	20	49	93	185	408	767	969	371	10	20	49	93	185
20201211	1424	euro-census	1_2_8	4000	euro-census	1_2_8	4100	2	false	True	linear	dice	dice	0.2	bf	rh	15	1000	rbf-d	none	20	[0.2]	all	all	500	hlsh	simtol	0.9	30	30	3840	symmetric	[0.0, 0.0, 1.0]	788	700	7	15	33	72	158	371	614	783	698	7	15	33	72	158
20201211	1424	euro-census	1_2_8	4000	euro-census	1_2_8	4100	2	false	True	linear	dice	dice	0.2	bf	rh	15	1000	rbf-d	none	20	[0.2]	all	all	500	hlsh	simtol	0.9	30	30	3840	symmetric	[0.6, 0.3, 0.1]	1015	394	10	20	49	93	185	406	777	1009	394	10	20	49	93	185
20201211	1424	euro-census	1_2_8	4000	euro-census	1_2_8	4100	2	false	True	linear	dice	dice	0.2	bf	rh	15	1000	rbf-d	none	20	[0.2]	all	all	500	hlsh	simtol	0.9	30	30	3840	hungarian	[1.0, 0.0, 0.0]	1072	661	7	15	41	79	156	392	761	1067	672	7	15	41	79	156
20201211	1424	euro-census	1_2_8	4000	euro-census	1_2_8	4100	2	false	True	linear	dice	dice	0.2	bf	rh	15	1000	rbf-d	none	20	[0.2]	all	all	500	hlsh	simtol	0.9	30	30	3840	hungarian	[0.0, 1.0, 0.0]	1087	646	10	20	49	93	185	407	784	1080	659	10	20	49	93	185
20201211	1424	euro-census	1_2_8	4000	euro-census	1_2_8	4100	2	false	True	linear	dice	dice	0.2	bf	rh	15	1000	rbf-d	none	20	[0.2]	all	all	500	hlsh	simtol	0.9	30	30	3840	hungarian	[0.0, 0.0, 1.0]	824	859	7	15	33	72	158	383	625	819	857	7	15	33	72	158
20201211	1424	euro-census	1_2_8	4000	euro-census	1_2_8	4100	2	false	True	linear	dice	dice	0.2	bf	rh	15	1000	rbf-d	none	20	[0.2]	all	all	500	hlsh	simtol	0.9	30	30	3840	hungarian	[0.6, 0.3, 0.1]	1065	668	10	20	49	93	185	406	774	1060	679	10	20	49	93	185
20201211	1424	euro-census	1_2_8	4000	euro-census	1_2_8	4100	2	false	True	linear	dice	dice	0.2	bf	rh	15	1000	rbf-d	none	20	[0.2]	all	all	500	hlsh	simtol	0.9	30	30	3840	shapley	[1.0, 0.0, 0.0]	1048	507	7	14	40	79	147	384	766	1042	507	7	14	40	79	147
20201211	1424	euro-census	1_2_8	4000	euro-census	1_2_8	4100	2	false	True	linear	dice	dice	0.2	bf	rh	15	1000	rbf-d	none	20	[0.2]	all	all	500	hlsh	simtol	0.9	30	30	3840	shapley	[0.0, 1.0, 0.0]	1038	509	10	20	49	93	185	408	763	1032	509	10	20	49	93	185
20201211	1424	euro-census	1_2_8	4000	euro-census	1_2_8	4100	2	false	True	linear	dice	dice	0.2	bf	rh	15	1000	rbf-d	none	20	[0.2]	all	all	500	hlsh	simtol	0.9	30	30	3840	shapley	[0.0, 0.0, 1.0]	823	827	7	15	33	72	158	371	616	818	825	7	15	33	72	158
20201211	1424	euro-census	1_2_8	4000	euro-census	1_2_8	4100	2	false	True	linear	dice	dice	0.2	bf	rh	15	1000	rbf-d	none	20	[0.2]	all	all	500	hlsh	simtol	0.9	30	30	3840	shapley	[0.6, 0.3, 0.1]	1061	523	10	20	49	93	185	406	776	1055	523	10	20	49	93	185
20201211	1424	euro-census	1_2_8	4000	euro-census	1_2_8	4100	2	false	True	linear	dice	dice	0.2	bf	rh	15	1000	rbf-d	none	20	[0.2]	all	all	500	hlsh	simtol	0.9	30	30	3840	random	[0.0, 0.0, 0.0]	0	1	0	0	0	0	0	0	0	0	1	0	0	0	0	0
20201211	1424	euro-census	1_2_8	4000	euro-census	1_2_8	4100	2	false	True	linear	dice	dice	0.2	bf	rh	15	1000	rbf-d	none	20	[0.2]	no-histo	all	500	hlsh	simtol	0.9	11	11	839	symmetric	[1.0, 0.0, 0.0]	101	214	1	3	16	41	71	99	99	99	214	1	3	16	41	71
20201211	1424	euro-census	1_2_8	4000	euro-census	1_2_8	4100	2	false	True	linear	dice	dice	0.2	bf	rh	15	1000	rbf-d	none	20	[0.2]	no-histo	all	500	hlsh	simtol	0.9	11	11	839	symmetric	[0.0, 1.0, 0.0]	107	214	9	17	36	54	73	105	105	105	214	9	17	36	54	73
20201211	1424	euro-census	1_2_8	4000	euro-census	1_2_8	4100	2	false	True	linear	dice	dice	0.2	bf	rh	15	1000	rbf-d	none	20	[0.2]	no-histo	all	500	hlsh	simtol	0.9	11	11	839	symmetric	[0.0, 0.0, 1.0]	101	267	2	4	30	57	82	99	99	99	267	2	4	30	57	82
20201211	1424	euro-census	1_2_8	4000	euro-census	1_2_8	4100	2	false	True	linear	dice	dice	0.2	bf	rh	15	1000	rbf-d	none	20	[0.2]	no-histo	all	500	hlsh	simtol	0.9	11	11	839	symmetric	[0.6, 0.3, 0.1]	107	228	9	17	36	54	79	105	105	105	228	9	17	36	54	79
20201211	1424	euro-census	1_2_8	4000	euro-census	1_2_8	4100	2	false	True	linear	dice	dice	0.2	bf	rh	15	1000	rbf-d	none	20	[0.2]	no-histo	all	500	hlsh	simtol	0.9	11	11	839	hungarian	[1.0, 0.0, 0.0]	127	289	2	5	19	39	72	125	125	125	322	2	5	19	39	72
20201211	1424	euro-census	1_2_8	4000	euro-census	1_2_8	4100	2	false	True	linear	dice	dice	0.2	bf	rh	15	1000	rbf-d	none	20	[0.2]	no-histo	all	500	hlsh	simtol	0.9	11	11	839	hungarian	[0.0, 1.0, 0.0]	128	288	9	17	36	54	73	126	126	126	321	9	17	36	54	73
20201211	1424	euro-census	1_2_8	4000	euro-census	1_2_8	4100	2	false	True	linear	dice	dice	0.2	bf	rh	15	1000	rbf-d	none	20	[0.2]	no-histo	all	500	hlsh	simtol	0.9	11	11	839	hungarian	[0.0, 0.0, 1.0]	109	282	2	4	30	57	77	107	107	107	282	2	4	30	57	77
20201211	1424	euro-census	1_2_8	4000	euro-census	1_2_8	4100	2	false	True	linear	dice	dice	0.2	bf	rh	15	1000	rbf-d	none	20	[0.2]	no-histo	all	500	hlsh	simtol	0.9	11	11	839	hungarian	[0.6, 0.3, 0.1]	128	288	9	17	36	54	78	126	126	126	321	9	17	36	54	78
20201211	1424	euro-census	1_2_8	4000	euro-census	1_2_8	4100	2	false	True	linear	dice	dice	0.2	bf	rh	15	1000	rbf-d	none	20	[0.2]	no-histo	all	500	hlsh	simtol	0.9	11	11	839	shapley	[1.0, 0.0, 0.0]	114	256	1	2	15	37	72	112	112	112	256	1	2	15	37	72
20201211	1424	euro-census	1_2_8	4000	euro-census	1_2_8	4100	2	false	True	linear	dice	dice	0.2	bf	rh	15	1000	rbf-d	none	20	[0.2]	no-histo	all	500	hlsh	simtol	0.9	11	11	839	shapley	[0.0, 1.0, 0.0]	118	245	9	17	36	54	73	116	116	116	245	9	17	36	54	73
20201211	1424	euro-census	1_2_8	4000	euro-census	1_2_8	4100	2	false	True	linear	dice	dice	0.2	bf	rh	15	1000	rbf-d	none	20	[0.2]	no-histo	all	500	hlsh	simtol	0.9	11	11	839	shapley	[0.0, 0.0, 1.0]	104	283	2	4	30	57	82	102	102	102	283	2	4	30	57	82
20201211	1424	euro-census	1_2_8	4000	euro-census	1_2_8	4100	2	false	True	linear	dice	dice	0.2	bf	rh	15	1000	rbf-d	none	20	[0.2]	no-histo	all	500	hlsh	simtol	0.9	11	11	839	shapley	[0.6, 0.3, 0.1]	114	259	9	17	36	54	79	112	112	112	259	9	17	36	54	79
20201211	1424	euro-census	1_2_8	4000	euro-census	1_2_8	4100	2	false	True	linear	dice	dice	0.2	bf	rh	15	1000	rbf-d	none	20	[0.2]	no-histo	all	500	hlsh	simtol	0.9	11	11	839	random	[0.0, 0.0, 0.0]	1	0	1	1	1	1	1	1	1	1	0	1	1	1	1	1
20201211	1424	euro-census	1_2_8	4000	euro-census	1_2_8	4100	2	false	True	linear	dice	dice	0.2	bf	rh	15	1000	rbf-d	none	20	[0.2]	one-central	all	500	hlsh	simtol	0.9	29	29	5101	symmetric	[1.0, 0.0, 0.0]	1103	394	6	13	40	76	148	387	777	1097	394	6	13	40	76	148
20201211	1424	euro-census	1_2_8	4000	euro-census	1_2_8	4100	2	false	True	linear	dice	dice	0.2	bf	rh	15	1000	rbf-d	none	20	[0.2]	one-central	all	500	hlsh	simtol	0.9	29	29	5101	symmetric	[0.0, 1.0, 0.0]	1185	429	10	19	48	96	183	415	794	1179	429	10	19	48	96	183
20201211	1424	euro-census	1_2_8	4000	euro-census	1_2_8	4100	2	false	True	linear	dice	dice	0.2	bf	rh	15	1000	rbf-d	none	20	[0.2]	one-central	all	500	hlsh	simtol	0.9	29	29	5101	symmetric	[0.0, 0.0, 1.0]	916	832	9	17	39	83	176	387	658	910	832	9	17	39	83	176
20201211	1424	euro-census	1_2_8	4000	euro-census	1_2_8	4100	2	false	True	linear	dice	dice	0.2	bf	rh	15	1000	rbf-d	none	20	[0.2]	one-central	all	500	hlsh	simtol	0.9	29	29	5101	symmetric	[0.6, 0.3, 0.1]	1216	446	10	19	48	96	183	411	797	1210	446	10	19	48	96	183
20201211	1424	euro-census	1_2_8	4000	euro-census	1_2_8	4100	2	false	True	linear	dice	dice	0.2	bf	rh	15	1000	rbf-d	none	20	[0.2]	one-central	all	500	hlsh	simtol	0.9	29	29	5101	hungarian	[1.0, 0.0, 0.0]	1325	806	6	15	40	78	158	391	760	1319	819	6	15	40	78	158
20201211	1424	euro-census	1_2_8	4000	euro-census	1_2_8	4100	2	false	True	linear	dice	dice	0.2	bf	rh	15	1000	rbf-d	none	20	[0.2]	one-central	all	500	hlsh	simtol	0.9	29	29	5101	hungarian	[0.0, 1.0, 0.0]	1340	790	10	19	48	96	183	415	807	1334	803	10	19	48	96	183
20201211	1424	euro-census	1_2_8	4000	euro-census	1_2_8	4100	2	false	True	linear	dice	dice	0.2	bf	rh	15	1000	rbf-d	none	20	[0.2]	one-central	all	500	hlsh	simtol	0.9	29	29	5101	hungarian	[0.0, 0.0, 1.0]	980	1087	9	17	39	83	176	400	652	974	1087	9	17	39	83	176
20201211	1424	euro-census	1_2_8	4000	euro-census	1_2_8	4100	2	false	True	linear	dice	dice	0.2	bf	rh	15	1000	rbf-d	none	20	[0.2]	one-central	all	500	hlsh	simtol	0.9	29	29	5101	hungarian	[0.6, 0.3, 0.1]	1319	812	10	19	48	96	183	411	791	1313	825	10	19	48	96	183
20201211	1424	euro-census	1_2_8	4000	euro-census	1_2_8	4100	2	false	True	linear	dice	dice	0.2	bf	rh	15	1000	rbf-d	none	20	[0.2]	one-central	all	500	hlsh	simtol	0.9	29	29	5101	shapley	[1.0, 0.0, 0.0]	1279	617	6	13	39	75	144	379	757	1273	617	6	13	39	75	144
20201211	1424	euro-census	1_2_8	4000	euro-census	1_2_8	4100	2	false	True	linear	dice	dice	0.2	bf	rh	15	1000	rbf-d	none	20	[0.2]	one-central	all	500	hlsh	simtol	0.9	29	29	5101	shapley	[0.0, 1.0, 0.0]	1285	596	10	19	48	96	183	415	794	1279	596	10	19	48	96	183
20201211	1424	euro-census	1_2_8	4000	euro-census	1_2_8	4100	2	false	True	linear	dice	dice	0.2	bf	rh	15	1000	rbf-d	none	20	[0.2]	one-central	all	500	hlsh	simtol	0.9	29	29	5101	shapley	[0.0, 0.0, 1.0]	990	1027	9	17	39	83	176	387	658	984	1027	9	17	39	83	176
20201211	1424	euro-census	1_2_8	4000	euro-census	1_2_8	4100	2	false	True	linear	dice	dice	0.2	bf	rh	15	1000	rbf-d	none	20	[0.2]	one-central	all	500	hlsh	simtol	0.9	29	29	5101	shapley	[0.6, 0.3, 0.1]	1307	618	10	19	48	96	183	411	797	1301	618	10	19	48	96	183
20201211	1424	euro-census	1_2_8	4000	euro-census	1_2_8	4100	2	false	True	linear	dice	dice	0.2	bf	rh	15	1000	rbf-d	none	20	[0.2]	one-central	all	500	hlsh	simtol	0.9	29	29	5101	random	[0.0, 0.0, 0.0]	0	1	0	0	0	0	0	0	0	0	1	0	0	0	0	0
20201211	1424	euro-census	1_2_8	4000	euro-census	1_2_8	4100	2	false	True	linear	dice	dice	0.2	bf	rh	15	1000	rbf-d	none	20	[0.2]	no-nf-central	all	500	hlsh	simtol	0.9	27	27	7531	symmetric	[1.0, 0.0, 0.0]	1129	434	7	13	39	75	145	390	774	1124	434	7	13	39	75	145
20201211	1424	euro-census	1_2_8	4000	euro-census	1_2_8	4100	2	false	True	linear	dice	dice	0.2	bf	rh	15	1000	rbf-d	none	20	[0.2]	no-nf-central	all	500	hlsh	simtol	0.9	27	27	7531	symmetric	[0.0, 1.0, 0.0]	1226	485	10	19	47	94	171	403	787	1221	485	10	19	47	94	171
20201211	1424	euro-census	1_2_8	4000	euro-census	1_2_8	4100	2	false	True	linear	dice	dice	0.2	bf	rh	15	1000	rbf-d	none	20	[0.2]	no-nf-central	all	500	hlsh	simtol	0.9	27	27	7531	symmetric	[0.0, 0.0, 1.0]	794	987	9	17	45	85	154	349	577	791	986	9	17	45	85	154
20201211	1424	euro-census	1_2_8	4000	euro-census	1_2_8	4100	2	false	True	linear	dice	dice	0.2	bf	rh	15	1000	rbf-d	none	20	[0.2]	no-nf-central	all	500	hlsh	simtol	0.9	27	27	7531	symmetric	[0.6, 0.3, 0.1]	1246	502	10	19	47	94	171	407	776	1241	502	10	19	47	94	171
20201211	1424	euro-census	1_2_8	4000	euro-census	1_2_8	4100	2	false	True	linear	dice	dice	0.2	bf	rh	15	1000	rbf-d	none	20	[0.2]	no-nf-central	all	500	hlsh	simtol	0.9	27	27	7531	hungarian	[1.0, 0.0, 0.0]	1374	997	6	15	39	77	157	397	765	1368	1010	6	15	39	77	157
20201211	1424	euro-census	1_2_8	4000	euro-census	1_2_8	4100	2	false	True	linear	dice	dice	0.2	bf	rh	15	1000	rbf-d	none	20	[0.2]	no-nf-central	all	500	hlsh	simtol	0.9	27	27	7531	hungarian	[0.0, 1.0, 0.0]	1408	963	10	19	47	94	171	409	805	1402	976	10	19	47	94	171
20201211	1424	euro-census	1_2_8	4000	euro-census	1_2_8	4100	2	false	True	linear	dice	dice	0.2	bf	rh	15	1000	rbf-d	none	20	[0.2]	no-nf-central	all	500	hlsh	simtol	0.9	27	27	7531	hungarian	[0.0, 0.0, 1.0]	891	1436	9	17	45	85	154	353	567	886	1434	9	17	45	85	154
20201211	1424	euro-census	1_2_8	4000	euro-census	1_2_8	4100	2	false	True	linear	dice	dice	0.2	bf	rh	15	1000	rbf-d	none	20	[0.2]	no-nf-central	all	500	hlsh	simtol	0.9	27	27	7531	hungarian	[0.6, 0.3, 0.1]	1365	1006	10	19	47	94	171	407	775	1359	1019	10	19	47	94	171
20201211	1424	euro-census	1_2_8	4000	euro-census	1_2_8	4100	2	false	True	linear	dice	dice	0.2	bf	rh	15	1000	rbf-d	none	20	[0.2]	no-nf-central	all	500	hlsh	simtol	0.9	27	27	7531	shapley	[1.0, 0.0, 0.0]	1338	768	7	13	40	73	141	378	756	1333	768	7	13	40	73	141
20201211	1424	euro-census	1_2_8	4000	euro-census	1_2_8	4100	2	false	True	linear	dice	dice	0.2	bf	rh	15	1000	rbf-d	none	20	[0.2]	no-nf-central	all	500	hlsh	simtol	0.9	27	27	7531	shapley	[0.0, 1.0, 0.0]	1351	740	10	19	47	94	171	403	783	1346	740	10	19	47	94	171
20201211	1424	euro-census	1_2_8	4000	euro-census	1_2_8	4100	2	false	True	linear	dice	dice	0.2	bf	rh	15	1000	rbf-d	none	20	[0.2]	no-nf-central	all	500	hlsh	simtol	0.9	27	27	7531	shapley	[0.0, 0.0, 1.0]	887	1364	9	17	45	85	154	349	576	884	1362	9	17	45	85	154
20201211	1424	euro-census	1_2_8	4000	euro-census	1_2_8	4100	2	false	True	linear	dice	dice	0.2	bf	rh	15	1000	rbf-d	none	20	[0.2]	no-nf-central	all	500	hlsh	simtol	0.9	27	27	7531	shapley	[0.6, 0.3, 0.1]	1363	770	10	19	47	94	171	407	777	1358	770	10	19	47	94	171
20201211	1424	euro-census	1_2_8	4000	euro-census	1_2_8	4100	2	false	True	linear	dice	dice	0.2	bf	rh	15	1000	rbf-d	none	20	[0.2]	no-nf-central	all	500	hlsh	simtol	0.9	27	27	7531	random	[0.0, 0.0, 0.0]	1	0	1	1	1	1	1	1	1	1	0	1	1	1	1	1
20201211	1424	euro-census	1_2_8	4000	euro-census	1_2_8	4100	2	false	True	linear	dice	dice	0.2	bf	rh	15	1000	rbf-d	none	20	[0.2]	no-central	all	500	hlsh	simtol	0.9	28	28	10060	symmetric	[1.0, 0.0, 0.0]	1224	456	7	13	39	75	145	390	775	1218	456	7	13	39	75	145
20201211	1424	euro-census	1_2_8	4000	euro-census	1_2_8	4100	2	false	True	linear	dice	dice	0.2	bf	rh	15	1000	rbf-d	none	20	[0.2]	no-central	all	500	hlsh	simtol	0.9	28	28	10060	symmetric	[0.0, 1.0, 0.0]	1339	515	10	19	47	92	175	426	806	1333	515	10	19	47	92	175
20201211	1424	euro-census	1_2_8	4000	euro-census	1_2_8	4100	2	false	True	linear	dice	dice	0.2	bf	rh	15	1000	rbf-d	none	20	[0.2]	no-central	all	500	hlsh	simtol	0.9	28	28	10060	symmetric	[0.0, 0.0, 1.0]	795	1048	5	9	32	72	160	360	561	789	1048	5	9	32	72	160
20201211	1424	euro-census	1_2_8	4000	euro-census	1_2_8	4100	2	false	True	linear	dice	dice	0.2	bf	rh	15	1000	rbf-d	none	20	[0.2]	no-central	all	500	hlsh	simtol	0.9	28	28	10060	symmetric	[0.6, 0.3, 0.1]	1347	536	10	19	47	92	175	417	796	1341	536	10	19	47	92	175
20201211	1424	euro-census	1_2_8	4000	euro-census	1_2_8	4100	2	false	True	linear	dice	dice	0.2	bf	rh	15	1000	rbf-d	none	20	[0.2]	no-central	all	500	hlsh	simtol	0.9	28	28	10060	hungarian	[1.0, 0.0, 0.0]	1502	1140	6	15	39	76	157	394	770	1496	1146	6	15	39	76	157
20201211	1424	euro-census	1_2_8	4000	euro-census	1_2_8	4100	2	false	True	linear	dice	dice	0.2	bf	rh	15	1000	rbf-d	none	20	[0.2]	no-central	all	500	hlsh	simtol	0.9	28	28	10060	hungarian	[0.0, 1.0, 0.0]	1516	1126	10	19	47	92	175	429	823	1510	1132	10	19	47	92	175
20201211	1424	euro-census	1_2_8	4000	euro-census	1_2_8	4100	2	false	True	linear	dice	dice	0.2	bf	rh	15	1000	rbf-d	none	20	[0.2]	no-central	all	500	hlsh	simtol	0.9	28	28	10060	hungarian	[0.0, 0.0, 1.0]	896	1709	5	9	32	72	160	361	558	890	1709	5	9	32	72	160
20201211	1424	euro-census	1_2_8	4000	euro-census	1_2_8	4100	2	false	True	linear	dice	dice	0.2	bf	rh	15	1000	rbf-d	none	20	[0.2]	no-central	all	500	hlsh	simtol	0.9	28	28	10060	hungarian	[0.6, 0.3, 0.1]	1506	1136	10	19	47	92	175	417	787	1500	1142	10	19	47	92	175
20201211	1424	euro-census	1_2_8	4000	euro-census	1_2_8	4100	2	false	True	linear	dice	dice	0.2	bf	rh	15	1000	rbf-d	none	20	[0.2]	no-central	all	500	hlsh	simtol	0.9	28	28	10060	shapley	[1.0, 0.0, 0.0]	1469	890	7	13	40	73	141	379	757	1463	890	7	13	40	73	141
20201211	1424	euro-census	1_2_8	4000	euro-census	1_2_8	4100	2	false	True	linear	dice	dice	0.2	bf	rh	15	1000	rbf-d	none	20	[0.2]	no-central	all	500	hlsh	simtol	0.9	28	28	10060	shapley	[0.0, 1.0, 0.0]	1490	861	10	19	47	92	175	425	805	1484	861	10	19	47	92	175
20201211	1424	euro-census	1_2_8	4000	euro-census	1_2_8	4100	2	false	True	linear	dice	dice	0.2	bf	rh	15	1000	rbf-d	none	20	[0.2]	no-central	all	500	hlsh	simtol	0.9	28	28	10060	shapley	[0.0, 0.0, 1.0]	913	1623	5	9	32	72	160	360	552	907	1623	5	9	32	72	160
20201211	1424	euro-census	1_2_8	4000	euro-census	1_2_8	4100	2	false	True	linear	dice	dice	0.2	bf	rh	15	1000	rbf-d	none	20	[0.2]	no-central	all	500	hlsh	simtol	0.9	28	28	10060	shapley	[0.6, 0.3, 0.1]	1505	886	10	19	47	92	175	417	792	1499	886	10	19	47	92	175
20201211	1424	euro-census	1_2_8	4000	euro-census	1_2_8	4100	2	false	True	linear	dice	dice	0.2	bf	rh	15	1000	rbf-d	none	20	[0.2]	no-central	all	500	hlsh	simtol	0.9	28	28	10060	random	[0.0, 0.0, 0.0]	0	1	0	0	0	0	0	0	0	0	1	0	0	0	0	0
20201211	1424	euro-census	1_2_8	4000	euro-census	1_2_8	4100	2	false	True	linear	dice	dice	0.2	bf	rh	15	1000	rbf-d	none	20	[0.2]	node2vec	all	500	hlsh	simtol	0.9	30	30	3230	symmetric	[1.0, 0.0, 0.0]	76	656	1	2	7	17	31	55	75	75	654	1	2	7	17	31
20201211	1424	euro-census	1_2_8	4000	euro-census	1_2_8	4100	2	false	True	linear	dice	dice	0.2	bf	rh	15	1000	rbf-d	none	20	[0.2]	node2vec	all	500	hlsh	simtol	0.9	30	30	3230	symmetric	[0.0, 1.0, 0.0]	78	718	5	8	13	25	32	57	77	77	715	5	8	13	25	32
20201211	1424	euro-census	1_2_8	4000	euro-census	1_2_8	4100	2	false	True	linear	dice	dice	0.2	bf	rh	15	1000	rbf-d	none	20	[0.2]	node2vec	all	500	hlsh	simtol	0.9	30	30	3230	symmetric	[0.0, 0.0, 1.0]	89	978	5	6	15	21	30	52	84	88	976	5	6	15	21	30
20201211	1424	euro-census	1_2_8	4000	euro-census	1_2_8	4100	2	false	True	linear	dice	dice	0.2	bf	rh	15	1000	rbf-d	none	20	[0.2]	node2vec	all	500	hlsh	simtol	0.9	30	30	3230	symmetric	[0.6, 0.3, 0.1]	79	785	5	8	13	25	34	58	78	78	783	5	8	13	25	34
20201211	1424	euro-census	1_2_8	4000	euro-census	1_2_8	4100	2	false	True	linear	dice	dice	0.2	bf	rh	15	1000	rbf-d	none	20	[0.2]	node2vec	all	500	hlsh	simtol	0.9	30	30	3230	hungarian	[1.0, 0.0, 0.0]	99	1170	2	4	10	13	29	49	89	98	1191	2	4	10	13	29
20201211	1424	euro-census	1_2_8	4000	euro-census	1_2_8	4100	2	false	True	linear	dice	dice	0.2	bf	rh	15	1000	rbf-d	none	20	[0.2]	node2vec	all	500	hlsh	simtol	0.9	30	30	3230	hungarian	[0.0, 1.0, 0.0]	100	1169	5	8	13	25	32	48	82	99	1190	5	8	13	25	32
20201211	1424	euro-census	1_2_8	4000	euro-census	1_2_8	4100	2	false	True	linear	dice	dice	0.2	bf	rh	15	1000	rbf-d	none	20	[0.2]	node2vec	all	500	hlsh	simtol	0.9	30	30	3230	hungarian	[0.0, 0.0, 1.0]	107	1138	5	6	15	21	29	53	92	106	1135	5	6	15	21	29
20201211	1424	euro-census	1_2_8	4000	euro-census	1_2_8	4100	2	false	True	linear	dice	dice	0.2	bf	rh	15	1000	rbf-d	none	20	[0.2]	node2vec	all	500	hlsh	simtol	0.9	30	30	3230	hungarian	[0.6, 0.3, 0.1]	100	1169	5	8	13	25	34	55	87	99	1190	5	8	13	25	34
20201211	1424	euro-census	1_2_8	4000	euro-census	1_2_8	4100	2	false	True	linear	dice	dice	0.2	bf	rh	15	1000	rbf-d	none	20	[0.2]	node2vec	all	500	hlsh	simtol	0.9	30	30	3230	shapley	[1.0, 0.0, 0.0]	97	935	1	2	7	18	34	56	95	96	932	1	2	7	18	34
20201211	1424	euro-census	1_2_8	4000	euro-census	1_2_8	4100	2	false	True	linear	dice	dice	0.2	bf	rh	15	1000	rbf-d	none	20	[0.2]	node2vec	all	500	hlsh	simtol	0.9	30	30	3230	shapley	[0.0, 1.0, 0.0]	90	928	5	8	13	25	32	56	87	89	925	5	8	13	25	32
20201211	1424	euro-census	1_2_8	4000	euro-census	1_2_8	4100	2	false	True	linear	dice	dice	0.2	bf	rh	15	1000	rbf-d	none	20	[0.2]	node2vec	all	500	hlsh	simtol	0.9	30	30	3230	shapley	[0.0, 0.0, 1.0]	100	1062	5	6	15	21	30	51	87	99	1059	5	6	15	21	30
20201211	1424	euro-census	1_2_8	4000	euro-census	1_2_8	4100	2	false	True	linear	dice	dice	0.2	bf	rh	15	1000	rbf-d	none	20	[0.2]	node2vec	all	500	hlsh	simtol	0.9	30	30	3230	shapley	[0.6, 0.3, 0.1]	89	970	5	8	13	25	34	58	84	88	967	5	8	13	25	34
20201211	1424	euro-census	1_2_8	4000	euro-census	1_2_8	4100	2	false	True	linear	dice	dice	0.2	bf	rh	15	1000	rbf-d	none	20	[0.2]	node2vec	all	500	hlsh	simtol	0.9	30	30	3230	random	[0.0, 0.0, 0.0]	0	1	0	0	0	0	0	0	0	0	1	0	0	0	0	0
																																		1516
[truncated: 31 more columns]
